# Supplementary material for: Single-Cell Profiling Reveals Transcriptional Signatures and Cell-Cell Crosstalk in Anti-PLA2R Positive Idiopathic Membranous Nephropathy Patients
Source: Front Immunol. 2021 May 31;12:683330. doi: 10.3389/fimmu.2021.683330 (PMC8202011; doi:10.3389/fimmu.2021.683330)
Supplement: Supplementary file 2 [file DataSheet_2.xls]

## Sheet: MC
gene_id	p_val	avg_logFC	pct.1	pct.2	p_val_adj
AL158823.1	1.16212e-22	-0.552604	0.008	0.226	2.93226e-18
RARRES1	6.46335e-19	-0.681417	0.016	0.245	1.63083e-14
FGG	1.08347e-12	-0.347854	0.003	0.113	2.73381e-08
C1R	1.26924e-11	-1.01006	0.153	0.491	3.20256e-07
MT1X	1.5767e-10	-1.26041	0.473	0.792	3.97832e-06
TPM4	3.08377e-10	-1.08869	0.49	0.774	7.78096e-06
MAL	3.27962e-10	0.889183	0.885	0.547	8.27515e-06
TACSTD2	4.21944e-10	1.16926	0.792	0.396	1.06465e-05
DCN	4.75544e-10	-0.709656	0.006	0.113	1.19989e-05
CXCL14	6.44811e-10	1.11648	0.786	0.415	1.62699e-05
HSPA1A	7.15722e-10	0.965297	0.8	0.396	1.80591e-05
ZFP36	9.40773e-10	1.02194	0.724	0.283	2.37376e-05
MT1E	9.88479e-10	-1.14143	0.634	0.887	2.49413e-05
C1S	1.39478e-09	-0.678287	0.051	0.264	3.51932e-05
HSP90AA1	1.62179e-09	0.721415	0.987	0.906	4.0921e-05
EPCAM	1.6837e-09	0.894824	0.799	0.415	4.24831e-05
CLDN10	2.19679e-09	1.17359	0.631	0.245	5.54293e-05
MT1G	4.1099e-09	-1.7656	0.534	0.792	0.000103701
ELF3	5.73236e-09	0.900539	0.693	0.302	0.000144639
POU3F3	6.77644e-09	0.93172	0.567	0.113	0.000170983
MT1H	8.40389e-09	-1.17681	0.181	0.491	0.000212047
TNNT2	8.61472e-09	-0.86935	0.165	0.472	0.000217367
CD24	9.11435e-09	0.748421	0.919	0.755	0.000229973
UMOD	9.21044e-09	0.619761	0.681	0.208	0.000232398
STAT1	1.21377e-08	-0.85494	0.339	0.623	0.000306259
RPL41	1.21868e-08	-0.747389	0.631	0.811	0.000307498
PEBP1	3.01714e-08	0.525139	0.939	0.811	0.000761285
SOD3	3.92198e-08	1.14707	0.463	0.057	0.000989594
ATP1A1	3.99617e-08	0.743228	0.832	0.509	0.00100831
ATF3	4.61179e-08	0.994363	0.764	0.434	0.00116365
TMSB4XP8	5.3312e-08	-0.411706	0.026	0.17	0.00134517
TSPAN2	5.76194e-08	-0.460648	0.061	0.264	0.00145385
SLC12A1	5.79645e-08	0.942881	0.51	0.094	0.00146256
CLDN4	9.08861e-08	0.841107	0.759	0.396	0.00229324
IFI6	1.03821e-07	1.05667	0.486	0.113	0.00261961
ATP1B1	1.03874e-07	0.569062	0.909	0.774	0.00262095
C3	1.48521e-07	-0.787551	0.093	0.321	0.00374749
IGFBP4	1.99297e-07	-0.834459	0.161	0.415	0.00502867
WFDC2	2.21217e-07	0.679817	0.812	0.396	0.00558175
IRF1	2.41033e-07	1.01498	0.591	0.208	0.00608175
BEND6	3.20879e-07	-0.33715	0.022	0.151	0.00809642
GPX3	3.59568e-07	-0.937065	0.762	0.887	0.00907262
GDF15	3.7208e-07	1.01169	0.665	0.321	0.00938832
PRLR	4.82336e-07	-0.386905	0.018	0.132	0.0121703
C19orf81	5.02523e-07	-0.266925	0.018	0.132	0.0126797
FGF1	5.23524e-07	-0.411658	0.018	0.132	0.0132096
MT-CYB	5.50573e-07	0.280681	1	1	0.0138921
LGALS1	5.56018e-07	-1.00679	0.284	0.566	0.0140294
KLF10	5.7388e-07	0.871843	0.575	0.189	0.0144801
ITM2C	6.86424e-07	0.80757	0.813	0.547	0.0173198
APP	1.07427e-06	0.654031	0.818	0.509	0.027106
KLK7	1.23137e-06	-0.353944	0.038	0.189	0.0310699
TENM3	1.23269e-06	-0.349822	0.026	0.151	0.0311032
ADAMTS5	1.32321e-06	-0.30618	0.019	0.132	0.0333873
MT1F	1.49173e-06	-0.81981	0.522	0.736	0.0376393
MT-RNR1	1.67918e-06	0.352867	1	1	0.042369
HLA-B	1.70908e-06	0.693083	0.791	0.585	0.0431236
OGFRL1	1.77357e-06	-0.71492	0.212	0.453	0.0447507
CRYAB	2.10611e-06	0.768753	0.933	0.83	0.0531414
NPHS2	2.12871e-06	-0.646507	0.014	0.113	0.0537115
SLC22A8	2.15901e-06	-0.269877	0.014	0.113	0.0544761
CRB2	2.37427e-06	-0.394367	0.04	0.189	0.0599076
FADS1	2.60477e-06	-0.50706	0.133	0.358	0.0657236
RPL23AP42	2.61354e-06	-0.549589	0.184	0.434	0.0659448
TMSB4X	3.03167e-06	-0.75697	0.933	0.925	0.076495
PLCB1	4.07046e-06	0.735744	0.358	0.038	0.102706
NFKBIA	4.23196e-06	0.31436	0.882	0.623	0.106781
MRPS6	4.25738e-06	0.593726	0.607	0.245	0.107422
FXYD4	4.41006e-06	0.795772	0.299	0	0.111275
MTATP8P2	4.76005e-06	0.8668	0.297	0	0.120106
MT2A	5.62329e-06	-0.89222	0.871	0.962	0.141887
F5	6.19855e-06	-0.323143	0.059	0.226	0.156402
SPARC	6.46412e-06	-0.712999	0.299	0.604	0.163103
GADD45B	6.47241e-06	0.54004	0.837	0.604	0.163312
FABP5	6.53477e-06	-0.454907	0.08	0.264	0.164885
NFIX	6.57311e-06	-0.467062	0.091	0.283	0.165853
SLC39A14	6.74237e-06	-0.259969	0.043	0.189	0.170124
RPL23AP2	6.82032e-06	-0.491976	0.16	0.377	0.17209
AIF1L	7.99438e-06	0.587111	0.671	0.321	0.201714
HSPA1B	8.1016e-06	0.661948	0.634	0.302	0.20442
NIPSNAP2	8.51435e-06	0.5639	0.551	0.226	0.214834
IVNS1ABP	9.37e-06	0.626235	0.457	0.132	0.236424
SAT1	1.01867e-05	0.586066	0.914	0.717	0.257031
VCAM1	1.0289e-05	-0.970474	0.327	0.566	0.259611
TGFB1I1	1.04242e-05	-0.536329	0.113	0.321	0.263023
FOS	1.06738e-05	0.571671	0.888	0.642	0.269322
REXO2	1.11467e-05	0.580267	0.548	0.208	0.281253
MCL1	1.14048e-05	0.616045	0.377	0.075	0.287765
IFI16	1.16174e-05	-0.649693	0.228	0.453	0.29313
MTATP6P1	1.18884e-05	-0.365586	0.906	0.962	0.299968
JUN	1.19515e-05	0.435664	0.931	0.774	0.30156
LAMP5	1.27766e-05	-0.407633	0.038	0.17	0.322378
MECOM	1.44456e-05	0.595004	0.374	0.057	0.364492
FAM129A	1.50155e-05	-0.495236	0.067	0.226	0.378872
DOC2B	1.62067e-05	-0.331898	0.018	0.113	0.408927
EHF	1.70284e-05	0.504869	0.339	0.038	0.42966
RBMS3	1.71335e-05	-0.613885	0.038	0.17	0.432311
NID2	1.73513e-05	-0.865534	0.208	0.434	0.437809
GSTP1	1.77662e-05	0.46463	0.949	0.887	0.448276
EFHD1	2.04743e-05	0.622052	0.383	0.094	0.516609
CYS1	2.05597e-05	0.607482	0.315	0.038	0.518763
SOCS3	2.11918e-05	0.788957	0.412	0.113	0.534711
PDZK1IP1	2.29172e-05	-0.607589	0.572	0.755	0.578246
SPOCK2	2.58646e-05	-0.563922	0.169	0.396	0.652616
MIF	2.79088e-05	-0.331032	0.117	0.321	0.704195
HRCT1	2.92833e-05	-0.316101	0.032	0.151	0.738875
CFH	2.93618e-05	-0.781548	0.206	0.453	0.740856
VIM	2.97399e-05	-0.68879	0.625	0.755	0.750398
COL1A1	3.44467e-05	-1.16395	0.069	0.226	0.869159
JUNB	3.58585e-05	0.613723	0.772	0.566	0.904783
HIST1H1D	3.74804e-05	-0.400729	0.026	0.132	0.945706
SIPA1L2	3.77176e-05	-0.37862	0.078	0.245	0.951692
CADM1	3.81194e-05	0.670904	0.468	0.189	0.96183
IER2	4.09892e-05	0.528906	0.84	0.66	1
NEFL	4.22449e-05	-0.431844	0.07	0.226	1
IER3	4.31159e-05	0.422327	0.764	0.491	1
BGN	4.62435e-05	-0.593426	0.214	0.453	1
IFITM3	4.7469e-05	-0.677621	0.93	0.906	1
MGP	4.79943e-05	-0.623059	0.243	0.491	1
MTRNR2L1	4.86929e-05	0.664009	0.28	0.019	1
LINC01158	4.93981e-05	0.620071	0.272	0.019	1
F2R	5.58636e-05	-0.691552	0.137	0.321	1
EMP3	5.64759e-05	-0.643959	0.262	0.491	1
SMARCD3	5.72899e-05	-0.432386	0.073	0.226	1
SNRPGP10	5.73014e-05	-0.296492	0.061	0.208	1
RPL9P9	5.82744e-05	-0.524817	0.412	0.604	1
RNF145	6.04331e-05	0.436411	0.406	0.113	1
ENPEP	7.19098e-05	-0.519186	0.064	0.208	1
SLC5A3	7.74451e-05	0.61643	0.371	0.094	1
SNAPIN	8.00054e-05	-0.440306	0.147	0.34	1
SPINT2	8.10791e-05	0.404517	0.783	0.491	1
FADS2	8.37402e-05	-0.342015	0.073	0.226	1
CRTAC1	8.50572e-05	-0.311898	0.045	0.17	1
YY1	8.52335e-05	0.523836	0.452	0.151	1
DNAJB1	8.62653e-05	0.40968	0.7	0.415	1
CYR61	9.30157e-05	0.835395	0.669	0.434	1
FTH1P8	9.76686e-05	-0.302651	0.045	0.17	1
C9orf78	9.85036e-05	0.515754	0.387	0.113	1
DDAH1	9.93384e-05	0.457555	0.267	0.019	1
TRIM2	0.000102855	0.614861	0.419	0.151	1
PIAS2	0.000106799	-0.367271	0.088	0.245	1
RSRC2	0.000117303	0.395341	0.679	0.396	1
RASSF4	0.000118435	-0.536679	0.179	0.377	1
CASR	0.000121802	0.497435	0.262	0.019	1
MFGE8	0.000123348	-0.273668	0.037	0.151	1
RFTN1	0.000126333	-0.36377	0.075	0.226	1
SOX4	0.000140511	0.594158	0.887	0.66	1
RERE	0.000141868	0.418231	0.39	0.113	1
HMGN2	0.00014209	-0.696068	0.387	0.585	1
GGCT	0.000148272	-0.439032	0.136	0.321	1
DANCR	0.000148526	0.414117	0.257	0.019	1
TSPAN5	0.000152671	-0.428451	0.157	0.358	1
PDE4D	0.000153686	-0.357029	0.102	0.264	1
TMEM213	0.000155474	0.585469	0.331	0.075	1
UBC	0.000156098	0.49905	0.88	0.811	1
ANXA2	0.000159237	-0.457158	0.853	0.887	1
RPL6P27	0.000160664	-0.433238	0.379	0.585	1
KLF6	0.000169094	0.533561	0.746	0.547	1
MUC15	0.000169995	0.480574	0.217	0	1
CLDN7	0.000172742	0.445829	0.441	0.17	1
ADGRF1	0.000180573	0.375931	0.334	0.075	1
SLC3A1	0.000189111	0.448653	0.436	0.189	1
ARPC5	0.000190276	-0.5793	0.458	0.585	1
RFLNB	0.000190913	-0.341916	0.058	0.189	1
SLC4A7	0.000202832	0.403789	0.331	0.075	1
UCHL1	0.000208116	0.492091	0.478	0.189	1
TGOLN2	0.000212186	0.445347	0.593	0.34	1
PSMA7	0.000222044	-0.43758	0.899	0.906	1
ACTB	0.000223407	-0.489463	0.946	0.943	1
SELENOM	0.000234868	-0.554437	0.289	0.491	1
MAGI2-AS3	0.000242443	-0.870697	0.131	0.302	1
HLA-DRB5	0.00025346	0.488005	0.208	0	1
APOBEC3C	0.000255072	-0.414098	0.16	0.358	1
FKBP5	0.000255615	-0.562952	0.083	0.226	1
PAG1	0.00025677	-0.269674	0.058	0.189	1
HMGB1P5	0.000260096	-0.540057	0.359	0.509	1
NBL1	0.000262891	-0.343024	0.102	0.264	1
TSPAN8	0.000267684	0.524091	0.27	0.038	1
TIMP1	0.000268007	-1.11998	0.599	0.755	1
AL365357.1	0.000276322	-0.279507	0.089	0.245	1
CDH2	0.000295122	-0.562164	0.096	0.245	1
FBXO5	0.000302884	-0.286618	0.05	0.17	1
SCTR	0.00030882	0.425967	0.203	0	1
IL4I1	0.000319854	-0.336065	0.032	0.132	1
GLIPR1	0.000326689	-0.256287	0.05	0.17	1
RPS28P7	0.00034595	-0.352516	0.168	0.358	1
MTCO3P12	0.000347422	-0.429316	0.244	0.434	1
BSG	0.000362719	0.432045	0.594	0.321	1
AP001324.1	0.000364437	-0.520676	0.153	0.321	1
ITIH5	0.000369176	-0.615412	0.12	0.283	1
CDH6	0.000371973	-0.546125	0.176	0.358	1
MSRB3	0.000390961	-0.300476	0.07	0.208	1
GNS	0.000401958	0.341858	0.347	0.094	1
TFAP2B	0.000434105	0.408262	0.232	0.019	1
MT-ND4L	0.000434644	-0.38464	0.944	0.962	1
UGT8	0.000438531	0.394388	0.265	0.038	1
ERCC2	0.000455168	-0.254318	0.026	0.113	1
PRKX	0.000493514	0.469073	0.244	0.038	1
FTH1	0.000496171	-0.436167	0.986	1	1
CLDN19	0.000497257	0.481065	0.222	0.019	1
RPS27AP16	0.000501457	-0.473852	0.155	0.321	1
CDKN2C	0.000527431	-0.261354	0.053	0.17	1
MT-TV	0.000534359	-0.500367	0.605	0.755	1
MT-TP	0.000535172	0.563693	0.8	0.604	1
SWAP70	0.000538677	0.43097	0.337	0.094	1
EDN1	0.000542731	0.541835	0.249	0.038	1
SNHG8	0.000559213	-0.539492	0.514	0.623	1
ANXA3	0.000571934	0.346196	0.478	0.208	1
SLCO4C1	0.000597685	0.433522	0.244	0.038	1
RASD1	0.000602185	0.624807	0.391	0.151	1
GBP4	0.000603565	-0.298236	0.043	0.151	1
TMEM37	0.000626332	0.435288	0.252	0.038	1
SDC4	0.000635081	0.394751	0.573	0.302	1
NTRK2	0.000647272	0.494688	0.246	0.038	1
PRSS22	0.000671169	0.397761	0.184	0	1
PDRG1	0.000709158	-0.46234	0.126	0.283	1
BUB1	0.000709312	-0.331483	0.027	0.113	1
GPNMB	0.000712657	0.369858	0.335	0.094	1
SLFN5	0.000718723	-0.608486	0.112	0.264	1
MPHOSPH6	0.000728226	-0.387255	0.126	0.283	1
PFKFB3	0.000763472	0.436214	0.24	0.038	1
TMEM230	0.000818386	0.389935	0.455	0.208	1
SERPING1	0.000842748	0.412375	0.676	0.434	1
HMGN2P5	0.000844837	-0.337237	0.037	0.132	1
AL009174.1	0.000876243	-0.257849	0.065	0.189	1
RPL41P5	0.000897843	-0.290791	0.077	0.208	1
DUSP1	0.000904031	0.368314	0.794	0.642	1
LPCAT2	0.000913197	-0.290236	0.089	0.226	1
NRP2	0.000924336	-0.373116	0.097	0.245	1
ZNF326	0.000931594	0.313445	0.395	0.151	1
CLDN3	0.000955787	0.345095	0.487	0.226	1
RPL3	0.000962188	0.282653	0.963	0.868	1
KDSR	0.0010032	0.4122	0.398	0.17	1
TMEM59	0.00101636	0.420757	0.665	0.472	1
PROM1	0.0010458	0.47489	0.495	0.264	1
CENPBD1P1	0.00105016	-0.323025	0.102	0.245	1
MGLL	0.00109183	0.260783	0.535	0.245	1
CDKL2	0.00109752	0.345105	0.208	0.019	1
ALDH1A1	0.00112049	0.321243	0.422	0.189	1
SH3KBP1	0.00114487	-0.659538	0.238	0.396	1
F11R	0.00114585	0.321255	0.268	0.057	1
HSPA2	0.00114806	0.402788	0.371	0.151	1
GADD45G	0.00115805	0.694859	0.286	0.075	1
PCMTD1	0.00116486	0.44602	0.46	0.226	1
KRT17	0.00124211	-0.644336	0.093	0.226	1
WT1	0.00127181	-0.334612	0.08	0.208	1
XPA	0.00134438	0.313457	0.315	0.094	1
WDR60	0.00134858	0.395689	0.438	0.208	1
KMT2A	0.0013844	0.414623	0.45	0.245	1
TMPRSS4	0.00139128	0.499559	0.193	0.019	1
THSD7A	0.00140615	0.281811	0.321	0.094	1
AIF1	0.00147903	-0.524074	0.03	0.113	1
MUC1	0.00147937	0.487189	0.427	0.189	1
PRSS8	0.00148164	0.435677	0.252	0.057	1
CD59	0.00148325	0.327175	0.805	0.623	1
PALM3	0.00151562	0.455802	0.222	0.038	1
SELENOP	0.00153443	0.342516	0.385	0.151	1
LNPEP	0.00154897	0.462526	0.337	0.132	1
NEAT1	0.0015751	0.587356	0.572	0.358	1
PBXIP1	0.00161665	0.311062	0.161	0	1
HACD3	0.00163984	0.390679	0.564	0.34	1
ATP6AP1	0.00164128	0.31178	0.361	0.132	1
LRRFIP1	0.0016487	0.29746	0.791	0.585	1
EMP1	0.00166367	0.29546	0.427	0.17	1
HLA-DMB	0.001701	0.50339	0.24	0.057	1
BHLHE41	0.00171108	-0.505097	0.24	0.396	1
KIFC3	0.00172234	0.385614	0.211	0.038	1
SFXN1	0.00174806	-0.294203	0.081	0.208	1
LMNA	0.00176235	0.486923	0.599	0.415	1
RNF44	0.00177945	0.403401	0.265	0.075	1
UBE2C	0.00178174	-0.386759	0.048	0.151	1
QARS	0.00179724	0.304557	0.195	0.019	1
GNAS	0.00180622	0.287354	0.827	0.585	1
CALM2	0.00182719	-0.441319	0.907	0.868	1
MORF4L1P1	0.00182978	-0.459002	0.318	0.472	1
CCDC47	0.00183121	0.405383	0.412	0.189	1
CPNE3	0.00191963	0.426822	0.471	0.245	1
CPVL	0.0019217	0.415941	0.529	0.321	1
FGB	0.00194736	-0.264317	0.05	0.151	1
FOSB	0.00197079	0.412531	0.486	0.245	1
SUDS3	0.00197275	0.432453	0.377	0.17	1
EPB41L1	0.00197811	0.462262	0.393	0.189	1
TPX2	0.00205706	-0.509758	0.05	0.151	1
STOML2	0.00206695	0.374878	0.319	0.113	1
HOXB6	0.00206874	0.358172	0.182	0.019	1
CTSH	0.00209107	0.293153	0.428	0.189	1
PET100	0.00210225	-0.347724	0.166	0.321	1
P4HB	0.00211862	0.336766	0.449	0.226	1
SRRM2	0.00212554	0.404828	0.577	0.358	1
LINC02381	0.00213161	0.320783	0.216	0.038	1
NEXN	0.00214079	0.420914	0.187	0.019	1
LUC7L3	0.00214588	0.384003	0.542	0.321	1
PIM1	0.0021921	0.332947	0.214	0.038	1
AQP2	0.00219874	0.435608	0.153	0	1
S100A13	0.00220276	0.341664	0.665	0.434	1
MAP3K20	0.00220911	-0.260238	0.051	0.151	1
EHMT2	0.00221416	0.364562	0.181	0.019	1
EGR1	0.00223624	0.296686	0.759	0.547	1
CHI3L1	0.00223902	-0.251432	0.05	0.151	1
AKR1C1	0.00224543	0.600197	0.23	0.057	1
IL1R1	0.00224559	-0.537893	0.075	0.189	1
MITF	0.002259	0.382882	0.399	0.189	1
KCNJ1	0.00228627	0.376472	0.222	0.038	1
TMEM223	0.00230523	-0.285416	0.147	0.302	1
SLC6A12	0.00233732	0.314218	0.152	0	1
CTNND1	0.00234325	0.337962	0.238	0.057	1
RHOBTB3	0.00239769	0.396815	0.401	0.189	1
SYPL1	0.00239972	0.294679	0.422	0.189	1
CXCL2	0.00240047	0.401852	0.502	0.245	1
LMO7	0.00241893	0.379301	0.449	0.245	1
CAPG	0.0024368	0.4166	0.45	0.245	1
MAFF	0.00245102	0.472724	0.39	0.17	1
TUBB2A	0.00246126	-0.353431	0.196	0.358	1
GRB7	0.00246725	0.321382	0.212	0.038	1
PSAT1	0.00247703	-0.351605	0.032	0.113	1
MYEF2	0.00248238	0.351002	0.46	0.226	1
ERMP1	0.00250715	0.299665	0.187	0.019	1
IPO7	0.00253219	0.298095	0.31	0.094	1
Z74021.1	0.00253797	-0.341354	0.088	0.208	1
CREB5	0.0026003	0.328888	0.319	0.113	1
TMA7	0.00273229	-0.30659	0.764	0.849	1
SGO2	0.0027386	-0.480157	0.073	0.189	1
BAG1	0.00278483	0.404949	0.35	0.151	1
LLGL2	0.00280857	0.368574	0.235	0.057	1
HSPD1P1	0.00283073	-0.281173	0.053	0.151	1
DHX40	0.00285315	0.361959	0.232	0.057	1
NDUFV2	0.00297999	-0.357397	0.169	0.321	1
PGM2L1	0.00298386	0.372583	0.284	0.094	1
ADM	0.00298623	0.44263	0.335	0.132	1
GBP2	0.00298773	-0.35485	0.096	0.226	1
HUWE1	0.00301254	0.299676	0.179	0.019	1
VDAC1	0.00303966	0.301208	0.647	0.453	1
IRX3	0.00305689	0.337267	0.179	0.019	1
RGS10	0.00305868	-0.279504	0.062	0.17	1
ATP11A	0.00309375	0.315964	0.262	0.075	1
DOCK1	0.00309956	0.338087	0.204	0.038	1
GSN	0.00316643	0.275862	0.345	0.132	1
PSMG4	0.00317158	-0.266055	0.099	0.226	1
CENPE	0.00323108	-0.630092	0.034	0.113	1
GADD45GIP1	0.00323945	-0.311342	0.422	0.585	1
DEPTOR	0.00328548	0.333353	0.206	0.038	1
RPL22L1	0.00335078	-0.349209	0.174	0.321	1
RBM17	0.00339212	0.304194	0.505	0.264	1
OTUB1	0.00343717	0.322069	0.254	0.075	1
CDK2AP2	0.00344212	0.415424	0.478	0.264	1
SAA1	0.00349352	-0.298242	0.064	0.17	1
PIGG	0.00357303	0.252308	0.141	0	1
KRT7	0.00359853	0.431261	0.578	0.358	1
TOB1	0.0036103	0.357828	0.414	0.189	1
NDUFS1	0.00364981	0.363654	0.363	0.17	1
TOP2B	0.00365261	0.295672	0.204	0.038	1
CTDSPL	0.00375104	0.339367	0.307	0.113	1
TRA2A	0.00376863	0.3691	0.417	0.208	1
DYNC2LI1	0.00377644	0.402184	0.315	0.132	1
TEX264	0.00388178	0.369496	0.24	0.075	1
CLIC5	0.00388768	-0.522853	0.147	0.283	1
HOXA7	0.00397411	0.300377	0.302	0.113	1
PLXNB2	0.00403463	0.303316	0.235	0.057	1
MEAF6	0.00410657	0.343301	0.369	0.17	1
HOXB2	0.0041174	0.289206	0.256	0.075	1
MOB4	0.00412955	0.312452	0.195	0.038	1
NEURL3	0.00416149	0.304055	0.171	0.019	1
MT-TW	0.00419822	-0.561472	0.23	0.358	1
GAPDH	0.00419858	-0.261409	0.912	0.887	1
SFT2D1	0.00428172	0.32319	0.369	0.17	1
SNHG18	0.00429006	-0.323042	0.102	0.226	1
TYMS	0.00429127	-0.346931	0.067	0.17	1
PHKB	0.00432043	0.355276	0.188	0.038	1
COBLL1	0.00432046	0.268294	0.455	0.208	1
NFKBIZ	0.00435043	0.399784	0.703	0.509	1
PNRC1	0.00436931	0.355495	0.752	0.528	1
MAL2	0.00447296	0.276129	0.423	0.208	1
FNDC3B	0.00449166	0.259407	0.395	0.17	1
MYO10	0.00450253	0.261755	0.27	0.075	1
LIMCH1	0.00451318	0.395247	0.342	0.151	1
VAV3	0.00452632	0.377266	0.216	0.057	1
PPDPF	0.00458835	0.31508	0.856	0.717	1
ERBB4	0.00465139	0.319349	0.196	0.038	1
MAP7D3	0.00465293	-0.327791	0.16	0.302	1
CHD9	0.00471693	0.311642	0.391	0.189	1
DEPP1	0.00472124	0.564402	0.367	0.189	1
SNRPG	0.00472347	-0.316866	0.5	0.642	1
SINHCAF	0.00472519	0.420089	0.449	0.264	1
IRX2	0.00475682	0.349245	0.166	0.019	1
CLCF1	0.0048363	0.333839	0.161	0.019	1
TMEM50B	0.0048448	0.349744	0.296	0.113	1
USP47	0.00484637	0.321678	0.283	0.094	1
SDC1	0.00498771	0.250857	0.256	0.075	1
SOX9	0.00502835	0.36179	0.465	0.245	1
PPP1R11	0.00513432	0.327742	0.216	0.057	1
THOC2	0.00524572	0.383128	0.578	0.377	1
TIA1	0.0052474	0.310466	0.243	0.075	1
CDH16	0.00529081	0.411685	0.329	0.151	1
HNRNPH3	0.00529722	0.344041	0.42	0.208	1
LINC01197	0.00529734	-0.252505	0.056	0.151	1
C5orf42	0.00530573	0.304574	0.19	0.038	1
CYSTM1	0.00532409	0.300701	0.751	0.585	1
CTSD	0.00534298	0.316106	0.639	0.377	1
BAG3	0.00535899	0.323967	0.193	0.038	1
BCL6	0.00543104	0.258757	0.129	0	1
LCN2	0.00543104	0.308995	0.129	0	1
RPL23A	0.00545006	-0.288324	0.89	0.868	1
NUAK2	0.00546874	0.438358	0.308	0.132	1
MINOS1	0.00548764	-0.38289	0.545	0.66	1
NPR3	0.00554449	-0.462132	0.187	0.34	1
RNF19A	0.00556764	0.38058	0.363	0.17	1
KLF5	0.00557736	0.386014	0.243	0.075	1
ZHX3	0.00567493	0.344303	0.19	0.038	1
MT-ATP8	0.00570201	-0.314233	1	1	1
MAGI3	0.00570465	0.396272	0.278	0.113	1
ITSN2	0.00576055	0.368402	0.53	0.321	1
AFMID	0.00576331	0.2637	0.128	0	1
CDIPT	0.00577461	0.330259	0.24	0.075	1
CBR1	0.00582314	0.30879	0.585	0.377	1
SETD5	0.00593386	0.302091	0.248	0.075	1
CYFIP2	0.00595084	0.279749	0.225	0.057	1
ALPK2	0.0059633	-0.272124	0.069	0.17	1
ARL2	0.00602617	0.321076	0.339	0.151	1
RBPMS	0.00603873	0.367912	0.514	0.321	1
CLSTN1	0.0060974	0.412565	0.358	0.189	1
SNRK	0.00611526	0.259392	0.126	0	1
SDHA	0.00614707	0.356376	0.233	0.075	1
AEBP1	0.00629371	-0.610196	0.185	0.321	1
CSRNP1	0.00639036	0.332927	0.236	0.075	1
NAPEPLD	0.00643782	0.254241	0.16	0.019	1
SPON2	0.00646231	-0.340958	0.16	0.302	1
IL11	0.00648805	0.471723	0.125	0	1
MFHAS1	0.00664849	0.352197	0.292	0.113	1
ZBTB38	0.00665626	0.380585	0.356	0.17	1
IFITM2	0.00666668	-0.540157	0.74	0.755	1
THOC7	0.00668279	-0.512606	0.327	0.472	1
CENPU	0.00669126	-0.282581	0.069	0.17	1
PRDX2	0.00679378	0.354932	0.602	0.396	1
ORC4	0.0068419	0.273679	0.152	0.019	1
SDCCAG8	0.00688619	0.319166	0.244	0.075	1
LPIN2	0.00699138	0.29688	0.262	0.094	1
TSPAN14	0.0070083	0.260561	0.217	0.057	1
QDPR	0.00701673	-0.391432	0.097	0.208	1
SARAF	0.00702177	0.269996	0.548	0.321	1
ARHGDIB	0.00704981	-0.704521	0.099	0.208	1
RPL13AP5	0.00708568	-0.348208	0.227	0.377	1
HSPH1	0.00709237	0.328933	0.532	0.321	1
EIF3M	0.00709425	-0.382539	0.353	0.491	1
MPC2	0.0071013	0.256043	0.562	0.34	1
GOLM1	0.007199	0.324263	0.31	0.132	1
ZFP36L1	0.0072866	0.363624	0.826	0.736	1
LPIN1	0.00732979	0.305172	0.15	0.019	1
SAFB2	0.00737132	0.35841	0.395	0.208	1
CDK6	0.00750688	-0.377217	0.136	0.264	1
LRP10	0.00758436	0.432389	0.347	0.189	1
ASS1	0.00763295	-0.291936	0.222	0.377	1
RPL14P1	0.0077953	-0.45682	0.219	0.34	1
NUDCD1	0.0078963	-0.332066	0.097	0.208	1
HS3ST1	0.00793372	0.33317	0.292	0.113	1
IL32	0.00797329	-0.535537	0.391	0.509	1
RRAD	0.00799088	0.340104	0.463	0.264	1
SVIL	0.00805531	0.311637	0.335	0.151	1
MACC1	0.00808965	0.354632	0.257	0.094	1
STAT3	0.00825104	0.363216	0.446	0.264	1
MYC	0.00837168	0.348212	0.257	0.094	1
TSTD1	0.00840832	0.298798	0.508	0.302	1
CASP4	0.00842107	-0.46045	0.149	0.264	1
TSC22D2	0.00877839	0.272385	0.147	0.019	1
WWC2	0.00882791	0.275188	0.425	0.226	1
SREK1	0.00895751	0.259218	0.439	0.245	1
CLDND1	0.00900614	0.281426	0.174	0.038	1
TSPAN6	0.00909184	0.384969	0.304	0.151	1
NPM1P39	0.00921532	-0.315214	0.173	0.302	1
SECTM1	0.00923454	0.263642	0.115	0	1
BEX3	0.00926114	0.290435	0.783	0.604	1
USP53	0.00928635	0.311288	0.415	0.226	1
ASRGL1	0.00947446	0.362556	0.318	0.151	1
CCNL1	0.00959902	0.381082	0.613	0.453	1
CTSC	0.00968527	-0.711721	0.573	0.604	1
SPIN1	0.00977782	0.348681	0.319	0.151	1
MID1IP1	0.00987575	0.30184	0.176	0.038	1
SYK	0.00997457	0.318663	0.174	0.038	1
UNC50	0.0100002	-0.413328	0.15	0.264	1
SLC26A2	0.0100212	0.273134	0.181	0.038	1
SCCPDH	0.0100314	0.307974	0.419	0.226	1
LUZP1	0.0100557	0.325351	0.248	0.094	1
RPS23P8	0.0101913	-0.286591	0.206	0.34	1
SECISBP2L	0.0102357	0.286776	0.399	0.189	1
EPS8	0.0102787	-0.305304	0.145	0.264	1
TSPAN33	0.0103799	0.253892	0.112	0	1
CXCL1	0.0104543	0.398958	0.502	0.283	1
NPTN	0.0105374	0.296649	0.319	0.151	1
SUPT5H	0.0105623	0.32562	0.318	0.151	1
SAP18	0.0107242	0.331461	0.613	0.415	1
SRGN	0.0107411	-0.577432	0.128	0.245	1
HEXIM1	0.0107634	0.295049	0.225	0.075	1
CAT	0.0108131	0.353572	0.382	0.208	1
C1RL	0.0108668	-0.36331	0.075	0.17	1
CEP290	0.0108724	0.264701	0.288	0.113	1
P3H2	0.0110106	0.298971	0.272	0.113	1
ZMAT2	0.0110114	0.311541	0.407	0.226	1
TMEM51	0.0110399	0.278292	0.171	0.038	1
PTN	0.0110803	-0.277215	0.109	0.226	1
DIP2C	0.0112539	-0.299129	0.04	0.113	1
GALNT3	0.011255	0.321929	0.193	0.057	1
CYBA	0.0112591	-0.397433	0.391	0.528	1
NFIB	0.0113226	0.362775	0.343	0.17	1
STX7	0.0113599	0.255972	0.2	0.057	1
NCOA7	0.0113959	0.36845	0.502	0.321	1
GSTM3	0.0115572	0.29619	0.427	0.245	1
NCAPG	0.0117829	-0.266266	0.04	0.113	1
JAZF1	0.0118467	-0.267965	0.051	0.132	1
DYNC1I2	0.0122593	0.269044	0.792	0.566	1
JUND	0.0122742	0.351375	0.506	0.321	1
AKAP12	0.0124774	0.530808	0.732	0.604	1
CDC123	0.0125235	-0.449521	0.177	0.302	1
PTMAP2	0.0125487	-0.312677	0.53	0.604	1
RPS29	0.0126063	-0.254723	0.927	0.943	1
FN1	0.01263	-1.64674	0.053	0.132	1
TAGLN2	0.0126428	-0.338944	0.583	0.66	1
DAB2	0.0127663	-0.355375	0.559	0.642	1
CYTH2	0.0127771	0.287229	0.163	0.038	1
ZFHX3	0.0128624	0.284998	0.243	0.094	1
ABI1	0.0128663	-0.469658	0.272	0.396	1
AK3	0.0128788	0.286737	0.38	0.208	1
TOPORS	0.0129524	0.266759	0.299	0.132	1
HSPE1	0.0129698	0.337276	0.759	0.566	1
MAF	0.0129993	-0.406821	0.171	0.302	1
C9orf16	0.0130795	0.361988	0.34	0.189	1
NUDT5	0.0131236	-0.252034	0.227	0.358	1
AL450405.1	0.0132547	0.416677	0.184	0.057	1
HBEGF	0.0132615	0.461426	0.385	0.208	1
OSTM1	0.0132884	-0.377199	0.064	0.151	1
RSRC1	0.0133697	0.348311	0.334	0.17	1
UBXN1	0.0135202	0.273971	0.441	0.264	1
RPL15P3	0.0135367	-0.252346	0.115	0.226	1
SPPL3	0.0136199	0.255066	0.137	0.019	1
RAB25	0.0139065	0.258178	0.165	0.038	1
SH3RF1	0.0139495	0.268995	0.161	0.038	1
LRRFIP2	0.0139902	0.318315	0.316	0.17	1
ENO1	0.0139971	-0.256365	0.829	0.83	1
ZFAS1	0.0140969	0.329733	0.575	0.396	1
PLEKHA1	0.0141067	0.315503	0.457	0.283	1
ZNF721	0.0141123	-0.311175	0.077	0.17	1
RPL18AP3	0.0141376	-0.302067	0.238	0.358	1
DDX17	0.0142069	0.326929	0.553	0.358	1
FAT1	0.0142075	-0.48562	0.22	0.34	1
MGST1	0.0143255	-0.511574	0.152	0.264	1
FGD5-AS1	0.0144926	0.306652	0.377	0.208	1
NSD3	0.0145038	0.325745	0.455	0.283	1
RAB10	0.0145529	0.340996	0.367	0.208	1
RAB2A	0.0147054	-0.362847	0.681	0.717	1
GPR160	0.0147379	0.281424	0.16	0.038	1
NME4	0.0147611	0.302162	0.209	0.075	1
NOL8	0.0147848	-0.290154	0.323	0.453	1
HEXB	0.0147869	0.277827	0.265	0.113	1
XBP1	0.0148045	-0.418343	0.289	0.415	1
ADGRG1	0.0148791	0.308457	0.605	0.377	1
AHI1	0.014954	0.266619	0.272	0.113	1
THY1	0.0149951	-0.423593	0.366	0.491	1
PHC2	0.0150013	0.253147	0.133	0.019	1
TMEM8A	0.0150542	0.267405	0.133	0.019	1
YTHDC1	0.0152655	0.25064	0.629	0.434	1
MT2P1	0.0155231	-0.337602	0.078	0.17	1
PRPF4B	0.0159736	0.386687	0.465	0.302	1
CYTOR	0.0163749	-0.527988	0.254	0.377	1
UACA	0.0164337	-0.507111	0.422	0.528	1
SNX5	0.0164648	0.282829	0.38	0.208	1
AC073861.1	0.0165036	-0.375825	0.291	0.415	1
SLC4A11	0.0167052	-0.392347	0.105	0.208	1
NNT-AS1	0.016813	0.271058	0.214	0.075	1
NUSAP1	0.0168994	-0.694033	0.091	0.189	1
ERAP2	0.0169298	0.276321	0.158	0.038	1
PLXDC2	0.0170566	-0.268354	0.145	0.264	1
TNNI1	0.017274	-0.434603	0.078	0.17	1
PTTG1	0.0173447	-0.42857	0.078	0.17	1
RHOB	0.0174309	0.252082	0.626	0.491	1
LARP6	0.0174507	-0.327531	0.094	0.189	1
SLC2A1	0.0174738	0.293984	0.187	0.057	1
GPC4	0.01748	0.300007	0.347	0.189	1
LPAR6	0.0175519	-0.263297	0.181	0.302	1
PPFIA1	0.0177296	0.308627	0.209	0.075	1
SNRPN	0.017858	0.290729	0.466	0.302	1
NEFM	0.0179541	-0.329389	0.042	0.113	1
HNF1B	0.0179876	0.268497	0.214	0.075	1
PAPPA	0.0180224	-0.274113	0.067	0.151	1
KDM2A	0.0180742	0.271883	0.181	0.057	1
MMP14	0.0181701	-0.444891	0.081	0.17	1
PEA15	0.0183053	-0.261924	0.31	0.453	1
LITAF	0.0183156	0.342077	0.573	0.434	1
FTH1P10	0.0183396	-0.291325	0.105	0.208	1
WASF2	0.0183939	0.321351	0.529	0.377	1
NLRP1	0.0183983	-0.341593	0.078	0.17	1
S100A14	0.0185644	0.250724	0.19	0.057	1
PAPPA2	0.0187818	0.46218	0.184	0.057	1
HOXB4	0.0190551	0.295335	0.157	0.038	1
RYBP	0.0190863	0.267256	0.323	0.151	1
SPNS2	0.0191209	0.267468	0.216	0.075	1
VAMP5	0.0192814	-0.264939	0.107	0.208	1
DPYSL3	0.0199089	-0.490808	0.081	0.17	1
OXR1	0.0200562	0.272486	0.369	0.208	1
BPTF	0.0201792	0.370852	0.516	0.377	1
USP33	0.0201968	0.276705	0.264	0.113	1
PDCD6IP	0.0203553	-0.384073	0.208	0.321	1
ACADVL	0.0204801	0.257538	0.377	0.208	1
KLF4	0.0208517	0.317789	0.203	0.075	1
SGK1	0.0208537	0.329203	0.227	0.094	1
SYNE2	0.0209764	0.330644	0.802	0.679	1
CLINT1	0.0210052	0.259083	0.508	0.34	1
ASMTL	0.0210781	-0.252391	0.056	0.132	1
DPP4	0.0211605	0.417869	0.395	0.245	1
ISM1	0.0211758	-0.472308	0.056	0.132	1
RIC3	0.0212032	-0.275036	0.123	0.226	1
CCL2	0.0213598	0.317796	0.732	0.566	1
SRSF5	0.0214835	-0.321192	0.522	0.642	1
PIAS1	0.0214952	-0.331742	0.157	0.264	1
NDUFV1	0.0215078	0.282083	0.305	0.151	1
GNA11	0.0215137	0.269347	0.147	0.038	1
PDCD10	0.0215524	0.321421	0.369	0.226	1
MT-TL1	0.0216404	-0.390196	0.444	0.547	1
CARHSP1	0.0216902	-0.346179	0.23	0.358	1
C6orf48	0.0218828	0.280544	0.583	0.434	1
DGUOK	0.021915	-0.271199	0.26	0.396	1
SNAPC1	0.0220078	-0.274472	0.153	0.264	1
VDAC2	0.0224805	0.310972	0.435	0.264	1
BABAM2	0.0224854	0.276472	0.203	0.075	1
RABEP1	0.023176	0.263685	0.2	0.075	1
NPEPPS	0.0232342	0.267264	0.302	0.151	1
ACAT2	0.0238413	-0.356811	0.2	0.302	1
COPS9	0.0238593	0.264035	0.538	0.358	1
LINC02274	0.024137	0.283332	0.118	0.019	1
MPZL1	0.0246158	-0.276997	0.171	0.283	1
UBE2Q1	0.0248343	-0.547508	0.163	0.264	1
VPS29	0.0248773	0.277238	0.43	0.264	1
TBK1	0.0249525	-0.295526	0.081	0.17	1
ZNF106	0.0249675	0.303719	0.321	0.189	1
TROVE2	0.0250891	0.282512	0.356	0.208	1
CLDN16	0.025185	0.255994	0.15	0.038	1
TLE1	0.0253021	0.267401	0.144	0.038	1
RNASET2	0.0253723	0.29359	0.246	0.113	1
LRPAP1	0.0255001	0.298958	0.54	0.377	1
TPM2	0.0255238	-0.386229	0.11	0.208	1
KRT19	0.0256756	-0.390302	0.409	0.509	1
HLA-C	0.0258325	0.273059	0.757	0.623	1
ATP6V1G1	0.0258993	0.271817	0.759	0.642	1
OXTR	0.0264596	-0.539576	0.117	0.208	1
CCDC174	0.026619	0.335356	0.331	0.189	1
SC5D	0.0270627	-0.315052	0.145	0.245	1
PCP4	0.0271257	0.395991	0.326	0.17	1
RNF5	0.0271507	0.30319	0.236	0.113	1
RNF13	0.0271673	0.256909	0.372	0.208	1
CLK1	0.0271762	0.263606	0.342	0.189	1
H1FX	0.0275673	-0.335645	0.319	0.434	1
CHD6	0.0280763	0.254511	0.244	0.113	1
RFC1	0.0281828	0.27603	0.442	0.283	1
ARHGAP12	0.0281857	0.26555	0.196	0.075	1
SLC38A2	0.0282197	0.259903	0.34	0.189	1
MKI67	0.0282923	-0.581815	0.058	0.132	1
HIF1A	0.0283079	-0.338957	0.519	0.585	1
LRRK2	0.0283116	0.259021	0.23	0.094	1
RPS3AP6	0.0288911	-0.259751	0.248	0.358	1
APOL6	0.0289194	-0.32635	0.173	0.283	1
TSTD2	0.0291303	-0.33015	0.073	0.151	1
PMAIP1	0.0292217	0.266839	0.281	0.132	1
CAVIN3	0.0293538	-0.295125	0.144	0.245	1
TTK	0.030284	-0.414727	0.059	0.132	1
RIC8B	0.0304176	-0.342985	0.195	0.302	1
MAGEF1	0.0306819	-0.447709	0.144	0.245	1
TEAD1	0.0310194	0.303672	0.238	0.113	1
HOXB7	0.0311444	0.270198	0.404	0.245	1
UPF3B	0.0316898	0.290879	0.193	0.075	1
SCD5	0.031832	0.279811	0.217	0.094	1
DLGAP5	0.0320907	-0.294231	0.046	0.113	1
S100A1	0.0321636	-0.287997	0.086	0.17	1
PSMD7	0.0322015	-0.394063	0.347	0.453	1
MAP1LC3B	0.0322606	0.385862	0.655	0.528	1
CD81	0.0323147	0.294909	0.505	0.358	1
SCOC	0.032393	0.255061	0.39	0.226	1
CCDC84	0.0327224	-0.307924	0.072	0.151	1
ATXN10	0.0328473	0.255664	0.256	0.132	1
DCUN1D4	0.0332106	-0.350545	0.102	0.189	1
SFRP1	0.0333407	0.400971	0.358	0.208	1
LPP	0.033353	-0.358524	0.334	0.434	1
THBS1	0.0333701	-0.507496	0.324	0.453	1
PPIG	0.033563	0.281534	0.492	0.358	1
PIM3	0.0336307	0.3091	0.308	0.17	1
PLPP2	0.0339034	0.260551	0.166	0.057	1
UQCRHL	0.0340414	-0.296321	0.048	0.113	1
SMIM4	0.0343085	-0.440079	0.184	0.283	1
CAVIN1	0.0343703	-0.414102	0.479	0.547	1
SPP1	0.0347426	-0.360391	0.906	0.981	1
IFIT2	0.035093	0.391906	0.168	0.057	1
CST6	0.0350986	0.444765	0.238	0.113	1
PRKCSH	0.0354412	0.26896	0.257	0.132	1
LAMB1	0.0357974	0.251733	0.494	0.321	1
ZNF207	0.0364411	-0.445898	0.238	0.34	1
TNFAIP2	0.0364633	0.34261	0.313	0.189	1
RBM8A	0.0369405	-0.29776	0.588	0.642	1
LDLR	0.037103	-0.272961	0.097	0.189	1
CSGALNACT2	0.0372626	-0.263821	0.061	0.132	1
MLLT6	0.0372655	0.251287	0.188	0.075	1
SNRPF	0.0373397	-0.360712	0.343	0.434	1
SH3BP4	0.0383022	0.25925	0.214	0.094	1
GTF3A	0.0386773	-0.328372	0.304	0.396	1
SQLE	0.0399013	-0.474104	0.272	0.377	1
NUDT4	0.0399862	0.29856	0.511	0.358	1
SULF2	0.0401316	-0.276806	0.077	0.151	1
HOXB9	0.0406713	0.250685	0.158	0.057	1
MT-TM	0.0408704	-0.428675	0.232	0.321	1
CLDN1	0.0409558	-0.71843	0.519	0.547	1
RPL13P12	0.0409892	-0.253503	0.372	0.472	1
CTGF	0.0416624	-0.694963	0.639	0.642	1
NUPR1	0.042288	-0.460202	0.343	0.434	1
SUCNR1	0.0423364	-0.299563	0.05	0.113	1
EIF1AX	0.0436285	0.262686	0.447	0.302	1
LDOC1	0.0436463	0.274741	0.198	0.094	1
TMED1	0.0438491	0.291012	0.225	0.113	1
LTB	0.0439533	0.589555	0.133	0.038	1
SCN9A	0.0446487	-0.493764	0.05	0.113	1
ANXA5	0.0451404	-0.285193	0.66	0.679	1
USP1	0.0453051	-0.518713	0.305	0.415	1
IFNAR2	0.0457117	-0.289069	0.062	0.132	1
BHLHE40	0.0461844	0.306918	0.444	0.302	1
PKD2	0.0474431	0.277912	0.276	0.151	1
DAAM1	0.0482741	0.251134	0.249	0.132	1
FBXO21	0.0485261	-0.277119	0.348	0.453	1
EEF1E1	0.0485637	-0.282085	0.511	0.585	1
TNFRSF1A	0.0495216	-0.36033	0.142	0.226	1
AC016747.1	0.0508172	-0.374536	0.075	0.151	1
DIAPH3	0.050961	0.261071	0.181	0.075	1
HMG20B	0.0510043	-0.332773	0.155	0.245	1
MARK3	0.0511922	-0.270444	0.15	0.245	1
MIR22HG	0.0518176	-0.333405	0.091	0.17	1
TAGLN	0.0518297	-0.429393	0.137	0.226	1
RAD17	0.0520653	-0.334223	0.268	0.377	1
CENPF	0.0520985	-0.540423	0.077	0.151	1
KAT6A	0.0521928	-0.311623	0.139	0.226	1
ALG3	0.0522372	-0.342254	0.126	0.208	1
C4orf3	0.0526871	-0.29112	0.505	0.566	1
BRD8	0.0529257	0.253884	0.268	0.151	1
UQCR11	0.0545042	-0.346718	0.669	0.717	1
SSPN	0.055304	-0.313309	0.216	0.321	1
CKAP5	0.0556485	-0.475555	0.141	0.226	1
MRPS36	0.0564662	-0.299348	0.382	0.472	1
PLA2G16	0.0565674	-0.320697	0.419	0.491	1
COPRS	0.0574531	0.251683	0.273	0.151	1
BIRC3	0.0575386	0.253594	0.353	0.208	1
TOP2A	0.0576924	-0.796079	0.067	0.132	1
PDCD6	0.0586503	0.294028	0.321	0.208	1
PLAU	0.0596753	0.348413	0.391	0.264	1
COL18A1	0.0598877	0.278826	0.417	0.283	1
APRT	0.0599217	-0.409791	0.409	0.491	1
MT-TF	0.0604421	0.300063	0.252	0.151	1
CFL1	0.0613391	-0.258157	0.727	0.717	1
AES	0.0619422	0.262514	0.363	0.245	1
RCN1	0.0621699	0.251224	0.259	0.151	1
IL6ST	0.0622855	-0.384951	0.431	0.472	1
AKR1B1	0.0626184	0.265923	0.487	0.358	1
EPB41L2	0.0626428	-0.289901	0.141	0.226	1
SLC39A6	0.0627775	0.279363	0.327	0.208	1
AC024293.1	0.0648312	-0.255127	0.372	0.472	1
TCEAL8	0.0651861	-0.334523	0.409	0.472	1
AC016739.1	0.0664432	-0.318792	0.396	0.472	1
CDKN3	0.0671028	-0.328027	0.054	0.113	1
CALD1	0.0674241	-0.275012	0.478	0.547	1
ARID5B	0.0682021	0.278137	0.628	0.472	1
CALCOCO1	0.0698743	-0.33751	0.069	0.132	1
MALSU1	0.0700595	-0.352214	0.174	0.264	1
PSMA2	0.0732386	-0.253197	0.407	0.491	1
GLT8D1	0.0733169	-0.306687	0.149	0.226	1
LMOD1	0.0743867	-0.377032	0.067	0.132	1
PLCB4	0.0748256	-0.353252	0.115	0.189	1
ERCC6	0.0755363	-0.291836	0.056	0.113	1
HMGB1	0.0762654	-0.259694	0.942	0.906	1
EMC9	0.076433	-0.355218	0.085	0.151	1
BAZ1B	0.0766568	0.278115	0.403	0.302	1
DKK3	0.0770568	-0.335012	0.101	0.17	1
SUPT20H	0.0794546	-0.305508	0.235	0.321	1
SEZ6L2	0.0795775	-0.314945	0.102	0.17	1
KIFAP3	0.079616	-0.306157	0.244	0.321	1
ATP6V1E1	0.0800586	-0.280589	0.356	0.434	1
EDF1	0.0802887	-0.272143	0.585	0.642	1
HMGB2	0.0805249	-0.816013	0.265	0.34	1
SAMD8	0.0809323	-0.332469	0.085	0.151	1
IFIT3	0.0821452	0.403137	0.256	0.151	1
CRBN	0.0826498	-0.279916	0.355	0.415	1
MTRR	0.083526	-0.250115	0.069	0.132	1
ENAH	0.0836336	-0.45805	0.22	0.302	1
SERPINA1	0.0838208	0.389327	0.545	0.415	1
TPM3	0.0846408	-0.431251	0.604	0.566	1
FRMD4B	0.0846576	-0.280977	0.281	0.377	1
ZDHHC6	0.0857387	-0.363631	0.104	0.17	1
MYL9	0.0861057	-0.403769	0.334	0.434	1
DHRS4	0.0865652	-0.285916	0.117	0.189	1
KLHDC2	0.0882405	-0.275329	0.224	0.302	1
TSPO	0.089159	-0.333206	0.503	0.528	1
PHPT1	0.089593	-0.298516	0.45	0.509	1
BTN2A1	0.0904624	-0.258274	0.101	0.17	1
FOSL1	0.0913021	0.251838	0.107	0.038	1
CMBL	0.0918859	-0.314722	0.28	0.358	1
ACSM2A	0.0928271	-0.261831	0.086	0.151	1
SETX	0.0928632	-0.267537	0.201	0.283	1
ODF2L	0.0929571	-0.277679	0.288	0.358	1
RPL21P28	0.0951525	-0.328642	0.372	0.434	1
G0S2	0.0953773	-0.693442	0.102	0.17	1
HMGCR	0.0964804	-0.369726	0.07	0.132	1
KCNQ1OT1	0.0965082	-0.525754	0.088	0.151	1
MTCH2	0.0975159	-0.265126	0.3	0.377	1
DOCK11	0.0982639	-0.266763	0.059	0.113	1
MTUS1	0.0985724	-0.285201	0.182	0.264	1
PLP2	0.0987444	-0.26234	0.411	0.453	1
FILIP1L	0.0987528	-0.528679	0.216	0.283	1
IGFBP3	0.0995604	-0.648594	0.174	0.245	1
FTL	0.100481	-0.376554	0.946	0.962	1
GABRP	0.1005	0.385518	0.11	0.038	1
WASHC2A	0.102419	-0.317736	0.158	0.226	1
ITGA1	0.103404	-0.256341	0.157	0.226	1
ACTR2	0.105774	-0.25503	0.398	0.472	1
ICAM1	0.105992	0.474183	0.315	0.226	1
ANKRD36	0.106772	-0.356079	0.107	0.17	1
TLN1	0.11007	-0.324144	0.455	0.491	1
PIK3R1	0.110377	-0.408181	0.348	0.415	1
ZFP36L2	0.111105	-0.362881	0.442	0.491	1
VBP1	0.113785	-0.276404	0.196	0.264	1
MT1M	0.113847	-0.496806	0.158	0.226	1
ACAP2	0.114655	0.252092	0.304	0.208	1
GTF3C6	0.114673	-0.398169	0.324	0.377	1
TIMP3	0.114756	-0.278917	0.339	0.434	1
STK38L	0.114995	-0.43857	0.077	0.132	1
CORO1B	0.115005	-0.286442	0.133	0.208	1
PTPN1	0.116247	-0.315862	0.305	0.358	1
SEC61G	0.118839	-0.256041	0.342	0.415	1
DPY30	0.119064	0.256369	0.374	0.283	1
COMMD10	0.119064	-0.304023	0.137	0.208	1
PMM1	0.119546	-0.270703	0.105	0.17	1
PSMC1	0.121695	-0.260356	0.316	0.377	1
MIDN	0.121962	0.271856	0.345	0.245	1
IFI27	0.122019	0.474298	0.22	0.132	1
KLHL9	0.122262	-0.323542	0.163	0.226	1
CXCL6	0.124199	-0.257581	0.061	0.113	1
CCNY	0.124384	-0.36902	0.364	0.415	1
ITGA3	0.124584	-0.251587	0.168	0.245	1
PSMB9	0.126946	-0.292625	0.179	0.245	1
MGME1	0.128417	-0.275823	0.078	0.132	1
C22orf39	0.12885	-0.31851	0.136	0.208	1
CCDC107	0.131	-0.267222	0.139	0.208	1
SUCLG1	0.131476	-0.333373	0.778	0.755	1
RAP1B	0.133372	-0.342827	0.248	0.302	1
BLOC1S2	0.133858	-0.288449	0.222	0.302	1
ETS2	0.133878	-0.288583	0.153	0.226	1
HSPB11	0.134931	-0.308217	0.224	0.302	1
ARCN1	0.140459	-0.408669	0.147	0.208	1
IGFBP5	0.1429	0.3422	0.121	0.057	1
CAP1	0.143971	-0.397727	0.473	0.509	1
HDAC1	0.144374	-0.250206	0.2	0.264	1
PINK1	0.145952	-0.309523	0.16	0.226	1
CNTRL	0.146857	-0.557079	0.097	0.151	1
MPV17	0.147819	-0.333457	0.2	0.264	1
EPM2AIP1	0.149207	-0.286303	0.131	0.189	1
EFCAB13	0.149362	-0.343854	0.094	0.151	1
ANKRD1	0.149597	0.34811	0.15	0.075	1
RNF168	0.151297	-0.335692	0.211	0.283	1
SYTL2	0.152128	-0.367547	0.462	0.491	1
LPGAT1	0.153758	-0.307601	0.126	0.189	1
BEX2	0.156014	-0.25533	0.366	0.434	1
APOE	0.156509	-0.266245	0.149	0.208	1
ANP32B	0.15671	-0.349602	0.482	0.509	1
SLC37A4	0.158308	-0.265043	0.094	0.151	1
RAB34	0.15892	-0.255451	0.291	0.34	1
C2orf49	0.158924	-0.318781	0.196	0.264	1
BLOC1S6	0.159015	-0.263875	0.275	0.34	1
ZC3H13	0.159442	-0.276556	0.542	0.585	1
MCTS1	0.159849	-0.267279	0.201	0.264	1
COPE	0.160246	-0.278361	0.275	0.34	1
RBP1	0.160854	-0.331872	0.112	0.17	1
FAM35A	0.161216	-0.256435	0.113	0.17	1
SLC35F6	0.163113	-0.277231	0.115	0.17	1
PDGFC	0.165465	-0.326199	0.129	0.189	1
LZTFL1	0.165999	-0.301775	0.112	0.17	1
RSL24D1	0.170012	-0.251432	0.316	0.377	1
TRAM1	0.172916	-0.273498	0.612	0.604	1
APBB1IP	0.1736	-0.314116	0.069	0.113	1
C12orf65	0.17582	-0.321047	0.26	0.321	1
CKS1B	0.178471	-0.28381	0.155	0.208	1
PHLDA2	0.183139	0.253213	0.163	0.094	1
TECR	0.183603	-0.257301	0.19	0.245	1
RARRES3	0.183605	-0.365778	0.313	0.358	1
PLPP1	0.183666	-0.251549	0.131	0.189	1
RNF7	0.184946	-0.250494	0.396	0.434	1
NMT1	0.189941	-0.270454	0.377	0.415	1
OSTC	0.19226	-0.278265	0.342	0.377	1
ERBIN	0.192898	-0.320037	0.275	0.321	1
USP9X	0.194383	-0.285616	0.174	0.226	1
GOLIM4	0.197304	-0.278901	0.208	0.264	1
AHCTF1	0.1982	-0.250527	0.117	0.17	1
SNRPD1	0.202521	-0.27258	0.31	0.358	1
MED8	0.202917	-0.280369	0.085	0.132	1
ESCO1	0.205651	-0.307754	0.176	0.226	1
BNC2	0.205686	-0.258497	0.104	0.151	1
GPAA1	0.206286	-0.253295	0.184	0.245	1
ZNF140	0.207373	-0.275871	0.086	0.132	1
PAFAH1B1	0.207808	-0.358762	0.447	0.491	1
SMC4	0.20826	-0.699442	0.174	0.226	1
LINC01881	0.211106	-0.276317	0.086	0.132	1
THAP5	0.216412	-0.263511	0.227	0.283	1
MARCKS	0.217907	-0.33517	0.323	0.358	1
SMARCA5	0.220994	-0.254408	0.666	0.66	1
ATF5	0.221091	-0.291872	0.107	0.151	1
SUCO	0.22254	-0.298672	0.225	0.283	1
KDELR2	0.222877	-0.382035	0.302	0.34	1
S100A4	0.223359	-0.538515	0.22	0.132	1
NME1	0.225456	-0.279892	0.257	0.302	1
PSIP1	0.227274	-0.260612	0.396	0.434	1
SMC2	0.22831	-0.313756	0.192	0.245	1
CMTM3	0.233389	-0.380072	0.174	0.226	1
NUCB2	0.23805	-0.442936	0.553	0.547	1
CLPX	0.239206	-0.449736	0.123	0.17	1
SLPI	0.23961	0.414451	0.597	0.491	1
HMGXB4	0.240273	-0.269782	0.173	0.226	1
GNG12	0.242133	-0.346786	0.446	0.472	1
RUFY2	0.245208	-0.264959	0.179	0.226	1
ISG15	0.24581	0.298883	0.169	0.113	1
MIR4458HG	0.252173	-0.297866	0.288	0.34	1
PPP1R12A	0.254645	-0.303715	0.411	0.434	1
RNASEH2B	0.259896	-0.283989	0.139	0.189	1
CDC5L	0.260067	-0.279289	0.339	0.377	1
SFRP2	0.260495	0.33916	0.192	0.132	1
LTF	0.264975	-0.608393	0.152	0.208	1
FCF1	0.269876	-0.263643	0.204	0.245	1
VCAN	0.27093	-0.334393	0.399	0.434	1
PSME2	0.27123	-0.277412	0.403	0.415	1
SCRN2	0.274706	-0.254814	0.107	0.151	1
ACOX1	0.275017	-0.251058	0.11	0.151	1
CHD4	0.277988	-0.282135	0.481	0.491	1
LEO1	0.280644	-0.294895	0.232	0.283	1
NHP2	0.281431	-0.283904	0.358	0.396	1
STAM	0.28416	-0.299907	0.141	0.189	1
ATF7IP	0.28489	-0.398673	0.204	0.245	1
ANP32A	0.288489	-0.278237	0.356	0.396	1
ACSM2B	0.291436	-0.274109	0.094	0.132	1
UBE2S	0.297513	-0.266749	0.144	0.189	1
NUP58	0.298994	-0.257917	0.11	0.151	1
VPS4B	0.30032	-0.32023	0.31	0.34	1
RBM3	0.301694	-0.29153	0.466	0.434	1
RPF2	0.305774	-0.358402	0.235	0.283	1
LIMS1	0.309214	-0.344987	0.435	0.453	1
RARS2	0.314032	-0.283396	0.11	0.151	1
SKIL	0.315195	-0.330921	0.273	0.302	1
EDIL3	0.316618	-0.333941	0.147	0.189	1
UGGT1	0.319738	-0.295806	0.117	0.151	1
SOD2	0.320509	-0.379268	0.631	0.566	1
UGP2	0.336539	-0.271344	0.366	0.396	1
PPP1CC	0.354521	-0.253615	0.179	0.208	1
PSMA3	0.354779	-0.257208	0.369	0.377	1
GLS	0.355068	-0.343237	0.316	0.358	1
SYNE1	0.363434	-0.30038	0.479	0.472	1
EXOSC8	0.373535	-0.264387	0.238	0.264	1
KPNA2	0.376448	-0.323612	0.12	0.151	1
AL590867.2	0.376563	-0.253059	0.22	0.245	1
EFCAB14	0.377543	-0.318695	0.246	0.283	1
AC099560.2	0.378596	-0.272825	0.335	0.358	1
EFNA5	0.389525	-0.285926	0.249	0.283	1
MAP4K5	0.390632	-0.275669	0.134	0.17	1
GARS	0.390957	-0.336154	0.181	0.208	1
FAM192A	0.400904	-0.298332	0.371	0.396	1
NAT8	0.431054	-0.667498	0.236	0.17	1
FIBP	0.435578	-0.441933	0.187	0.208	1
TIMM44	0.440652	-0.260025	0.179	0.208	1
RAB6A	0.441056	-0.263592	0.182	0.208	1
HIST1H1E	0.44123	-0.316511	0.238	0.264	1
TM9SF2	0.451846	-0.291739	0.308	0.34	1
SMIM14	0.458712	-0.325282	0.428	0.415	1
ANAPC16	0.487814	-0.252295	0.685	0.698	1
TSGA10	0.528504	-0.401378	0.113	0.132	1
GGNBP2	0.55748	-0.25499	0.329	0.34	1
CCSER2	0.572543	-0.292034	0.193	0.208	1
PREPL	0.594269	-0.27623	0.23	0.245	1
CKAP2	0.599223	-0.339847	0.16	0.17	1
MIS18BP1	0.603546	-0.263763	0.177	0.189	1
CREB1	0.608846	-0.281737	0.15	0.113	1
CNN2	0.621176	-0.262377	0.176	0.189	1
GPR108	0.632558	-0.26772	0.149	0.17	1
PSENEN	0.6328	-0.264788	0.39	0.377	1
SAP30BP	0.642173	-0.282078	0.23	0.226	1
TMEM87A	0.644651	-0.298326	0.331	0.302	1
KIAA1191	0.6516	-0.305727	0.272	0.283	1
TAOK1	0.653888	0.93569	0.308	0.264	1
TCEAL3	0.655629	-0.314256	0.348	0.321	1
TRMT10C	0.665239	-0.319445	0.228	0.189	1
MALT1	0.670799	-0.353841	0.246	0.245	1
ZNF37A	0.691689	-0.289159	0.16	0.17	1
COA3	0.693504	-0.322623	0.5	0.472	1
GLRX2	0.711582	-0.253387	0.157	0.17	1
ALDOB	0.712835	-0.64318	0.19	0.208	1
GPATCH2	0.725079	-0.278272	0.163	0.17	1
CLSTN2	0.745879	-0.307408	0.102	0.113	1
VGLL4	0.752961	-0.287484	0.363	0.321	1
TUBA1B	0.753998	-0.310591	0.693	0.604	1
ZC3H6	0.765149	-0.336362	0.188	0.189	1
ID3	0.771819	-0.394469	0.251	0.245	1
HSPA4	0.775506	-0.261793	0.28	0.283	1
DDX52	0.79903	-0.258117	0.319	0.302	1
ATP2B1	0.836447	-0.258837	0.331	0.283	1
H2AFZ	0.847989	-0.322425	0.492	0.434	1
DDX50	0.849617	-0.277849	0.233	0.226	1
RBM33	0.860013	-0.301434	0.133	0.132	1
PAFAH1B2	0.879928	-0.282807	0.232	0.226	1
BUD31	0.888986	-0.252403	0.427	0.377	1
DYNC1H1	0.932548	-0.272004	0.366	0.34	1
DNMT1	0.940667	-0.303933	0.195	0.189	1
CRIM1	0.955332	-0.321233	0.593	0.491	1
SCRN1	0.98601	-0.272507	0.224	0.208	1

## Sheet: EC
gene_id	p_val	avg_logFC	pct.1	pct.2	p_val_adj
HLA-DRB5	5.01147e-116	2.53881	0.757	0.023	1.26449e-111
SPP1	9.80629e-112	-2.05139	0.64	0.948	2.47432e-107
MT-RNR1	1.47635e-98	0.752164	1	1	3.72512e-94
HSPA1A	1.04367e-74	1.81745	0.781	0.302	2.6334e-70
MT1G	4.05871e-68	-1.73664	0.543	0.853	1.02409e-63
MT1H	5.62515e-65	-1.69325	0.216	0.641	1.41934e-60
HLA-DRB6	7.67421e-62	-1.13085	0.003	0.245	1.93636e-57
MT1F	9.47425e-61	-1.861	0.268	0.661	2.39054e-56
DNAJB1	9.06179e-60	1.57314	0.674	0.222	2.28647e-55
GPX3	3.03876e-59	-1.52494	0.545	0.811	7.66741e-55
HSP90AA1	1.95546e-57	0.963617	0.978	0.873	4.93402e-53
MTRNR2L1	2.5688e-50	1.31838	0.426	0.008	6.48159e-46
IFITM3	2.71208e-50	-0.575344	0.986	0.995	6.84311e-46
GADD45B	2.18218e-47	1.17883	0.776	0.46	5.50608e-43
CXCL2	3.45727e-47	1.84473	0.499	0.085	8.72339e-43
ATF3	1.62315e-46	1.29618	0.645	0.248	4.09553e-42
ZFP36	4.9345e-46	1.48387	0.667	0.31	1.24507e-41
HSP90AB1	2.14672e-45	0.736306	0.962	0.85	5.4166e-41
HSPH1	5.01174e-45	1.25774	0.54	0.134	1.26456e-40
MT-ATP8	1.58955e-43	-0.577165	0.969	0.984	4.01074e-39
BTG1	6.96042e-43	0.956586	0.779	0.478	1.75625e-38
MT-RNR2	8.75557e-43	0.411142	1	1	2.20921e-38
UMOD	9.64743e-43	0.986019	0.633	0.191	2.43424e-38
HSPA1B	4.5922e-42	1.21689	0.586	0.209	1.1587e-37
IGFBP5	7.05946e-41	-0.717648	0.633	0.886	1.78124e-36
JUNB	8.82321e-41	0.940562	0.763	0.45	2.22627e-36
HSPA8	1.82419e-40	0.844071	0.752	0.413	4.60279e-36
FOS	3.31713e-40	0.99747	0.772	0.468	8.36977e-36
NFKBIZ	5.07337e-40	1.43731	0.574	0.214	1.28011e-35
IFITM2	3.2622e-39	-0.624712	0.918	0.943	8.23118e-35
CCL2	7.01649e-39	1.49976	0.619	0.264	1.7704e-34
JUN	2.22051e-38	0.842159	0.874	0.68	5.6028e-34
CCNL1	2.03674e-37	1.05636	0.611	0.251	5.13911e-33
UBC	5.23084e-37	0.701412	0.833	0.589	1.31985e-32
FABP5	9.07536e-37	1.47131	0.481	0.129	2.28989e-32
MT-ND4L	1.58202e-35	-0.599214	0.929	0.956	3.99176e-31
RGCC	2.27613e-35	1.08676	0.609	0.258	5.74312e-31
MTATP6P1	2.59684e-35	-0.567189	0.794	0.92	6.55235e-31
RGS16	7.76663e-35	1.38283	0.392	0.057	1.95968e-30
CDH6	2.30747e-34	-0.933027	0.041	0.245	5.82222e-30
CDKN1A	1.47801e-32	1.31404	0.495	0.178	3.72931e-28
ETS1	2.81115e-32	-0.799352	0.26	0.545	7.0931e-28
MTATP8P2	2.87857e-32	0.85209	0.29	0	7.2632e-28
MT1E	9.99636e-32	-1.17187	0.5	0.687	2.52228e-27
IL6ST	4.13524e-30	-0.706201	0.643	0.801	1.0434e-25
SLC2A3	1.43761e-29	0.876581	0.458	0.132	3.62738e-25
IRF1	1.63186e-29	1.14009	0.572	0.284	4.11751e-25
FKBP5	2.52356e-29	-0.721455	0.115	0.364	6.36745e-25
KLF4	3.50573e-29	0.908603	0.538	0.217	8.84566e-25
EGR1	4.68592e-29	0.950459	0.571	0.253	1.18235e-24
FCN3	2.44126e-28	-0.704199	0.188	0.473	6.15979e-24
PDZK1IP1	2.85362e-28	-0.922858	0.241	0.499	7.20025e-24
SAT1	4.66788e-28	0.698948	0.712	0.421	1.1778e-23
SOD2	1.00396e-27	-1.00703	0.297	0.532	2.5332e-23
IFI6	1.05366e-27	0.701716	0.63	0.295	2.65859e-23
MYC	1.11852e-27	0.99045	0.376	0.083	2.82225e-23
FXYD4	3.79776e-27	0.720393	0.307	0.031	9.58251e-23
HIST1H1E	4.28647e-27	-0.735411	0.131	0.364	1.08156e-22
CTGF	4.50687e-27	0.811686	0.395	0.096	1.13717e-22
HSPB1	5.8006e-27	0.554664	0.905	0.711	1.46361e-22
UBB	7.11822e-27	0.460304	0.976	0.915	1.79607e-22
TMEM176A	1.61034e-26	-0.757624	0.128	0.354	4.06322e-22
SOCS3	1.75708e-26	0.900043	0.511	0.214	4.43345e-22
COL3A1	2.19384e-26	0.706576	0.274	0.016	5.5355e-22
TFPI2	2.32301e-26	1.05442	0.328	0.054	5.86141e-22
RANBP3L	2.49465e-26	0.708786	0.263	0.013	6.29451e-22
MT1A	8.65765e-26	1.19216	0.31	0.049	2.1845e-21
ETS2	9.08137e-26	-0.74146	0.507	0.695	2.29141e-21
TACSTD2	1.0962e-25	0.787253	0.329	0.054	2.76594e-21
DNAJA1	1.47789e-25	0.682486	0.809	0.579	3.72902e-21
APOE	6.26135e-25	-0.825979	0.137	0.362	1.57986e-20
SDCBP	3.57253e-24	0.591258	0.644	0.341	9.0142e-20
DDIT3	4.62819e-24	0.724663	0.368	0.09	1.16778e-19
NAT8	6.16361e-24	-1.30387	0.231	0.447	1.5552e-19
HSPE1	4.66199e-23	0.775704	0.649	0.398	1.17631e-18
ANXA1	4.65016e-22	0.572391	0.624	0.315	1.17333e-17
PABPC1	9.80746e-22	0.432271	0.9	0.77	2.47462e-17
PMAIP1	2.30355e-21	0.773817	0.314	0.07	5.81233e-17
FOSB	3.14911e-21	0.764286	0.424	0.155	7.94584e-17
PTMA	3.18347e-21	0.300356	1	0.984	8.03253e-17
GSN	3.46183e-21	0.535357	0.585	0.266	8.7349e-17
NFKBIA	4.00494e-21	0.617832	0.881	0.747	1.01053e-16
FLT1	4.43972e-21	-0.475696	0.628	0.786	1.12023e-16
H1FX	4.96174e-21	-0.564669	0.219	0.447	1.25195e-16
TMEM70	4.97674e-21	0.773887	0.373	0.121	1.25573e-16
IL32	6.08264e-21	-0.694169	0.382	0.581	1.53477e-16
ZFAS1	8.87076e-21	0.604301	0.434	0.163	2.23827e-16
NAPSA	1.95394e-20	-0.58468	0.042	0.186	4.93017e-16
MIF	1.96539e-20	-0.410456	0.044	0.196	4.95908e-16
REG1A	2.77036e-20	-0.713787	0.012	0.116	6.99017e-16
GDF3	5.85543e-20	0.594881	0.212	0.013	1.47744e-15
SLC12A1	7.73783e-20	0.724405	0.332	0.088	1.95241e-15
IFIT3	1.12399e-19	0.633749	0.381	0.129	2.83604e-15
ISG15	2.19243e-19	0.681763	0.45	0.189	5.53194e-15
BTG2	2.47576e-19	0.574887	0.338	0.098	6.24684e-15
MAFF	3.19695e-19	0.583569	0.243	0.034	8.06654e-15
S100A4	3.71847e-19	0.718641	0.654	0.444	9.38244e-15
C3	5.61445e-19	-0.40322	0.012	0.111	1.41664e-14
CXCL3	7.55754e-19	0.717364	0.239	0.034	1.90692e-14
IL6	1.10912e-18	0.998509	0.257	0.049	2.79852e-14
CARHSP1	1.12489e-18	-0.648443	0.239	0.429	2.83832e-14
DUSP1	1.24345e-18	0.587219	0.664	0.413	3.13747e-14
FGB	1.36766e-18	-0.709023	0.023	0.137	3.45089e-14
WSB1	1.49809e-18	0.521885	0.525	0.256	3.77997e-14
BHLHE40	1.74222e-18	0.577974	0.385	0.14	4.39598e-14
SRGN	1.84558e-18	0.675928	0.705	0.468	4.65676e-14
HSPA6	2.44734e-18	0.770796	0.203	0.016	6.17514e-14
RSRP1	2.48222e-18	0.528444	0.447	0.178	6.26313e-14
CD93	2.66577e-18	-0.682928	0.323	0.514	6.72628e-14
LRG1	4.82674e-18	0.876489	0.369	0.134	1.21788e-13
RPL41	5.4679e-18	-0.556863	0.461	0.62	1.37966e-13
C1R	5.9242e-18	-0.608173	0.061	0.207	1.49479e-13
ID3	7.55365e-18	-0.643823	0.638	0.724	1.90594e-13
MAL	7.86608e-18	0.510982	0.391	0.142	1.98477e-13
IFI27	1.53904e-17	0.35809	0.952	0.894	3.88331e-13
SPARC	1.73929e-17	-0.335902	0.689	0.842	4.38858e-13
KNG1	2.78305e-17	0.796118	0.256	0.054	7.02219e-13
LRRFIP1	3.39024e-17	0.4238	0.71	0.465	8.55426e-13
TBC1D4	5.46002e-17	0.449246	0.225	0.034	1.37767e-12
CLTRN	6.71064e-17	-0.840145	0.123	0.289	1.69323e-12
ELOC	7.2979e-17	0.694599	0.538	0.313	1.84141e-12
IFI44L	9.76002e-17	0.529014	0.326	0.101	2.46265e-12
TRA2B	1.15628e-16	0.547614	0.509	0.258	2.91752e-12
TIPARP	1.35686e-16	0.542704	0.264	0.062	3.42362e-12
SERTAD1	1.67039e-16	0.470168	0.307	0.088	4.21474e-12
MT-CYB	2.96655e-16	0.309518	1	0.997	7.48519e-12
EPAS1	3.43074e-16	-0.47396	0.636	0.76	8.65645e-12
ICAM1	3.89024e-16	0.729825	0.509	0.292	9.81586e-12
RPL9P9	3.96902e-16	-0.473971	0.297	0.486	1.00146e-11
MCL1	4.36167e-16	0.513676	0.285	0.083	1.10054e-11
HIST1H1D	4.96778e-16	-0.538364	0.04	0.16	1.25347e-11
MYADM	5.02562e-16	0.503231	0.253	0.057	1.26806e-11
HSPD1	5.09552e-16	0.622608	0.635	0.432	1.2857e-11
ANXA3	5.34421e-16	0.470623	0.193	0.021	1.34845e-11
IER2	5.58815e-16	0.453295	0.731	0.525	1.41e-11
PECAM1	6.49153e-16	-0.435954	0.71	0.806	1.63794e-11
UGT2A3	8.45163e-16	-0.495361	0.041	0.16	2.13252e-11
RNASE1	8.94483e-16	0.350742	0.954	0.904	2.25696e-11
FTH1	1.11258e-15	-0.326932	0.981	0.982	2.80726e-11
SLC13A3	1.51793e-15	-0.384849	0.033	0.147	3.83005e-11
FOXC1	1.67726e-15	0.52632	0.413	0.181	4.23206e-11
DBI	1.9047e-15	-0.543163	0.434	0.589	4.80593e-11
SHISA3	2.40875e-15	0.486107	0.172	0.013	6.07775e-11
AL365357.1	3.18611e-15	-0.373628	0.055	0.186	8.03919e-11
AOX1	3.43519e-15	-0.424489	0.022	0.119	8.66768e-11
ERAP2	4.62726e-15	0.513133	0.158	0.008	1.16755e-10
LYVE1	5.01209e-15	-0.677804	0.077	0.217	1.26465e-10
CXCL1	7.10452e-15	0.616034	0.19	0.026	1.79261e-10
CH25H	7.76711e-15	0.846554	0.15	0.005	1.9598e-10
NRP1	1.06577e-14	-0.53162	0.192	0.37	2.68914e-10
IFIT2	1.10449e-14	0.799741	0.377	0.165	2.78685e-10
RSPO3	1.22288e-14	0.433713	0.165	0.013	3.08557e-10
HMGB1P5	1.25071e-14	-0.512352	0.305	0.481	3.15579e-10
BST2	1.29984e-14	0.401112	0.623	0.375	3.27977e-10
YWHAB	1.3535e-14	-0.398206	0.772	0.819	3.41515e-10
MT-TW	2.16481e-14	-0.486879	0.104	0.253	5.46224e-10
SLC38A2	3.18584e-14	0.461408	0.369	0.152	8.0385e-10
PPP1R15A	4.6685e-14	0.495279	0.514	0.284	1.17796e-09
G0S2	4.68003e-14	0.609395	0.246	0.067	1.18086e-09
CAV1	5.40342e-14	0.701069	0.331	0.132	1.36339e-09
MRPS6	5.97495e-14	0.422994	0.234	0.059	1.5076e-09
BAG3	6.25479e-14	0.531294	0.27	0.088	1.57821e-09
TGFBR2	7.03387e-14	-0.445951	0.531	0.68	1.77479e-09
MT1X	7.10459e-14	-0.685691	0.579	0.708	1.79263e-09
CYBA	7.11741e-14	-0.557641	0.166	0.326	1.79586e-09
DUSP23	7.82968e-14	-0.52173	0.191	0.357	1.97558e-09
MORF4L1P1	7.95509e-14	-0.513153	0.234	0.401	2.00723e-09
SRSF7	8.47614e-14	0.468303	0.509	0.276	2.1387e-09
AQP2	9.42089e-14	0.342649	0.163	0.016	2.37708e-09
SLC14A1	1.02487e-13	0.712358	0.456	0.245	2.58596e-09
AC005616.1	1.10804e-13	0.520762	0.129	0	2.79581e-09
SOCS2	1.2212e-13	0.559809	0.303	0.111	3.08134e-09
KCNJ15	1.24979e-13	-0.503972	0.07	0.196	3.15346e-09
AC104046.1	1.50092e-13	0.369848	0.153	0.013	3.78713e-09
ARL5B	1.85737e-13	0.443563	0.24	0.065	4.68652e-09
TNFAIP3	2.37655e-13	0.538781	0.195	0.039	5.9965e-09
XAF1	2.52388e-13	0.368944	0.393	0.178	6.36824e-09
ATP1B1	2.76342e-13	0.410957	0.729	0.504	6.97265e-09
MAF	2.96222e-13	-0.584202	0.25	0.408	7.47427e-09
S100A6	3.76935e-13	0.266756	0.967	0.884	9.51082e-09
RETREG1	4.43949e-13	-0.593478	0.081	0.209	1.12017e-08
IER3	4.69624e-13	0.426405	0.521	0.287	1.18496e-08
GPM6A	4.9893e-13	0.421509	0.256	0.078	1.2589e-08
MGST1	5.57551e-13	-0.608894	0.091	0.222	1.40681e-08
SLC4A4	6.99561e-13	-0.479053	0.084	0.217	1.76513e-08
MT-CO3	9.2209e-13	0.269527	1	1	2.32662e-08
LRP2	1.09555e-12	-0.548657	0.108	0.245	2.76429e-08
H3F3B	1.09583e-12	0.333423	0.958	0.938	2.765e-08
CHORDC1	1.33307e-12	0.432022	0.33	0.134	3.3636e-08
F2RL3	1.37545e-12	-0.389207	0.029	0.121	3.47053e-08
PLPP3	1.95779e-12	-0.459398	0.634	0.711	4.93989e-08
MRC1	2.28382e-12	-0.440925	0.043	0.147	5.76254e-08
PCDH17	2.31817e-12	-0.675044	0.189	0.333	5.84922e-08
SELE	2.36956e-12	0.759009	0.419	0.233	5.97888e-08
CXCL8	2.5511e-12	0.577512	0.186	0.039	6.43693e-08
NR4A1	2.82326e-12	0.400448	0.206	0.052	7.12364e-08
CYP1B1	3.01609e-12	0.407839	0.168	0.028	7.61019e-08
SERPINA1	3.02904e-12	-0.568507	0.151	0.297	7.64287e-08
RPL22	3.06943e-12	-0.341462	0.68	0.752	7.74478e-08
CD83	3.7933e-12	0.397222	0.169	0.028	9.57126e-08
IRF7	3.82787e-12	0.328407	0.146	0.016	9.65847e-08
SLCO2A1	3.94379e-12	-0.47849	0.348	0.517	9.95096e-08
ZNF385D	4.18791e-12	0.322065	0.176	0.031	1.05669e-07
RPL39P3	4.56122e-12	-0.316323	0.049	0.155	1.15089e-07
OASL	5.24657e-12	0.390891	0.129	0.008	1.32381e-07
CCND1	5.61075e-12	0.642433	0.392	0.199	1.4157e-07
TPM3	5.74239e-12	-0.383194	0.637	0.711	1.44892e-07
RARRES3	5.8512e-12	-0.501381	0.29	0.437	1.47637e-07
HLA-C	6.09383e-12	0.309746	0.9	0.801	1.5376e-07
APP	7.05816e-12	-0.342057	0.805	0.84	1.78092e-07
KLF10	7.46352e-12	0.402153	0.381	0.186	1.8832e-07
TPT1	9.3545e-12	-0.282366	0.949	0.959	2.36033e-07
RPS9	9.51884e-12	0.322172	0.795	0.612	2.40179e-07
TSC22D1	9.92176e-12	-0.49813	0.425	0.566	2.50346e-07
TMEM176B	1.12977e-11	-0.599931	0.138	0.271	2.85065e-07
RBM25	1.18014e-11	0.352804	0.501	0.287	2.97774e-07
IFRD1	1.1876e-11	0.345581	0.194	0.047	2.99656e-07
ELK3	1.67932e-11	-0.461128	0.364	0.501	4.23726e-07
RASSF4	1.69577e-11	-0.476025	0.078	0.196	4.27877e-07
ATF4	1.86416e-11	0.389443	0.447	0.24	4.70365e-07
AL118516.1	2.10643e-11	0.365942	0.205	0.057	5.31494e-07
PNRC1	2.26244e-11	0.38085	0.717	0.558	5.70859e-07
PTPN1	2.30736e-11	-0.506225	0.229	0.375	5.82192e-07
SLC16A9	2.41127e-11	-0.583164	0.083	0.204	6.08411e-07
RPS29	2.46952e-11	-0.282057	0.919	0.943	6.23108e-07
JUND	2.50164e-11	0.381126	0.437	0.227	6.31213e-07
HSPA2	2.69711e-11	0.319026	0.168	0.034	6.80535e-07
FRMD3	3.20834e-11	0.325375	0.22	0.065	8.09529e-07
C9orf3	3.57279e-11	0.367788	0.229	0.072	9.01487e-07
RAB13	3.66204e-11	-0.469765	0.424	0.543	9.24007e-07
ATP5F1E	4.07887e-11	-0.307199	0.85	0.866	1.02918e-06
ING1	4.25099e-11	0.337232	0.164	0.031	1.07261e-06
KDR	4.41563e-11	-0.429223	0.361	0.514	1.11415e-06
ARL4A	4.63439e-11	0.388775	0.333	0.15	1.16935e-06
ADAMTS1	4.71716e-11	0.456334	0.454	0.256	1.19023e-06
GBP1	5.25126e-11	0.393187	0.313	0.137	1.325e-06
RARRES1	5.27662e-11	-0.428832	0.044	0.14	1.3314e-06
ODF2L	5.53369e-11	0.355491	0.375	0.181	1.39626e-06
FMO2	5.586e-11	0.420478	0.138	0.018	1.40946e-06
VIM	7.55863e-11	0.367671	0.774	0.615	1.90719e-06
PDIA3	8.05508e-11	-0.310791	0.842	0.868	2.03246e-06
INSR	8.6743e-11	-0.672605	0.157	0.284	2.1887e-06
MORF4L1	8.76233e-11	-0.296336	0.796	0.824	2.21091e-06
TRAM1	9.20579e-11	-0.465102	0.371	0.501	2.3228e-06
YWHAE	9.30682e-11	-0.316532	0.671	0.736	2.3483e-06
SESN3	9.68768e-11	0.346019	0.172	0.039	2.4444e-06
C2CD4B	1.24415e-10	0.437562	0.199	0.057	3.13925e-06
TSPYL2	1.4244e-10	0.301987	0.162	0.034	3.59406e-06
STARD7	1.43762e-10	0.342604	0.321	0.145	3.62741e-06
EDNRB	1.44213e-10	-0.52095	0.088	0.202	3.63879e-06
FAM241A	1.4454e-10	0.351546	0.218	0.07	3.64704e-06
BRI3	1.51947e-10	-0.422257	0.341	0.483	3.83393e-06
PDIA3P1	1.58462e-10	-0.394646	0.133	0.264	3.99833e-06
MFGE8	2.04934e-10	0.286369	0.138	0.021	5.17089e-06
ID1	2.11542e-10	-0.41231	0.743	0.762	5.33762e-06
MRPL18	2.56044e-10	0.394053	0.343	0.168	6.46051e-06
HEBP1	2.57217e-10	0.265971	0.261	0.098	6.49011e-06
SRSF11	2.64571e-10	0.27791	0.644	0.434	6.67566e-06
AC016739.1	2.98103e-10	-0.422551	0.263	0.403	7.52173e-06
FAM177A1	3.83188e-10	-0.433353	0.408	0.522	9.6686e-06
SUCLG1	4.20621e-10	-0.460945	0.627	0.685	1.06131e-05
NFIL3	4.70477e-10	0.328267	0.168	0.041	1.18711e-05
RND1	4.71114e-10	0.360539	0.186	0.052	1.18872e-05
EGR2	5.09448e-10	0.304543	0.114	0.01	1.28544e-05
MX1	5.20789e-10	0.389623	0.303	0.137	1.31405e-05
PDZK1	5.86079e-10	-0.570176	0.108	0.225	1.47879e-05
B3GNT5	5.88007e-10	0.325974	0.162	0.036	1.48366e-05
TUBB4B	5.93148e-10	0.278286	0.324	0.145	1.49663e-05
CLDN15	6.69206e-10	0.3467	0.158	0.036	1.68854e-05
PCK1	6.78321e-10	-0.496834	0.062	0.163	1.71154e-05
FXYD2	7.37128e-10	-0.529013	0.123	0.243	1.85992e-05
AKR1B1	8.03635e-10	0.540862	0.371	0.202	2.02773e-05
MAP1LC3B	8.73032e-10	0.316702	0.493	0.297	2.20283e-05
IER5	9.02791e-10	0.302118	0.19	0.054	2.27792e-05
COL4A1	9.21864e-10	-0.423623	0.269	0.411	2.32605e-05
ATP5PD	9.81984e-10	-0.412807	0.525	0.615	2.47774e-05
MT-TR	1.04756e-09	-0.727498	0.153	0.274	2.64319e-05
SULT1A1	1.18092e-09	0.268783	0.111	0.01	2.97969e-05
ITGA1	1.26442e-09	-0.489246	0.246	0.375	3.19038e-05
WDR72	1.30545e-09	-0.316158	0.033	0.111	3.29391e-05
SCIN	1.43158e-09	0.415722	0.138	0.026	3.61217e-05
LUC7L	1.44004e-09	0.294938	0.178	0.052	3.6335e-05
CLK1	1.47603e-09	0.328493	0.357	0.186	3.72432e-05
TM4SF18	1.48005e-09	0.325997	0.748	0.584	3.73447e-05
NDUFA1	1.54293e-09	-0.401274	0.612	0.669	3.89312e-05
ZFAND2A	1.65611e-09	0.301386	0.176	0.049	4.17871e-05
SOX4	1.76346e-09	0.267938	0.622	0.408	4.44955e-05
TIFA	2.27222e-09	0.277024	0.155	0.036	5.73327e-05
PHLDA1	2.32471e-09	0.332513	0.193	0.062	5.8657e-05
NR1H4	2.4275e-09	-0.346051	0.031	0.106	6.12508e-05
CYR61	2.5759e-09	0.276065	0.308	0.142	6.49952e-05
POU3F3	2.62508e-09	0.330119	0.148	0.034	6.62359e-05
ADGRF5	2.85773e-09	-0.330306	0.709	0.788	7.21063e-05
F8	2.89215e-09	-0.613678	0.224	0.354	7.29749e-05
BASP1	3.05534e-09	0.335486	0.115	0.016	7.70922e-05
RPL27	3.06336e-09	-0.287292	0.804	0.822	7.72947e-05
AKAP12	3.28809e-09	0.643784	0.551	0.393	8.29651e-05
GSTO1	3.4874e-09	-0.417514	0.346	0.475	8.79941e-05
FNBP4	3.69967e-09	0.274283	0.357	0.178	9.33501e-05
C1orf21	4.06286e-09	0.347621	0.392	0.214	0.000102514
GADD45G	4.29508e-09	0.400603	0.308	0.142	0.000108373
TCP1	4.76904e-09	0.388319	0.354	0.194	0.000120332
ENPEP	4.81337e-09	-0.32232	0.046	0.132	0.000121451
VCAN	5.0929e-09	0.26182	0.11	0.013	0.000128504
EIF5	5.24363e-09	0.322684	0.693	0.54	0.000132307
PIK3C2A	5.43043e-09	-0.446897	0.388	0.499	0.000137021
SSTR2	5.47196e-09	0.330013	0.139	0.031	0.000138068
TUBB2A	6.22433e-09	0.261092	0.154	0.039	0.000157052
BRD2	6.26117e-09	0.304737	0.446	0.256	0.000157982
OLFML3	6.40928e-09	0.277171	0.146	0.034	0.000161719
RPL13AP5	6.53404e-09	-0.371215	0.119	0.233	0.000164867
CTNNAL1	7.18839e-09	0.302858	0.457	0.276	0.000181377
COL15A1	7.33687e-09	-0.338755	0.047	0.132	0.000185124
HSP90AA2P	8.52971e-09	0.323312	0.294	0.137	0.000215222
PPIAP22	8.56449e-09	-0.281869	0.049	0.134	0.000216099
EIF4A2	8.99496e-09	0.317127	0.565	0.375	0.000226961
C6orf48	9.10556e-09	0.344085	0.377	0.214	0.000229752
DEFB1	9.45071e-09	0.451036	0.421	0.235	0.00023846
CDKN2AIP	9.71257e-09	0.349315	0.27	0.124	0.000245068
SLC3A1	9.81029e-09	-0.509869	0.148	0.264	0.000247533
SOCS1	1.04083e-08	0.353008	0.16	0.047	0.000262621
SUCNR1	1.04691e-08	-0.318992	0.038	0.116	0.000264157
LGALS3	1.11657e-08	0.354985	0.482	0.292	0.000281733
CLDN4	1.12837e-08	0.328882	0.207	0.078	0.00028471
GTF2B	1.14069e-08	0.287744	0.175	0.054	0.000287819
CKS2	1.14487e-08	0.289411	0.129	0.026	0.000288874
NPIPP1	1.15244e-08	0.266899	0.134	0.028	0.000290783
MT2A	1.2135e-08	-0.445051	0.843	0.894	0.00030619
HEXIM1	1.21827e-08	0.28761	0.197	0.07	0.000307394
PPP1R15B	1.43443e-08	0.281782	0.165	0.049	0.000361935
PLK2	1.68874e-08	0.302885	0.382	0.217	0.000426103
BMP2	1.9017e-08	0.288376	0.126	0.026	0.000479838
NR4A2	2.07156e-08	0.312292	0.107	0.016	0.000522696
JAM2	2.11385e-08	0.313161	0.252	0.114	0.000533366
ZNFX1	2.46044e-08	0.268661	0.23	0.093	0.000620819
RAB8B	2.64643e-08	-0.485016	0.178	0.289	0.000667746
CSRNP1	2.69588e-08	0.296494	0.182	0.062	0.000680225
H2AFZ	2.72412e-08	0.306334	0.557	0.375	0.000687349
ARHGDIB	2.91404e-08	-0.35865	0.342	0.468	0.000735271
EDIL3	2.93951e-08	0.269759	0.167	0.052	0.000741697
DLC1	3.05868e-08	0.29128	0.434	0.266	0.000771766
BMP4	3.63799e-08	0.265576	0.155	0.044	0.000917938
OAS1	3.77534e-08	0.272767	0.162	0.049	0.000952594
AHI1	3.82777e-08	0.252249	0.194	0.07	0.000965824
SLC20A1	3.84664e-08	0.256406	0.157	0.047	0.000970585
CNN3	4.1187e-08	-0.377324	0.592	0.649	0.00103923
ICAM4	4.15791e-08	0.271743	0.114	0.021	0.00104912
CCDC68	4.40821e-08	0.265583	0.149	0.041	0.00111228
ANKRD37	4.85273e-08	0.269656	0.108	0.018	0.00122444
C11orf58	4.91024e-08	-0.342267	0.633	0.695	0.00123895
CAVIN1	5.25434e-08	0.297466	0.753	0.571	0.00132578
ARL6IP1	5.28022e-08	0.283705	0.489	0.305	0.00133231
DUSP5	5.30773e-08	0.290996	0.189	0.07	0.00133925
FILIP1L	5.88611e-08	0.271079	0.177	0.062	0.00148518
NID1	6.05551e-08	-0.362879	0.052	0.134	0.00152793
TMA7	6.12264e-08	-0.267205	0.576	0.649	0.00154486
SLPI	6.39313e-08	0.269465	0.108	0.018	0.00161312
ARRDC3	6.42384e-08	0.284274	0.274	0.134	0.00162086
SNHG7	6.92365e-08	0.288495	0.317	0.165	0.00174698
RPL13P12	7.12459e-08	-0.369129	0.249	0.367	0.00179768
ANGPT2	7.33603e-08	0.364253	0.12	0.026	0.00185103
ODC1	7.85705e-08	0.309707	0.205	0.083	0.00198249
SRSF2	8.61133e-08	0.27531	0.408	0.24	0.00217281
IVNS1ABP	8.6488e-08	0.309968	0.194	0.075	0.00218227
MECOM	9.92172e-08	0.256385	0.199	0.078	0.00250345
RPL38	1.0678e-07	-0.312027	0.738	0.752	0.00269426
THBD	1.09189e-07	0.381987	0.505	0.354	0.00275505
C5orf56	1.18405e-07	0.277389	0.238	0.106	0.00298761
TNFSF10	1.26392e-07	-0.303834	0.815	0.845	0.00318912
IL17RB	1.31892e-07	-0.275167	0.038	0.109	0.0033279
RBBP6	1.34314e-07	0.291562	0.493	0.313	0.003389
ATP5MC3	1.34473e-07	-0.384003	0.51	0.584	0.00339302
CMIP	1.39061e-07	-0.428153	0.138	0.24	0.00350879
SH3BP5	1.50652e-07	-0.510914	0.453	0.512	0.00380126
MSN	1.5731e-07	-0.308701	0.588	0.656	0.00396925
TNFRSF10D	1.8612e-07	0.284106	0.122	0.031	0.00469617
SYNE2	2.05211e-07	-0.314905	0.687	0.726	0.00517789
NXT1	2.10748e-07	0.270446	0.148	0.047	0.00531759
CCRL2	2.29983e-07	0.276617	0.132	0.036	0.00580294
RSAD2	2.38321e-07	0.262683	0.139	0.041	0.00601331
LINC00551	2.6159e-07	-0.38546	0.038	0.106	0.00660045
TPM4	2.70016e-07	-0.456086	0.719	0.724	0.00681305
PPDPF	2.72206e-07	0.278884	0.509	0.341	0.0068683
SULF2	2.72421e-07	-0.406262	0.112	0.209	0.00687372
KLF6	2.94025e-07	0.31452	0.573	0.401	0.00741883
CXCL12	3.0749e-07	0.766037	0.166	0.062	0.0077586
EPB41L4A-AS1	3.40166e-07	0.258286	0.159	0.057	0.00858306
DCXR	3.59757e-07	0.401351	0.225	0.103	0.00907738
PPP2R3A	3.60542e-07	-0.384758	0.076	0.16	0.00909719
RPL6	3.63963e-07	-0.269994	0.798	0.793	0.00918352
CUL5	3.69525e-07	-0.405863	0.22	0.326	0.00932385
RPL14P1	3.98078e-07	-0.333632	0.115	0.212	0.0100443
DYNC1I2	4.00307e-07	-0.300389	0.649	0.695	0.0101006
ITM2C	4.07662e-07	0.326263	0.204	0.085	0.0102861
CD200	4.15044e-07	-0.400244	0.089	0.176	0.0104724
SEC14L1	4.60141e-07	-0.39485	0.519	0.566	0.0116103
CD109	4.68247e-07	-0.334181	0.132	0.233	0.0118148
NDUFB1	4.76608e-07	-0.336838	0.538	0.599	0.0120258
UBE2L6	4.91849e-07	0.259161	0.281	0.145	0.0124103
EIF3I	5.15141e-07	0.35147	0.495	0.349	0.012998
RSRC2	6.90315e-07	0.276243	0.571	0.421	0.017418
RAB2A	7.07018e-07	-0.330475	0.523	0.594	0.0178395
EFEMP1	7.36232e-07	0.342789	0.121	0.034	0.0185766
POMP	7.40221e-07	-0.343803	0.506	0.574	0.0186773
C12orf75	7.4466e-07	-0.463452	0.124	0.22	0.0187893
ELF3	7.67606e-07	0.273189	0.162	0.059	0.0193682
PDLIM1	7.71775e-07	-0.480472	0.226	0.328	0.0194734
APOLD1	8.11527e-07	0.481842	0.291	0.168	0.0204764
ACTR2	9.0431e-07	-0.377572	0.319	0.416	0.0228176
MT-TV	9.98769e-07	-0.40965	0.727	0.755	0.025201
IL1RL1	1.1985e-06	-0.724034	0.094	0.181	0.0302405
2020-09-02	1.46053e-06	-0.33003	0.44	0.514	0.036852
TAGLN2	1.4988e-06	-0.301225	0.614	0.667	0.0378176
EHD4	1.52934e-06	-0.388524	0.277	0.37	0.0385882
HOOK1	1.76777e-06	-0.329315	0.071	0.147	0.0446043
PET100	1.82641e-06	-0.294478	0.096	0.183	0.046084
RAB10	1.94442e-06	-0.343002	0.202	0.302	0.0490616
DPYS	1.99349e-06	-0.27156	0.046	0.114	0.0502998
LGALS2	2.13585e-06	-0.310333	0.061	0.134	0.0538917
RFC1	2.16075e-06	0.265554	0.452	0.295	0.0545202
SPCS3	2.27747e-06	-0.323219	0.25	0.354	0.057465
FKBP1A	2.32304e-06	-0.450103	0.723	0.716	0.058615
UHMK1	2.3992e-06	-0.319299	0.073	0.15	0.0605365
CLIC4	2.54158e-06	-0.361552	0.341	0.437	0.0641291
PIP4K2A	2.57192e-06	-0.325157	0.099	0.183	0.0648947
HECW2	2.65855e-06	-0.297964	0.068	0.145	0.0670806
RIPK2	2.77038e-06	0.267573	0.172	0.072	0.0699021
SLK	3.02377e-06	-0.332302	0.691	0.7	0.0762958
PRNP	3.1731e-06	0.25984	0.276	0.15	0.0800635
SNX10	3.31615e-06	-0.294687	0.071	0.147	0.083673
LEPROT	3.64047e-06	-0.283868	0.623	0.674	0.0918564
C11orf96	3.7595e-06	-0.634551	0.166	0.256	0.0948596
SH3GLB1	3.80197e-06	-0.372014	0.45	0.512	0.0959312
NARS	4.17985e-06	-0.403286	0.369	0.45	0.105466
IL3RA	4.26053e-06	-0.337759	0.104	0.189	0.107502
KIAA1191	4.42147e-06	-0.367792	0.186	0.276	0.111563
HNRNPC	4.67467e-06	-0.353228	0.484	0.537	0.117951
COL4A2	5.06709e-06	-0.301357	0.218	0.32	0.127853
ITGB8	5.07925e-06	-0.351443	0.071	0.145	0.12816
IFNAR1	5.21082e-06	-0.378469	0.297	0.38	0.13148
C11orf54	5.61999e-06	-0.376548	0.195	0.287	0.141804
TBC1D15	5.78255e-06	-0.389326	0.228	0.32	0.145905
ARL4D	6.45594e-06	0.273866	0.188	0.088	0.162896
PSMC1	6.48868e-06	-0.344155	0.214	0.31	0.163722
ENO1	6.73254e-06	-0.381828	0.437	0.506	0.169875
RAPGEF5	6.80498e-06	-0.386076	0.187	0.276	0.171703
AC005912.1	6.91672e-06	-0.281353	0.123	0.212	0.174523
TAF7	7.18224e-06	0.280731	0.456	0.315	0.181222
SRP54	7.4053e-06	-0.350549	0.109	0.189	0.186851
KCTD12	7.89088e-06	0.32936	0.219	0.114	0.199103
PTMS	9.69292e-06	-0.338139	0.513	0.576	0.244572
BBOX1	1.01531e-05	-0.338534	0.105	0.189	0.256183
YWHAH	1.13914e-05	-0.409603	0.348	0.426	0.287428
RAC1P2	1.26512e-05	-0.25522	0.145	0.235	0.319214
RARRES2	1.35803e-05	-0.29375	0.062	0.129	0.342659
PPP1R14A	1.37527e-05	0.291765	0.17	0.08	0.347009
GPX1	1.48762e-05	-0.3141	0.563	0.605	0.375357
ARID5B	1.49059e-05	-0.365894	0.276	0.37	0.376106
EIF4A3	1.50432e-05	0.250625	0.413	0.282	0.37957
PRSS23	1.5141e-05	-0.454606	0.178	0.258	0.382038
FAM167B	1.57434e-05	-0.396387	0.489	0.548	0.397237
ACAT1	1.5961e-05	-0.303763	0.381	0.463	0.402729
BTBD3	1.62906e-05	-0.332198	0.119	0.202	0.411045
KLHL5	1.79081e-05	-0.375591	0.205	0.292	0.451856
SPATS2L	1.82144e-05	-0.465437	0.336	0.398	0.459585
GJA4	2.07577e-05	-0.353441	0.109	0.189	0.523759
FAM107B	2.09214e-05	-0.379012	0.173	0.258	0.52789
TMEM255B	2.16162e-05	-0.29544	0.15	0.238	0.545419
ESM1	2.20728e-05	-0.422537	0.078	0.15	0.55694
AKAP11	2.34769e-05	-0.309334	0.116	0.196	0.592368
S100A11	2.35776e-05	-0.269137	0.683	0.713	0.59491
AK4	2.58632e-05	-0.406595	0.123	0.202	0.652581
CUL3	3.18265e-05	-0.26449	0.092	0.165	0.803046
PCSK1N	3.26063e-05	-0.358339	0.108	0.181	0.822721
HES1	3.2704e-05	0.287376	0.904	0.832	0.825187
EHHADH	3.36047e-05	-0.265771	0.068	0.134	0.847915
VPS25	3.40427e-05	-0.263642	0.101	0.176	0.858966
MT-TI	3.90949e-05	-0.380066	0.159	0.238	0.986442
RAI14	3.97044e-05	-0.434	0.166	0.243	1
PNISR	4.27997e-05	0.259369	0.357	0.235	1
ITIH5	4.35513e-05	0.399079	0.102	0.036	1
C5orf24	4.66469e-05	-0.330124	0.213	0.297	1
RPL6P27	4.96247e-05	-0.287926	0.218	0.3	1
RIOK3	5.21312e-05	-0.348863	0.161	0.24	1
EGFL7	5.29559e-05	-0.294524	0.395	0.468	1
GYPC	5.3785e-05	-0.383178	0.311	0.382	1
NMT1	5.5807e-05	-0.384777	0.218	0.295	1
GIMAP4	6.17081e-05	-0.391793	0.409	0.478	1
TSPAN1	6.70387e-05	-0.420749	0.242	0.318	1
EDN1	6.89039e-05	0.252663	0.23	0.132	1
GDF15	7.19527e-05	0.268946	0.224	0.124	1
RBPMS	7.41086e-05	-0.324191	0.225	0.302	1
MT-TM	7.72116e-05	-0.451865	0.31	0.38	1
AL590867.2	0.000101389	-0.271168	0.191	0.274	1
EMX2	0.000102569	-0.365836	0.102	0.171	1
PTPN11	0.00011995	-0.392823	0.3	0.362	1
HIST1H1C	0.000120088	-0.341774	0.252	0.323	1
SERPING1	0.000132849	-0.345717	0.414	0.46	1
HNRNPAB	0.000142893	-0.286427	0.206	0.287	1
ADGRL2	0.000153796	-0.252132	0.093	0.16	1
SLC51B	0.000154456	-0.362543	0.06	0.116	1
AIFM1	0.000156779	-0.262536	0.074	0.134	1
MINOS1	0.000157442	-0.282286	0.342	0.408	1
ANK2	0.000160704	-0.277845	0.072	0.132	1
ATP5ME	0.000163393	-0.289562	0.606	0.625	1
AC024293.1	0.000174748	-0.303682	0.228	0.307	1
MTMR6	0.000185565	-0.263764	0.087	0.15	1
UPP1	0.000195116	0.293577	0.34	0.233	1
MDH1	0.00020503	-0.376533	0.231	0.302	1
CLSTN1	0.000213075	-0.281739	0.145	0.217	1
ACSM2A	0.000215771	-0.366955	0.091	0.152	1
COX8A	0.000216119	-0.31028	0.488	0.514	1
RBMS1	0.000218809	-0.323942	0.403	0.455	1
RBP5	0.000220677	-0.326193	0.308	0.377	1
LGMN	0.000231732	-0.328926	0.114	0.178	1
PRKAR2A	0.000234789	-0.347596	0.167	0.235	1
HADHA	0.000242821	-0.342905	0.392	0.442	1
HYAL2	0.00024559	-0.330044	0.457	0.494	1
PDCD5	0.000246243	-0.289631	0.285	0.354	1
CALCOCO2	0.000253163	-0.311498	0.432	0.483	1
DNAJC3	0.000267954	-0.305698	0.291	0.362	1
CALCRL	0.00026936	-0.358	0.39	0.434	1
PROS1	0.000291758	-0.320725	0.131	0.199	1
TAX1BP1	0.00034048	-0.285637	0.594	0.61	1
EIF2S2P4	0.000341677	-0.261719	0.075	0.132	1
CAPZB	0.000348561	-0.276741	0.415	0.465	1
SCP2	0.000351989	-0.25375	0.318	0.382	1
MT-TD	0.000352684	-0.420019	0.156	0.22	1
CANX	0.000378038	-0.255435	0.513	0.543	1
MT-TL1	0.000387986	-0.340927	0.573	0.602	1
FNBP1L	0.000393842	-0.290306	0.29	0.357	1
PFDN6	0.000439852	-0.278047	0.113	0.176	1
LDB2	0.00045412	-0.3366	0.441	0.494	1
TMTC1	0.000473731	-0.293396	0.184	0.253	1
GATM	0.000475809	0.401721	0.242	0.155	1
PFN1	0.000514193	-0.255844	0.747	0.744	1
SERPINE2	0.000517916	0.394211	0.12	0.059	1
SIPA1L2	0.000551067	-0.252347	0.089	0.147	1
2020-09-10	0.000557377	-0.313314	0.3	0.354	1
ARPC1B	0.000608218	-0.328874	0.215	0.276	1
CTSA	0.00061368	-0.344649	0.271	0.328	1
AC007969.1	0.000638539	-0.250504	0.163	0.23	1
LPP	0.00066391	-0.253118	0.193	0.261	1
DDX1	0.000671083	-0.311133	0.25	0.313	1
PUM3	0.000687016	-0.31987	0.152	0.214	1
CTAGE5	0.000727048	-0.287163	0.156	0.22	1
MRPS31	0.000760676	-0.288224	0.132	0.194	1
RPS27AP16	0.000773064	-0.274326	0.106	0.165	1
LACTB2	0.000953808	-0.325393	0.161	0.222	1
ACTB	0.000978252	-0.261652	0.893	0.902	1
NDUFA13	0.000997173	-0.264541	0.405	0.45	1
TROVE2	0.000998237	-0.326857	0.288	0.339	1
CDC123	0.00103266	-0.275987	0.133	0.194	1
NAA38	0.00104215	-0.32598	0.388	0.424	1
CRHBP	0.00111491	-0.386697	0.408	0.465	1
IL1R1	0.00129089	-0.285032	0.168	0.23	1
MAN1A1	0.00129886	-0.367419	0.235	0.292	1
SOCS4	0.0013836	-0.259042	0.1	0.155	1
CTNNA1	0.00147913	-0.264646	0.333	0.385	1
MT-TP	0.00152262	0.285028	0.853	0.804	1
FRG1CP	0.00176373	-0.25808	0.14	0.199	1
CPM	0.00178438	-0.286531	0.127	0.183	1
TCF12	0.00182588	-0.264482	0.129	0.183	1
RAB5C	0.00193964	-0.289598	0.3	0.351	1
SNRK	0.00216358	-0.327944	0.165	0.22	1
SLFN5	0.00227127	-0.275859	0.294	0.349	1
TMEM30A	0.00241621	-0.314133	0.189	0.243	1
GNB1	0.00245559	-0.260884	0.296	0.354	1
TM9SF2	0.00246907	-0.281305	0.219	0.276	1
NORAD	0.00248377	-0.258819	0.277	0.326	1
SETD3	0.00250059	-0.257948	0.15	0.207	1
MT2P1	0.00258045	-0.256674	0.093	0.142	1
TKT	0.00266333	-0.309068	0.126	0.176	1
MRPS36	0.00277575	-0.306369	0.251	0.302	1
PICALM	0.00301699	-0.29044	0.218	0.271	1
CAP1	0.00314751	-0.259397	0.356	0.393	1
PAFAH1B1	0.00315923	-0.266876	0.273	0.328	1
UQCRFS1	0.00321714	-0.299222	0.243	0.3	1
FCHO2	0.00331709	-0.252685	0.278	0.326	1
ADI1	0.00343363	-0.267641	0.202	0.261	1
EIF4E2	0.00373338	-0.267707	0.103	0.15	1
DNM1L	0.00379973	-0.260223	0.181	0.235	1
ARFGEF1	0.00448697	-0.279924	0.099	0.145	1
SOST	0.00448892	0.830128	0.145	0.096	1
AC073861.1	0.00454047	-0.266884	0.19	0.238	1
TRIM24	0.00465109	-0.32685	0.18	0.227	1
PSMA2	0.00472085	-0.255986	0.311	0.357	1
TIMP1	0.00505273	-0.437447	0.446	0.452	1
PPP1R7	0.00511021	-0.275568	0.09	0.134	1
RNF213	0.00561807	-0.27653	0.331	0.367	1
GFM1	0.00569706	-0.251059	0.094	0.137	1
TLN1	0.00589073	-0.254911	0.478	0.488	1
AKT3	0.00629695	-0.262625	0.092	0.137	1
PSMB1	0.00638827	-0.255751	0.368	0.408	1
EPRS	0.00645416	-0.332261	0.282	0.323	1
SETX	0.00680533	-0.28613	0.192	0.238	1
ARPP19	0.00691909	-0.302787	0.301	0.344	1
PDCD10	0.00784066	-0.255762	0.262	0.302	1
COPE	0.00784431	-0.262605	0.174	0.222	1
GOT1	0.00826274	-0.266246	0.105	0.15	1
MPZL2	0.00841469	-0.272006	0.121	0.165	1
FRG1	0.00887172	-0.271213	0.319	0.362	1
OSBPL8	0.00920051	-0.336244	0.306	0.336	1
CUX1	0.00947737	-0.270387	0.14	0.186	1
RFLNB	0.00965451	-0.308812	0.281	0.318	1
AC099560.2	0.00970214	-0.275508	0.233	0.279	1
CRYAB	0.00988375	-0.373186	0.619	0.612	1
TMEM165	0.0103237	-0.267325	0.252	0.297	1
CCT3	0.0103624	-0.272458	0.253	0.292	1
VWA1	0.0110955	-0.279398	0.402	0.416	1
SOS1	0.0111418	-0.275912	0.136	0.181	1
AASDHPPT	0.0113798	-0.303261	0.159	0.204	1
BZW1	0.0114319	-0.277168	0.284	0.32	1
MYO6	0.0116092	-0.254499	0.237	0.279	1
MIA3	0.0122897	-0.315142	0.245	0.282	1
DYNLT1	0.0140014	-0.263427	0.245	0.287	1
EIF2S2	0.0142452	-0.255421	0.665	0.649	1
CTSB	0.014638	-0.293466	0.388	0.421	1
GLO1	0.014828	-0.284712	0.309	0.341	1
CHCHD10	0.0157215	-0.324455	0.336	0.364	1
GIMAP8	0.015892	-0.27793	0.201	0.243	1
BEX5	0.0162302	-0.277288	0.23	0.276	1
LINC00963	0.0162721	-0.258807	0.102	0.142	1
RBP7	0.017318	0.358471	0.244	0.186	1
NTN4	0.0176223	-0.379753	0.182	0.222	1
RBBP8	0.0179902	-0.285355	0.131	0.171	1
ECSCR	0.0181387	-0.274064	0.476	0.486	1
ACTR3	0.0196917	-0.28695	0.249	0.287	1
SLC13A1	0.0224724	-0.321635	0.096	0.134	1
PBX1	0.0225008	-0.264893	0.432	0.45	1
KIFAP3	0.0263872	-0.270378	0.2	0.238	1
MT-TS2	0.0292932	-0.277795	0.434	0.442	1
CEBPG	0.0295078	-0.311872	0.154	0.189	1
FBXO21	0.0366421	-0.250417	0.167	0.204	1
CD46	0.040769	-0.25099	0.386	0.395	1
CSNK2A1	0.0440862	-0.250174	0.214	0.245	1
DEPP1	0.0538485	-0.274405	0.189	0.22	1
RBM3	0.0549405	-0.304523	0.335	0.346	1
NDUFA5	0.0635717	-0.267621	0.365	0.372	1
CD14	0.0809167	-0.289027	0.239	0.261	1
SEC31A	0.0861695	-0.261518	0.275	0.295	1
CXCL14	0.097513	-0.278468	0.43	0.424	1
NPAT	0.117356	-0.284988	0.134	0.155	1
ALDOB	0.126719	0.265834	0.24	0.269	1
MGP	0.169928	0.305411	0.431	0.491	1
CD24	0.184444	-0.258936	0.328	0.333	1
TAOK1	0.233616	0.534811	0.263	0.274	1
CLU	0.25439	-0.368917	0.578	0.535	1
ACKR1	0.470685	-1.12171	0.226	0.217	1
SYNE1	0.679767	-0.301429	0.404	0.367	1

## Sheet: Pod
gene_id	p_val	avg_logFC	pct.1	pct.2	p_val_adj
SPP1	1.29309e-09	-3.46362	0.222	1	3.26273e-05
PMEPA1	3.06034e-05	1.28142	0.778	0.217	0.772186
SPARC	5.46644e-05	1.16708	0.926	0.783	1
HIST1H1E	7.07348e-05	-1.37815	0	0.478	1
RTN4	0.000248469	0.954226	0.852	0.348	1
MGP	0.000258281	0.538245	0.889	0.391	1
UMOD	0.000495022	1.41911	0.667	0.174	1
SOD2	0.000588629	-1.24496	0.037	0.435	1
TMED4	0.000595303	0.66263	0.889	0.435	1
NDUFB11	0.000743043	1.19843	0.519	0.087	1
DEFB1	0.000771971	1.43637	0.63	0.174	1
RCN2	0.000834165	1.02233	0.63	0.13	1
TXNRD1	0.000870332	-1.06154	0.037	0.435	1
UQCR10	0.000944758	0.818936	0.852	0.565	1
RABAC1	0.00104117	1.09551	0.519	0.087	1
VCAM1	0.00104402	-1.24596	0	0.348	1
GSTA1	0.00104402	-1.24819	0	0.348	1
HSPA5	0.0010497	1.08748	0.778	0.348	1
CEBPD	0.00117946	-0.952882	0.296	0.696	1
GPX3	0.00119287	-1.20176	0.741	0.913	1
TNNI1	0.00122718	1.2098	0.63	0.174	1
TSR2	0.00142225	0.954202	0.37	0	1
PSMB5	0.00158345	1.1703	0.519	0.13	1
JTB	0.00170036	1.04607	0.519	0.087	1
MT1G	0.0017669	-1.3806	0.704	0.913	1
MINOS1	0.00193589	1.00031	0.556	0.174	1
TNFSF10	0.00198422	-1.47402	0.037	0.391	1
TMEM205	0.00200315	0.97137	0.519	0.13	1
CKB	0.0020593	0.974416	0.556	0.13	1
RAMP1	0.00217829	0.974721	0.741	0.261	1
NDUFAF3	0.00239559	0.932295	0.556	0.13	1
TMPO	0.00242447	-0.84187	0	0.304	1
HIF1A	0.00242447	-0.894336	0	0.304	1
PON2	0.00262767	0.689541	0.852	0.478	1
PDIA4	0.00276293	0.956895	0.333	0	1
HIVEP2	0.00276293	0.856719	0.333	0	1
MRPS16	0.00276293	0.822165	0.333	0	1
SUB1	0.00285326	0.883347	0.815	0.391	1
EFEMP1	0.0029572	0.822826	0.63	0.174	1
CRELD1	0.00305383	0.949364	0.407	0.043	1
LGALS1	0.00308639	0.739053	1	0.87	1
NDUFB3	0.003094	0.88598	0.63	0.217	1
DAG1	0.00363896	0.853195	0.667	0.261	1
C14orf37	0.00371127	0.591396	1	0.783	1
ITM2C	0.00377207	0.779425	0.889	0.565	1
DPYSL3	0.0039227	0.842314	0.407	0.043	1
FBXO21	0.00393641	0.637471	0.667	0.174	1
B2M	0.0041091	0.458983	1	1	1
NSD1	0.00440415	-0.704924	0.037	0.348	1
DYNLL1	0.00447461	0.763721	0.926	0.913	1
SLC12A1	0.00451807	1.19854	0.444	0.087	1
ALDH7A1	0.00451807	1.03504	0.444	0.087	1
HLA-C	0.00480443	0.835741	0.815	0.478	1
IFI16	0.00482327	-1.06752	0.037	0.348	1
AC011239.2	0.00526361	0.843445	0.296	0	1
TXNL1	0.00526361	0.818781	0.296	0	1
SDF2L1	0.00526361	0.812966	0.296	0	1
PIGP	0.00526361	0.658716	0.296	0	1
RPS10	0.00550233	-0.623828	0	0.261	1
PLIN2	0.00550233	-0.7636	0	0.261	1
KPNA4	0.00550233	-0.768287	0	0.261	1
BCAT2	0.00550233	-0.844119	0	0.261	1
TMED9	0.00564765	0.755698	0.704	0.391	1
MT-CYB	0.00568418	0.349501	1	1	1
PRPF4B	0.00611787	-0.731356	0.074	0.435	1
BBS4	0.00616826	0.741406	0.37	0.043	1
HLA-B	0.00653063	0.585521	0.889	0.565	1
RARRES3	0.00669088	-0.938432	0.074	0.391	1
CALR	0.0067993	0.748306	0.704	0.391	1
S100A6	0.00686659	0.363582	1	0.957	1
MAL	0.00692694	1.07376	0.407	0.087	1
NARS	0.0069659	0.694379	0.556	0.174	1
RAMP3	0.00725297	0.978258	0.37	0.043	1
CD63	0.00726862	0.559348	0.926	0.696	1
MYL12A	0.0074851	0.772613	0.852	0.783	1
CXXC5	0.00766626	0.875775	0.63	0.304	1
RPL6	0.00768349	0.503942	0.815	0.348	1
TIMM8B	0.00769102	0.851038	0.444	0.13	1
IGF1	0.00802253	1.18577	0.519	0.174	1
LUC7L3	0.00850588	0.731225	0.37	0.043	1
CARHSP1	0.00872334	-0.839045	0.037	0.304	1
SERPINA1	0.00872334	-1.49888	0.037	0.304	1
AC023154.1	0.00907482	0.758386	0.481	0.13	1
PRRC2B	0.00936376	-0.807305	0.111	0.391	1
ERAP2	0.00985299	0.949182	0.259	0	1
IFI27	0.00985299	0.751002	0.259	0	1
ATP8B1	0.00985299	0.750079	0.259	0	1
ATP10D	0.00985299	0.706876	0.259	0	1
C1GALT1	0.00985299	0.553445	0.259	0	1
CCDC174	0.0099489	0.558752	0.37	0.043	1
SBDSP1	0.00996177	-0.977383	0.074	0.348	1
GOLIM4	0.0104121	0.523006	0.963	0.783	1
SMIM15	0.0104156	-0.802116	0.037	0.304	1
CD47	0.0104685	0.694625	0.593	0.217	1
SYNE1	0.0104685	-0.717825	0.259	0.609	1
CPNE8	0.0104843	0.974981	0.481	0.174	1
RAC1	0.0106833	0.491719	0.889	0.565	1
MT1H	0.010801	-0.801059	0.222	0.522	1
SREK1IP1	0.0112331	0.96104	0.333	0.043	1
FAM81A	0.0112331	0.878048	0.333	0.043	1
S100A16	0.0112331	0.843195	0.333	0.043	1
HIPK2	0.0115901	0.616494	0.889	0.652	1
P3H2	0.0116933	0.924676	0.444	0.13	1
CLU	0.0118966	-1.17924	0.185	0.478	1
MAT2B	0.0119602	0.740131	0.481	0.174	1
DTD1	0.0121588	0.738591	0.333	0.043	1
CDH6	0.0122477	-0.555413	0	0.217	1
FAM107B	0.0122477	-0.615994	0	0.217	1
YES1	0.0122477	-0.621738	0	0.217	1
HIRIP3	0.0122477	-0.623044	0	0.217	1
SYNRG	0.0122477	-0.641867	0	0.217	1
MT-TD	0.0122477	-0.661558	0	0.217	1
KLHDC2	0.0122477	-0.661666	0	0.217	1
BHMT	0.0122477	-0.669773	0	0.217	1
TET2	0.0122477	-0.677226	0	0.217	1
RGN	0.0122477	-0.710263	0	0.217	1
SGMS1	0.0122477	-0.754591	0	0.217	1
CLTRN	0.0122477	-0.816948	0	0.217	1
B3GALT2	0.0122477	-0.968229	0	0.217	1
ATP6V0B	0.0124839	0.679773	0.741	0.391	1
BRK1	0.0125168	0.660295	0.704	0.304	1
PTPRO	0.0129461	0.616931	0.889	0.652	1
FAM96B	0.0130979	0.838302	0.519	0.174	1
TMEM98	0.0131046	0.527921	0.63	0.261	1
HMGB1P5	0.0134828	-0.945267	0.148	0.435	1
H1FX	0.013566	-1.10528	0.111	0.391	1
HIGD2A	0.0139543	0.818246	0.519	0.174	1
TIMM17A	0.0140664	0.998325	0.37	0.087	1
LDHA	0.0142481	-0.870193	0.296	0.522	1
HNRNPK	0.0145176	-0.702288	0.593	0.783	1
BST2	0.0146776	0.547165	0.889	0.609	1
BIRC3	0.0146982	-0.663357	0.037	0.304	1
UGP2	0.014775	-0.820322	0.074	0.348	1
SNX10	0.014775	-1.10357	0.074	0.348	1
CDKN1C	0.0148349	0.928516	0.852	0.696	1
CCNI	0.0152209	0.57355	0.815	0.565	1
SEC11A	0.0153541	0.740327	0.333	0.043	1
TPD52	0.0153541	0.706927	0.333	0.043	1
G0S2	0.0154529	-1.21134	0.148	0.435	1
PPA1	0.0154706	0.742498	0.481	0.13	1
HNRNPDL	0.0156668	-0.8745	0.111	0.391	1
TMX4	0.016016	0.459164	0.556	0.174	1
CLN5	0.0162348	0.704588	0.37	0.087	1
UBQLN1	0.0162348	0.665291	0.37	0.087	1
GLUD1	0.0165725	0.559211	0.333	0.043	1
TNFRSF12A	0.0174253	1.28456	0.37	0.087	1
NUCB2	0.0174638	0.539951	0.778	0.348	1
PTMA	0.0175549	0.354206	1	1	1
MSN	0.0176721	-0.736148	0.148	0.435	1
CD151	0.0177095	0.581529	0.852	0.652	1
PUM1	0.0181653	0.699066	0.222	0	1
TMEM208	0.0181653	0.696831	0.222	0	1
KDELR3	0.0181653	0.695624	0.222	0	1
PDCD4	0.0181653	0.693533	0.222	0	1
DDOST	0.0181653	0.680799	0.222	0	1
AL118508.1	0.0181653	0.671663	0.222	0	1
RNF130	0.0181653	0.63409	0.222	0	1
CLCN3	0.0181653	0.621045	0.222	0	1
ODF2L	0.0181653	0.616914	0.222	0	1
CMSS1	0.0181653	0.60757	0.222	0	1
SCPEP1	0.0181653	0.584959	0.222	0	1
EIF2B1	0.0181653	0.578087	0.222	0	1
H2AFV	0.0181653	0.548101	0.222	0	1
C11orf68	0.0181653	0.542163	0.222	0	1
PDZK1IP1	0.0181878	-0.777663	0.63	0.826	1
MT-ATP8	0.0184968	-0.474192	0.926	0.957	1
SULT1A1	0.0186773	0.860216	0.481	0.174	1
UBL5	0.0196778	0.484313	0.926	0.565	1
SPCS2	0.0197799	0.582884	0.63	0.304	1
UBE2N	0.019997	-0.765516	0.074	0.348	1
SMIM26	0.0200378	0.770718	0.37	0.087	1
NINJ1	0.0208353	0.923704	0.407	0.13	1
NDUFB5	0.0211576	0.631512	0.444	0.13	1
ITGB1BP1	0.0214678	0.633155	0.37	0.087	1
DNAJB9	0.0216446	0.550052	0.407	0.087	1
SDAD1	0.0217007	0.713768	0.296	0.043	1
TSPAN31	0.0217007	0.62787	0.296	0.043	1
CTSH	0.0219871	-0.563577	0.037	0.261	1
NAMPT	0.0219871	-0.811387	0.037	0.261	1
COL4A3	0.0220169	0.727328	0.593	0.304	1
UBE2L6	0.0224746	-0.71442	0.111	0.348	1
MTATP6P1	0.022578	-0.61457	0.852	0.87	1
SRP72	0.0225999	0.539091	0.481	0.13	1
JUN	0.0229612	-0.853639	0.148	0.435	1
TUBB4B	0.0229859	0.635962	0.37	0.087	1
MTDH	0.0232762	0.546636	0.63	0.261	1
PLEKHA3	0.0234203	0.66733	0.296	0.043	1
JADE1	0.0234203	-0.722849	0.074	0.304	1
IFI6	0.0237106	0.854271	0.407	0.13	1
METTL5	0.0237106	0.791472	0.407	0.13	1
RAB1A	0.0238412	0.61074	0.481	0.174	1
ACTR3	0.0238412	0.596674	0.481	0.174	1
C1RL	0.0239252	-0.64436	0.037	0.261	1
TSPAN1	0.0239252	-0.785072	0.037	0.261	1
SOD1	0.0239959	0.480572	0.889	0.696	1
ATP5IF1	0.0246859	0.561778	0.815	0.522	1
FAM89A	0.0247519	0.78852	0.704	0.435	1
OCIAD1	0.0249535	0.638171	0.556	0.217	1
XPA	0.025257	0.814316	0.296	0.043	1
THOC2	0.0253111	0.6674	0.481	0.174	1
WNK1	0.0255408	0.667154	0.444	0.13	1
IGFBP7	0.0255579	0.263464	1	1	1
SUPT6H	0.0260097	-0.557057	0.037	0.261	1
UROD	0.0260097	-0.793507	0.037	0.261	1
NUDCD2	0.0260097	-0.824533	0.037	0.261	1
TMED2	0.0263036	0.520391	0.37	0.087	1
HSP90B1	0.0264697	0.395376	1	0.87	1
ALDOB	0.0265085	0.339908	0.593	0.261	1
ATP5F1C	0.026513	-0.712068	0.444	0.609	1
ZNF274	0.0268716	-0.403281	0	0.174	1
AKR1C3	0.0268716	-0.414577	0	0.174	1
MED7	0.0268716	-0.442192	0	0.174	1
WDR11	0.0268716	-0.475816	0	0.174	1
REG1A	0.0268716	-0.486917	0	0.174	1
SCYL2	0.0268716	-0.490776	0	0.174	1
PPP1R15B	0.0268716	-0.497122	0	0.174	1
PLXNB1	0.0268716	-0.510391	0	0.174	1
UGT2A3	0.0268716	-0.512373	0	0.174	1
HAUS1	0.0268716	-0.540299	0	0.174	1
C6orf136	0.0268716	-0.552313	0	0.174	1
ALDH3A2	0.0268716	-0.555658	0	0.174	1
CDS2	0.0268716	-0.562789	0	0.174	1
SHC1	0.0268716	-0.56444	0	0.174	1
PDE7B	0.0268716	-0.585446	0	0.174	1
GAR1	0.0268716	-0.58824	0	0.174	1
MAP4K3	0.0268716	-0.594616	0	0.174	1
FAM53C	0.0268716	-0.624134	0	0.174	1
SLC16A9	0.0268716	-0.624146	0	0.174	1
PINLYP	0.0268716	-0.625189	0	0.174	1
H6PD	0.0268716	-0.646735	0	0.174	1
NLK	0.0268716	-0.650384	0	0.174	1
DRAP1	0.0268716	-0.659132	0	0.174	1
ALDH8A1	0.0268716	-0.66442	0	0.174	1
GTF2I	0.0268716	-0.668186	0	0.174	1
BIRC6	0.0268716	-0.755304	0	0.174	1
WHAMM	0.0268716	-0.807392	0	0.174	1
NNMT	0.0268716	-0.812266	0	0.174	1
LYZ	0.0268716	-0.824977	0	0.174	1
SLC13A3	0.0268716	-0.861987	0	0.174	1
RPA3	0.026924	0.752346	0.407	0.13	1
SNRPD2	0.0271642	0.635197	0.519	0.261	1
RPL19	0.027335	-0.422493	0.593	0.783	1
KLK6	0.0274874	0.539431	0.63	0.304	1
ATP1A1	0.028003	0.634757	0.593	0.261	1
DNAJC19	0.0281123	0.690238	0.37	0.087	1
KANK2	0.0282495	-0.726877	0.037	0.261	1
MT-ND5	0.0283465	-0.417398	1	1	1
STAU1	0.0284876	-0.690161	0.222	0.478	1
TXNDC17	0.0287302	0.736999	0.519	0.261	1
PARVA	0.028905	0.511461	0.667	0.304	1
LRRC8A	0.0293068	0.499361	0.296	0.043	1
PAX8-AS1	0.0293068	0.434248	0.296	0.043	1
ARHGEF3	0.0294555	0.547952	0.667	0.348	1
CCAR1	0.0296413	0.78882	0.333	0.087	1
PSME2	0.0296413	-0.692864	0.111	0.348	1
SNU13	0.0300482	0.55899	0.556	0.261	1
SRSF5	0.0305528	-0.644216	0.333	0.609	1
TCEA1P2	0.0306535	-0.466976	0.037	0.261	1
HSPB1	0.0309883	0.630574	0.778	0.565	1
IFITM3	0.031388	-0.447092	1	0.957	1
NES	0.0314899	0.68608	0.778	0.609	1
DNAJA1	0.0314899	0.368318	0.778	0.609	1
TMEM52B	0.0315334	0.500848	0.296	0.043	1
TXN2	0.0317137	0.751435	0.333	0.087	1
TUSC3	0.0320998	0.608004	0.63	0.348	1
DCN	0.0322557	-0.389555	0.926	1	1
SMIM7	0.0325919	0.365908	0.444	0.13	1
BUB3	0.0330844	0.902636	0.185	0	1
ZFAND2A	0.0330844	0.885158	0.185	0	1
FNBP4	0.0330844	0.818568	0.185	0	1
RWDD4	0.0330844	0.775976	0.185	0	1
XIST	0.0330844	0.762588	0.185	0	1
PFDN6	0.0330844	0.733508	0.185	0	1
ADORA1	0.0330844	0.713474	0.185	0	1
CCDC68	0.0330844	0.691642	0.185	0	1
PAFAH1B2	0.0330844	0.631664	0.185	0	1
PPCDC	0.0330844	0.623603	0.185	0	1
FAM180A	0.0330844	0.595037	0.185	0	1
UBE2H	0.0330844	0.588257	0.185	0	1
RNF41	0.0330844	0.556507	0.185	0	1
CCT8	0.0330844	0.551846	0.185	0	1
PKD2	0.0330844	0.535404	0.185	0	1
PTP4A1	0.0330844	0.528239	0.185	0	1
ZNF397	0.0330844	0.512734	0.185	0	1
CYB561	0.0330844	0.503815	0.185	0	1
PGM5P4	0.0330844	0.502569	0.185	0	1
ERO1B	0.0330844	0.493893	0.185	0	1
AC004148.2	0.0330844	0.485655	0.185	0	1
ZNF704	0.0330844	0.463272	0.185	0	1
KIF3B	0.0330844	0.437814	0.185	0	1
TMEM50B	0.0330844	0.410106	0.185	0	1
PSPHP1	0.0330844	0.408605	0.185	0	1
MT-TP	0.0334464	-0.622663	0.704	0.826	1
TGOLN2	0.0338077	0.554449	0.63	0.348	1
PCOLCE2	0.0338192	0.408174	0.926	0.913	1
CTSV	0.0341953	0.622036	0.37	0.087	1
RFLNB	0.0345953	0.364724	0.444	0.13	1
GPC6	0.0347295	0.427627	0.593	0.261	1
RETREG1	0.0350025	0.484162	0.963	0.652	1
PDZD11	0.0353551	0.703687	0.259	0.043	1
CSDC2	0.0353551	0.664708	0.259	0.043	1
MRPS18A	0.0353551	0.619664	0.259	0.043	1
MRPL50	0.0362332	0.635177	0.333	0.087	1
CA2	0.0364241	-0.658676	0.074	0.304	1
ECM1	0.0366453	0.744337	0.407	0.13	1
PDXK	0.0381006	0.523757	0.259	0.043	1
PPP2R5E	0.038507	0.62666	0.37	0.13	1
PABPC1	0.0386881	0.389848	0.852	0.826	1
EVA1B	0.0386917	0.682494	0.333	0.087	1
ATP5MF	0.0388757	0.733703	0.667	0.435	1
RPL18	0.0388992	0.496211	0.778	0.522	1
NPHS2	0.0409635	0.476508	0.926	1	1
YIF1A	0.0410253	0.780398	0.259	0.043	1
LHFPL6	0.0410253	0.728532	0.259	0.043	1
SCAMP3	0.0410253	0.649116	0.259	0.043	1
POGLUT1	0.0410253	0.609993	0.259	0.043	1
HOXA9	0.0410253	0.587819	0.259	0.043	1
SEMA3B-AS1	0.0410253	0.568219	0.259	0.043	1
EIF4B	0.0410253	0.526367	0.259	0.043	1
P4HB	0.0414244	0.617161	0.481	0.217	1
HERPUD1	0.0414244	0.588551	0.481	0.217	1
AKAP13	0.041947	-0.456889	0.074	0.304	1
CDC14A	0.041947	-0.852513	0.074	0.304	1
FEZ2	0.0424482	0.457749	0.481	0.174	1
COX8A	0.0431644	0.370077	0.778	0.435	1
LRP10	0.0436337	0.578547	0.519	0.304	1
BTG3	0.0436337	0.320501	0.593	0.217	1
RNF220	0.0436337	-0.808876	0.333	0.522	1
PDIA3P1	0.0436939	-0.548277	0.185	0.435	1
MT-ND4L	0.0439157	-0.553627	1	0.87	1
TMED7	0.0440358	0.472188	0.333	0.087	1
PPT1	0.044138	0.579927	0.259	0.043	1
CALD1	0.0443549	0.364741	0.889	0.739	1
TOMM70	0.0454855	-0.484304	0.037	0.217	1
CAMK2G	0.0454855	-0.535038	0.037	0.217	1
CUL4A	0.0454855	-0.58927	0.037	0.217	1
TMEM176B	0.0454855	-0.593105	0.037	0.217	1
EIF3E	0.0454855	-0.597924	0.037	0.217	1
BANK1	0.0454855	-0.623582	0.037	0.217	1
SNX27	0.0454855	-0.6452	0.037	0.217	1
DYNC1H1	0.0454855	-0.646046	0.037	0.217	1
PPP2R3A	0.0454855	-0.695621	0.037	0.217	1
LLPH	0.0454855	-0.702512	0.037	0.217	1
ZSWIM7	0.0454855	-0.773583	0.037	0.217	1
SNRNP70	0.0454855	-0.807554	0.037	0.217	1
MAF	0.0454855	-0.830403	0.037	0.217	1
PITPNB	0.0454855	-0.917756	0.037	0.217	1
VGLL4	0.0461841	0.664313	0.37	0.13	1
KLHL42	0.0461841	0.593727	0.37	0.13	1
MTPN	0.0461841	-0.50472	0.148	0.391	1
SH3GLB1	0.0462611	-0.664228	0.185	0.435	1
IFITM2	0.046265	-0.720235	0.667	0.739	1
UCHL1	0.0469334	0.77064	0.333	0.087	1
CSNK1A1	0.0469334	0.634028	0.333	0.087	1
MAN1A1	0.0469334	-0.547934	0.111	0.348	1
PDCD2	0.0474478	0.573548	0.259	0.043	1
TBCA	0.0483901	0.293546	0.704	0.391	1
C1R	0.0483901	-0.825251	0.481	0.652	1
YME1L1	0.0489541	0.40618	0.444	0.13	1
NOP56	0.049014	0.626264	0.37	0.13	1
CHD9	0.049014	-0.576381	0.148	0.391	1
SDC2	0.0491426	0.6526	0.519	0.261	1
ARHGAP28	0.0492096	0.478495	0.407	0.13	1
TK2	0.0493388	-0.450114	0.037	0.217	1
MRPS26	0.0493388	-0.531101	0.037	0.217	1
KLHL9	0.0493388	-0.664486	0.037	0.217	1
SP140L	0.0493388	-0.771254	0.037	0.217	1
CCDC115	0.0499899	0.473866	0.333	0.087	1
DDX5	0.0508695	-0.614841	0.407	0.565	1
TRIB2	0.0509638	0.570175	0.259	0.043	1
MCUR1	0.0509638	0.520825	0.259	0.043	1
MARVELD2	0.0509638	0.516638	0.259	0.043	1
SELENOH	0.0509638	0.503395	0.259	0.043	1
RC3H1	0.0509638	0.450016	0.259	0.043	1
GOPC	0.0509638	0.436866	0.259	0.043	1
ST3GAL1	0.0509638	0.413099	0.259	0.043	1
SLC45A1	0.0509638	0.392258	0.259	0.043	1
PTPN1	0.051143	-0.959091	0.111	0.304	1
NDUFC1	0.0516425	0.417081	0.778	0.522	1
UBE2E2	0.0524664	0.60864	0.444	0.174	1
TMEM165	0.0528251	0.794378	0.296	0.087	1
TAX1BP3	0.0528251	0.553393	0.296	0.087	1
ILF3	0.0532115	0.370488	0.333	0.087	1
SAE1	0.0534624	-0.47832	0.037	0.217	1
DHX40	0.0534624	-0.533371	0.037	0.217	1
STK33	0.0534624	-0.598005	0.037	0.217	1
TDP2	0.0534624	-0.698382	0.037	0.217	1
HIST1H1C	0.0534624	-0.783904	0.037	0.217	1
RHEB	0.0536563	0.56015	0.593	0.304	1
TSC22D3	0.0544736	0.675037	0.667	0.435	1
SNX5	0.0546954	0.482551	0.259	0.043	1
UBE2A	0.0546954	0.474797	0.259	0.043	1
BMP7	0.0546954	0.472981	0.259	0.043	1
RFK	0.0546954	0.378162	0.259	0.043	1
ITSN2	0.0547359	0.752793	0.407	0.174	1
COPE	0.0551346	-0.421464	0.074	0.304	1
TMEM14B	0.0558251	0.444206	0.556	0.217	1
MT-RNR2	0.0559428	-0.710585	1	1	1
VIM	0.0564201	0.424856	1	0.87	1
WSB1	0.0566048	0.421044	0.333	0.087	1
SNHG5	0.0566451	-0.662806	0.074	0.261	1
ANK2	0.0566451	-0.668557	0.074	0.261	1
RPLP2	0.0567997	0.380136	0.889	0.565	1
CPEB4	0.0572486	-0.555212	0.296	0.522	1
PLD3	0.0577161	0.529647	0.593	0.304	1
KRIT1	0.05787	-0.393686	0.037	0.217	1
PTPN12	0.05787	-0.493616	0.037	0.217	1
CBX1	0.05787	-0.546959	0.037	0.217	1
PLEKHA4	0.05787	-0.550219	0.037	0.217	1
PET117	0.05787	-0.645303	0.037	0.217	1
SAMD11	0.0581512	-0.717453	0.111	0.304	1
S100A10	0.058254	-0.44041	0.556	0.739	1
UFL1	0.0583899	0.556481	0.37	0.13	1
FAM98A	0.0583899	0.457561	0.37	0.13	1
RNASEH1	0.0585692	-0.272772	0	0.13	1
MT1HL1	0.0585692	-0.278192	0	0.13	1
GBA3	0.0585692	-0.304102	0	0.13	1
ZNF318	0.0585692	-0.310959	0	0.13	1
DCAF10	0.0585692	-0.318623	0	0.13	1
NAB1	0.0585692	-0.324747	0	0.13	1
CLASP2	0.0585692	-0.330462	0	0.13	1
HS3ST1	0.0585692	-0.33604	0	0.13	1
ACTR8	0.0585692	-0.336749	0	0.13	1
FTH1P8	0.0585692	-0.340722	0	0.13	1
RNU1-1	0.0585692	-0.347504	0	0.13	1
BTBD3	0.0585692	-0.34807	0	0.13	1
COBLL1	0.0585692	-0.348893	0	0.13	1
HAUS6	0.0585692	-0.356472	0	0.13	1
TPT1-AS1	0.0585692	-0.362802	0	0.13	1
KCNJ15	0.0585692	-0.362973	0	0.13	1
RGS3	0.0585692	-0.364391	0	0.13	1
UBR4	0.0585692	-0.364497	0	0.13	1
ALPK2	0.0585692	-0.36508	0	0.13	1
PUS3	0.0585692	-0.365622	0	0.13	1
AKR1B1	0.0585692	-0.366813	0	0.13	1
HEATR6	0.0585692	-0.371788	0	0.13	1
POLE3	0.0585692	-0.371832	0	0.13	1
SETBP1	0.0585692	-0.373684	0	0.13	1
MINK1	0.0585692	-0.376281	0	0.13	1
RAPGEF2	0.0585692	-0.377766	0	0.13	1
LMBRD2	0.0585692	-0.380052	0	0.13	1
BAZ1A	0.0585692	-0.385357	0	0.13	1
EXOC3	0.0585692	-0.387168	0	0.13	1
CANT1	0.0585692	-0.394848	0	0.13	1
SELENON	0.0585692	-0.395998	0	0.13	1
NPY6R	0.0585692	-0.396436	0	0.13	1
ZMYM2	0.0585692	-0.402454	0	0.13	1
SH3BP2	0.0585692	-0.405954	0	0.13	1
TRUB1	0.0585692	-0.406564	0	0.13	1
EMILIN1	0.0585692	-0.407939	0	0.13	1
ZFP30	0.0585692	-0.407939	0	0.13	1
DIDO1	0.0585692	-0.411365	0	0.13	1
MALT1	0.0585692	-0.412425	0	0.13	1
BCAS3	0.0585692	-0.412603	0	0.13	1
DBP	0.0585692	-0.41546	0	0.13	1
MYSM1	0.0585692	-0.417252	0	0.13	1
ZFPL1	0.0585692	-0.418549	0	0.13	1
CCDC148	0.0585692	-0.419858	0	0.13	1
NSUN7	0.0585692	-0.420101	0	0.13	1
CERS4	0.0585692	-0.422397	0	0.13	1
APOOL	0.0585692	-0.422937	0	0.13	1
NLGN4Y	0.0585692	-0.423803	0	0.13	1
POR	0.0585692	-0.424431	0	0.13	1
CCDC137	0.0585692	-0.425573	0	0.13	1
WLS	0.0585692	-0.425951	0	0.13	1
CCAR2	0.0585692	-0.428845	0	0.13	1
MAP3K4	0.0585692	-0.432105	0	0.13	1
AGPAT3	0.0585692	-0.435485	0	0.13	1
BMI1	0.0585692	-0.436089	0	0.13	1
RHOT1	0.0585692	-0.442992	0	0.13	1
TMEM267	0.0585692	-0.448003	0	0.13	1
RNF38	0.0585692	-0.4485	0	0.13	1
PALM3	0.0585692	-0.452424	0	0.13	1
TBC1D5	0.0585692	-0.457316	0	0.13	1
NCBP3	0.0585692	-0.458352	0	0.13	1
TP53I11	0.0585692	-0.461499	0	0.13	1
TINF2	0.0585692	-0.462447	0	0.13	1
RASSF6	0.0585692	-0.464356	0	0.13	1
TP53RK	0.0585692	-0.467783	0	0.13	1
LINC01503	0.0585692	-0.468805	0	0.13	1
DHX8	0.0585692	-0.468957	0	0.13	1
TAF10	0.0585692	-0.46899	0	0.13	1
NOX4	0.0585692	-0.470145	0	0.13	1
WEE1	0.0585692	-0.470791	0	0.13	1
CAMK2N1	0.0585692	-0.474803	0	0.13	1
DDX3Y	0.0585692	-0.480331	0	0.13	1
AP001160.1	0.0585692	-0.486367	0	0.13	1
MAFF	0.0585692	-0.487095	0	0.13	1
BMP4	0.0585692	-0.487757	0	0.13	1
CCNL2	0.0585692	-0.490915	0	0.13	1
PRKAG1	0.0585692	-0.491004	0	0.13	1
TSTD3	0.0585692	-0.492241	0	0.13	1
SLC35F6	0.0585692	-0.499075	0	0.13	1
PEX3	0.0585692	-0.507491	0	0.13	1
SULT1C2	0.0585692	-0.509426	0	0.13	1
CKS1B	0.0585692	-0.510271	0	0.13	1
EZH1	0.0585692	-0.510531	0	0.13	1
HOXD8	0.0585692	-0.514263	0	0.13	1
CAPN7	0.0585692	-0.515	0	0.13	1
C6orf106	0.0585692	-0.521294	0	0.13	1
OMA1	0.0585692	-0.545907	0	0.13	1
MRPL9	0.0585692	-0.554682	0	0.13	1
SPTB	0.0585692	-0.564697	0	0.13	1
CTSS	0.0585692	-0.565324	0	0.13	1
ZNF429	0.0585692	-0.573473	0	0.13	1
AKAP12	0.0585692	-0.579476	0	0.13	1
ST6GALNAC4	0.0585692	-0.583566	0	0.13	1
PAAF1	0.0585692	-0.603692	0	0.13	1
CCDC24	0.0585692	-0.607244	0	0.13	1
C3	0.0585692	-0.612058	0	0.13	1
THOC1	0.0585692	-0.62304	0	0.13	1
EDIL3	0.0585692	-0.625904	0	0.13	1
FRMD4B	0.0585692	-0.627987	0	0.13	1
TNF	0.0585692	-0.629342	0	0.13	1
NAT14	0.0585692	-0.632802	0	0.13	1
ADGRG1	0.0585692	-0.635758	0	0.13	1
BCAR3	0.0585692	-0.637695	0	0.13	1
MMP7	0.0585692	-0.637752	0	0.13	1
LENG1	0.0585692	-0.658082	0	0.13	1
MSH2	0.0585692	-0.680541	0	0.13	1
FGB	0.0585692	-0.722728	0	0.13	1
IGFBP4	0.0585692	-0.818207	0	0.13	1
FGG	0.0585692	-1.00466	0	0.13	1
RPL9	0.0594013	0.427957	0.852	0.609	1
AREG	0.059781	1.58299	0.148	0	1
SLC16A10	0.059781	0.650181	0.148	0	1
WNT3	0.059781	0.64017	0.148	0	1
FGF9	0.059781	0.639485	0.148	0	1
OTUD4	0.059781	0.625419	0.148	0	1
HYI	0.059781	0.573389	0.148	0	1
SVBP	0.059781	0.564547	0.148	0	1
DNAJC9	0.059781	0.562052	0.148	0	1
CSGALNACT2	0.059781	0.556808	0.148	0	1
DDX23	0.059781	0.552998	0.148	0	1
ANKRD10	0.059781	0.530215	0.148	0	1
DPY19L3	0.059781	0.52509	0.148	0	1
EML2	0.059781	0.524715	0.148	0	1
IL17RD	0.059781	0.521599	0.148	0	1
C11orf1	0.059781	0.520464	0.148	0	1
ELP5	0.059781	0.512575	0.148	0	1
MICAL2	0.059781	0.509892	0.148	0	1
ZNF32	0.059781	0.506078	0.148	0	1
PIGX	0.059781	0.505232	0.148	0	1
PIK3IP1	0.059781	0.50382	0.148	0	1
L3HYPDH	0.059781	0.497027	0.148	0	1
SLC35A2	0.059781	0.492512	0.148	0	1
RARS	0.059781	0.490958	0.148	0	1
PDCD6IPP2	0.059781	0.490837	0.148	0	1
NOMO1	0.059781	0.483288	0.148	0	1
ARMCX2	0.059781	0.474736	0.148	0	1
OARD1	0.059781	0.473637	0.148	0	1
NKD1	0.059781	0.470988	0.148	0	1
USP4	0.059781	0.469963	0.148	0	1
MIEF1	0.059781	0.468749	0.148	0	1
FDPS	0.059781	0.467878	0.148	0	1
TAP1	0.059781	0.463033	0.148	0	1
PPP1CC	0.059781	0.457558	0.148	0	1
GRIK2	0.059781	0.453	0.148	0	1
KLHDC3	0.059781	0.444434	0.148	0	1
TRIM38	0.059781	0.443525	0.148	0	1
SLC16A12	0.059781	0.442969	0.148	0	1
COLGALT2	0.059781	0.439776	0.148	0	1
PPIC	0.059781	0.438745	0.148	0	1
ZBTB16	0.059781	0.436731	0.148	0	1
EGLN1	0.059781	0.436488	0.148	0	1
CLK1	0.059781	0.435468	0.148	0	1
MMGT1	0.059781	0.427773	0.148	0	1
ADAMTS19	0.059781	0.427676	0.148	0	1
GNPAT	0.059781	0.427149	0.148	0	1
PGAM1	0.059781	0.417398	0.148	0	1
JAM3	0.059781	0.412563	0.148	0	1
ELOVL5	0.059781	0.41145	0.148	0	1
SLC40A1	0.059781	0.409496	0.148	0	1
RPL10P9	0.059781	0.401524	0.148	0	1
DNAJB11	0.059781	0.390523	0.148	0	1
MUS81	0.059781	0.389889	0.148	0	1
DDX49	0.059781	0.387055	0.148	0	1
GOT2	0.059781	0.381019	0.148	0	1
C2orf76	0.059781	0.375833	0.148	0	1
PSMD3	0.059781	0.372099	0.148	0	1
ENC1	0.059781	0.368482	0.148	0	1
MOSMO	0.059781	0.36443	0.148	0	1
RBMS2	0.059781	0.361789	0.148	0	1
MTND1P23	0.059781	0.358196	0.148	0	1
THAP4	0.059781	0.358134	0.148	0	1
EXT1	0.059781	0.355764	0.148	0	1
WIPF2	0.059781	0.354169	0.148	0	1
MRPL35	0.059781	0.350265	0.148	0	1
EMC1	0.059781	0.350124	0.148	0	1
LTA4H	0.059781	0.344888	0.148	0	1
TPRA1	0.059781	0.339173	0.148	0	1
AUH	0.059781	0.335333	0.148	0	1
AP1S1	0.059781	0.334963	0.148	0	1
AC005921.2	0.059781	0.33146	0.148	0	1
TMEM259	0.059781	0.328783	0.148	0	1
TGFB1I1	0.059781	0.316238	0.148	0	1
PEX11B	0.059781	0.305238	0.148	0	1
MORC3	0.059781	0.300859	0.148	0	1
CLYBL	0.059781	0.292759	0.148	0	1
DHRSX	0.059781	0.277182	0.148	0	1
FAM96A	0.0600229	0.684288	0.296	0.087	1
HOXA10	0.0600229	0.556091	0.296	0.087	1
IST1	0.0607181	-0.562264	0.074	0.261	1
OCIAD2	0.0607181	-0.689584	0.074	0.261	1
MT1F	0.0610245	-1.04094	0.296	0.478	1
TMEM45A	0.0613193	0.508218	0.222	0.043	1
SKP1	0.0614512	0.434443	0.926	0.826	1
LRRC2	0.0617014	0.382713	0.556	0.217	1
SNRPE	0.0618048	0.503137	0.444	0.217	1
PPIB	0.0619478	0.476069	0.778	0.522	1
MT2A	0.061994	-0.652905	0.741	0.87	1
MCFD2	0.0622872	0.554503	0.63	0.435	1
C19orf12	0.0625754	-0.400861	0.037	0.217	1
AIFM1	0.0625754	-0.416087	0.037	0.217	1
BRF2	0.0625754	-0.448541	0.037	0.217	1
PTH1R	0.0626027	0.629436	0.667	0.435	1
CNBP	0.0626105	0.261514	0.778	0.435	1
PCMTD2	0.0629282	-0.273187	0.074	0.304	1
BORCS7	0.0631705	0.587677	0.481	0.217	1
DYNLT3	0.0631705	0.475727	0.481	0.217	1
WAC	0.0639161	0.618268	0.296	0.087	1
PTGDS	0.0640705	0.607425	0.889	0.826	1
OSTC	0.0649996	0.488558	0.444	0.174	1
SEMA3B	0.0650691	0.496231	0.593	0.304	1
DBI	0.0650691	-0.801783	0.37	0.565	1
CXADR	0.0650905	0.423247	0.481	0.174	1
HM13	0.0654334	0.461749	0.37	0.13	1
AXL	0.0659263	0.677808	0.222	0.043	1
SRSF4	0.0659263	0.634045	0.222	0.043	1
NRDE2	0.0659263	0.517936	0.222	0.043	1
ZNF576	0.0659263	0.494955	0.222	0.043	1
MPC2	0.0664371	0.378538	0.519	0.261	1
VPS13C	0.0667271	-0.467061	0.185	0.478	1
WDR83OS	0.0670925	0.49837	0.593	0.391	1
GTF2A2	0.0670925	0.441069	0.63	0.348	1
SELENOW	0.0672896	0.296058	0.815	0.739	1
TMEM59	0.0677068	0.314381	0.815	0.478	1
MEGF9	0.0678804	0.460534	0.333	0.087	1
PPFIA1	0.0680156	0.67066	0.296	0.087	1
CNIH1	0.0680156	0.574313	0.296	0.087	1
CUX1	0.0684923	0.311628	0.444	0.174	1
CD55	0.0685191	0.585088	0.444	0.217	1
SIL1	0.0689212	0.740887	0.333	0.13	1
NAP1L4	0.0692096	0.37683	0.37	0.13	1
OAT	0.0695931	-0.578408	0.074	0.261	1
PBLD	0.0695931	-0.60766	0.074	0.261	1
USP1	0.0695931	-0.653263	0.074	0.261	1
PSMD1	0.0701313	0.533041	0.296	0.087	1
SFRP1	0.0708149	0.728426	0.222	0.043	1
SPTSSA	0.0708149	0.573779	0.222	0.043	1
EI24	0.0708149	0.572585	0.222	0.043	1
AK2	0.0708149	0.536061	0.222	0.043	1
VRK2	0.0708149	0.522286	0.222	0.043	1
HADH	0.0708149	0.502252	0.222	0.043	1
IFT20	0.0708149	0.468446	0.222	0.043	1
ERC1	0.0708149	0.440622	0.222	0.043	1
MRC2	0.0708149	0.412309	0.222	0.043	1
SRI	0.0717177	0.526856	0.407	0.174	1
UQCR11	0.0717683	0.39801	0.741	0.435	1
APOBEC3C	0.0720265	-0.37721	0.111	0.348	1
SELENOT	0.0727049	0.344424	0.407	0.13	1
NKAP	0.0727049	-0.552638	0.185	0.391	1
PTPN11	0.0732131	0.527588	0.519	0.261	1
CTGF	0.0732975	0.28014	0.963	0.913	1
TMCO3	0.074415	-0.547703	0.074	0.261	1
LRP2	0.074415	-0.73076	0.074	0.261	1
HSBP1L1	0.0745681	-0.690704	0.111	0.304	1
PARD3B	0.0748847	0.386646	0.593	0.304	1
MT-TV	0.0752018	-0.771015	0.333	0.565	1
HSPA8	0.075916	0.43422	0.63	0.391	1
LAMP1	0.0759406	0.538082	0.444	0.174	1
STAMBP	0.0759969	0.522751	0.222	0.043	1
HIST1H2BK	0.0759969	0.47005	0.222	0.043	1
YTHDC1	0.0767115	-0.651416	0.185	0.391	1
SRSF10	0.0768637	0.4832	0.296	0.087	1
HLA-E	0.0769565	0.418236	0.889	0.696	1
SFT2D2	0.0772339	0.516518	0.333	0.13	1
AC092813.2	0.0780958	-0.621491	0.556	0.696	1
RPL8	0.0781703	0.343825	0.778	0.565	1
PTTG1IP	0.0793844	0.327978	0.852	0.652	1
HPGD	0.0793873	0.368012	0.63	0.391	1
MYL9	0.0793908	0.353178	0.963	0.739	1
FKBP1A	0.0796223	0.427499	0.407	0.174	1
TCEAL2	0.0797044	0.531283	0.444	0.217	1
HSD17B12	0.0797044	0.505134	0.444	0.217	1
ZBTB38	0.0797044	-0.647613	0.259	0.435	1
NUTF2	0.0814842	0.440046	0.222	0.043	1
MRPL2	0.0814842	0.430452	0.222	0.043	1
EPDR1	0.0814842	0.427463	0.222	0.043	1
TANK	0.0814842	0.425144	0.222	0.043	1
PEF1	0.0814842	0.407276	0.222	0.043	1
PTS	0.0814842	0.327076	0.222	0.043	1
HNRNPA2B1	0.0815396	-0.499618	0.556	0.696	1
FAM13B	0.0816275	0.597195	0.296	0.087	1
CTSB	0.0819452	-0.854691	0.296	0.478	1
USP46	0.0826411	0.456877	0.556	0.261	1
VAMP8	0.0838324	0.552076	0.407	0.174	1
XBP1	0.0838324	0.541423	0.407	0.174	1
TMED10	0.0838324	0.492888	0.407	0.174	1
PARP4	0.0838324	-0.648199	0.222	0.391	1
ARRDC4	0.0840369	0.345282	0.444	0.174	1
MT-ND6	0.0840978	-0.624253	0.111	0.304	1
FRY	0.0840978	-0.632208	0.111	0.304	1
MYADM	0.0844121	0.255113	0.593	0.261	1
MXI1	0.0848777	-0.484126	0.074	0.261	1
ASS1	0.0848777	-0.507554	0.074	0.261	1
TERF2IP	0.0855528	0.260536	0.741	0.391	1
HMGN1	0.0860313	0.302895	0.852	0.522	1
TMEM14A	0.0861434	0.421192	0.37	0.13	1
MSANTD4	0.0863459	0.555413	0.333	0.13	1
TGFBR2	0.0864535	0.55385	0.259	0.087	1
CYP1B1	0.0866282	0.596729	0.296	0.087	1
PMVK	0.0872886	0.606241	0.222	0.043	1
NIPSNAP3A	0.0872886	0.4516	0.222	0.043	1
G6PC3	0.0872886	0.379297	0.222	0.043	1
MRPS12	0.0872886	0.376079	0.222	0.043	1
SLC35D2	0.0872886	0.361498	0.222	0.043	1
PSMF1	0.0872886	0.355575	0.222	0.043	1
MTIF2	0.0872886	0.354896	0.222	0.043	1
NRIP2	0.0872886	0.331606	0.222	0.043	1
SCARB2	0.0882209	0.369379	0.407	0.174	1
PRICKLE1	0.0892197	-0.409176	0.111	0.304	1
RTL8A	0.0892197	-0.590885	0.111	0.304	1
SLIRP	0.0898192	0.450431	0.556	0.348	1
ARF6	0.0898215	-0.638821	0.185	0.391	1
GABARAPL2	0.0901824	-0.324475	0.556	0.739	1
MT-CO1	0.0904988	-0.381886	1	1	1
TPPP3	0.090531	0.344607	0.852	0.565	1
MSMO1	0.0905386	-0.39348	0.074	0.261	1
TCEAL6	0.0905386	-0.520138	0.074	0.261	1
TRIR	0.0908626	0.420616	0.37	0.13	1
MRPS18B	0.0912172	0.570988	0.333	0.13	1
TMEM230	0.0918733	0.517523	0.296	0.087	1
RHOQ	0.0918733	0.332345	0.296	0.087	1
ARL6IP1	0.0921725	0.626606	0.37	0.174	1
C6orf48	0.0924106	0.407254	0.556	0.304	1
EMC7	0.0927929	0.625521	0.407	0.174	1
OSBPL9	0.0927929	-0.406432	0.185	0.435	1
KDELR2	0.0934223	0.410119	0.222	0.043	1
GDI1	0.0934223	0.379528	0.222	0.043	1
COMMD4	0.0934223	0.266324	0.222	0.043	1
OSTF1	0.0934223	0.26622	0.222	0.043	1
ST3GAL6	0.0945146	0.548965	0.556	0.304	1
PEA15	0.0945146	-0.326736	0.333	0.565	1
TSHZ1	0.09459	-0.420063	0.111	0.304	1
PSMD7	0.0957875	-0.600108	0.185	0.348	1
ZC3H13	0.0958343	0.49519	0.444	0.261	1
HADHB	0.0963071	0.500966	0.333	0.13	1
NPC2	0.0964149	0.58339	0.741	0.609	1
ALG14	0.0964994	-0.256454	0.074	0.261	1
MBNL2	0.0964994	-0.415207	0.074	0.261	1
RBM8A	0.0966371	0.352016	0.667	0.348	1
ESD	0.0969785	0.437063	0.519	0.304	1
CYC1	0.0970225	0.57192	0.37	0.174	1
NFE2L1	0.0970385	0.428947	0.667	0.391	1
RPS15	0.0974148	0.447969	0.778	0.609	1
ATXN7L3B	0.0989359	-0.618606	0.148	0.348	1
GTF2A1	0.0999643	-0.42404	0.037	0.174	1
HMGXB4	0.0999643	-0.426666	0.037	0.174	1
ZNF267	0.0999643	-0.489602	0.037	0.174	1
CKLF	0.0999643	-0.504075	0.037	0.174	1
ZNF506	0.0999643	-0.507092	0.037	0.174	1
UBE2Q1	0.0999643	-0.507419	0.037	0.174	1
PET100	0.0999643	-0.508884	0.037	0.174	1
TMEM139	0.0999643	-0.509306	0.037	0.174	1
BDH2	0.0999643	-0.510337	0.037	0.174	1
PTEN	0.0999643	-0.525784	0.037	0.174	1
PCSK1N	0.0999643	-0.528638	0.037	0.174	1
SOST	0.0999643	-0.559899	0.037	0.174	1
BRAP	0.0999643	-0.574364	0.037	0.174	1
PEX10	0.0999643	-0.579411	0.037	0.174	1
DBT	0.0999643	-0.598748	0.037	0.174	1
HEXIM1	0.0999643	-0.602001	0.037	0.174	1
CNPY2	0.0999643	-0.638768	0.037	0.174	1
GATM	0.0999643	-0.67981	0.037	0.174	1
KIAA1109	0.0999643	-0.758602	0.037	0.174	1
CCDC12	0.0999643	-0.776017	0.037	0.174	1
HOXA7	0.100216	-0.296211	0.111	0.304	1
RAP1A	0.100216	-0.444341	0.111	0.304	1
SH3BGRL2	0.100924	0.362301	0.37	0.13	1
FKBP5	0.101499	0.318046	0.519	0.261	1
SCOC	0.102321	-0.559694	0.222	0.435	1
RAN	0.102507	0.363494	0.407	0.174	1
TRPC6	0.103128	0.301424	0.296	0.087	1
NUDC	0.103128	0.25534	0.296	0.087	1
PSMA2	0.103524	0.411393	0.481	0.261	1
WWP1	0.103687	0.856307	0.259	0.087	1
SPINT2	0.105335	0.536645	0.667	0.522	1
2020-09-07	0.105873	0.457982	0.889	0.609	1
TBC1D15	0.106106	-0.425905	0.111	0.304	1
NDUFA13	0.106554	0.444462	0.852	0.565	1
WT1	0.107063	-0.475053	0.37	0.565	1
NAPEPLD	0.107167	0.463231	0.333	0.13	1
TMEM30A	0.10718	0.568953	0.296	0.13	1
STAG2	0.10718	-0.921352	0.148	0.304	1
WDR1	0.107334	0.46602	0.37	0.174	1
COX14	0.107355	0.409239	0.444	0.174	1
PTPN2	0.107901	0.699182	0.111	0	1
DHDDS	0.107901	0.667572	0.111	0	1
AC245100.8	0.107901	0.613389	0.111	0	1
ABHD2	0.107901	0.565675	0.111	0	1
TMUB2	0.107901	0.545637	0.111	0	1
CABCOCO1	0.107901	0.544498	0.111	0	1
AGPAT1	0.107901	0.513677	0.111	0	1
EXOSC4	0.107901	0.512542	0.111	0	1
ADPGK	0.107901	0.510344	0.111	0	1
LSM6	0.107901	0.502267	0.111	0	1
CASTOR1	0.107901	0.498746	0.111	0	1
TMEM42	0.107901	0.491026	0.111	0	1
PEBP4	0.107901	0.486548	0.111	0	1
UTP14C	0.107901	0.483536	0.111	0	1
IPO8	0.107901	0.479168	0.111	0	1
HDHD2	0.107901	0.467912	0.111	0	1
ICMT	0.107901	0.467573	0.111	0	1
SOAT1	0.107901	0.46514	0.111	0	1
AL592293.2	0.107901	0.464735	0.111	0	1
SLC31A1	0.107901	0.452433	0.111	0	1
TMEM260	0.107901	0.450539	0.111	0	1
NUS1	0.107901	0.447942	0.111	0	1
SLC46A3	0.107901	0.44692	0.111	0	1
HYAL2	0.107901	0.439527	0.111	0	1
CXCL12	0.107901	0.438345	0.111	0	1
KDM5A	0.107901	0.435929	0.111	0	1
MYOZ2	0.107901	0.433918	0.111	0	1
PVR	0.107901	0.430255	0.111	0	1
RAD1	0.107901	0.427227	0.111	0	1
IFRD2	0.107901	0.421277	0.111	0	1
MEGF8	0.107901	0.420335	0.111	0	1
LTBP3	0.107901	0.41944	0.111	0	1
RPS6KA3	0.107901	0.418518	0.111	0	1
MAN2B2	0.107901	0.416938	0.111	0	1
ZDHHC3	0.107901	0.416669	0.111	0	1
HIF1AN	0.107901	0.412789	0.111	0	1
CAMK2A	0.107901	0.410266	0.111	0	1
TRAC	0.107901	0.406441	0.111	0	1
C2orf71	0.107901	0.398322	0.111	0	1
APTR	0.107901	0.397576	0.111	0	1
EIF4E3	0.107901	0.397137	0.111	0	1
TSPAN7	0.107901	0.395709	0.111	0	1
SNAPC2	0.107901	0.394552	0.111	0	1
SCN7A	0.107901	0.391932	0.111	0	1
NKIRAS2	0.107901	0.390945	0.111	0	1
MAP7D1	0.107901	0.390658	0.111	0	1
TBC1D10A	0.107901	0.390112	0.111	0	1
ZRSR2	0.107901	0.388632	0.111	0	1
MRPL44	0.107901	0.38598	0.111	0	1
AMOT	0.107901	0.38212	0.111	0	1
TMEM140	0.107901	0.38119	0.111	0	1
CHML	0.107901	0.380872	0.111	0	1
FZD7	0.107901	0.380182	0.111	0	1
HMGN4	0.107901	0.380096	0.111	0	1
C1orf35	0.107901	0.379828	0.111	0	1
STX17	0.107901	0.37609	0.111	0	1
TACSTD2	0.107901	0.374172	0.111	0	1
SPIN1	0.107901	0.373844	0.111	0	1
CDC23	0.107901	0.372957	0.111	0	1
IFT43	0.107901	0.372546	0.111	0	1
MRPL17	0.107901	0.370986	0.111	0	1
NUP85	0.107901	0.370191	0.111	0	1
VAT1	0.107901	0.368574	0.111	0	1
DDHD1	0.107901	0.367329	0.111	0	1
SMYD2	0.107901	0.366549	0.111	0	1
NFKBIB	0.107901	0.365576	0.111	0	1
MMP28	0.107901	0.363178	0.111	0	1
COPS3	0.107901	0.358995	0.111	0	1
PVALB	0.107901	0.356865	0.111	0	1
C11orf74	0.107901	0.356435	0.111	0	1
RRAS2	0.107901	0.354073	0.111	0	1
MEF2D	0.107901	0.353209	0.111	0	1
RBM8B	0.107901	0.351962	0.111	0	1
RABEPK	0.107901	0.351531	0.111	0	1
ANKRD9	0.107901	0.350178	0.111	0	1
PDSS2	0.107901	0.349609	0.111	0	1
AP3M2	0.107901	0.349384	0.111	0	1
NEXN	0.107901	0.34659	0.111	0	1
PATJ	0.107901	0.346236	0.111	0	1
TST	0.107901	0.343488	0.111	0	1
SPTLC2	0.107901	0.34307	0.111	0	1
FNTB	0.107901	0.343034	0.111	0	1
BBS7	0.107901	0.342703	0.111	0	1
PPT2	0.107901	0.342507	0.111	0	1
TBC1D7	0.107901	0.342327	0.111	0	1
UBR2	0.107901	0.3421	0.111	0	1
HOXD1	0.107901	0.340555	0.111	0	1
PACS2	0.107901	0.338645	0.111	0	1
AXDND1	0.107901	0.338506	0.111	0	1
MRM2	0.107901	0.338335	0.111	0	1
NAXD	0.107901	0.338295	0.111	0	1
SIGMAR1	0.107901	0.337268	0.111	0	1
BAIAP2	0.107901	0.335293	0.111	0	1
RPIA	0.107901	0.335288	0.111	0	1
THAP6	0.107901	0.334917	0.111	0	1
TRAFD1	0.107901	0.329958	0.111	0	1
SNHG25	0.107901	0.328224	0.111	0	1
STXBP1	0.107901	0.326424	0.111	0	1
NAGK	0.107901	0.325831	0.111	0	1
PHF13	0.107901	0.325816	0.111	0	1
DAPK1	0.107901	0.325181	0.111	0	1
NDUFB4P12	0.107901	0.324921	0.111	0	1
AC026412.1	0.107901	0.323158	0.111	0	1
CCDC66	0.107901	0.322741	0.111	0	1
NABP2	0.107901	0.322451	0.111	0	1
TIPRL	0.107901	0.32226	0.111	0	1
ITGB3	0.107901	0.32226	0.111	0	1
PAQR3	0.107901	0.320727	0.111	0	1
TTC9C	0.107901	0.320381	0.111	0	1
IVD	0.107901	0.32032	0.111	0	1
XRCC1	0.107901	0.319819	0.111	0	1
AC131235.1	0.107901	0.318031	0.111	0	1
CYP4V2	0.107901	0.316906	0.111	0	1
AFG3L1P	0.107901	0.315483	0.111	0	1
HAGLR	0.107901	0.314964	0.111	0	1
SUSD1	0.107901	0.31469	0.111	0	1
PQLC1	0.107901	0.312472	0.111	0	1
IPP	0.107901	0.308769	0.111	0	1
ACTR1A	0.107901	0.308285	0.111	0	1
MCRS1	0.107901	0.305631	0.111	0	1
ANTXR1	0.107901	0.305631	0.111	0	1
ABCF3	0.107901	0.304816	0.111	0	1
SOCS5	0.107901	0.301961	0.111	0	1
DDX41	0.107901	0.301474	0.111	0	1
AKR7A2	0.107901	0.301215	0.111	0	1
SPATA20	0.107901	0.301215	0.111	0	1
EIF1AD	0.107901	0.300111	0.111	0	1
NECAP2	0.107901	0.298111	0.111	0	1
BZW1P2	0.107901	0.29678	0.111	0	1
TTC32	0.107901	0.295057	0.111	0	1
DHFR	0.107901	0.294643	0.111	0	1
CLIP3	0.107901	0.292432	0.111	0	1
WT1-AS	0.107901	0.292432	0.111	0	1
MIR1244-2	0.107901	0.290756	0.111	0	1
FAM3A	0.107901	0.284598	0.111	0	1
ELK4	0.107901	0.284259	0.111	0	1
STK16	0.107901	0.284222	0.111	0	1
PDLIM3	0.107901	0.281989	0.111	0	1
BABAM1	0.107901	0.280778	0.111	0	1
UPP1	0.107901	0.27606	0.111	0	1
KCTD7	0.107901	0.273798	0.111	0	1
SGTB	0.107901	0.273454	0.111	0	1
POLE4	0.107901	0.272544	0.111	0	1
PPP1R14A	0.107901	0.2694	0.111	0	1
LSM8	0.107901	0.267255	0.111	0	1
SH3BGR	0.107901	0.263224	0.111	0	1
UBXN2A	0.107901	0.25973	0.111	0	1
CNTN3	0.107901	0.256528	0.111	0	1
TRMT11	0.107901	0.256373	0.111	0	1
SFT2D3	0.107901	0.255986	0.111	0	1
PTGES2	0.107901	0.252406	0.111	0	1
VAMP3	0.107914	-0.363954	0.037	0.174	1
MAPK1	0.107914	-0.423985	0.037	0.174	1
NUFIP1	0.107914	-0.446734	0.037	0.174	1
FXYD2	0.107914	-0.454773	0.037	0.174	1
WDR13	0.107914	-0.456286	0.037	0.174	1
RBM43	0.107914	-0.470159	0.037	0.174	1
BRCC3	0.107914	-0.48034	0.037	0.174	1
GAS6	0.107914	-0.505251	0.037	0.174	1
RNF213	0.107914	-0.515303	0.037	0.174	1
ARPC1A	0.107914	-0.528862	0.037	0.174	1
NBEAL1	0.107914	-0.602014	0.037	0.174	1
TMEM53	0.107914	-0.750935	0.037	0.174	1
EIF4A2	0.107916	0.39405	0.704	0.391	1
ITIH5	0.10824	0.568127	0.593	0.348	1
SERINC3	0.108407	0.475142	0.519	0.304	1
PCMTD1	0.109118	0.423488	0.63	0.348	1
ITCH	0.109361	-0.409514	0.074	0.261	1
SYNGR2	0.109945	0.5165	0.407	0.217	1
MMADHC	0.109945	0.470645	0.407	0.217	1
GSTM3	0.110003	0.677353	0.259	0.087	1
SMCHD1	0.110003	0.644881	0.259	0.087	1
PPP1R15A	0.110003	-0.512569	0.111	0.261	1
PHYH	0.110003	-0.7771	0.111	0.261	1
NAT8	0.110003	-1.56806	0.111	0.261	1
SRRM2	0.110043	-0.487669	0.185	0.391	1
MRPS21	0.110173	0.682789	0.444	0.261	1
MTND2P28	0.112267	-0.404956	0.111	0.304	1
SPRY1	0.112668	0.628325	0.185	0.043	1
NOB1	0.112668	0.563905	0.185	0.043	1
PXMP4	0.112668	0.553112	0.185	0.043	1
TTC14	0.112668	0.504171	0.185	0.043	1
LPIN1	0.112668	0.454113	0.185	0.043	1
CNOT7	0.11295	0.357008	0.333	0.13	1
PDE4DIP	0.113012	0.448376	0.407	0.174	1
RPS19BP1	0.11316	0.587649	0.296	0.13	1
RAP1GDS1	0.113917	-0.460195	0.074	0.217	1
PWP1	0.113917	-0.515503	0.074	0.217	1
CHRAC1	0.113917	-0.606574	0.074	0.217	1
AES	0.113917	-0.650308	0.074	0.217	1
RPS7	0.115296	0.376021	0.778	0.478	1
GAS1	0.115452	0.317179	0.296	0.087	1
MBD4	0.115932	-0.5632	0.148	0.348	1
SCP2	0.116024	0.347405	0.519	0.261	1
PPDPF	0.11618	0.349526	0.778	0.696	1
PLEKHA2	0.116356	-0.37791	0.037	0.174	1
TMEM11	0.116356	-0.485928	0.037	0.174	1
CCDC28A	0.116356	-0.494999	0.037	0.174	1
FAM168B	0.116356	-0.533973	0.037	0.174	1
ARHGAP19	0.116356	-0.544993	0.037	0.174	1
LACTB2	0.116356	-0.55609	0.037	0.174	1
SAT2	0.116356	-0.556408	0.037	0.174	1
HMGB3	0.116356	-0.630071	0.037	0.174	1
PLXNB2	0.11662	0.586494	0.259	0.087	1
HMGB1P8	0.11662	0.426753	0.259	0.087	1
PROS1	0.11662	-0.738042	0.111	0.261	1
PRDX6	0.116763	0.377396	0.63	0.391	1
VDAC1	0.117614	0.355202	0.556	0.304	1
TMEM106B	0.118286	0.384011	0.519	0.304	1
ZMYND11	0.118494	0.372642	0.37	0.174	1
FLRT3	0.118628	0.559653	0.593	0.391	1
PLP2	0.118707	-0.413063	0.111	0.304	1
GTF2H5	0.118976	0.446354	0.333	0.13	1
MXD4	0.118976	0.429846	0.333	0.13	1
ARL2BP	0.118976	0.385527	0.333	0.13	1
SRGAP1	0.118976	0.371851	0.333	0.13	1
PSME1	0.120149	0.463338	0.519	0.348	1
ITGB1	0.120267	0.395749	0.889	0.696	1
AC092069.1	0.120638	0.513014	0.444	0.261	1
ACTR6	0.120703	0.585846	0.185	0.043	1
CENPX	0.120703	0.457103	0.185	0.043	1
MTCH2	0.120703	0.455295	0.185	0.043	1
AC244669.1	0.120703	0.445842	0.185	0.043	1
TIMM44	0.120703	0.396326	0.185	0.043	1
NR3C1	0.120703	0.391944	0.185	0.043	1
HINT1	0.120994	0.338823	0.889	0.783	1
FAM20C	0.121486	-0.628277	0.074	0.217	1
ADAR	0.121486	-0.795324	0.074	0.217	1
PPCS	0.121654	0.408407	0.63	0.391	1
ARPP19	0.121654	-0.299282	0.407	0.652	1
APOE	0.122082	-0.496534	0.148	0.348	1
APRT	0.122082	-0.549474	0.148	0.348	1
STK3	0.123545	0.5147	0.259	0.087	1
UXS1	0.123545	0.378583	0.259	0.087	1
ADH5	0.123696	-0.613543	0.185	0.348	1
NENF	0.123875	0.404614	0.481	0.304	1
UBE2G2	0.124406	0.508587	0.37	0.174	1
SLC31A2	0.124406	0.435432	0.37	0.174	1
P4HTM	0.124406	0.363098	0.37	0.174	1
FRG1BP	0.12525	0.55055	0.333	0.13	1
TMED3	0.12525	0.431145	0.333	0.13	1
SGCE	0.12525	0.376683	0.333	0.13	1
ORMDL1	0.12525	0.37323	0.333	0.13	1
SAMD9	0.125309	-0.289717	0.037	0.174	1
FTH1P10	0.125309	-0.289956	0.037	0.174	1
GATAD2A	0.125309	-0.294733	0.037	0.174	1
FBXW2	0.125309	-0.298602	0.037	0.174	1
TEX9	0.125309	-0.30994	0.037	0.174	1
ZMYM4	0.125309	-0.34975	0.037	0.174	1
HMGB2	0.125309	-0.387462	0.037	0.174	1
CTNND1	0.125309	-0.389036	0.037	0.174	1
MKLN1	0.125309	-0.397631	0.037	0.174	1
HSPA12A	0.125309	-0.440028	0.037	0.174	1
NOP53	0.125309	-0.527537	0.037	0.174	1
NDUFB2	0.125588	0.346459	0.815	0.652	1
ZKSCAN1	0.125905	0.657381	0.296	0.13	1
SECISBP2L	0.125905	0.559019	0.296	0.13	1
STARD3NL	0.125905	0.554213	0.296	0.13	1
LDHB	0.126155	0.657672	0.444	0.261	1
BAMBI	0.128053	0.803933	0.407	0.261	1
MAL2	0.128859	0.387219	0.519	0.304	1
TTF1	0.12918	0.734114	0.185	0.043	1
PHACTR3	0.12918	0.562855	0.185	0.043	1
VKORC1L1	0.12918	0.401465	0.185	0.043	1
C15orf61	0.12918	0.398977	0.185	0.043	1
AP000769.1	0.12918	0.390191	0.185	0.043	1
EDEM3	0.12918	0.37016	0.185	0.043	1
ACTR10	0.12918	0.322558	0.185	0.043	1
MAGEF1	0.129442	-0.416662	0.074	0.217	1
RBM18	0.129442	-0.507139	0.074	0.217	1
RTF2	0.129973	-0.58917	0.185	0.348	1
PNPLA8	0.130787	0.306365	0.259	0.087	1
AMZ2	0.130787	0.30218	0.259	0.087	1
DNAJB1	0.130787	-0.642587	0.111	0.261	1
RPL6P27	0.13178	0.366505	0.333	0.13	1
PSMC4	0.13178	0.313987	0.333	0.13	1
TSPO	0.132474	0.490534	0.407	0.217	1
SLC39A1	0.132684	-0.517139	0.148	0.304	1
ATP5MG	0.133208	0.421627	0.667	0.565	1
DHRS3	0.13347	0.354946	0.556	0.304	1
IVNS1ABP	0.13479	-0.274546	0.037	0.174	1
UBXN8	0.13479	-0.282435	0.037	0.174	1
POLR2L	0.134908	0.263337	0.889	0.696	1
TIMM13	0.136917	0.28752	0.37	0.174	1
CWC22	0.137797	-0.392719	0.074	0.217	1
OIP5-AS1	0.137797	-0.395941	0.074	0.217	1
LYPLAL1	0.137797	-0.449564	0.074	0.217	1
PPA2	0.137797	-0.546478	0.074	0.217	1
ZRANB1	0.137797	-0.551009	0.074	0.217	1
MIA3	0.137797	-0.557384	0.074	0.217	1
DDX42	0.137797	-0.717351	0.074	0.217	1
VEZT	0.138112	0.472787	0.185	0.043	1
IFT74	0.138112	0.456684	0.185	0.043	1
FLII	0.138112	0.425958	0.185	0.043	1
NUP37	0.138112	0.417125	0.185	0.043	1
KIRREL1	0.138112	0.401865	0.185	0.043	1
C1GALT1C1	0.138112	0.380602	0.185	0.043	1
NTAN1	0.138112	0.370599	0.185	0.043	1
LARP1B	0.138112	0.353513	0.185	0.043	1
SRPK2	0.138112	0.340799	0.185	0.043	1
TUBGCP2	0.138112	0.337696	0.185	0.043	1
SYNCRIP	0.138112	0.326749	0.185	0.043	1
PHB2	0.138112	0.307759	0.185	0.043	1
HSP90AB3P	0.138354	0.467562	0.259	0.087	1
KRCC1	0.138354	0.416337	0.259	0.087	1
LSM10	0.138354	0.382798	0.259	0.087	1
SETD2	0.138354	0.372987	0.259	0.087	1
MYO1E	0.138354	0.35945	0.259	0.087	1
YAP1	0.138354	0.318427	0.259	0.087	1
UBAC2	0.138354	0.27955	0.259	0.087	1
ZNF503	0.138354	0.264886	0.259	0.087	1
GPX8	0.138354	0.262123	0.259	0.087	1
RPAP2	0.138354	-0.542202	0.111	0.261	1
PDAP1	0.138571	0.348038	0.333	0.13	1
NR2F2	0.138571	0.343902	0.333	0.13	1
UBA52	0.138825	-0.305282	0.37	0.609	1
TSPAN2	0.138893	0.272994	0.778	0.609	1
DDX24	0.138893	-0.381101	0.63	0.783	1
RIOK3	0.139743	0.45059	0.296	0.13	1
LPP	0.139743	-0.463911	0.148	0.304	1
IQGAP1	0.139781	-0.364314	0.481	0.696	1
PSMC3	0.140022	-0.57082	0.259	0.435	1
FKBP2	0.140151	0.46476	0.519	0.304	1
PLEKHA5	0.140192	-0.360036	0.185	0.391	1
CD164	0.140814	-0.576314	0.333	0.478	1
RPL28	0.141995	0.522355	0.519	0.348	1
BCAP31	0.143267	-0.420092	0.185	0.348	1
PDGFA	0.145005	0.37605	0.407	0.217	1
PSMD14	0.145628	0.297119	0.333	0.13	1
CYSTM1	0.14567	0.537763	0.593	0.435	1
WBP11	0.146254	0.383153	0.259	0.087	1
CMAS	0.146254	0.376334	0.259	0.087	1
EFNB1	0.146254	0.32857	0.259	0.087	1
PDXDC1	0.146254	0.310543	0.259	0.087	1
SYPL1	0.146254	0.310441	0.259	0.087	1
MRPL36	0.146254	-0.450025	0.111	0.261	1
TCP1	0.146254	-0.534916	0.111	0.261	1
BST1	0.146562	-0.390043	0.074	0.217	1
PPP1R3B	0.146562	-0.523489	0.074	0.217	1
EIF3K	0.14684	0.262841	0.481	0.304	1
TAF1B	0.147086	0.55575	0.296	0.13	1
RAB11A	0.147086	0.455304	0.296	0.13	1
COL3A1	0.147086	0.431487	0.296	0.13	1
PSMC5	0.147086	0.424463	0.296	0.13	1
LPCAT2	0.147086	-0.431101	0.148	0.304	1
GOSR1	0.147086	-0.589146	0.148	0.304	1
IFNAR1	0.147086	-0.636413	0.148	0.304	1
THRAP3	0.147173	0.391942	0.481	0.261	1
RNF13	0.147173	0.286947	0.481	0.261	1
MAP2	0.147512	0.497947	0.185	0.043	1
TSSC4	0.147512	0.455704	0.185	0.043	1
HNRNPF	0.147512	0.427819	0.185	0.043	1
LTBR	0.147512	0.416231	0.185	0.043	1
UBE2R2	0.147512	0.396134	0.185	0.043	1
DDB1	0.147512	0.379706	0.185	0.043	1
ATP6V0D1	0.147512	0.34731	0.185	0.043	1
MAFG	0.147512	0.327233	0.185	0.043	1
TRIM26	0.147512	0.323475	0.185	0.043	1
IFT52	0.147512	0.322935	0.185	0.043	1
GNPTAB	0.147512	0.31258	0.185	0.043	1
TMEM242	0.147512	0.307911	0.185	0.043	1
KPNA5	0.147512	0.293401	0.185	0.043	1
GADD45A	0.14759	0.465498	0.852	0.696	1
SNCA	0.147907	0.414436	0.519	0.348	1
RPL3	0.148013	0.360974	0.815	0.609	1
RPL12	0.148505	-0.342614	0.481	0.652	1
TSPAN3	0.148548	0.432731	0.63	0.391	1
PRPF6	0.149662	0.633002	0.37	0.217	1
RPL7	0.149737	-0.404473	0.704	0.696	1
LCA5	0.150293	0.571822	0.333	0.174	1
CRIP2	0.150369	0.572046	0.556	0.391	1
EIF6	0.152834	0.413821	0.444	0.217	1
MRPS35	0.152957	0.267351	0.333	0.13	1
NECTIN2	0.153061	0.425429	0.481	0.304	1
ROMO1	0.153178	0.451236	0.704	0.478	1
NME3	0.154495	0.398151	0.259	0.087	1
DDIT3	0.154495	0.333188	0.259	0.087	1
PRPF38B	0.154495	0.286758	0.259	0.087	1
DESI2	0.154495	-0.390173	0.111	0.261	1
PPP1CB	0.154495	-0.410026	0.111	0.261	1
CNOT4	0.154495	-0.487229	0.111	0.261	1
GULP1	0.154495	-0.567108	0.111	0.261	1
RSU1	0.154722	-0.305162	0.148	0.304	1
ATP2B1	0.154722	-0.455625	0.148	0.304	1
RERE	0.154722	-0.578173	0.148	0.304	1
SNW1	0.154722	-0.587741	0.148	0.304	1
SOX4	0.154722	-0.764133	0.148	0.304	1
CFI	0.155747	-0.297492	0.074	0.217	1
OSTM1	0.155747	-0.307349	0.074	0.217	1
SP110	0.155747	-0.327864	0.074	0.217	1
MED29	0.155747	-0.354544	0.074	0.217	1
NUP58	0.155747	-0.440835	0.074	0.217	1
CD24	0.155747	-0.458997	0.074	0.217	1
RBMXL1	0.155747	-0.480077	0.074	0.217	1
GABPB2	0.155747	-0.504842	0.074	0.217	1
WFDC2	0.155747	-0.607414	0.074	0.217	1
DSP	0.155747	-0.61494	0.074	0.217	1
HBEGF	0.156163	0.797893	0.222	0.087	1
TIMMDC1	0.156567	0.254166	0.407	0.174	1
CYLD	0.157394	0.340082	0.185	0.043	1
DHRS7B	0.157394	0.324468	0.185	0.043	1
CHMP2B	0.157394	0.301868	0.185	0.043	1
MLF1	0.157394	0.281176	0.185	0.043	1
SUMF1	0.157394	0.253295	0.185	0.043	1
NDRG2	0.157474	0.427219	0.37	0.174	1
WRB	0.157579	0.566705	0.333	0.174	1
PTGER4	0.158424	0.391259	0.407	0.217	1
BTG1	0.160025	0.486945	0.481	0.261	1
FNDC3B	0.160025	0.327752	0.481	0.261	1
ADI1	0.160074	-0.340904	0.259	0.478	1
NDUFC2	0.160291	0.517825	0.519	0.348	1
SLC25A3	0.160291	0.481586	0.519	0.348	1
ARPC2	0.160502	0.281518	0.889	0.826	1
RBFOX2	0.160563	0.28579	0.333	0.13	1
SMARCA1	0.160563	0.283766	0.333	0.13	1
CD59	0.161075	0.255836	0.741	0.478	1
C8orf33	0.162654	-0.485608	0.148	0.304	1
PTPA	0.163084	0.278231	0.259	0.087	1
ATP2A2	0.163084	0.267386	0.259	0.087	1
MBNL1	0.163084	-0.509734	0.111	0.261	1
CUL5	0.163601	0.373176	0.63	0.435	1
CXCL14	0.164855	-0.939353	0.37	0.565	1
PFDN2	0.16513	0.508895	0.333	0.174	1
PDCD6	0.16513	-0.484496	0.185	0.348	1
EIF2AK2	0.16526	0.506686	0.222	0.087	1
DGUOK	0.16526	0.449735	0.222	0.087	1
TMEM167B	0.165363	-0.299594	0.074	0.217	1
BCL3	0.165363	-0.334367	0.074	0.217	1
IPO7	0.165363	-0.337901	0.074	0.217	1
CCT4	0.165363	-0.399613	0.074	0.217	1
SIPA1L1	0.165363	-0.41235	0.074	0.217	1
NDUFA3	0.166414	0.279759	0.667	0.435	1
ACTB	0.166921	0.30077	0.889	1	1
ATP5MD	0.167142	0.360358	0.741	0.478	1
COPB1	0.168452	0.278726	0.333	0.13	1
RPL26	0.168986	-0.433533	0.556	0.609	1
ATAD1	0.17089	0.349278	0.296	0.13	1
ARHGAP24	0.17089	-0.47729	0.148	0.304	1
CYCS	0.172764	0.540087	0.407	0.217	1
ARFGAP3	0.172764	0.424646	0.407	0.217	1
BLVRB	0.17295	0.535606	0.333	0.174	1
UBE3A	0.17295	0.396644	0.333	0.174	1
ITGA1	0.17295	-0.284452	0.185	0.348	1
NTRK2	0.17295	-0.5027	0.185	0.348	1
OST4	0.173128	0.372237	0.815	0.696	1
RPL36AL	0.173158	0.315008	0.63	0.391	1
DUT	0.173444	0.366878	0.519	0.348	1
RPL23	0.174458	0.383452	0.852	0.565	1
PIGF	0.174749	0.517206	0.222	0.087	1
TMEM134	0.174749	0.455553	0.222	0.087	1
NDUFS7	0.174749	0.435065	0.222	0.087	1
ERGIC1	0.174749	0.405741	0.222	0.087	1
LRRC4	0.174749	0.350469	0.222	0.087	1
SAP18	0.174755	0.271745	0.556	0.348	1
HNRNPH1	0.175419	-0.259328	0.074	0.217	1
SNX13	0.175419	-0.270798	0.074	0.217	1
ADK	0.175419	-0.300897	0.074	0.217	1
RBMS1	0.176221	0.350576	0.593	0.391	1
TM9SF3	0.176221	0.327178	0.593	0.391	1
ACTN4	0.176935	0.372082	0.926	0.609	1
IGFBP2	0.177512	0.353906	0.852	0.739	1
ST6GALNAC3	0.177602	0.406494	0.444	0.261	1
COX7A2	0.177984	0.415985	0.889	0.739	1
ANXA7	0.17873	-0.427602	0.222	0.391	1
MAP1B	0.179395	0.322294	0.815	0.696	1
WWC2	0.179434	0.385472	0.296	0.13	1
HEXB	0.179434	0.368194	0.296	0.13	1
SAR1A	0.179434	0.326265	0.296	0.13	1
PRDM2	0.179434	-0.374443	0.148	0.304	1
UBXN4	0.17979	0.456599	0.667	0.565	1
TCEAL4	0.17979	0.297711	0.704	0.522	1
VAPA	0.17996	0.33279	0.481	0.304	1
ELOC	0.180287	-0.477704	0.259	0.391	1
MALAT1	0.180866	-0.269261	1	1	1
MORF4L1P1	0.180869	0.357929	0.481	0.261	1
SUPT16H	0.180869	-0.461974	0.296	0.478	1
LMNA	0.181043	0.443138	0.333	0.174	1
ANAPC13	0.181334	-0.651043	0.111	0.261	1
ACTG1	0.182306	0.347618	0.963	0.87	1
LMAN1	0.182967	0.330934	0.63	0.348	1
PAPOLA	0.18299	-0.407928	0.481	0.609	1
VEZF1	0.18464	0.391581	0.222	0.087	1
SH3KBP1	0.18464	0.376572	0.222	0.087	1
DNAJC15	0.185	0.481729	0.444	0.261	1
HSP90AB1	0.185413	0.26547	0.963	0.826	1
CHMP1B	0.185924	-0.306318	0.074	0.217	1
HLA-A	0.186146	0.404299	0.704	0.696	1
MT1X	0.186146	-0.751756	0.667	0.739	1
UQCRB	0.186374	0.336967	0.704	0.522	1
TSC22D1	0.186374	0.335068	0.704	0.522	1
ARPC3	0.186552	0.452147	0.63	0.391	1
RAD23A	0.188291	0.44548	0.296	0.13	1
TAGLN	0.188291	0.309417	0.296	0.13	1
JAK1	0.188291	0.307062	0.296	0.13	1
R3HDM2	0.188291	-0.302909	0.148	0.304	1
KLF6	0.188291	-0.4952	0.148	0.304	1
HTATSF1	0.189415	0.516332	0.333	0.174	1
TSEN15	0.189415	0.386473	0.333	0.174	1
FRG1HP	0.189415	0.379192	0.333	0.174	1
USP53	0.189902	0.476474	0.556	0.435	1
SSR3	0.190999	0.597453	0.481	0.391	1
NPR1	0.191009	-0.314136	0.111	0.261	1
SSNA1	0.191009	-0.35976	0.111	0.261	1
GOLGB1	0.192432	-0.375503	0.741	0.783	1
ZFP36L1	0.193012	0.428039	0.556	0.391	1
PCBD1	0.193028	0.278666	0.519	0.304	1
ANAPC16	0.193346	0.367442	0.741	0.565	1
QDPR	0.194939	0.477929	0.222	0.087	1
VSIR	0.194939	0.462327	0.222	0.087	1
CD58	0.194939	0.393729	0.222	0.087	1
MYO1D	0.194939	0.307773	0.222	0.087	1
NMRK1	0.194939	0.30734	0.222	0.087	1
GNAS	0.194947	0.276799	0.778	0.696	1
MT-TS2	0.19606	-0.476395	0.259	0.391	1
PRR13	0.19606	-0.67245	0.259	0.391	1
DEK	0.196627	0.312793	0.593	0.348	1
ATP5ME	0.196779	0.32885	0.741	0.565	1
VPS26A	0.19681	-0.544084	0.222	0.348	1
TCEAL3	0.19703	-0.428438	0.444	0.565	1
TSPYL1	0.197468	0.27572	0.296	0.13	1
EML4	0.197468	-0.362928	0.148	0.304	1
MT-TM	0.197468	-0.409728	0.148	0.304	1
CDK11B	0.197468	-0.458042	0.148	0.304	1
AC016739.1	0.198068	0.581124	0.333	0.174	1
NPTN	0.198068	0.381388	0.333	0.174	1
ANP32E	0.198068	0.323912	0.333	0.174	1
EIF1	0.198679	0.252148	0.926	0.87	1
FGF1	0.198884	0.305796	1	0.913	1
SNRPD3	0.200475	0.353595	0.444	0.261	1
NECAB1	0.200553	-0.668629	0.37	0.478	1
THAP5	0.201058	-0.285563	0.111	0.261	1
CASC4	0.201058	-0.298868	0.111	0.261	1
NMT1	0.201058	-0.315056	0.111	0.261	1
CCNQ	0.203673	0.632675	0.148	0.043	1
RIC8B	0.203673	0.474858	0.148	0.043	1
ATP6V1H	0.203673	0.466642	0.148	0.043	1
TMEM160	0.203673	0.439924	0.148	0.043	1
MRPS31	0.203673	0.438537	0.148	0.043	1
PCCB	0.203673	0.408134	0.148	0.043	1
SGK3	0.203673	0.383627	0.148	0.043	1
TGIF2	0.203673	0.380119	0.148	0.043	1
SLC20A2	0.203673	0.377976	0.148	0.043	1
WRN	0.203673	0.36995	0.148	0.043	1
DYNC1I1	0.203673	0.367378	0.148	0.043	1
MAPRE2	0.203673	0.35197	0.148	0.043	1
MRPL12	0.203673	0.348483	0.148	0.043	1
PGLS	0.203673	0.347557	0.148	0.043	1
SKA2	0.203673	0.340156	0.148	0.043	1
SLC35F5	0.203673	0.285352	0.148	0.043	1
PTPN13	0.204731	0.526067	0.407	0.261	1
BACE1	0.204731	0.426024	0.407	0.261	1
C1orf122	0.204731	0.283112	0.444	0.217	1
2020-03-07	0.204912	-0.473508	0.148	0.261	1
MTX2	0.205653	0.372979	0.222	0.087	1
SAV1	0.205653	0.363774	0.222	0.087	1
APH1A	0.205653	0.297379	0.222	0.087	1
EEF1A1	0.205742	-0.298165	0.926	0.957	1
TMSB4XP8	0.206967	-0.305475	0.148	0.304	1
CHD3	0.206967	-0.321701	0.148	0.304	1
HSPD1	0.206967	-0.381258	0.148	0.304	1
RASSF4	0.206967	-0.4344	0.148	0.304	1
TTC19	0.209933	0.420878	0.259	0.13	1
RPL13A	0.210421	-0.297308	0.741	0.826	1
CITED2	0.211424	-0.406376	0.481	0.609	1
NPR3	0.211868	0.441203	0.593	0.391	1
RBM25	0.212298	-0.487911	0.185	0.304	1
KPNB1	0.212298	-0.570212	0.185	0.304	1
PRAF2	0.212821	0.28002	0.407	0.217	1
AFG3L2	0.212821	-0.422697	0.259	0.391	1
BLOC1S1	0.213084	0.447132	0.407	0.261	1
TOPBP1	0.214552	-0.256764	0.037	0.13	1
SAMHD1	0.214552	-0.275264	0.037	0.13	1
POLR1D	0.214552	-0.277963	0.037	0.13	1
PARL	0.214552	-0.279128	0.037	0.13	1
WDR61	0.214552	-0.283562	0.037	0.13	1
HOXA10-AS	0.214552	-0.316384	0.037	0.13	1
METTL23	0.214552	-0.316421	0.037	0.13	1
TIMM10B	0.214552	-0.318756	0.037	0.13	1
EPHX2	0.214552	-0.327999	0.037	0.13	1
PHF5A	0.214552	-0.329357	0.037	0.13	1
ACOT7	0.214552	-0.337911	0.037	0.13	1
MDM1	0.214552	-0.338254	0.037	0.13	1
UHRF1BP1L	0.214552	-0.338935	0.037	0.13	1
SAFB	0.214552	-0.341214	0.037	0.13	1
NUP98	0.214552	-0.348608	0.037	0.13	1
AMZ2P1	0.214552	-0.355722	0.037	0.13	1
TM9SF4	0.214552	-0.360643	0.037	0.13	1
SNHG16	0.214552	-0.364098	0.037	0.13	1
AP001372.2	0.214552	-0.366883	0.037	0.13	1
CPPED1	0.214552	-0.368798	0.037	0.13	1
RELL1	0.214552	-0.371201	0.037	0.13	1
PGP	0.214552	-0.372299	0.037	0.13	1
PPP6R3	0.214552	-0.375834	0.037	0.13	1
DDAH1	0.214552	-0.385055	0.037	0.13	1
MANSC1	0.214552	-0.388416	0.037	0.13	1
FAM3C2	0.214552	-0.390474	0.037	0.13	1
APC	0.214552	-0.391171	0.037	0.13	1
CREBBP	0.214552	-0.393936	0.037	0.13	1
MANF	0.214552	-0.395029	0.037	0.13	1
SUMO3	0.214552	-0.401397	0.037	0.13	1
P4HA1	0.214552	-0.405287	0.037	0.13	1
HMBS	0.214552	-0.409107	0.037	0.13	1
ZSWIM6	0.214552	-0.413253	0.037	0.13	1
RNY3	0.214552	-0.416032	0.037	0.13	1
MPHOSPH6	0.214552	-0.417067	0.037	0.13	1
GNAI3	0.214552	-0.417074	0.037	0.13	1
TBC1D9	0.214552	-0.421853	0.037	0.13	1
NFIB	0.214552	-0.428622	0.037	0.13	1
BRMS1	0.214552	-0.428738	0.037	0.13	1
ARHGEF40	0.214552	-0.431026	0.037	0.13	1
USP2	0.214552	-0.433869	0.037	0.13	1
ARID1B	0.214552	-0.445338	0.037	0.13	1
ADNP	0.214552	-0.445757	0.037	0.13	1
ANKIB1	0.214552	-0.448098	0.037	0.13	1
AC022400.7	0.214552	-0.483985	0.037	0.13	1
SLC15A4	0.214552	-0.537142	0.037	0.13	1
DNAJC2	0.214552	-0.579488	0.037	0.13	1
PIEZO1	0.214552	-0.587039	0.037	0.13	1
SMIM10	0.214552	-0.595138	0.037	0.13	1
ZNF292	0.214552	-0.598215	0.037	0.13	1
LCOR	0.214552	-0.615431	0.037	0.13	1
EXOC8	0.214552	-0.615948	0.037	0.13	1
CDC37	0.214552	-0.781151	0.037	0.13	1
MORF4L2	0.215042	-0.444887	0.148	0.261	1
MXRA8	0.215444	0.366832	0.556	0.391	1
PRDX3	0.21624	0.258837	0.519	0.304	1
NDUFA4	0.216332	0.251147	0.963	0.87	1
SLC44A2	0.216788	0.427717	0.222	0.087	1
PLBD1	0.216788	0.317912	0.222	0.087	1
SMAD5	0.216788	0.302843	0.222	0.087	1
DSG2	0.216788	0.277847	0.222	0.087	1
SYF2	0.216874	-0.459723	0.296	0.435	1
SPCS1	0.217248	0.426337	0.63	0.522	1
DCAF8	0.217289	0.617563	0.148	0.043	1
COQ4	0.217289	0.561059	0.148	0.043	1
DNAJC25	0.217289	0.493959	0.148	0.043	1
C12orf10	0.217289	0.487378	0.148	0.043	1
REV1	0.217289	0.48469	0.148	0.043	1
AC073861.1	0.217289	0.473674	0.148	0.043	1
MED31	0.217289	0.45826	0.148	0.043	1
ANKRD37	0.217289	0.455971	0.148	0.043	1
UBA5	0.217289	0.411603	0.148	0.043	1
NOVA1	0.217289	0.398165	0.148	0.043	1
ZNF677	0.217289	0.381268	0.148	0.043	1
TMEM47	0.217289	0.380027	0.148	0.043	1
CD320	0.217289	0.376679	0.148	0.043	1
CCNT1	0.217289	0.375401	0.148	0.043	1
ENOPH1	0.217289	0.373154	0.148	0.043	1
CCT7	0.217289	0.370492	0.148	0.043	1
SYT1	0.217289	0.359093	0.148	0.043	1
RABL6	0.217289	0.352662	0.148	0.043	1
ZNF302	0.217289	0.339219	0.148	0.043	1
CLTB	0.217289	0.337113	0.148	0.043	1
ZNF480	0.217289	0.311537	0.148	0.043	1
CUEDC2	0.217289	0.309929	0.148	0.043	1
DYM	0.217289	0.30771	0.148	0.043	1
GOLPH3	0.217289	0.297461	0.148	0.043	1
AGPAT2	0.217289	0.295865	0.148	0.043	1
FICD	0.217289	0.288482	0.148	0.043	1
TGS1	0.217289	0.277816	0.148	0.043	1
SORT1	0.218334	0.340165	0.481	0.304	1
MTSS1	0.218334	0.338253	0.481	0.304	1
MT-TE	0.218664	-0.414784	0.741	0.696	1
GADD45B	0.218751	-0.266724	0.37	0.565	1
LAPTM4A	0.219583	0.273961	0.593	0.391	1
BBX	0.219583	-0.346946	0.407	0.609	1
COPZ1	0.22024	0.472423	0.259	0.13	1
STT3A	0.22024	0.465038	0.259	0.13	1
GALNT1	0.22024	0.453021	0.259	0.13	1
STARD7	0.22072	0.354036	0.37	0.217	1
NDUFB7	0.221681	0.371947	0.407	0.261	1
NDUFAF2	0.222303	-0.250006	0.111	0.261	1
TMEM176A	0.222516	-0.480352	0.111	0.217	1
GINM1	0.224881	0.284657	0.704	0.435	1
ALS2CL	0.225528	-0.59043	0.148	0.261	1
DAZAP2	0.225968	0.265354	0.667	0.435	1
SF3B2	0.226668	-0.401114	0.333	0.478	1
ADD3	0.226783	-0.422241	0.519	0.565	1
CCDC186	0.226935	0.503785	0.296	0.174	1
CRELD2	0.228351	0.398615	0.222	0.087	1
PPP1R12A	0.228351	0.327487	0.222	0.087	1
MBIP	0.228351	0.310394	0.222	0.087	1
RECQL	0.228351	0.304161	0.222	0.087	1
HSPA1B	0.228351	0.303032	0.222	0.087	1
STRBP	0.228351	0.25678	0.222	0.087	1
SELENOS	0.229893	0.321577	0.63	0.478	1
SLC3A2	0.229905	0.516695	0.37	0.217	1
DNAJC1	0.229905	0.490702	0.37	0.217	1
SDC3	0.230227	-0.252078	0.037	0.13	1
GAREM1	0.230227	-0.252814	0.037	0.13	1
CNOT1	0.230227	-0.252876	0.037	0.13	1
NIP7	0.230227	-0.262631	0.037	0.13	1
SIAH1	0.230227	-0.264908	0.037	0.13	1
AF201337.1	0.230227	-0.268633	0.037	0.13	1
RPL26P19	0.230227	-0.278522	0.037	0.13	1
EHBP1	0.230227	-0.298084	0.037	0.13	1
DHTKD1	0.230227	-0.29809	0.037	0.13	1
LATS1	0.230227	-0.300433	0.037	0.13	1
CCNC	0.230227	-0.303675	0.037	0.13	1
UIMC1	0.230227	-0.312663	0.037	0.13	1
DMXL1	0.230227	-0.32136	0.037	0.13	1
CHCHD3	0.230227	-0.32217	0.037	0.13	1
CCNH	0.230227	-0.331136	0.037	0.13	1
CYB5R1	0.230227	-0.336505	0.037	0.13	1
NSUN6	0.230227	-0.339224	0.037	0.13	1
AQP3	0.230227	-0.340753	0.037	0.13	1
SEPHS2	0.230227	-0.342896	0.037	0.13	1
NCOA1	0.230227	-0.345222	0.037	0.13	1
MIS18A	0.230227	-0.345443	0.037	0.13	1
FGF14-AS2	0.230227	-0.345684	0.037	0.13	1
PKN1	0.230227	-0.347934	0.037	0.13	1
LPAR6	0.230227	-0.351113	0.037	0.13	1
IFIT5	0.230227	-0.35419	0.037	0.13	1
PSMD5	0.230227	-0.357105	0.037	0.13	1
AC073896.2	0.230227	-0.359669	0.037	0.13	1
SIAE	0.230227	-0.359843	0.037	0.13	1
MCM6	0.230227	-0.363469	0.037	0.13	1
SPATA13	0.230227	-0.364712	0.037	0.13	1
SEPT7P2	0.230227	-0.365596	0.037	0.13	1
MAK16	0.230227	-0.378466	0.037	0.13	1
AC018521.5	0.230227	-0.382413	0.037	0.13	1
TRIP6	0.230227	-0.408303	0.037	0.13	1
FAM47E	0.230227	-0.410992	0.037	0.13	1
IFT27	0.230227	-0.413277	0.037	0.13	1
LINC01197	0.230227	-0.424044	0.037	0.13	1
AEBP2	0.230227	-0.424421	0.037	0.13	1
C1S	0.230227	-0.428486	0.037	0.13	1
DHPS	0.230227	-0.434543	0.037	0.13	1
ZMAT3	0.230227	-0.471666	0.037	0.13	1
C6orf120	0.230227	-0.501511	0.037	0.13	1
RHOBTB3	0.230227	-0.504289	0.037	0.13	1
C19orf70	0.230523	0.409908	0.407	0.261	1
PMPCB	0.230906	0.579212	0.259	0.13	1
UBXN1	0.230906	0.43344	0.259	0.13	1
MPC1	0.230906	0.394169	0.259	0.13	1
EFHD1	0.230906	0.391204	0.259	0.13	1
AC034236.1	0.230906	0.352377	0.259	0.13	1
WDR41	0.231547	0.452433	0.148	0.043	1
GTF2F2	0.231547	0.449104	0.148	0.043	1
FBXO33	0.231547	0.391617	0.148	0.043	1
PTPN18	0.231547	0.389008	0.148	0.043	1
MYL3	0.231547	0.371551	0.148	0.043	1
ACOT8	0.231547	0.363917	0.148	0.043	1
PIK3CB	0.231547	0.362153	0.148	0.043	1
NOM1	0.231547	0.351673	0.148	0.043	1
BTN2A2	0.231547	0.350329	0.148	0.043	1
BRD4	0.231547	0.348963	0.148	0.043	1
MRPL4	0.231547	0.3489	0.148	0.043	1
SDR39U1	0.231547	0.34722	0.148	0.043	1
LNPK	0.231547	0.343197	0.148	0.043	1
PDE4B	0.231547	0.331229	0.148	0.043	1
IQCK	0.231547	0.327181	0.148	0.043	1
FAF2	0.231547	0.324248	0.148	0.043	1
TBXAS1	0.231547	0.311093	0.148	0.043	1
ARL16	0.231547	0.303453	0.148	0.043	1
POLR2D	0.231547	0.300843	0.148	0.043	1
MAP1A	0.231547	0.299893	0.148	0.043	1
ZFYVE21	0.231547	0.286615	0.148	0.043	1
HDAC1	0.231547	0.286029	0.148	0.043	1
SETD3	0.231547	0.280867	0.148	0.043	1
PPP3CC	0.231547	0.277429	0.148	0.043	1
KCNJ16	0.231547	0.27149	0.148	0.043	1
ZYX	0.231547	0.271443	0.148	0.043	1
C2orf49	0.231547	0.257944	0.148	0.043	1
PTBP1	0.231547	0.255219	0.148	0.043	1
MT-TI	0.23415	-0.365793	0.074	0.174	1
LAP3	0.23415	-0.401976	0.074	0.174	1
TRMT10B	0.23415	-0.406815	0.074	0.174	1
ECPAS	0.23415	-0.427289	0.074	0.174	1
CHCHD5	0.23415	-0.469752	0.074	0.174	1
TMEM2	0.23415	-0.547203	0.074	0.174	1
ERRFI1	0.23415	-0.621697	0.074	0.174	1
UBA1	0.23415	-0.728472	0.074	0.174	1
ACAT2	0.23415	-0.734864	0.074	0.174	1
ID3	0.23415	-1.03189	0.074	0.174	1
USP47	0.234295	-0.403142	0.111	0.217	1
HPRT1	0.234295	-0.435912	0.111	0.217	1
PODXL	0.234853	0.26469	0.926	0.87	1
TMOD3	0.235052	0.521239	0.519	0.391	1
ABI1	0.235571	0.301674	0.333	0.174	1
SSR4	0.235613	0.427715	0.556	0.435	1
COX7B	0.235613	0.2888	0.593	0.391	1
PDCD5	0.236374	-0.410016	0.148	0.261	1
PKN2	0.236374	-0.475976	0.148	0.261	1
FNBP1	0.236374	-0.586929	0.148	0.261	1
UGT2B7	0.236374	-0.603661	0.148	0.261	1
PRKCI	0.236374	-0.684524	0.148	0.261	1
LAMTOR1	0.238687	0.421926	0.444	0.261	1
SEC22C	0.239358	0.478591	0.37	0.217	1
RANBP1	0.240347	0.291591	0.222	0.087	1
BRIX1	0.241934	0.434926	0.259	0.13	1
CERS6	0.241934	0.404491	0.259	0.13	1
PGRMC2	0.242276	-0.433409	0.185	0.304	1
CREBRF	0.242276	-0.451876	0.185	0.304	1
RBM39	0.243932	0.400738	0.593	0.391	1
KRT10	0.244009	0.433104	0.481	0.304	1
ERBIN	0.245686	0.288108	0.333	0.174	1
FLOT1	0.245686	-0.356673	0.185	0.348	1
PHACTR2	0.245686	-0.405152	0.185	0.348	1
LINC00205	0.246458	0.385336	0.148	0.043	1
DCTN5	0.246458	0.374843	0.148	0.043	1
PHF10	0.246458	0.35025	0.148	0.043	1
CNOT6L	0.246458	0.342286	0.148	0.043	1
NAA50	0.246458	0.309246	0.148	0.043	1
AP1S2	0.246458	0.287648	0.148	0.043	1
SLC29A1	0.246458	0.286458	0.148	0.043	1
NHLRC2	0.246458	0.272701	0.148	0.043	1
ANKRD39	0.246458	0.270921	0.148	0.043	1
DHX16	0.246458	0.264765	0.148	0.043	1
RNF167	0.246458	0.25632	0.148	0.043	1
CMAHP	0.246508	-0.425616	0.111	0.217	1
COPA	0.246508	-0.508995	0.111	0.217	1
PDHA1	0.246508	-0.529881	0.111	0.217	1
CWF19L2	0.246508	-0.683095	0.111	0.217	1
SPCS2P4	0.246699	-0.251869	0.037	0.13	1
MFSD1	0.246699	-0.257096	0.037	0.13	1
LYSMD3	0.246699	-0.264457	0.037	0.13	1
AC097376.2	0.246699	-0.269732	0.037	0.13	1
PDLIM1	0.246699	-0.269783	0.037	0.13	1
ARFGEF1	0.246699	-0.271212	0.037	0.13	1
ZMAT5	0.246699	-0.279626	0.037	0.13	1
BACH1	0.246699	-0.282404	0.037	0.13	1
CCDC122	0.246699	-0.282676	0.037	0.13	1
OXSR1	0.246699	-0.320013	0.037	0.13	1
HPS1	0.246699	-0.328195	0.037	0.13	1
SMC5	0.246699	-0.33711	0.037	0.13	1
DPP4	0.246699	-0.352427	0.037	0.13	1
CORO1B	0.246699	-0.364015	0.037	0.13	1
NUP50	0.246699	-0.380868	0.037	0.13	1
VAMP4	0.246699	-0.392249	0.037	0.13	1
CMBL	0.246699	-0.416365	0.037	0.13	1
NOS1AP	0.246699	-0.421719	0.037	0.13	1
CKAP5	0.246699	-0.433299	0.037	0.13	1
EIF1AY	0.246699	-0.565121	0.037	0.13	1
AC010642.2	0.246699	-0.610159	0.037	0.13	1
SMS	0.247584	-0.645161	0.148	0.261	1
LRRC58	0.247987	-0.361882	0.074	0.174	1
KBTBD11	0.247987	-0.379175	0.074	0.174	1
WAC-AS1	0.247987	-0.420346	0.074	0.174	1
DLG1	0.247987	-0.426988	0.074	0.174	1
INSIG2	0.247987	-0.433267	0.074	0.174	1
ERICH1	0.247987	-0.442525	0.074	0.174	1
FAM50A	0.247987	-0.649075	0.074	0.174	1
SDC4	0.248486	-0.473342	0.37	0.435	1
NPHS1	0.249414	0.256574	0.704	0.609	1
RPS9	0.251697	0.336059	0.741	0.522	1
CDC42	0.252426	0.299736	0.741	0.652	1
UQCC2	0.25278	0.319122	0.222	0.087	1
CENPC	0.25278	0.252245	0.222	0.087	1
C11orf54	0.252901	-0.31368	0.185	0.304	1
PSMC1	0.252962	-0.324562	0.222	0.348	1
EMC6	0.253327	0.443371	0.259	0.13	1
PSENEN	0.253327	0.432945	0.259	0.13	1
CADM1	0.253327	0.40887	0.259	0.13	1
DENR	0.253327	0.381853	0.259	0.13	1
FOXC1	0.255127	0.366933	0.741	0.609	1
BCAP29	0.256101	0.305632	0.333	0.174	1
BCCIP	0.258334	0.592278	0.296	0.174	1
NDUFA10	0.258334	0.413035	0.296	0.174	1
NAA20	0.258334	0.37716	0.296	0.174	1
PGRMC1	0.258544	0.316648	0.407	0.261	1
CRYAB	0.258676	-0.261212	0.963	0.826	1
MRPL40	0.258829	0.485148	0.185	0.087	1
AHI1	0.258829	0.458212	0.185	0.087	1
PNMA2	0.258829	0.456353	0.185	0.087	1
PPID	0.258829	0.340671	0.185	0.087	1
AP3M1	0.259161	-0.366957	0.111	0.217	1
MSH3	0.259161	-0.387799	0.111	0.217	1
KRT8	0.259161	-0.413015	0.111	0.217	1
CCDC6	0.259161	-0.423973	0.111	0.217	1
ZNF271P	0.259161	-0.563709	0.111	0.217	1
RPS18	0.26193	0.351227	0.778	0.652	1
COMMD7	0.262029	0.311123	0.148	0.043	1
PEX7	0.262029	0.27187	0.148	0.043	1
KLHDC10	0.262029	0.266566	0.148	0.043	1
TM9SF2	0.262262	0.270852	0.481	0.304	1
PARD6B	0.262387	-0.255737	0.074	0.174	1
ACSM2B	0.262387	-0.307257	0.074	0.174	1
CTTNBP2	0.262387	-0.309347	0.074	0.174	1
GBE1	0.262387	-0.312097	0.074	0.174	1
TNFRSF1A	0.262387	-0.318689	0.074	0.174	1
ABCA5	0.262387	-0.320104	0.074	0.174	1
PRKCSH	0.262387	-0.334463	0.074	0.174	1
MARK3	0.262387	-0.360712	0.074	0.174	1
KDELC2	0.262387	-0.360748	0.074	0.174	1
DTWD1	0.262387	-0.369974	0.074	0.174	1
LINC01578	0.262387	-0.372755	0.074	0.174	1
OTUB1	0.262387	-0.386594	0.074	0.174	1
WASF4P	0.262387	-0.389001	0.074	0.174	1
NIPAL3	0.262387	-0.399511	0.074	0.174	1
GLCE	0.262387	-0.404413	0.074	0.174	1
RIPOR2	0.262387	-0.408712	0.074	0.174	1
RAB11FIP2	0.262387	-0.416084	0.074	0.174	1
DLC1	0.262387	-0.425335	0.074	0.174	1
STX11	0.262387	-0.436978	0.074	0.174	1
POLR2C	0.262387	-0.458522	0.074	0.174	1
NFU1	0.262387	-0.536896	0.074	0.174	1
TOX4	0.263846	-0.443714	0.185	0.304	1
MRPS6	0.263846	-0.513817	0.185	0.304	1
SMURF2	0.263981	-0.273139	0.037	0.13	1
FKBP15	0.263981	-0.274281	0.037	0.13	1
SCAF8	0.263981	-0.288414	0.037	0.13	1
POLI	0.263981	-0.348561	0.037	0.13	1
CTNNAL1	0.265088	0.496112	0.259	0.13	1
RCN1	0.265088	0.406137	0.259	0.13	1
MZT2A	0.265088	0.367125	0.259	0.13	1
ITPRIPL2	0.265088	0.285633	0.259	0.13	1
CANX	0.265918	0.301869	0.63	0.522	1
ZMAT2	0.266819	0.256645	0.333	0.174	1
RPL7L1	0.268388	-0.361247	0.296	0.391	1
NPM1	0.268568	-0.456074	0.593	0.696	1
CDK2AP2	0.269352	0.340639	0.37	0.217	1
EBAG9	0.269529	0.380644	0.593	0.435	1
CYB5R3	0.270188	0.277649	0.556	0.348	1
STUB1	0.271108	-0.414253	0.148	0.261	1
CNDP2	0.271108	-0.46275	0.148	0.261	1
GNB2	0.271108	-0.475542	0.148	0.261	1
TXNRD2	0.271108	-0.561184	0.148	0.261	1
RPL13	0.27146	0.262613	0.741	0.739	1
NUDT21	0.272257	-0.315034	0.111	0.217	1
EVI5	0.272257	-0.40704	0.111	0.217	1
CTBP2	0.272684	0.525716	0.185	0.087	1
COX4I1	0.274745	0.256822	0.741	0.565	1
MAP1LC3A	0.277221	0.40012	0.259	0.13	1
RAB10	0.277221	0.381632	0.259	0.13	1
TMEM141	0.277221	0.378639	0.259	0.13	1
ERGIC2	0.277221	0.349509	0.259	0.13	1
C5orf15	0.277221	0.322117	0.259	0.13	1
MT1E	0.277288	-0.613727	0.667	0.609	1
NAE1	0.277355	-0.29764	0.074	0.174	1
TSN	0.277355	-0.298804	0.074	0.174	1
ANPEP	0.277355	-0.314514	0.074	0.174	1
CTTNBP2NL	0.277355	-0.336712	0.074	0.174	1
IRAK1BP1	0.277355	-0.345459	0.074	0.174	1
FAM45A	0.277355	-0.371941	0.074	0.174	1
TMEM120A	0.277355	-0.397924	0.074	0.174	1
PPIP5K2	0.277355	-0.518324	0.074	0.174	1
VASN	0.277841	0.347907	0.333	0.174	1
NELL1	0.277841	0.297579	0.333	0.174	1
C1orf115	0.278487	0.474369	0.407	0.261	1
SH3BGRL	0.278487	-0.27569	0.296	0.391	1
PLS3	0.279011	-0.286882	0.37	0.522	1
RPL23A	0.27904	0.311112	0.852	0.565	1
PDIA6	0.279164	0.39568	0.667	0.478	1
TMEM258	0.279508	0.27689	0.556	0.348	1
C1QBP	0.2799	0.303304	0.37	0.217	1
CETN3	0.280869	0.593278	0.296	0.174	1
TWSG1	0.280869	0.499526	0.296	0.174	1
MGAT5	0.280869	0.44685	0.296	0.174	1
NDN	0.281436	0.278523	0.481	0.304	1
FAM204A	0.281805	0.382187	0.444	0.261	1
RPS21	0.283186	0.309961	0.63	0.391	1
YTHDF2	0.283427	-0.35648	0.148	0.261	1
CYP20A1	0.283427	-0.379922	0.148	0.261	1
EIF4A3	0.283427	-0.541095	0.148	0.261	1
MORF4L1	0.28395	0.307875	0.852	0.913	1
MEAF6	0.285799	-0.29449	0.111	0.217	1
TMEM183A	0.287039	0.89423	0.185	0.087	1
HLA-DRA	0.287039	0.429585	0.185	0.087	1
ISCA2	0.287039	0.410041	0.185	0.087	1
HACD2	0.287039	0.338571	0.185	0.087	1
GXYLT1	0.287039	0.33145	0.185	0.087	1
EEF1D	0.288842	-0.407394	0.296	0.391	1
CTSL	0.288842	-0.436924	0.296	0.391	1
LATS2	0.289726	0.328177	0.259	0.13	1
GTF3A	0.290448	0.559686	0.333	0.217	1
MSRB3	0.290725	0.263019	0.37	0.217	1
SERF2	0.291808	0.275716	0.889	0.739	1
PAWR	0.292059	-0.335165	0.296	0.435	1
PIK3C3	0.292893	-0.250106	0.074	0.174	1
MAIP1	0.292893	-0.251492	0.074	0.174	1
FAM228B	0.292893	-0.268768	0.074	0.174	1
ZBTB8OS	0.292893	-0.270336	0.074	0.174	1
ACP1	0.292893	-0.274105	0.074	0.174	1
SMARCA4	0.292893	-0.300615	0.074	0.174	1
SUSD6	0.292893	-0.302802	0.074	0.174	1
UHMK1	0.292893	-0.313573	0.074	0.174	1
HMGN5	0.292893	-0.324403	0.074	0.174	1
TMEM19	0.292893	-0.339739	0.074	0.174	1
SEC61B	0.294633	0.254157	0.667	0.435	1
NDNF	0.295773	-0.283733	0.741	0.87	1
RFC1	0.296117	0.27321	0.593	0.478	1
SKAP2	0.296119	-0.304966	0.148	0.261	1
2020-03-06	0.296119	-0.444115	0.148	0.261	1
HEBP2	0.297304	0.253183	0.593	0.435	1
TPR	0.298676	0.379581	0.519	0.435	1
DYNLT1	0.299453	0.448041	0.407	0.261	1
ABRACL	0.299453	-0.293303	0.259	0.435	1
ZYG11B	0.299789	-0.253476	0.111	0.217	1
PUM3	0.299789	-0.257161	0.111	0.217	1
COL4A3BP	0.299789	-0.324243	0.111	0.217	1
MYCBP2	0.299789	-0.402078	0.111	0.217	1
LPIN2	0.299789	-0.444075	0.111	0.217	1
RHOA	0.30016	0.267141	0.667	0.522	1
NOP58	0.301541	-0.297586	0.333	0.478	1
ERGIC3	0.301812	0.526887	0.333	0.217	1
CALCOCO2	0.301829	-0.314013	0.222	0.391	1
DUSP3	0.301895	0.419526	0.185	0.087	1
TMIE	0.301895	0.41041	0.185	0.087	1
RAET1E	0.301895	0.3516	0.185	0.087	1
C2orf40	0.301895	0.346521	0.185	0.087	1
RPL13P12	0.301895	0.346286	0.185	0.087	1
COA4	0.301895	0.298494	0.185	0.087	1
COPRS	0.301895	0.279034	0.185	0.087	1
PPP2R1A	0.302606	0.292814	0.259	0.13	1
C12orf57	0.304703	0.551124	0.296	0.174	1
SQSTM1	0.304955	0.320676	0.444	0.304	1
CD81	0.306973	0.367504	0.593	0.435	1
CD2AP	0.307222	0.26396	0.704	0.522	1
PCM1	0.307898	0.312455	0.481	0.348	1
GRB2	0.307898	-0.373398	0.37	0.478	1
CSTB	0.307935	0.373697	0.556	0.435	1
SP100	0.309186	-0.293059	0.148	0.261	1
JUNB	0.309186	-0.438873	0.148	0.261	1
ECHDC1	0.309186	-0.453586	0.148	0.261	1
SEC61G	0.313211	0.534614	0.333	0.261	1
COMT	0.313559	0.394054	0.556	0.391	1
COMMD1	0.314229	-0.27385	0.111	0.217	1
ZEB2	0.314229	-0.320701	0.111	0.217	1
PTRHD1	0.314229	-0.377307	0.111	0.217	1
PPIL4	0.31711	0.292818	0.296	0.174	1
FAM133B	0.317254	0.379526	0.185	0.087	1
TACC1	0.317254	0.372685	0.185	0.087	1
SLBP	0.317254	0.363449	0.185	0.087	1
RPS3AP6	0.317254	0.304591	0.185	0.087	1
ZNF22	0.317254	0.2939	0.185	0.087	1
SAFB2	0.317254	0.293132	0.185	0.087	1
GIGYF2	0.317254	0.272152	0.185	0.087	1
PIK3CA	0.317254	0.252802	0.185	0.087	1
TOLLIP	0.317254	0.251094	0.185	0.087	1
CMTM3	0.319407	-0.380774	0.222	0.348	1
REEP5	0.321446	-0.412421	0.296	0.391	1
PLTP	0.322629	-0.30739	0.148	0.261	1
TMEM256	0.32317	0.515354	0.222	0.13	1
ALDH9A1	0.32317	0.404385	0.222	0.13	1
AASDHPPT	0.323436	-0.411021	0.185	0.304	1
PSMA4	0.323747	0.285549	0.556	0.391	1
SULF2	0.325	-0.432362	0.222	0.304	1
CWC15	0.326929	0.331515	0.593	0.435	1
FAM114A1	0.327985	0.285131	0.444	0.348	1
NEBL	0.329381	-0.355291	0.37	0.522	1
SPAG9	0.329843	0.426813	0.296	0.174	1
PSMC6	0.329843	0.29754	0.296	0.174	1
TMSB4XP4	0.332828	-0.31129	0.296	0.391	1
VCL	0.332828	-0.41009	0.296	0.391	1
DAP	0.333117	0.452523	0.185	0.087	1
AC099560.2	0.333117	0.356744	0.185	0.087	1
AC116533.1	0.333117	0.352055	0.185	0.087	1
POLR2E	0.333117	0.309973	0.185	0.087	1
POLK	0.333117	0.292319	0.185	0.087	1
JMJD8	0.333117	0.272288	0.185	0.087	1
SLC48A1	0.333117	0.269327	0.185	0.087	1
HNRNPA0	0.333117	0.266589	0.185	0.087	1
SRSF2	0.333117	0.254006	0.185	0.087	1
SCAND1	0.336332	-0.273183	0.185	0.304	1
PEPD	0.336332	-0.278588	0.185	0.304	1
EIF1AX	0.336812	0.255072	0.37	0.217	1
HCFC1R1	0.33756	-0.376258	0.222	0.304	1
PTGES3	0.339983	-0.349237	0.444	0.478	1
BEX4	0.341273	-0.449507	0.333	0.391	1
ADAMTS9	0.342903	0.307371	0.296	0.174	1
PTPRA	0.344467	-0.384685	0.296	0.391	1
GMDS	0.349101	0.35737	0.556	0.435	1
ATIC	0.349483	0.32352	0.185	0.087	1
FH	0.349483	0.291774	0.185	0.087	1
YIPF3	0.349483	0.257031	0.185	0.087	1
FARP1	0.350641	-0.25013	0.148	0.261	1
CAPN2	0.35213	0.306172	0.63	0.522	1
JKAMP	0.352449	0.510888	0.222	0.13	1
LIMS1	0.352449	0.397343	0.222	0.13	1
MTCH1	0.356568	-0.261655	0.222	0.348	1
HLTF	0.356568	-0.307154	0.222	0.348	1
EXOC1	0.360245	-0.265379	0.111	0.217	1
CCL2	0.360245	-0.583333	0.111	0.217	1
RP9	0.362731	0.53964	0.111	0.043	1
GPATCH11	0.362731	0.489987	0.111	0.043	1
OPA3	0.362731	0.449443	0.111	0.043	1
NFATC2IP	0.362731	0.421693	0.111	0.043	1
DPYD	0.362731	0.400556	0.111	0.043	1
OPN3	0.362731	0.395777	0.111	0.043	1
ESYT1	0.362731	0.375413	0.111	0.043	1
KAT6A	0.362731	0.363497	0.111	0.043	1
CCND3	0.362731	0.359967	0.111	0.043	1
MOB1A	0.362731	0.345834	0.111	0.043	1
ARL8A	0.362731	0.337607	0.111	0.043	1
SEC23B	0.362731	0.32587	0.111	0.043	1
P3H1	0.362731	0.321155	0.111	0.043	1
MTRF1L	0.362731	0.306569	0.111	0.043	1
BAG5	0.362731	0.303486	0.111	0.043	1
PXMP2	0.362731	0.298993	0.111	0.043	1
QRICH1	0.362731	0.291597	0.111	0.043	1
TMEM214	0.362731	0.289125	0.111	0.043	1
EXOSC8	0.362731	0.289117	0.111	0.043	1
ZFAND2B	0.362731	0.277614	0.111	0.043	1
KNOP1	0.362731	0.269475	0.111	0.043	1
ATXN1	0.362731	0.261065	0.111	0.043	1
CDKN2AIP	0.362731	0.25837	0.111	0.043	1
YPEL3	0.362731	0.25266	0.111	0.043	1
WDR43	0.362731	0.252264	0.111	0.043	1
ZNF570	0.362731	0.250564	0.111	0.043	1
NDUFS2	0.363601	-0.498026	0.222	0.304	1
FAM177A1	0.364758	-0.344333	0.333	0.391	1
AQP1	0.365208	-0.284056	0.148	0.261	1
CCDC92	0.36635	0.274046	0.185	0.087	1
NDUFS6	0.366629	0.28661	0.556	0.391	1
LINC00667	0.367699	0.459606	0.222	0.13	1
SRGAP2B	0.367699	0.446283	0.222	0.13	1
TMED1	0.367699	0.434445	0.222	0.13	1
RHOC	0.367699	0.378401	0.222	0.13	1
KIFAP3	0.367699	0.345065	0.222	0.13	1
EMC3	0.367699	0.286362	0.222	0.13	1
CIRBP	0.368042	-0.384682	0.556	0.609	1
ACBD3	0.369538	-0.330798	0.222	0.348	1
RASSF8	0.369999	0.254442	0.296	0.174	1
CRIM1	0.370458	-0.630755	0.926	0.913	1
HNRNPD	0.372228	0.320536	0.519	0.435	1
PSIP1	0.372228	0.250243	0.519	0.435	1
MAP1LC3B	0.373329	0.407238	0.444	0.348	1
F3	0.37346	0.587674	0.63	0.522	1
CD46	0.37346	-0.36075	0.593	0.565	1
SPPL2A	0.375591	0.341514	0.259	0.174	1
COMMD8	0.376131	0.361001	0.333	0.217	1
RTF1	0.37687	0.371572	0.407	0.304	1
CUTA	0.37687	0.263312	0.407	0.304	1
COMMD6	0.37687	-0.497397	0.333	0.391	1
UQCRQ	0.37836	0.31346	0.704	0.522	1
HTATIP2	0.383354	0.292233	0.222	0.13	1
RPAIN	0.383354	0.269977	0.222	0.13	1
CFLAR	0.383716	0.255181	0.185	0.087	1
C9orf78	0.384032	0.301369	0.296	0.174	1
DST	0.384489	0.288912	0.815	0.783	1
RRBP1	0.384639	0.25907	0.519	0.391	1
CLDN5	0.384639	-0.290624	0.407	0.522	1
TBRG1	0.384955	0.608211	0.111	0.043	1
CCDC152	0.384955	0.439178	0.111	0.043	1
RNF10	0.384955	0.396638	0.111	0.043	1
GABARAP	0.384955	0.387767	0.111	0.043	1
TLN2	0.384955	0.38193	0.111	0.043	1
PSMG1	0.384955	0.374984	0.111	0.043	1
VPS37A	0.384955	0.352047	0.111	0.043	1
C12orf76	0.384955	0.338704	0.111	0.043	1
RNASET2	0.384955	0.302959	0.111	0.043	1
MARF1	0.384955	0.298147	0.111	0.043	1
UNC50	0.384955	0.293746	0.111	0.043	1
FBXL17	0.384955	0.286698	0.111	0.043	1
RAD17	0.384955	0.274134	0.111	0.043	1
HIBCH	0.384955	0.274127	0.111	0.043	1
ALG11	0.384955	0.272096	0.111	0.043	1
AC245297.1	0.384955	0.268956	0.111	0.043	1
VPS13D	0.384955	0.262432	0.111	0.043	1
SLC30A7	0.384955	0.255111	0.111	0.043	1
C16orf45	0.384955	0.252898	0.111	0.043	1
PNISR	0.387349	0.41381	0.333	0.261	1
AIF1	0.389221	-0.425808	0.741	0.826	1
CYBA	0.389227	-0.416654	0.333	0.391	1
NDUFS8	0.389534	0.392511	0.333	0.217	1
PTOV1	0.390864	0.311067	0.296	0.217	1
PPP1R2	0.390864	-0.401231	0.222	0.304	1
BZW1	0.390899	0.313247	0.37	0.261	1
BTF3	0.39119	0.302264	0.481	0.391	1
NEDD8	0.396742	0.310185	0.444	0.304	1
NCOA4	0.397657	-0.508227	0.185	0.261	1
GNAI2	0.39941	0.346816	0.222	0.13	1
PCNP	0.39941	0.258188	0.222	0.13	1
ECHDC2	0.39941	-0.316999	0.148	0.217	1
ANP32A	0.39941	-0.427247	0.148	0.217	1
ACAT1	0.40401	-0.789924	0.296	0.348	1
VAMP5	0.404256	-0.277062	0.593	0.739	1
SRFBP1	0.40495	-0.379606	0.222	0.304	1
ECI1	0.405211	0.276819	0.259	0.174	1
STAT3	0.405211	-0.373334	0.185	0.261	1
STAT1	0.405211	-0.656027	0.185	0.261	1
FAM162A	0.40649	0.310488	0.407	0.261	1
DNAJC3	0.406923	0.258898	0.519	0.435	1
CTDNEP1	0.407993	0.354744	0.111	0.043	1
KYAT1	0.407993	0.33313	0.111	0.043	1
NSMCE4A	0.407993	0.319861	0.111	0.043	1
CENPQ	0.407993	0.312064	0.111	0.043	1
VDAC3	0.407993	0.292995	0.111	0.043	1
FAH	0.407993	0.291839	0.111	0.043	1
AC027559.1	0.407993	0.281313	0.111	0.043	1
TCAIM	0.407993	0.272142	0.111	0.043	1
JHY	0.407993	0.269471	0.111	0.043	1
PRKACB	0.407993	0.26004	0.111	0.043	1
MAP4K5	0.407993	0.256936	0.111	0.043	1
ATP13A3	0.407993	0.255031	0.111	0.043	1
MRPL20	0.409285	-0.293585	0.333	0.435	1
NOL7	0.409717	0.429415	0.444	0.391	1
CLIC1	0.41253	0.335987	0.556	0.522	1
ZSCAN16-AS1	0.415864	0.411055	0.222	0.13	1
ARHGAP35	0.415864	0.305589	0.222	0.13	1
ZNF770	0.415864	-0.4065	0.148	0.217	1
GAPDH	0.418261	-0.294785	0.815	0.87	1
SERPING1	0.419334	-0.304322	0.222	0.304	1
ZNF326	0.419334	-0.331736	0.222	0.304	1
YY1	0.419334	-0.341918	0.222	0.304	1
TPP1	0.419928	-0.383568	0.111	0.174	1
TANC1	0.419928	-0.426157	0.111	0.174	1
TSEN34	0.419928	-0.457339	0.111	0.174	1
SNHG9	0.419928	-0.609318	0.111	0.174	1
UBL7	0.419928	-0.611188	0.111	0.174	1
TRIP12	0.420531	-0.253255	0.185	0.261	1
[truncated: 375 more rows]

## Sheet: Peri
gene_id	p_val	avg_logFC	pct.1	pct.2	p_val_adj
MT-RNR1	2.65899e-24	0.808189	1	1	6.70917e-20
SPP1	7.56127e-22	-1.74512	0.733	0.959	1.90786e-17
IFITM3	2.25555e-20	-1.05248	0.947	1	5.6912e-16
IFITM2	5.75527e-19	-1.18155	0.809	0.959	1.45217e-14
MT-RNR2	2.39755e-16	0.514573	1	1	6.04949e-12
MTRNR2L1	2.17736e-15	1.5165	0.587	0.027	5.49391e-11
A2M	4.05148e-15	-1.25194	0.671	0.959	1.02227e-10
HSPA1A	4.68038e-15	1.46997	0.8	0.274	1.18095e-10
POSTN	5.81375e-14	-2.18125	0.062	0.411	1.46693e-09
MT-TP	1.37121e-13	0.954828	0.942	0.74	3.45983e-09
FOS	2.97926e-13	1.30506	0.876	0.438	7.51727e-09
DNAJB1	4.0416e-13	1.43753	0.622	0.123	1.01978e-08
UMOD	6.81919e-13	1.12205	0.658	0.11	1.72062e-08
IL1RL1	8.59409e-12	-2.22966	0.053	0.356	2.16846e-07
CPE	9.88139e-12	1.40919	0.6	0.137	2.49327e-07
MT-ND4L	3.12808e-11	-0.606798	0.96	0.986	7.89276e-07
MTATP8P2	4.11355e-11	1.14106	0.427	0	1.03793e-06
JUNB	4.34531e-11	0.989038	0.756	0.301	1.09641e-06
MT1X	8.1443e-11	-0.886172	0.422	0.753	2.05497e-06
JUN	1.54881e-10	1.04666	0.871	0.562	3.90796e-06
MTATP6P1	1.61959e-10	-0.596329	0.827	0.959	4.08655e-06
MT-ATP8	1.72596e-10	-0.550407	0.987	1	4.35494e-06
MT1G	2.91529e-10	-1.43808	0.533	0.795	7.35587e-06
MT1H	3.64191e-10	-1.33377	0.196	0.534	9.18927e-06
HSP90AA1	1.3568e-09	0.916595	0.96	0.74	3.42348e-05
GADD45B	1.50413e-09	0.910484	0.822	0.425	3.79523e-05
HIGD1B	3.69103e-09	1.12268	0.36	0	9.3132e-05
CCL2	4.46847e-09	1.77597	0.556	0.164	0.000112748
MTHFD2	4.62067e-09	-0.925243	0.191	0.507	0.000116589
HSPA1B	1.11188e-08	1.0197	0.609	0.205	0.00028055
FXYD4	1.22561e-08	1.305	0.396	0.041	0.000309246
RPL41	1.43162e-08	-0.787571	0.556	0.712	0.000361226
GPX3	1.47613e-08	-0.812255	0.724	0.863	0.000372456
H1FX	1.62439e-08	-0.889799	0.147	0.425	0.000409867
ATF3	1.6569e-08	1.26121	0.64	0.26	0.00041807
CAV1	3.07436e-08	0.802531	0.707	0.329	0.000775722
C1R	3.42666e-08	-0.900768	0.116	0.37	0.000864615
ZFP36	3.44633e-08	1.06214	0.693	0.342	0.000869579
HSP90AB1	5.76691e-08	0.564579	0.956	0.849	0.00145511
TGM2	7.02367e-08	-0.616923	0.036	0.233	0.00177221
MT-CO1	1.8181e-07	0.306145	1	1	0.00458744
RPS26	2.09623e-07	-0.545058	0.729	0.877	0.00528921
AL365357.1	2.14759e-07	-0.540593	0.022	0.192	0.0054188
SOD2	2.15707e-07	-0.996636	0.231	0.493	0.00544271
SPINK1	2.29199e-07	-0.580531	0.013	0.164	0.00578314
FGB	2.4255e-07	-0.637753	0.009	0.151	0.00612002
SLC12A1	2.72619e-07	0.979717	0.36	0.041	0.00687871
RPL9P9	2.96328e-07	-0.723888	0.289	0.548	0.00747695
MRPS6	3.32817e-07	0.777432	0.449	0.11	0.00839765
HLA-DRB5	3.71341e-07	0.968206	0.284	0	0.00936968
CCND2	3.85774e-07	0.860197	0.356	0.041	0.00973384
AL035604.1	5.11878e-07	-0.435019	0	0.11	0.0129157
ATP5F1E	5.93829e-07	-0.490996	0.862	0.932	0.0149835
TPM4	6.78363e-07	-0.744864	0.764	0.877	0.0171164
C11orf96	8.6458e-07	-1.02787	0.258	0.507	0.0218151
RPL10	1.12873e-06	-0.460097	0.84	0.932	0.0284801
FTH1	1.2124e-06	-0.296234	0.996	1	0.0305913
MAL	1.21689e-06	0.692486	0.422	0.096	0.0307046
IFITM1	1.75373e-06	-0.559763	0.009	0.137	0.0442502
GAPDH	2.09176e-06	-0.701256	0.916	0.959	0.0527792
MIF	2.3303e-06	-0.541333	0.036	0.205	0.0587982
CXCL2	2.92797e-06	1.01392	0.378	0.082	0.0738785
RRAD	3.69253e-06	0.92549	0.431	0.123	0.0931699
CCND1	4.93396e-06	0.724153	0.524	0.205	0.124494
TXN	5.35066e-06	-0.619894	0.609	0.726	0.135008
MT-CYB	6.3031e-06	0.297044	1	1	0.15904
NFKBIZ	6.4339e-06	0.906494	0.422	0.123	0.16234
MT1F	6.6968e-06	-1.30206	0.333	0.534	0.168974
PSMA7	6.96289e-06	-0.502453	0.844	0.932	0.175688
S100A4	7.61284e-06	0.825704	0.671	0.397	0.192087
RPL27	7.95361e-06	-0.436405	0.876	0.904	0.200686
FSTL1	8.23253e-06	-0.605146	0.102	0.301	0.207723
LARP7	8.38847e-06	0.595692	0.653	0.329	0.211658
PHTF2	8.99694e-06	-0.699322	0.031	0.178	0.227011
DUSP1	9.16014e-06	0.778317	0.596	0.301	0.231129
MT1E	9.54805e-06	-0.859804	0.484	0.658	0.240916
PABPC1	1.02564e-05	0.40545	0.929	0.822	0.258791
AQP2	1.03105e-05	0.748983	0.253	0.014	0.260156
CCDC80	1.04258e-05	-0.85832	0.107	0.301	0.263065
KRT18	1.11363e-05	0.648448	0.449	0.137	0.280991
RPLP0	1.20584e-05	-0.575585	0.796	0.863	0.304258
IFI27	1.27733e-05	0.63912	0.529	0.205	0.322297
EFHD1	1.3716e-05	0.595059	0.32	0.055	0.346081
MYH11	1.3847e-05	0.512525	0.8	0.452	0.349386
ZFP36L1	1.56077e-05	0.552587	0.791	0.452	0.393813
COX4I2	1.73369e-05	0.74653	0.369	0.096	0.437445
FOSB	1.86089e-05	0.696476	0.391	0.11	0.469541
ID2	2.02103e-05	0.577974	0.636	0.329	0.509945
APOE	2.07364e-05	-0.650622	0.24	0.479	0.523221
IRF1	2.24071e-05	0.700084	0.418	0.123	0.565376
SOX4	2.24115e-05	0.578325	0.596	0.274	0.565486
HSPB1	2.45931e-05	0.518681	0.969	0.877	0.620533
CCDC102B	2.5201e-05	0.705998	0.262	0.027	0.635872
EGR1	3.35606e-05	0.695901	0.587	0.288	0.8468
RPS2	3.93437e-05	-0.499255	0.884	0.918	0.99272
ENG	4.26329e-05	-0.64244	0.16	0.356	1
NNMT	4.29468e-05	-0.839573	0.151	0.342	1
RGS16	4.46139e-05	1.58046	0.44	0.164	1
ADIRF	4.81754e-05	-0.717193	0.96	0.973	1
UBC	4.85295e-05	0.486962	0.822	0.534	1
MT-CO3	5.01715e-05	0.265876	1	1	1
H3F3B	5.06317e-05	-0.428181	0.942	0.986	1
AC016739.1	5.13407e-05	-0.520561	0.329	0.534	1
TMEM50B	5.39441e-05	0.481955	0.222	0.014	1
SNRPGP10	5.48029e-05	-0.472006	0.04	0.178	1
HSPA8	5.62337e-05	0.57723	0.596	0.301	1
RHOB	5.77944e-05	0.444278	0.48	0.192	1
ITIH5	6.09726e-05	0.550792	0.271	0.041	1
POMP	6.44747e-05	-0.615536	0.493	0.616	1
RARRES3	6.77687e-05	-0.768803	0.169	0.356	1
SMARCA5	7.05908e-05	-0.544172	0.484	0.644	1
CLDN4	7.33083e-05	0.524188	0.32	0.068	1
HIF1A	8.02341e-05	-0.825648	0.342	0.493	1
SOCS3	8.19637e-05	0.550628	0.329	0.082	1
COBLL1	8.63619e-05	0.570777	0.342	0.096	1
PDIA3P1	9.85118e-05	-0.513105	0.067	0.219	1
ARHGAP29	0.000101576	0.623494	0.476	0.219	1
ATP1B1	0.000113194	0.44395	0.733	0.507	1
ZFAS1	0.000119828	0.514192	0.436	0.164	1
GADD45G	0.000126258	0.60703	0.293	0.068	1
PPP1R15A	0.000133646	0.664637	0.529	0.26	1
2020-09-11	0.000136537	0.647459	0.471	0.205	1
TACSTD2	0.000136834	0.639937	0.298	0.068	1
STK17B	0.000146535	-0.603985	0.044	0.178	1
GATA3	0.000146593	-0.902753	0.133	0.301	1
HSPA2	0.000147406	0.507747	0.173	0	1
IGFBP4	0.000152714	-0.810409	0.187	0.356	1
HSPB6	0.000155768	-0.946752	0.249	0.425	1
SLC38A2	0.00016474	0.470337	0.293	0.068	1
OAZ2	0.000170629	0.526118	0.342	0.11	1
TMEM159	0.000173782	0.527763	0.218	0.027	1
RERGL	0.000175275	0.410418	0.747	0.425	1
PAX8	0.000194714	0.49193	0.218	0.027	1
RGS2	0.000201684	-1.21809	0.151	0.315	1
PDIA3	0.000206503	-0.469996	0.747	0.753	1
RPS27AP16	0.000207192	-0.519501	0.049	0.178	1
NEAT1	0.000208672	0.565881	0.382	0.137	1
MAP2	0.000209252	0.481593	0.267	0.055	1
CBX1	0.000211169	0.494406	0.316	0.082	1
RPL38	0.000211417	-0.438541	0.791	0.808	1
THY1	0.00021887	0.646269	0.369	0.123	1
GSN	0.000224598	0.524562	0.547	0.274	1
DHRS7	0.000228726	0.500786	0.511	0.233	1
FOXS1	0.00023701	0.441338	0.24	0.041	1
PRELP	0.000243658	0.550314	0.289	0.068	1
EZR	0.000255302	0.407462	0.378	0.123	1
PDCD5	0.000258173	-0.618238	0.262	0.425	1
TIMP1	0.00026031	-1.01683	0.516	0.658	1
IER2	0.000316052	0.452052	0.724	0.452	1
DKK3	0.000320098	0.439246	0.24	0.041	1
POU3F3	0.000322494	0.490352	0.187	0.014	1
MT-TT	0.000323566	0.508	0.48	0.233	1
CLK1	0.000335007	0.469662	0.227	0.041	1
ROCK2	0.000359052	-0.583241	0.453	0.575	1
GATM	0.000366975	0.537376	0.342	0.11	1
CRYAB	0.000369501	0.442462	0.876	0.671	1
GNG5	0.000381646	-0.480661	0.542	0.644	1
C7	0.000383056	-0.422434	0.022	0.123	1
MMP7	0.000395081	0.559059	0.253	0.055	1
CD82	0.000397562	0.46632	0.231	0.041	1
NUFIP2	0.000399222	0.435046	0.209	0.027	1
CCNI	0.000409342	0.417897	0.591	0.315	1
S1PR3	0.000411716	-0.437879	0.044	0.164	1
MIR100HG	0.000424523	-0.571306	0.053	0.178	1
CDKN1C	0.000437474	0.403529	0.209	0.027	1
BTG2	0.00044256	0.662982	0.342	0.123	1
C2orf40	0.000473599	0.52039	0.329	0.11	1
AIF1L	0.000484565	0.554485	0.236	0.055	1
IL6ST	0.000488094	-0.615487	0.267	0.425	1
EIF5	0.000512287	0.334641	0.653	0.356	1
CHRDL1	0.000562728	-0.410172	0.018	0.11	1
PAPPA	0.000683846	0.471892	0.142	0	1
EIF2S2	0.00075878	-0.530006	0.507	0.603	1
BX679664.3	0.000795368	-0.389473	0.027	0.123	1
NDRG1	0.000800428	0.342762	0.169	0.014	1
MYOF	0.000803965	-0.507701	0.111	0.26	1
C1orf35	0.00084796	0.389759	0.138	0	1
RASL11A	0.000857479	0.456918	0.342	0.123	1
FADS3	0.00086626	-0.518393	0.049	0.164	1
KLF10	0.000899916	0.457107	0.351	0.137	1
SELENOK	0.000901622	-0.591918	0.436	0.534	1
GNB4	0.000909264	-0.359292	0.049	0.164	1
SRGN	0.000942423	-0.901662	0.311	0.452	1
FAM89B	0.000952829	-0.515658	0.067	0.192	1
CPVL	0.000968589	0.407396	0.187	0.027	1
VAMP5	0.0010148	0.30405	0.267	0.068	1
PPIAP22	0.00102696	-0.395175	0.058	0.178	1
FHL5	0.00105047	0.347414	0.133	0	1
IFRD1	0.00105047	0.341386	0.133	0	1
CAMLG	0.00105416	0.271667	0.356	0.123	1
CTGF	0.00106271	0.662989	0.524	0.288	1
FKBP5	0.00106686	-0.555821	0.107	0.247	1
PPP2R1A	0.00110819	0.436363	0.262	0.082	1
UACA	0.00111069	0.459271	0.378	0.151	1
TMEM242	0.0011182	0.32068	0.187	0.027	1
ATP5MG	0.00111931	-0.370854	0.742	0.767	1
SNHG7	0.00113695	0.415908	0.209	0.041	1
RPLP0P6	0.00120543	-0.406743	0.022	0.11	1
USP12	0.00125786	0.377242	0.209	0.041	1
SCIN	0.0012908	0.436719	0.178	0.027	1
TRAK2	0.00130015	0.314847	0.129	0	1
MT-TW	0.00132937	-0.392826	0.213	0.37	1
PTN	0.00133103	0.397053	0.324	0.123	1
SPCS2P4	0.00134279	-0.317505	0.022	0.11	1
RPL21P28	0.00137048	-0.60645	0.351	0.479	1
RPS18	0.00137419	-0.316201	0.88	0.945	1
IER3	0.0014269	0.647738	0.498	0.288	1
HNRNPA3P6	0.00142762	-0.360814	0.022	0.11	1
RBM17	0.00143155	0.41191	0.418	0.192	1
ARID5B	0.00146789	-0.61645	0.364	0.507	1
TOMM7	0.00153347	-0.424406	0.653	0.685	1
PEBP1	0.00158124	0.278248	0.907	0.726	1
ASB13	0.00160776	0.341628	0.124	0	1
HLA-C	0.00165555	0.343571	0.644	0.37	1
SSTR2	0.00167482	0.473518	0.151	0.014	1
SLC22A2	0.00173174	0.443643	0.178	0.027	1
UBB	0.0017397	0.331946	0.951	0.89	1
AKR1B1	0.00174633	0.506267	0.32	0.123	1
MT-ND3	0.00175607	0.277418	1	0.986	1
FOXC1	0.00178418	0.410683	0.2	0.041	1
CTSH	0.00182912	0.370747	0.2	0.041	1
SPECC1	0.00187847	0.435645	0.231	0.068	1
CALM1	0.00192099	-0.291533	0.978	0.904	1
CXCL1	0.00194436	0.391071	0.173	0.027	1
LIMCH1	0.00198372	-0.426566	0.222	0.384	1
CCDC3	0.00198585	0.399811	0.196	0.041	1
STC1	0.00198649	0.466863	0.12	0	1
CASQ2	0.0019865	0.371577	0.12	0	1
LUC7L2	0.0019865	0.291134	0.12	0	1
EIF1	0.00203289	-0.319406	0.911	0.89	1
PDXDC1	0.00207561	0.380525	0.231	0.068	1
CTSD	0.00210257	0.339776	0.422	0.192	1
NREP	0.00210309	0.306282	0.147	0.014	1
SAT1	0.00211796	0.397665	0.662	0.425	1
SLPI	0.00220094	0.550113	0.169	0.027	1
LINC00924	0.00223148	0.496479	0.231	0.068	1
SNRPGP2	0.00226305	-0.293695	0.031	0.123	1
HIST1H1E	0.00228498	-0.443995	0.124	0.26	1
TMEM106C	0.00229002	0.305378	0.147	0.014	1
DSP	0.00229002	0.305049	0.147	0.014	1
ABHD14B	0.00239936	0.327002	0.142	0.014	1
FAM98B	0.00240056	-0.540215	0.067	0.178	1
DCN	0.00245247	0.614844	0.116	0	1
OR51E1	0.00245248	0.416647	0.116	0	1
PTBP1	0.00245248	0.293446	0.116	0	1
GNG11	0.00246808	0.474179	0.387	0.178	1
EPC1	0.00247526	0.378249	0.258	0.082	1
ISG15	0.00251213	0.390986	0.338	0.137	1
SUPT4H1	0.00252522	0.324069	0.276	0.096	1
PTH1R	0.00254176	0.361042	0.191	0.041	1
PHPT1	0.00254278	-0.557465	0.382	0.493	1
ARPC2	0.00256701	-0.410791	0.871	0.877	1
EDNRB	0.00260177	0.394056	0.164	0.027	1
EPB41L4A-AS1	0.00260829	0.336842	0.236	0.068	1
RGS7BP	0.00263271	0.378225	0.138	0.014	1
2020-09-07	0.00263421	0.302751	0.929	0.808	1
NDUFB4	0.00264715	-0.355433	0.618	0.74	1
CMTM3	0.00264785	0.36848	0.164	0.027	1
SPCS2	0.00273428	-0.524722	0.329	0.438	1
FTH1P10	0.00283909	-0.436314	0.058	0.164	1
PNO1	0.002859	-0.377805	0.049	0.151	1
ADAMTS9	0.00286941	-0.486186	0.058	0.164	1
TSR2	0.00288053	0.372329	0.253	0.082	1
SNX10	0.00291562	-0.619468	0.098	0.219	1
RPL7P1	0.00293094	-0.366057	0.058	0.164	1
UPF3B	0.00295881	0.285113	0.169	0.027	1
RPF1	0.00296362	-0.481965	0.133	0.26	1
FAM213A	0.00298904	0.334805	0.427	0.205	1
KCNJ1	0.0030107	0.421304	0.2	0.055	1
DYNLL2	0.00304246	0.356157	0.227	0.068	1
RPS9	0.00305406	0.29338	0.853	0.74	1
MYC	0.00307435	0.511479	0.249	0.082	1
TSPAN12	0.00308673	0.332166	0.16	0.027	1
SDC4	0.00309434	0.269506	0.138	0.014	1
HMGB1	0.00310739	-0.327453	0.898	0.959	1
IMPA2	0.00312421	0.34536	0.156	0.027	1
PLCB1	0.00312751	0.415566	0.16	0.027	1
SERF2	0.00315251	-0.35951	0.889	0.89	1
SERTAD1	0.00315325	0.329777	0.138	0.014	1
PARP4	0.00316562	0.330288	0.182	0.041	1
HCFC1R1	0.00331565	-0.547847	0.449	0.548	1
SMARCA1	0.00332054	-0.533754	0.191	0.329	1
HLA-DPA1	0.00335288	0.463512	0.187	0.041	1
EIF4A2	0.00338262	0.312256	0.587	0.329	1
SUCNR1	0.00339648	-0.479575	0.058	0.164	1
AC115223.1	0.00362688	-0.372326	0.036	0.123	1
HMGB1P5	0.00367805	-0.581336	0.209	0.329	1
SYTL2	0.00372297	0.297442	0.293	0.11	1
NIPSNAP1	0.00372366	0.315458	0.156	0.027	1
EMCN	0.0037276	-0.550229	0.164	0.301	1
PLXDC1	0.00372975	0.337048	0.107	0	1
EBAG9	0.00374158	0.360373	0.391	0.178	1
SQSTM1	0.00380393	0.296878	0.396	0.178	1
SRM	0.00385894	-0.361931	0.036	0.123	1
MGP	0.0038751	-0.484931	0.947	0.945	1
NDUFB1	0.00388041	-0.373003	0.604	0.644	1
NDUFA7	0.00391649	-0.505	0.053	0.151	1
IER5L	0.00395548	-0.34792	0.036	0.123	1
CTSO	0.00402216	0.360744	0.133	0.014	1
SELENOM	0.00415249	-0.451863	0.6	0.685	1
AKR1C1	0.00416866	0.334298	0.231	0.068	1
HSPA5	0.004219	-0.684621	0.44	0.507	1
NPIPA1	0.00425357	0.262265	0.133	0.014	1
TMTC1	0.00432413	-0.352229	0.062	0.164	1
DDX17	0.00434426	0.309273	0.378	0.178	1
PELO	0.00435786	0.326037	0.227	0.068	1
TUSC3	0.00438812	0.293732	0.156	0.027	1
SUZ12	0.0044484	0.276322	0.178	0.041	1
STMN1	0.00454603	0.31863	0.204	0.055	1
RNF115	0.00456837	-0.454972	0.071	0.178	1
CH25H	0.00459491	0.529856	0.102	0	1
IFI44L	0.00459491	0.397962	0.102	0	1
FNBP4	0.00459994	0.293899	0.244	0.082	1
FLII	0.00471541	-0.461833	0.08	0.192	1
HLA-A	0.00474321	0.325772	0.662	0.452	1
CALM2	0.00488917	-0.263068	0.924	0.932	1
DUSP11	0.00491084	-0.331301	0.044	0.137	1
MT-TY	0.00496603	0.305705	0.2	0.055	1
NET1	0.00500799	0.271691	0.453	0.233	1
GAS6	0.00502245	-0.401301	0.062	0.164	1
CRIM1	0.00507138	0.29751	0.449	0.233	1
OFD1	0.00508475	0.336677	0.151	0.027	1
ARID4A	0.00509453	0.320971	0.178	0.041	1
OAF	0.00517247	0.31589	0.151	0.027	1
IFI6	0.00518336	0.343638	0.467	0.247	1
CCDC25	0.00519796	0.253597	0.271	0.096	1
NTRK2	0.00525257	0.341188	0.324	0.137	1
PPP1R10	0.00525841	0.285559	0.178	0.041	1
TM7SF3	0.00526809	0.261826	0.129	0.014	1
ETS1	0.00533759	-0.551312	0.138	0.26	1
COL12A1	0.0053694	-0.331544	0.044	0.137	1
TPI1	0.00543143	-0.383036	0.72	0.74	1
ZC3H6	0.00562976	0.343365	0.196	0.055	1
HSDL2	0.00566758	0.295311	0.28	0.11	1
ELF3	0.00580849	0.313528	0.244	0.082	1
IFI16	0.00584895	-0.5787	0.258	0.384	1
SNHG6	0.00601369	0.262858	0.329	0.137	1
PSMC5	0.00609279	0.271582	0.284	0.11	1
CCNL1	0.00611024	0.386164	0.409	0.205	1
LZIC	0.00612786	0.254419	0.151	0.027	1
MYADM	0.00618429	0.374275	0.444	0.247	1
NRP1	0.00627932	-0.595708	0.2	0.315	1
ALKBH7	0.0063247	0.300712	0.32	0.137	1
AC098614.1	0.00639418	-0.449993	0.049	0.137	1
DCXR	0.00647086	0.366231	0.249	0.096	1
PHIP	0.0066514	0.291403	0.218	0.068	1
CNP	0.0066701	0.306173	0.191	0.055	1
THYN1	0.00682848	0.267469	0.196	0.055	1
FGF13	0.006882	-0.295861	0.031	0.11	1
YBX3	0.00702562	-0.528045	0.458	0.534	1
MTCH2	0.00718432	0.278171	0.231	0.082	1
RPS29	0.00721532	-0.257368	0.898	0.918	1
RAD17	0.00722804	0.281511	0.169	0.041	1
MTF2	0.00733512	0.26354	0.147	0.027	1
OTUB1	0.00741028	0.338103	0.164	0.041	1
TOP1	0.00742781	0.300938	0.253	0.096	1
SLC13A1	0.0076332	0.351837	0.169	0.041	1
DEK	0.00763465	0.256196	0.547	0.301	1
MRPL34	0.00781048	0.343391	0.36	0.178	1
RPL13AP5	0.00781299	-0.471735	0.111	0.219	1
APEX1	0.00786169	0.289918	0.218	0.068	1
WFDC1	0.0079021	-0.737327	0.4	0.479	1
HIST2H2BE	0.00791026	0.263207	0.116	0.014	1
MAPRE2	0.00792475	0.284443	0.209	0.068	1
GPRIN3	0.00795743	-0.579828	0.093	0.205	1
HNRNPR	0.00802653	-0.486742	0.329	0.438	1
CYR61	0.00812771	0.313373	0.52	0.329	1
EIF3M	0.00824643	-0.485057	0.164	0.288	1
ATAD1	0.00826894	0.281571	0.164	0.041	1
POLR2L	0.00828747	-0.281065	0.578	0.63	1
MYL12A	0.00829263	-0.322491	0.613	0.699	1
PDLIM3	0.00829585	-0.403635	0.084	0.192	1
HLA-B	0.00850831	0.271216	0.596	0.356	1
CD63	0.00862334	-0.317847	0.791	0.767	1
HMGN1	0.00884874	0.288064	0.347	0.164	1
ZFR	0.00888988	-0.357169	0.32	0.425	1
RBMX	0.00890683	0.323681	0.476	0.288	1
ST6GAL1	0.00892105	0.29091	0.116	0.014	1
HLA-DRA	0.00894904	0.308968	0.347	0.164	1
C19orf70	0.00895703	-0.467453	0.342	0.452	1
ATP5PD	0.00898584	-0.464637	0.578	0.63	1
ID3	0.00906572	-0.468737	0.578	0.658	1
SLC5A3	0.00909392	0.345109	0.16	0.041	1
VEGFA	0.00914492	0.252275	0.164	0.041	1
RGS4	0.00914496	-0.365296	0.116	0.233	1
EPRS	0.00923592	-0.414167	0.209	0.329	1
WDR70	0.00925513	0.272705	0.138	0.027	1
SRRM2	0.00941646	0.280236	0.307	0.137	1
MYLIP	0.00948038	0.319552	0.204	0.068	1
BUB3	0.00959898	0.264944	0.116	0.014	1
MT2A	0.0098513	-0.675287	0.867	0.849	1
CAPZA2	0.00989491	-0.492573	0.249	0.356	1
TCEA3	0.00991895	0.36469	0.156	0.041	1
RAMP1	0.00993057	-0.687651	0.062	0.151	1
RPL18AP3	0.0100145	-0.366793	0.151	0.274	1
CXCL3	0.010024	0.364958	0.178	0.055	1
ZNF580	0.0101718	0.36719	0.178	0.055	1
SLC2A3	0.0102141	0.335233	0.16	0.041	1
ZNF22	0.0102359	0.35377	0.222	0.082	1
NUMA1	0.0102386	0.259687	0.111	0.014	1
IFIT3	0.0103038	0.45318	0.222	0.082	1
KNG1	0.0103185	0.534877	0.2	0.068	1
HMOX2	0.0103275	-0.406779	0.071	0.164	1
SEC61G	0.0103354	-0.573184	0.284	0.384	1
HSPH1	0.0104359	0.426727	0.342	0.164	1
C9orf78	0.0105046	0.258595	0.4	0.205	1
SLIRP	0.0105173	-0.490343	0.356	0.452	1
PLEKHA4	0.0105444	-0.458202	0.356	0.452	1
THAP11	0.0105709	0.263617	0.138	0.027	1
NFE2L1	0.0105819	0.315642	0.342	0.164	1
SORBS2	0.0106643	0.35317	0.484	0.288	1
TESC	0.0107199	0.281819	0.111	0.014	1
KRT7	0.0108186	0.28365	0.111	0.014	1
ANXA3	0.0109181	0.288968	0.111	0.014	1
MRPL10	0.0109181	0.260677	0.111	0.014	1
CISD3	0.0109732	-0.49284	0.2	0.315	1
SMC2	0.0112453	0.303201	0.133	0.027	1
MT-TI	0.0117879	0.250512	0.244	0.096	1
PKD2	0.0118448	0.2963	0.178	0.055	1
FAM35A	0.0118996	-0.324329	0.036	0.11	1
ADGRG1	0.0120004	0.268756	0.2	0.068	1
SLC7A2	0.0120287	-0.500516	0.156	0.274	1
DCDC2	0.0120823	0.278439	0.2	0.068	1
OCIAD2	0.0121375	0.258714	0.222	0.082	1
ZNHIT1	0.0121736	-0.490687	0.307	0.411	1
RIOK3	0.0124543	0.273066	0.178	0.055	1
ATP6V1D	0.01253	0.268764	0.32	0.164	1
PNKD	0.0125664	0.329141	0.262	0.11	1
CENPC	0.0125703	0.282889	0.133	0.027	1
MMP14	0.0125922	-0.306286	0.036	0.11	1
TSC22D1	0.0126407	-0.30481	0.578	0.644	1
CNN3	0.0127997	-0.405938	0.387	0.479	1
C1S	0.0128791	-0.296717	0.036	0.11	1
TIMM8B	0.0129643	-0.304369	0.271	0.384	1
ATP5PF	0.0129713	-0.251074	0.729	0.74	1
FAM89A	0.012986	-0.386351	0.044	0.123	1
EGFR	0.0129934	0.293289	0.107	0.014	1
SMIM3	0.0129987	0.284891	0.178	0.055	1
MRPL54	0.0130097	-0.458706	0.138	0.247	1
INPP4B	0.0130915	0.325213	0.178	0.055	1
SARS	0.0131295	-0.556844	0.298	0.411	1
YTHDF2	0.0132815	0.333568	0.173	0.055	1
INHBA	0.0133105	-0.783869	0.084	0.178	1
ST3GAL1	0.0133954	-0.309659	0.044	0.123	1
LMOD1	0.0134344	0.332016	0.56	0.342	1
NDUFAF3	0.0134738	-0.390071	0.342	0.452	1
NDUFB2	0.0137038	-0.310414	0.64	0.699	1
BRD2	0.0137618	0.259151	0.271	0.123	1
CST3	0.0138708	0.257313	0.836	0.699	1
ATP1B2	0.0139649	0.332936	0.218	0.082	1
SNRPD2	0.0140438	-0.383671	0.502	0.548	1
JMJD1C	0.0140683	0.338867	0.231	0.096	1
NFKBIA	0.0140735	0.427155	0.742	0.562	1
INAFM1	0.0141006	0.257975	0.107	0.014	1
SNORD3A	0.0141006	0.251864	0.107	0.014	1
ZC3H7A	0.014161	0.29127	0.151	0.041	1
RPL10P16	0.0143954	-0.284645	0.044	0.123	1
CREG1	0.0144444	0.250731	0.236	0.096	1
PKHD1	0.0144981	0.28046	0.102	0.014	1
THSD7A	0.0146357	0.303876	0.129	0.027	1
DZIP3	0.0150394	0.273895	0.102	0.014	1
GGNBP2	0.0150649	-0.407138	0.204	0.329	1
RPL26P19	0.0151071	-0.367382	0.107	0.205	1
CYB5A	0.0152488	-0.443236	0.431	0.507	1
PGAM2	0.0152719	-0.254343	0.098	0.205	1
DPM3	0.0154314	0.26673	0.129	0.027	1
ARL6IP5	0.0154457	-0.366121	0.533	0.589	1
HOXB-AS1	0.0155017	0.352178	0.124	0.027	1
C12orf57	0.0155277	-0.472935	0.471	0.507	1
TM2D2	0.0155984	0.268851	0.102	0.014	1
TIA1	0.0156198	0.256376	0.151	0.041	1
TMEM176A	0.0158396	-0.481925	0.187	0.301	1
SLCO3A1	0.0161023	-0.386392	0.156	0.26	1
IDH2	0.0161233	0.294443	0.209	0.082	1
NINJ1	0.0161537	0.259623	0.213	0.082	1
MICAL2	0.0161665	-0.386928	0.058	0.137	1
CYSTM1	0.0162462	0.259484	0.653	0.452	1
CPM	0.0165658	-0.585876	0.298	0.397	1
RPL29	0.0168453	-0.310017	0.698	0.712	1
CHCHD2	0.0169482	-0.298714	0.662	0.712	1
BRD9	0.0171017	0.289192	0.124	0.027	1
SUMO1	0.0171802	-0.351556	0.231	0.342	1
KLHL23	0.01766	0.329784	0.293	0.151	1
RPL37A	0.0179821	-0.266458	0.942	0.973	1
MAFF	0.0180834	0.302897	0.147	0.041	1
FN1	0.0181499	-0.809911	0.213	0.315	1
WDR1	0.0182913	-0.453149	0.378	0.466	1
EIF4EBP1	0.0185494	-0.350381	0.058	0.137	1
AC114491.1	0.0185494	-0.385958	0.058	0.137	1
VSIR	0.0186491	0.270963	0.169	0.055	1
ASRGL1	0.0187977	0.280841	0.182	0.068	1
MGLL	0.019002	-0.473278	0.498	0.548	1
BGN	0.0190978	0.393138	0.644	0.479	1
C4orf48	0.0191003	0.294906	0.12	0.027	1
AC024293.1	0.0192715	-0.408117	0.249	0.342	1
TSTD1	0.0194346	0.261886	0.182	0.068	1
BLZF1	0.0195854	-0.365694	0.058	0.137	1
PPP1R2	0.0196686	-0.39718	0.138	0.233	1
CSNK1A1	0.0197998	-0.408147	0.222	0.315	1
HES1	0.0199559	0.278147	0.813	0.63	1
STX18	0.0204878	-0.282273	0.049	0.123	1
UBXN6	0.0204878	-0.471844	0.049	0.123	1
STAT6	0.0206716	-0.357958	0.058	0.137	1
PBX1	0.0208006	0.261251	0.227	0.096	1
CBX3	0.0212925	-0.335391	0.649	0.658	1
RBP5	0.0213118	0.273986	0.164	0.055	1
RPSA	0.0213222	-0.427729	0.431	0.493	1
CLPTM1L	0.0213997	-0.376947	0.138	0.233	1
KLF9	0.0217259	-0.460672	0.209	0.315	1
GRN	0.0218287	0.253424	0.253	0.11	1
SEC31A	0.022565	-0.361459	0.409	0.479	1
CCDC59	0.0229053	0.305148	0.2	0.082	1
REV3L	0.0234884	0.28456	0.138	0.041	1
SPEF2	0.0238868	0.277149	0.116	0.027	1
CKB	0.0246028	0.305008	0.182	0.068	1
MRPL16	0.0248108	-0.358208	0.173	0.274	1
PMPCB	0.0255925	-0.299304	0.089	0.178	1
STT3B	0.0260828	0.25558	0.116	0.027	1
RPS10	0.0264563	-0.498846	0.258	0.342	1
MT1M	0.0265422	-0.633754	0.187	0.288	1
SNHG9	0.0266587	0.271542	0.316	0.164	1
LIMA1	0.0266833	0.251397	0.298	0.151	1
CCDC137	0.0270989	-0.405161	0.071	0.151	1
YBX1	0.0272025	-0.30064	0.724	0.699	1
NPNT	0.0274563	0.250186	0.258	0.123	1
AP2S1	0.0277177	-0.449944	0.28	0.37	1
SNX17	0.0278794	0.256965	0.16	0.055	1
DDIT3	0.0284552	0.265511	0.271	0.137	1
SLC14A1	0.0286612	0.456549	0.111	0.027	1
GPAA1	0.0287841	-0.271309	0.089	0.178	1
CRBN	0.029356	-0.450472	0.236	0.329	1
MID1IP1	0.030007	-0.400241	0.107	0.192	1
NME1	0.0301553	-0.572709	0.129	0.219	1
KANK2	0.030282	0.26612	0.36	0.205	1
RPL22	0.0305747	-0.324076	0.729	0.726	1
ABCB1	0.0309473	0.300565	0.156	0.055	1
PPME1	0.0310387	-0.327023	0.084	0.164	1
AC099560.2	0.0310516	-0.438379	0.28	0.356	1
NDUFS7	0.0311438	0.313233	0.267	0.137	1
PSPHP1	0.0316777	-0.390755	0.044	0.11	1
PPP1R7	0.0318993	-0.401118	0.142	0.233	1
RCN2	0.0325415	-0.374808	0.164	0.26	1
EID1	0.0326186	-0.255286	0.773	0.795	1
LGALS2	0.0327788	0.277467	0.133	0.041	1
SLC2A6	0.0330518	-0.297682	0.053	0.123	1
ACOT7	0.0332108	-0.305879	0.044	0.11	1
BDP1	0.0334434	0.261708	0.284	0.151	1
CKAP5	0.0335592	-0.277086	0.071	0.151	1
DAD1	0.0335898	-0.437991	0.48	0.521	1
RPL41P5	0.0338416	-0.28965	0.044	0.11	1
PARN	0.0338416	-0.440247	0.044	0.11	1
PROS1	0.0341609	-0.36245	0.044	0.11	1
DRAM2	0.0345291	-0.296444	0.053	0.123	1
NEK1	0.0351522	0.260663	0.147	0.055	1
TTC1	0.0353472	-0.594758	0.227	0.301	1
ATP2B4	0.0354466	0.253622	0.133	0.041	1
RAP1A	0.0359199	-0.388807	0.218	0.301	1
GPN3	0.0360044	-0.487095	0.138	0.219	1
AC073861.1	0.0360249	-0.363813	0.147	0.233	1
LACTB	0.0364005	0.290782	0.173	0.068	1
HRH2	0.0366333	-0.384475	0.093	0.178	1
MIR4435-2HG	0.0381967	-0.287613	0.044	0.11	1
USP48	0.0386026	0.280241	0.147	0.055	1
VPS4B	0.0388806	-0.381766	0.191	0.288	1
TMSB4X	0.0401257	-0.580605	0.978	0.945	1
DR1	0.0403283	-0.257079	0.084	0.164	1
TBL1X	0.0404324	-0.553313	0.24	0.329	1
ABRACL	0.0412276	-0.274977	0.076	0.151	1
SF3B4	0.0415314	-0.311329	0.098	0.178	1
ARFGAP3	0.0418063	-0.376226	0.267	0.342	1
RPL22L1	0.041845	-0.38945	0.076	0.151	1
BHMT2	0.0434927	0.26526	0.151	0.055	1
LDHA	0.0436254	-0.419875	0.502	0.534	1
UBA2	0.0444981	0.286352	0.284	0.164	1
LAPTM4A	0.044654	-0.255629	0.649	0.685	1
RPL18A	0.0446707	-0.255533	0.831	0.808	1
APOL6	0.0448543	-0.318087	0.067	0.137	1
RAC1P2	0.0454908	-0.30296	0.08	0.151	1
RBFOX2	0.0456	-0.51967	0.253	0.329	1
TM4SF1	0.045615	0.25591	0.649	0.493	1
ITCH	0.045952	-0.409487	0.116	0.192	1
MEF2C	0.04603	-0.487758	0.622	0.63	1
PARD6G-AS1	0.0461174	0.354177	0.124	0.041	1
UBE2V2	0.0478093	-0.337749	0.231	0.315	1
YWHAB	0.0481333	-0.257996	0.702	0.781	1
TMEM101	0.048438	-0.335933	0.067	0.137	1
ITGB1	0.0486537	-0.390551	0.742	0.712	1
HMGN2	0.0490959	-0.564165	0.267	0.342	1
EMC4	0.049304	-0.300504	0.293	0.384	1
HSD17B4	0.0494723	-0.477604	0.129	0.205	1
SMARCAD1	0.0495264	-0.340707	0.076	0.151	1
LGI2	0.0495588	-0.271209	0.067	0.137	1
PHGDH	0.0495649	-0.303486	0.049	0.11	1
MAP1LC3A	0.0501254	0.30129	0.182	0.082	1
CYBA	0.0504147	-0.549582	0.213	0.288	1
ACYP2	0.0507014	-0.352781	0.067	0.137	1
CCNH	0.0513032	-0.338229	0.049	0.11	1
PTP4A3	0.0514405	-0.499668	0.178	0.26	1
COX8A	0.0515887	-0.324334	0.609	0.603	1
COX17	0.0515904	-0.407413	0.489	0.548	1
PTMAP2	0.0522289	-0.407425	0.48	0.493	1
AKAP12	0.0525829	-0.701789	0.524	0.534	1
MRPL23	0.052976	-0.339996	0.124	0.205	1
COX6A1	0.053179	-0.26356	0.751	0.74	1
RAB21	0.0533644	-0.363959	0.107	0.178	1
MFGE8	0.0541775	0.252879	0.671	0.493	1
GTF3C6	0.0543946	-0.420571	0.178	0.247	1
RAB10	0.0544938	-0.488129	0.196	0.274	1
PRPF40A	0.0545171	-0.285101	0.476	0.534	1
RNASE1	0.0547621	0.400684	0.138	0.055	1
KCTD12	0.0551088	0.272515	0.116	0.041	1
TMA7	0.0559552	-0.253232	0.587	0.589	1
TMBIM4	0.0560631	-0.362425	0.218	0.301	1
NUCB2	0.0564115	-0.441828	0.453	0.507	1
RBPMS	0.0568427	-0.432318	0.413	0.452	1
ATP5MD	0.0569882	-0.255348	0.64	0.616	1
PTPN13	0.058534	-0.37275	0.102	0.178	1
CFAP97	0.0592194	-0.403509	0.338	0.397	1
DDX1	0.059621	-0.301832	0.302	0.37	1
YWHAZ	0.0598992	-0.424691	0.48	0.466	1
C5orf42	0.0601842	-0.260934	0.071	0.137	1
VPS4A	0.0603583	-0.355978	0.062	0.123	1
BAG4	0.0605808	-0.314295	0.093	0.164	1
TMEM9	0.0613723	-0.336716	0.093	0.164	1
NDN	0.0615407	0.292865	0.187	0.096	1
TUBA1A	0.0615497	0.250798	0.556	0.384	1
BIRC3	0.0615695	0.329787	0.116	0.041	1
ITGA1	0.0619693	0.254024	0.324	0.192	1
GAMT	0.0620871	0.292581	0.173	0.082	1
TINAGL1	0.0621482	-0.501105	0.373	0.425	1
ATP5MC1	0.0626289	-0.388414	0.267	0.342	1
ANXA7	0.0627284	-0.433656	0.227	0.288	1
AC005912.1	0.0627423	-0.417176	0.107	0.178	1
WFDC2	0.0637766	0.356312	0.409	0.26	1
TSPAN1	0.0639687	0.273153	0.351	0.219	1
NARS	0.0643111	-0.371032	0.382	0.438	1
SNRPG	0.0643166	-0.401449	0.324	0.384	1
WAPL	0.0651268	-0.267166	0.062	0.123	1
YARS	0.0665455	-0.264308	0.071	0.137	1
TNFSF10	0.0666126	-0.629786	0.356	0.411	1
SLC3A1	0.0675229	0.302801	0.244	0.137	1
DUT	0.0687758	0.260399	0.462	0.315	1
CPSF2	0.0688876	-0.336905	0.093	0.164	1
TBCB	0.0689984	-0.380715	0.489	0.507	1
TXNDC17	0.0696318	-0.471844	0.276	0.329	1
FCF1	0.0703125	-0.358796	0.124	0.192	1
UBAP2L	0.0710393	-0.283026	0.084	0.151	1
ZNF609	0.0712721	-0.361993	0.053	0.11	1
BRI3	0.0716514	-0.358362	0.209	0.288	1
ATP5MC2	0.071936	-0.268074	0.582	0.603	1
TPM1	0.0720059	-0.264757	0.822	0.808	1
MYDGF	0.0726868	-0.329801	0.169	0.247	1
GLRX	0.0729155	-0.449956	0.222	0.288	1
EHD3	0.0729328	-0.327675	0.084	0.151	1
ARPP19	0.0770194	-0.339012	0.222	0.288	1
EFEMP1	0.0771109	-0.521198	0.053	0.11	1
FBXL15	0.0777156	-0.297114	0.053	0.11	1
GBP2	0.0787499	-0.477762	0.209	0.274	1
BIRC2	0.0792785	-0.270889	0.076	0.137	1
BLVRA	0.0792785	-0.316119	0.076	0.137	1
PDE4DIP	0.0792785	-0.32935	0.076	0.137	1
AL590867.2	0.079876	-0.311013	0.173	0.247	1
TUSC2	0.0803587	-0.366362	0.076	0.137	1
EMC3	0.0810191	-0.384748	0.151	0.219	1
SEC61B	0.082156	-0.316168	0.413	0.466	1
ORMDL2	0.0823386	-0.328685	0.098	0.164	1
PDE1A	0.0827901	-0.336875	0.156	0.233	1
AC007969.1	0.0854345	-0.293592	0.164	0.233	1
TRAM1	0.0856175	-0.367374	0.262	0.329	1
XRCC5	0.0856582	-0.271714	0.498	0.521	1
FERMT2	0.0856825	-0.416501	0.36	0.411	1
YIF1A	0.0862539	-0.385394	0.111	0.178	1
NSRP1	0.0871392	-0.297845	0.409	0.452	1
NOP10	0.0875121	-0.453827	0.289	0.342	1
TMED9	0.0882666	-0.414825	0.231	0.288	1
COX20	0.0883563	-0.310886	0.378	0.425	1
TMEM205	0.0883857	-0.347003	0.151	0.219	1
BHMT	0.08926	0.27385	0.147	0.068	1
RAB13	0.0898514	-0.28518	0.431	0.466	1
KIF5B	0.0913724	-0.260042	0.547	0.589	1
CBR1	0.0928803	-0.26138	0.369	0.425	1
EEF1B2P6	0.0932725	-0.366939	0.08	0.137	1
SCAND1	0.0940788	-0.256617	0.293	0.356	1
HAUS1	0.0943569	-0.307536	0.067	0.123	1
TXNL4A	0.0948541	-0.365585	0.218	0.288	1
NRIP2	0.0948945	-0.262898	0.076	0.137	1
RPL6P27	0.0950596	-0.38537	0.316	0.37	1
DTWD1	0.0957538	-0.34377	0.138	0.205	1
ATP5MPL	0.0959318	-0.315719	0.604	0.603	1
NDUFC2	0.0963525	-0.277101	0.404	0.452	1
CINP	0.0983361	-0.345161	0.067	0.123	1
SEM1	0.0983667	-0.30172	0.467	0.493	1
ANP32E	0.0992107	-0.397651	0.209	0.26	1
PFDN1	0.0996388	-0.369004	0.311	0.37	1
TCEAL9	0.099786	-0.380334	0.493	0.507	1
SUMO3	0.100238	-0.288831	0.191	0.26	1
NAPSA	0.101063	-0.330672	0.067	0.123	1
MRPL19	0.101348	-0.454725	0.12	0.178	1
ATF1	0.101372	-0.326921	0.08	0.137	1
JAK1	0.10143	0.263432	0.502	0.356	1
MESD	0.101749	-0.289594	0.249	0.315	1
LYPLA2	0.102112	-0.336827	0.058	0.11	1
GTF2A1	0.102667	-0.308962	0.08	0.137	1
DNAJC3	0.103234	-0.390253	0.298	0.342	1
MRPS18C	0.103529	-0.313135	0.2	0.26	1
RIF1	0.103568	-0.468114	0.12	0.178	1
ARFIP1	0.103696	-0.280074	0.102	0.164	1
MECOM	0.104566	-0.379409	0.191	0.247	1
C15orf40	0.105265	-0.2827	0.067	0.123	1
PSMC1	0.105431	-0.512871	0.218	0.274	1
GNB1	0.106537	-0.43958	0.196	0.247	1
HSPE1	0.108383	0.371982	0.591	0.466	1
OTUD6B-AS1	0.108703	-0.305627	0.258	0.315	1
CHD3	0.108965	-0.31668	0.071	0.123	1
ATP5MC3	0.109696	-0.366802	0.64	0.589	1
HSCB	0.109716	-0.306293	0.058	0.11	1
NDUFB8	0.110405	-0.450629	0.351	0.397	1
LAP3	0.110471	-0.370088	0.156	0.219	1
MVP	0.1105	-0.298666	0.058	0.11	1
FCHSD2	0.1105	-0.309304	0.058	0.11	1
SUPT20H	0.115571	-0.370377	0.093	0.151	1
MORF4L1P1	0.116107	-0.324324	0.262	0.315	1
DDX56	0.117761	-0.273321	0.058	0.11	1
FAM162A	0.118694	0.273885	0.311	0.219	1
SBSPON	0.120202	-0.349241	0.12	0.178	1
PITPNB	0.120261	-0.414494	0.169	0.233	1
EMC7	0.123866	-0.285552	0.2	0.26	1
EIF3J	0.125191	-0.383008	0.324	0.356	1
SCFD1	0.12635	-0.27756	0.151	0.219	1
SDHB	0.12665	-0.338152	0.204	0.26	1
HLA-DRB1	0.127525	0.287797	0.293	0.192	1
EDNRA	0.129631	-0.31089	0.169	0.233	1
TMED2	0.129666	-0.378989	0.182	0.233	1
LINC00467	0.130864	-0.353241	0.084	0.137	1
RPL3P4	0.13113	-0.272411	0.271	0.329	1
CCP110	0.131407	-0.284473	0.071	0.123	1
NDUFA13	0.134752	-0.304114	0.516	0.507	1
LBR	0.135372	-0.366511	0.12	0.178	1
LARS	0.135994	-0.431473	0.284	0.315	1
TCERG1	0.136884	-0.339563	0.147	0.205	1
ATP5ME	0.137328	-0.25746	0.68	0.685	1
CPEB4	0.137546	-0.275524	0.182	0.247	1
HSD17B11	0.13872	-0.294527	0.098	0.151	1
AC116533.1	0.139604	-0.295957	0.151	0.205	1
EIF4E	0.14103	-0.366554	0.098	0.151	1
NPDC1	0.142064	-0.379549	0.084	0.137	1
RPS5	0.143905	-0.337563	0.716	0.63	1
AASDHPPT	0.144789	-0.275689	0.147	0.205	1
PLCE1	0.146134	-0.274042	0.062	0.11	1
RRP7A	0.149026	-0.256495	0.062	0.11	1
INO80D	0.149026	-0.278119	0.062	0.11	1
FBXO21	0.150213	-0.25663	0.107	0.164	1
AFF4	0.150287	-0.421155	0.151	0.205	1
COL4A2	0.151704	-0.318249	0.173	0.233	1
CAVIN3	0.152235	-0.444674	0.324	0.356	1
MIA3	0.15266	-0.420812	0.191	0.247	1
STAT1	0.153316	-0.375949	0.124	0.178	1
SOD3	0.153629	-0.27501	0.6	0.616	1
RRBP1	0.154243	-0.40956	0.28	0.329	1
MED28	0.154345	-0.289056	0.076	0.123	1
LMO4	0.154396	-0.407129	0.351	0.384	1
ZC3H7B	0.154584	-0.281841	0.089	0.137	1
PSMD14	0.156564	-0.374387	0.151	0.205	1
TNFAIP2	0.157136	-0.390359	0.076	0.123	1
RABGAP1	0.159435	-0.43532	0.173	0.219	1
BAG5	0.160586	-0.298601	0.098	0.151	1
RFK	0.161001	-0.302574	0.102	0.151	1
APIP	0.164349	-0.273767	0.089	0.137	1
MEIS2	0.166828	-0.279171	0.147	0.205	1
NMT2	0.167355	-0.278824	0.111	0.164	1
FHL3	0.168134	-0.398922	0.067	0.11	1
NEXN	0.168821	-0.437257	0.204	0.26	1
TMEM147	0.169303	-0.380818	0.209	0.26	1
AK4	0.1708	-0.344228	0.089	0.137	1
POLR2M	0.171284	-0.31228	0.067	0.11	1
TACC1	0.171461	-0.290894	0.333	0.37	1
UBE2N	0.171723	-0.310419	0.231	0.274	1
CLTRN	0.172857	-0.501632	0.173	0.219	1
LMBRD1	0.173176	-0.300455	0.102	0.151	1
2020-09-02	0.175925	-0.334904	0.467	0.452	1
SYNCRIP	0.1768	-0.383327	0.262	0.301	1
NUMB	0.177716	-0.3224	0.067	0.11	1
ERLEC1	0.180116	-0.400947	0.356	0.37	1
RPL13P12	0.183048	-0.267468	0.218	0.274	1
SRP72	0.183912	-0.375255	0.289	0.329	1
MDH2	0.185577	-0.32986	0.271	0.315	1
TRIM38	0.186721	-0.314601	0.116	0.164	1
HSPD1	0.187418	0.285708	0.507	0.384	1
GGCT	0.188258	-0.280828	0.089	0.137	1
EVI5	0.189436	-0.282696	0.116	0.164	1
BUD31	0.190899	-0.364307	0.28	0.329	1
BCL3	0.191565	-0.273859	0.08	0.123	1
FAM168B	0.191565	-0.288447	0.08	0.123	1
MPG	0.196432	-0.307254	0.133	0.178	1
HNRNPA2B1	0.196891	-0.260578	0.587	0.562	1
SLFN5	0.199569	-0.290573	0.102	0.151	1
NOB1	0.202839	-0.262924	0.067	0.11	1
LSM6	0.203286	-0.340688	0.12	0.164	1
IFT43	0.203286	-0.366131	0.12	0.164	1
RILPL2	0.203575	-0.281158	0.147	0.192	1
SLMAP	0.205648	-0.286417	0.093	0.137	1
UVRAG	0.205648	-0.409477	0.093	0.137	1
TMEM208	0.206743	-0.278557	0.16	0.205	1
NRDC	0.207925	-0.27672	0.142	0.192	1
HMGN3	0.209018	-0.281366	0.378	0.411	1
USE1	0.210981	-0.403893	0.093	0.137	1
LAMTOR1	0.212094	-0.330045	0.293	0.329	1
PLCL1	0.212695	-0.401755	0.209	0.247	1
SYNE1	0.213096	-0.726006	0.231	0.26	1
ANXA2	0.214685	-0.343748	0.453	0.479	1
HSPB8	0.215506	-0.318003	0.107	0.151	1
PARVA	0.217132	-0.35132	0.324	0.342	1
GTF3A	0.218313	-0.354353	0.249	0.288	1
RALB	0.219116	-0.311951	0.209	0.247	1
CTBS	0.219642	-0.250492	0.08	0.123	1
CD302	0.220831	-0.263003	0.093	0.137	1
WBP11	0.221594	-0.27584	0.24	0.288	1
ZNF644	0.222404	-0.33782	0.133	0.178	1
PTMAP5	0.222632	-0.320575	0.467	0.466	1
SNRPF	0.222635	-0.344275	0.196	0.233	1
ZFAND6	0.223376	-0.267518	0.133	0.178	1
ZNHIT6	0.223484	-0.364889	0.098	0.137	1
ZCCHC9	0.224726	-0.410324	0.071	0.11	1
PRSS23	0.225327	-0.507695	0.133	0.178	1
RPF2	0.226216	-0.262203	0.16	0.205	1
TUBA1B	0.231487	-0.261374	0.64	0.616	1
SEC11A	0.232311	-0.393268	0.173	0.219	1
HNRNPAB	0.232895	-0.308124	0.187	0.233	1
COL4A1	0.235128	-0.343801	0.204	0.247	1
CXCL14	0.23539	0.39834	0.52	0.411	1
NDUFV3	0.239643	-0.273768	0.2	0.247	1
MRPS36	0.239994	-0.325864	0.271	0.301	1
BZW1	0.242989	-0.389022	0.227	0.26	1
AES	0.243482	-0.293307	0.178	0.219	1
PDZK1IP1	0.244186	-0.401163	0.307	0.342	1
TNFRSF12A	0.244962	-0.267205	0.231	0.274	1
NIPBL	0.246941	-0.376713	0.236	0.274	1
MRPL22	0.247045	-0.310018	0.12	0.164	1
PHACTR2	0.250032	-0.295239	0.178	0.219	1
TMEM160	0.252814	-0.302393	0.2	0.233	1
PDIA6	0.256271	-0.286363	0.342	0.37	1
PDE5A	0.260681	-0.265073	0.151	0.192	1
MMAB	0.262296	-0.279368	0.084	0.123	1
EIF5A	0.262303	-0.283171	0.311	0.329	1
ALDOB	0.263969	0.392954	0.253	0.178	1
SPTBN1	0.265273	-0.374504	0.378	0.37	1
ISLR	0.266452	-0.279092	0.147	0.192	1
ZMPSTE24	0.269455	-0.344331	0.156	0.192	1
MLH3	0.270751	-0.334542	0.164	0.205	1
ARPC4	0.273678	-0.401993	0.156	0.192	1
UTP11	0.275498	-0.372738	0.169	0.205	1
SNHG8	0.278668	-0.290385	0.387	0.397	1
HNRNPDL	0.279747	-0.434819	0.436	0.411	1
NDUFAF2	0.280351	-0.29521	0.204	0.233	1
SNRPD1	0.280512	-0.299851	0.178	0.219	1
CNIH4	0.28279	-0.266327	0.169	0.205	1
ANKRD11	0.283392	-0.353887	0.142	0.178	1
PDAP1	0.287229	-0.276113	0.2	0.233	1
FAM96B	0.287442	-0.306067	0.276	0.301	1
HNRNPA3	0.288488	-0.264767	0.436	0.425	1
C20orf24	0.292321	-0.317893	0.102	0.137	1
MRPS10	0.292356	-0.272551	0.169	0.205	1
HSP90B1	0.299407	-0.260204	0.827	0.699	1
IFNGR1	0.29996	-0.284753	0.089	0.123	1
TSPO	0.301493	-0.257967	0.493	0.493	1
NUPR1	0.302648	-0.339114	0.324	0.329	1
ASPH	0.303565	-0.420839	0.142	0.178	1
MT-TR	0.304532	-0.527216	0.2	0.233	1
PSMD8	0.304597	-0.293768	0.249	0.274	1
ATRAID	0.308291	-0.402516	0.298	0.301	1
ATP6V0B	0.310344	-0.255363	0.311	0.315	1
SF3B1	0.316109	-0.298638	0.369	0.37	1
DNTTIP2	0.317671	-0.288311	0.236	0.26	1
ARF3	0.322323	-0.295221	0.107	0.137	1
PCCB	0.322487	-0.278818	0.129	0.164	1
HOOK3	0.324167	-0.315779	0.209	0.233	1
ECHS1	0.324387	-0.281171	0.413	0.411	1
RAPGEF5	0.325494	-0.301536	0.156	0.192	1
CUX1	0.327156	-0.348147	0.173	0.205	1
UFM1	0.329536	-0.346722	0.209	0.233	1
AP2B1	0.329624	-0.315775	0.32	0.329	1
THRAP3	0.334408	-0.297911	0.36	0.37	1
RNY3	0.335421	-0.256173	0.116	0.151	1
N4BP2L2	0.336369	-0.332036	0.276	0.288	1
PET100	0.336931	-0.278662	0.12	0.151	1
PSENEN	0.344686	-0.393735	0.173	0.205	1
RAD23A	0.346553	-0.299867	0.302	0.315	1
PIK3R1	0.349456	-0.282571	0.271	0.288	1
C8orf59	0.350799	-0.367766	0.284	0.301	1
PSMD12	0.351624	-0.403381	0.164	0.192	1
INIP	0.351826	-0.331424	0.093	0.123	1
UBE2A	0.35266	-0.317994	0.16	0.192	1
ARL14EP	0.353023	-0.388808	0.178	0.205	1
HINT2	0.353179	-0.29589	0.204	0.233	1
TPRKB	0.35431	-0.301859	0.133	0.164	1
HSPB11	0.355331	-0.27998	0.164	0.192	1
PPIE	0.36051	-0.260691	0.12	0.151	1
GATAD1	0.36282	-0.302773	0.164	0.192	1
LRRC32	0.366153	-0.417822	0.182	0.205	1
CHCHD10	0.369797	-0.310026	0.493	0.425	1
KRT10	0.370276	-0.260405	0.316	0.329	1
CLIC4	0.372099	-0.290881	0.333	0.342	1
REEP5	0.37359	-0.297581	0.338	0.342	1
NHP2	0.373687	-0.318527	0.24	0.26	1
TBC1D1	0.378326	-0.352682	0.231	0.26	1
PCBP1	0.378557	-0.275922	0.467	0.438	1
CMPK1	0.381663	-0.377894	0.124	0.151	1
ZCCHC17	0.382502	-0.274395	0.178	0.205	1
SF3B6	0.384492	-0.298146	0.378	0.37	1
RAB11FIP2	0.385433	-0.256751	0.107	0.137	1
PON2	0.38718	-0.300563	0.164	0.192	1
IL32	0.388757	-0.32637	0.209	0.233	1
FAM177A1	0.389672	-0.413993	0.36	0.342	1
PLN	0.391186	-0.421458	0.422	0.425	1
IMMT	0.395528	-0.283053	0.169	0.192	1
CEBPB	0.420699	-0.270033	0.111	0.137	1
GSTO1	0.420931	-0.357957	0.347	0.329	1
SMIM10	0.421734	-0.252599	0.253	0.274	1
GOLGB1	0.425058	-0.278353	0.56	0.507	1
SFT2D2	0.425555	-0.316441	0.111	0.137	1
LPP	0.427365	-0.300575	0.311	0.315	1
MYLK	0.429019	-0.665865	0.693	0.562	1
STX2	0.429284	-0.284567	0.138	0.164	1
DDX46	0.430153	-0.31863	0.196	0.219	1
TAOK1	0.433006	1.09579	0.209	0.164	1
FAM200B	0.434445	-0.332949	0.156	0.178	1
ENSA	0.43755	-0.332959	0.222	0.233	1
SLC16A9	0.441303	-0.297725	0.098	0.123	1
ACTR3	0.443693	-0.268141	0.289	0.288	1
ENAH	0.446722	-0.328205	0.24	0.247	1
NAT8	0.447107	-0.682031	0.307	0.315	1
SPON2	0.447423	-0.294755	0.084	0.11	1
PAFAH1B2	0.448335	-0.297717	0.098	0.123	1
PPIB	0.449645	-0.253242	0.453	0.438	1
MSN	0.453376	-0.264086	0.409	0.384	1
RAB31	0.453909	-0.265942	0.271	0.288	1
SMAD5	0.457629	-0.281736	0.147	0.164	1
NES	0.457843	-0.354607	0.249	0.26	1
PRPF6	0.457952	-0.381276	0.227	0.233	1
MRPL13	0.462759	-0.267154	0.178	0.192	1
POP4	0.465185	-0.276676	0.089	0.11	1
PSMB3	0.467858	-0.325587	0.276	0.288	1
ARF4	0.469378	-0.341731	0.302	0.301	1
VCAM1	0.471591	-0.306068	0.222	0.247	1
AURKAIP1	0.473371	-0.259704	0.227	0.247	1
RBM3	0.475284	-0.281191	0.364	0.342	1
CA12	0.475815	-0.292375	0.196	0.219	1
UBE3A	0.47793	-0.283727	0.213	0.233	1
CD46	0.481355	-0.3043	0.507	0.438	1
TTLL7	0.487347	-0.274349	0.116	0.137	1
PSMD4	0.488863	-0.252422	0.191	0.205	1
PAFAH1B1	0.491968	-0.25736	0.329	0.315	1
USP53	0.493664	-0.551176	0.213	0.219	1
PWP1	0.500163	-0.269141	0.231	0.247	1
C1QBP	0.504581	-0.318798	0.2	0.205	1
VBP1	0.509023	-0.458413	0.12	0.137	1
IFNAR1	0.510299	-0.306764	0.2	0.205	1
SLC16A4	0.512978	-0.280339	0.107	0.123	1
ZC3H14	0.514756	-0.3086	0.16	0.178	1
LMO7	0.516411	-0.430077	0.204	0.219	1
SUPT16H	0.518137	-0.284708	0.244	0.247	1
RAB3GAP1	0.520763	-0.259803	0.133	0.151	1
TMED10	0.522931	-0.311305	0.253	0.26	1
PJA2	0.527569	-0.256584	0.244	0.247	1
SYNPO2	0.528277	-0.279685	0.209	0.219	1
SMIM37	0.540313	-0.279368	0.138	0.151	1
PAIP1	0.54277	-0.345387	0.178	0.192	1
TMEM30A	0.548432	-0.334391	0.222	0.219	1
PHF3	0.553003	-0.265505	0.298	0.288	1
TMEM176B	0.559145	-0.328011	0.196	0.205	1
MAT2B	0.561443	-0.252178	0.178	0.192	1
PPCS	0.565533	-0.256243	0.342	0.329	1
GPANK1	0.573888	-0.372764	0.093	0.11	1
PTPN1	0.575361	-0.312795	0.2	0.205	1
SH3GLB1	0.581971	-0.274057	0.258	0.26	1
SSBP1	0.582182	-0.307196	0.387	0.356	1
NFIC	0.582886	-0.332594	0.311	0.301	1
NIPSNAP2	0.583562	-0.283354	0.324	0.315	1
PTPRA	0.585121	-0.251234	0.196	0.205	1
CALCOCO2	0.613362	-0.30468	0.284	0.274	1
SSR3	0.614852	-0.307904	0.364	0.329	1
EXOSC8	0.615204	-0.26578	0.156	0.164	1
FABP4	0.626988	-0.295899	0.169	0.178	1
ANAPC5	0.631162	-0.315507	0.129	0.137	1
MTND4P12	0.640565	-0.30729	0.116	0.123	1
OSTC	0.641992	-0.307626	0.236	0.233	1
PSMC3	0.653529	-0.332039	0.271	0.26	1
WASF2	0.655691	-0.251256	0.351	0.329	1
SNRPN	0.657057	-0.29092	0.298	0.288	1
SYAP1	0.659033	-0.271624	0.316	0.288	1
MT1L	0.660985	-0.262197	0.213	0.219	1
TARS	0.666238	-0.267233	0.173	0.178	1
MIGA1	0.672897	-0.270231	0.116	0.123	1
DUSP23	0.675243	-0.265148	0.164	0.164	1
TRAPPC2L	0.684243	-0.250153	0.16	0.164	1
COX7A2L	0.684308	-0.250738	0.267	0.26	1
TUBGCP2	0.687605	-0.251059	0.12	0.096	1
TFPI	0.687786	-0.271163	0.244	0.192	1
EMC2	0.707869	-0.259856	0.182	0.178	1
IFNGR2	0.714498	-0.27785	0.102	0.11	1
CEBPD	0.724032	-0.279322	0.436	0.384	1
LHFPL6	0.726025	-0.267595	0.378	0.342	1
SLK	0.737422	-0.295794	0.462	0.438	1
ILK	0.74324	-0.313742	0.267	0.247	1
SERPINA1	0.743794	-0.39677	0.204	0.164	1
GSPT1	0.747537	-0.298199	0.213	0.205	1
GARS	0.748065	-0.252126	0.151	0.151	1
TROVE2	0.748181	-0.277582	0.249	0.233	1
HSD17B12	0.752092	-0.309263	0.262	0.247	1
TIMM17A	0.761412	-0.2544	0.151	0.151	1
SMC1A	0.765513	-0.266845	0.12	0.123	1
MGST1	0.773035	-0.280028	0.156	0.151	1
C12orf75	0.774138	-0.252931	0.2	0.164	1
ABI1	0.778663	-0.255563	0.124	0.123	1
ISCU	0.781308	-0.256669	0.542	0.452	1
GNG12	0.78753	-0.298822	0.276	0.247	1
AP001324.1	0.796072	-0.264739	0.138	0.137	1
SPRY1	0.79968	-0.314874	0.276	0.219	1
FAM120A	0.811461	-0.272567	0.191	0.178	1
MT-TV	0.811647	-0.283339	0.796	0.685	1
ALCAM	0.817257	-0.268397	0.178	0.151	1
PLIN3	0.820675	-0.25572	0.116	0.096	1
RNPS1	0.826418	-0.309167	0.164	0.137	1
CCT2	0.829444	-0.321516	0.276	0.247	1
TMEM245	0.84478	-0.262133	0.142	0.123	1
GUCY1B1	0.853981	-0.295192	0.32	0.26	1
MFAP1	0.854934	-0.25626	0.129	0.11	1
GINM1	0.855242	-0.290081	0.387	0.315	1
DEPP1	0.862912	0.337187	0.262	0.247	1
NME6	0.870084	-0.255193	0.111	0.11	1
COL1A2	0.871542	-0.363319	0.347	0.329	1
MRPS31	0.873557	-0.339168	0.129	0.123	1
MRPS35	0.884372	-0.367173	0.231	0.205	1
ARHGEF7	0.888188	-0.253502	0.111	0.11	1
ATPAF1	0.890541	-0.253515	0.191	0.178	1
GBP3	0.900463	-0.291926	0.111	0.096	1
GTF2F1	0.908465	-0.355486	0.142	0.137	1
CTSB	0.91712	-0.30214	0.409	0.329	1
TMEM126B	0.939643	-0.251726	0.164	0.151	1
COL18A1	0.958224	-0.43003	0.196	0.178	1
HDAC1	0.961038	-0.282689	0.164	0.151	1
HES4	0.962127	-0.25724	0.369	0.315	1
TPM2	0.969886	-0.277845	0.804	0.658	1
OS9	0.983646	-0.267582	0.196	0.178	1
SNX6	0.983732	-0.284773	0.351	0.301	1
CALU	0.985344	-0.291154	0.262	0.233	1
CHPT1	0.985669	-0.288593	0.102	0.096	1
RBFA	0.990446	-0.262632	0.102	0.096	1
RSU1	0.993687	-0.252527	0.289	0.247	1
