# Supplementary material for: Single-Cell Profiling Reveals Transcriptional Signatures and Cell-Cell Crosstalk in Anti-PLA2R Positive Idiopathic Membranous Nephropathy Patients
Source: Front Immunol. 2021 May 31;12:683330. doi: 10.3389/fimmu.2021.683330 (PMC8202011; doi:10.3389/fimmu.2021.683330)
Supplement: Supplementary file 3 [file DataSheet_3.xls]

## Sheet: PT
gene_id	p_val	avg_logFC	pct.1	pct.2	p_val_adj
MIOX	0	1.36254	0.564	0.145	0
GATM	0	1.35428	0.905	0.55	0
CUBN	0	1.33486	0.745	0.285	0
SOX4	0	1.14386	0.745	0.274	0
RBP4	0	1.1183	0.374	0.043	0
MMP7	0	1.04927	0.57	0.168	0
THY1	0	1.01886	0.455	0.167	0
ATF3	0	1.01544	0.645	0.25	0
BHMT	0	1.00185	0.701	0.32	0
IFI27	0	1.00023	0.373	0.071	0
CXCL1	0	0.999936	0.437	0.092	0
IRF1	0	0.90287	0.511	0.177	0
HSPA1A	0	0.881409	0.727	0.336	0
TMSB4X	0	0.878762	0.734	0.426	0
CCDC146	0	0.876528	0.495	0.113	0
NFKBIA	0	0.857101	0.752	0.501	0
CXCL2	0	0.830209	0.49	0.128	0
MAL	0	0.828791	0.544	0.155	0
PTER	0	0.801555	0.463	0.152	0
UGT2B7	0	0.796186	0.895	0.633	0
HSP90AA1	0	0.795977	0.987	0.895	0
CLDN2	0	0.78377	0.652	0.228	0
CXCL3	0	0.773235	0.38	0.085	0
MT-RNR1	0	0.762769	1	0.998	0
CCND1	0	0.745373	0.533	0.122	0
DNAJB1	0	0.737383	0.688	0.352	0
ACE2	0	0.72624	0.447	0.074	0
HAO2	0	0.704503	0.291	0.021	0
ANXA1	0	0.691649	0.394	0.072	0
JUN	0	0.688815	0.789	0.494	0
ALDH2	0	0.672055	0.629	0.242	0
CMBL	0	0.6711	0.738	0.406	0
FMO1	0	0.661496	0.478	0.11	0
SMIM24	0	0.660368	0.863	0.596	0
METTL7A	0	0.654886	0.623	0.274	0
MARCKS	0	0.648823	0.425	0.069	0
ABCB1	0	0.64701	0.659	0.313	0
KLF10	0	0.645658	0.561	0.219	0
SLC22A2	0	0.64008	0.806	0.462	0
HSPD1	0	0.594774	0.894	0.686	0
CXCL14	0	0.590822	0.969	0.924	0
PABPC1	0	0.586962	0.945	0.768	0
NPR3	0	0.58363	0.553	0.214	0
SCIN	0	0.571022	0.344	0.044	0
SEMA5A	0	0.53907	0.366	0.064	0
PLK2	0	0.5296	0.36	0.071	0
TIMP1	0	0.526481	0.453	0.128	0
FOXC1	0	0.49517	0.333	0.051	0
HLA-DRB5	0	0.474322	0.235	0.005	0
PTMA	0	0.452955	0.973	0.903	0
CLU	0	-0.629838	0.82	0.915	0
FTH1	0	-0.68817	0.991	0.998	0
MT2P1	0	-0.731382	0.097	0.349	0
TNFSF10	0	-0.744328	0.806	0.918	0
GPX3	0	-0.772277	0.927	0.994	0
HIF1A	0	-0.939477	0.5	0.695	0
FXYD2	0	-0.950561	0.42	0.638	0
RARRES1	0	-0.953023	0.083	0.365	0
PTPN1	0	-0.964637	0.383	0.618	0
IFITM3	0	-0.964672	0.667	0.891	0
CDH6	0	-1.0268	0.445	0.71	0
RARRES3	0	-1.18869	0.401	0.719	0
MT1E	0	-1.25462	0.67	0.931	0
MT1G	0	-1.30943	0.808	0.991	0
MT1X	0	-1.39029	0.617	0.926	0
MT1M	0	-1.42899	0.134	0.463	0
MT1H	0	-1.49021	0.56	0.944	0
MT2A	0	-1.54675	0.808	0.977	0
MT1F	0	-1.59546	0.747	0.945	0
SOD2	0	-1.6054	0.577	0.918	0
SPP1	0	-1.88391	0.922	1	0
ALDH1A1	4.80669e-307	0.5061	0.739	0.397	1.21283e-302
ALDH3A2	1.49758e-304	0.537786	0.549	0.209	3.77868e-300
SOSTDC1	6.15484e-299	0.552235	0.248	0.017	1.55299e-294
HSP90AB1	4.52472e-292	0.456858	0.94	0.836	1.14168e-287
CDKN1A	8.45539e-292	0.5247	0.352	0.078	2.13346e-287
SLC39A5	2.29464e-288	0.459721	0.29	0.042	5.78984e-284
PTH1R	3.13345e-288	0.714958	0.555	0.24	7.90632e-284
UMOD	9.12672e-288	0.948932	0.507	0.179	2.30285e-283
COL18A1	1.60163e-285	0.456437	0.418	0.121	4.04123e-281
AGMAT	1.50141e-281	0.699711	0.466	0.167	3.78835e-277
HSP90B1	3.19953e-281	0.516929	0.928	0.797	8.07306e-277
NPNT	1.65482e-280	0.545975	0.301	0.052	4.17545e-276
HSPH1	2.70696e-277	0.648785	0.595	0.269	6.8302e-273
EGR1	1.61778e-276	0.519408	0.615	0.281	4.08198e-272
MT1HL1	4.51811e-276	-0.562368	0.038	0.233	1.14001e-271
TRIM6	6.06193e-276	0.541278	0.341	0.077	1.52955e-271
HSPA1B	1.95964e-273	0.52242	0.577	0.254	4.94455e-269
HSPA8	3.5609e-272	0.513112	0.78	0.505	8.98487e-268
HLA-B	2.41613e-271	0.582817	0.67	0.381	6.09637e-267
DDIT3	3.14443e-270	0.520854	0.431	0.14	7.93403e-266
FOS	6.58462e-270	0.460745	0.756	0.432	1.66143e-265
S100A6	4.06477e-268	0.730837	0.716	0.445	1.02562e-263
PAH	1.38991e-263	0.61917	0.386	0.116	3.50702e-259
NPC2	4.27087e-262	0.449893	0.807	0.546	1.07763e-257
GLYAT	5.29548e-262	0.526871	0.642	0.314	1.33616e-257
CCNL1	2.06411e-261	0.549028	0.608	0.293	5.20817e-257
REG1A	9.63184e-259	-1.49489	0.052	0.248	2.43031e-254
HES1	8.12485e-258	0.759435	0.661	0.363	2.05006e-253
BAMBI	9.86749e-257	0.353517	0.281	0.047	2.48976e-252
IER2	1.38554e-256	0.410828	0.694	0.353	3.496e-252
GALM	5.14671e-254	0.493115	0.487	0.184	1.29862e-249
DBI	9.32495e-253	-0.576375	0.794	0.834	2.35287e-248
FGG	3.36144e-252	-1.18025	0.005	0.149	8.48158e-248
ELF3	1.58457e-251	0.510631	0.595	0.287	3.99818e-247
PSAP	4.14575e-251	0.447509	0.808	0.546	1.04606e-246
RSRP1	2.78276e-250	0.387716	0.403	0.124	7.02147e-246
LTF	2.20389e-249	-1.43191	0.052	0.242	5.56085e-245
CYP3A5	4.98826e-249	0.471309	0.326	0.079	1.25864e-244
PRRC2C	1.02895e-246	0.478194	0.632	0.323	2.59624e-242
FAM46A	2.80214e-246	0.449818	0.253	0.037	7.07037e-242
MT-TF	4.47067e-246	0.390087	0.366	0.103	1.12804e-241
STMN1	7.38634e-246	0.475989	0.424	0.141	1.86372e-241
ZFP36	7.21955e-244	0.55413	0.572	0.266	1.82164e-239
GBA3	1.40879e-243	0.475333	0.516	0.214	3.55466e-239
CPVL	3.18056e-242	0.370143	0.39	0.117	8.02519e-238
HSPA5	1.4022e-239	0.545861	0.732	0.441	3.53803e-235
PPFIBP1	4.85054e-239	0.507568	0.634	0.342	1.22389e-234
GADD45B	2.5752e-235	0.596183	0.732	0.474	6.49775e-231
DCXR	2.52808e-233	0.920043	0.549	0.265	6.37886e-229
AQP1	5.63242e-233	0.406381	0.79	0.497	1.42117e-228
ASRGL1	1.40946e-232	0.482106	0.63	0.326	3.55634e-228
CXCL12	1.82489e-230	0.482469	0.308	0.074	4.60456e-226
CLDN4	1.78431e-229	0.536844	0.531	0.238	4.50217e-225
PKHD1	3.54573e-228	0.3707	0.348	0.097	8.9466e-224
ADIRF	5.8823e-228	0.568953	0.441	0.166	1.48422e-223
TPM4	9.25901e-228	0.497287	0.525	0.227	2.33623e-223
POU3F3	5.63122e-227	0.400352	0.336	0.091	1.42087e-222
SERPINE2	9.04379e-226	0.387805	0.481	0.191	2.28193e-221
NR2F2	3.75119e-225	0.409581	0.565	0.258	9.465e-221
OCIAD2	6.52478e-225	0.416604	0.74	0.448	1.64633e-220
BSG	7.45811e-225	0.406247	0.698	0.395	1.88183e-220
DDC	1.39442e-224	0.538704	0.462	0.189	3.5184e-220
MSRB1	1.90664e-224	0.434125	0.431	0.159	4.81082e-220
SLC34A1	2.79178e-222	0.600514	0.305	0.079	7.04423e-218
PECR	7.5367e-222	0.359677	0.358	0.107	1.90166e-217
ADD3	4.27429e-221	0.456631	0.668	0.363	1.07849e-216
FBP1	4.85129e-221	0.545013	0.609	0.309	1.22408e-216
ENTPD5	7.61498e-221	0.443572	0.378	0.124	1.92141e-216
NIPSNAP1	5.75315e-220	0.380739	0.513	0.217	1.45163e-215
CPM	1.2813e-219	0.491308	0.649	0.367	3.23298e-215
PNN	2.25549e-218	0.399333	0.504	0.215	5.69104e-214
MT-ATP8	7.9306e-218	-0.405137	0.989	0.992	2.00105e-213
RAB29	1.4902e-217	0.445085	0.626	0.323	3.76008e-213
NEU1	2.40139e-216	0.340621	0.439	0.163	6.05919e-212
KRT19	5.64665e-216	0.474496	0.259	0.05	1.42476e-211
PDZK1IP1	9.40254e-216	-0.339885	0.947	0.966	2.37245e-211
HLA-C	1.26947e-215	0.437845	0.65	0.366	3.20314e-211
TCEA3	4.26976e-215	0.364522	0.397	0.136	1.07735e-210
IFI6	1.17419e-214	0.437288	0.259	0.052	2.96272e-210
CAV2	1.66391e-214	0.300206	0.26	0.051	4.19838e-210
TUBB4B	4.14669e-214	0.392087	0.52	0.226	1.04629e-209
SLC6A13	6.8667e-214	0.432436	0.355	0.112	1.73261e-209
TXNIP	1.27044e-213	0.524148	0.704	0.451	3.20558e-209
RND3	3.368e-213	0.346411	0.253	0.047	8.49815e-209
AKR7A3	1.57651e-210	0.470716	0.353	0.112	3.97784e-206
NAPSA	2.19252e-210	-0.749925	0.37	0.529	5.53217e-206
NFKBIZ	1.08933e-209	0.517643	0.598	0.315	2.74859e-205
PRDX1	1.35363e-209	-0.479612	0.811	0.829	3.41549e-205
MAFF	6.15692e-209	0.390633	0.288	0.072	1.55351e-204
BTG1	7.06287e-209	0.397032	0.622	0.324	1.7821e-204
RBM25	3.1202e-208	0.383148	0.619	0.317	7.8729e-204
NDRG1	4.69608e-208	0.424055	0.367	0.122	1.18492e-203
SLC5A12	6.69374e-208	0.682206	0.583	0.328	1.68896e-203
BPHL	2.13025e-207	0.411496	0.478	0.199	5.37504e-203
PMAIP1	3.22304e-207	0.358423	0.187	0.016	8.13237e-203
SNHG5	3.6454e-207	0.379711	0.53	0.242	9.19806e-203
PLEKHH2	1.32586e-206	0.376721	0.25	0.05	3.34542e-202
AMN	2.57052e-205	0.370288	0.45	0.179	6.48593e-201
LGALS3BP	4.36357e-205	0.298839	0.363	0.115	1.10102e-200
KLF5	6.98534e-205	0.301673	0.229	0.038	1.76254e-200
SPARC	7.9691e-205	0.513763	0.464	0.205	2.01076e-200
ANXA3	4.47688e-203	0.338237	0.244	0.047	1.12961e-198
HPD	1.65648e-201	0.703859	0.26	0.06	4.17964e-197
SLC13A1	3.5476e-201	0.560061	0.643	0.381	8.9513e-197
PLXDC2	4.23275e-201	0.346013	0.363	0.119	1.06801e-196
CTGF	7.02439e-201	0.437995	0.257	0.055	1.77239e-196
RTN4	2.77403e-200	0.370317	0.85	0.626	6.99943e-196
HLA-A	1.67699e-197	0.474202	0.763	0.582	4.23138e-193
BTG2	4.43932e-197	0.361643	0.4	0.146	1.12013e-192
ANKRD26	3.99107e-194	0.329887	0.368	0.125	1.00703e-189
EGOT	2.37162e-193	0.326942	0.427	0.167	5.98407e-189
TFPI2	8.30315e-192	0.372153	0.232	0.044	2.09505e-187
TMEM98	1.41719e-191	0.269571	0.251	0.054	3.57584e-187
HADH	9.37669e-191	0.387588	0.449	0.187	2.36593e-186
PPP1R15A	1.41956e-190	0.32	0.528	0.244	3.58183e-186
HBEGF	4.52629e-190	0.359617	0.272	0.068	1.14207e-185
CARHSP1	7.66553e-190	-0.69717	0.284	0.457	1.93417e-185
ACSM3	1.60443e-189	0.368201	0.362	0.125	4.04829e-185
TMEM176A	6.95053e-189	-0.442784	0.751	0.815	1.75376e-184
GPX2	1.46724e-187	-0.475191	0.005	0.116	3.70214e-183
ACSM2A	3.20729e-187	0.532769	0.759	0.541	8.09263e-183
BEX3	5.74864e-187	0.365999	0.677	0.379	1.4505e-182
GOLGA8B	9.67295e-186	0.284706	0.254	0.06	2.44068e-181
ARG2	1.33396e-185	-0.636	0.099	0.272	3.36585e-181
DSG2	1.36088e-185	0.28679	0.335	0.107	3.43377e-181
MDK	2.43365e-185	0.34357	0.247	0.055	6.1406e-181
RPL3	3.54861e-185	0.308348	0.919	0.775	8.95386e-181
A1CF	7.50582e-185	0.385209	0.32	0.101	1.89387e-180
IER3	3.29454e-184	0.398244	0.529	0.251	8.31278e-180
CXADR	1.0931e-183	0.268971	0.236	0.049	2.7581e-179
IGFBP7	3.71017e-183	0.561179	0.896	0.865	9.36151e-179
GUSB	2.17381e-182	0.287304	0.408	0.158	5.48496e-178
FOLR1	4.9377e-182	0.334762	0.318	0.1	1.24588e-177
GGT6	5.15342e-182	0.407666	0.198	0.031	1.30031e-177
PERP	1.84335e-181	0.292304	0.264	0.066	4.65114e-177
ERBB3	2.3565e-181	0.328392	0.346	0.12	5.94591e-177
TMEM159	3.11103e-181	0.271769	0.341	0.113	7.84976e-177
DAO	4.22677e-181	0.366188	0.181	0.022	1.0665e-176
DST	5.00659e-181	0.372183	0.466	0.21	1.26326e-176
GDF15	9.13345e-181	0.464212	0.524	0.264	2.30455e-176
APOM	6.70392e-180	0.40204	0.311	0.097	1.69153e-175
PIPOX	1.57859e-179	0.480889	0.259	0.068	3.9831e-175
RIDA	2.10638e-179	0.493275	0.637	0.363	5.31482e-175
TMEM174	2.85225e-179	0.49796	0.253	0.065	7.19679e-175
TRA2B	1.13745e-178	0.312739	0.49	0.221	2.87001e-174
DECR2	1.4686e-178	0.315558	0.499	0.228	3.70557e-174
FKBP5	1.29632e-177	-0.603795	0.198	0.392	3.27087e-173
JUNB	3.19838e-177	0.335316	0.587	0.303	8.07014e-173
ZFAS1	5.90217e-177	0.313209	0.465	0.204	1.48924e-172
PRPF38B	1.03399e-176	0.301181	0.41	0.164	2.60895e-172
NFIA	1.76404e-175	0.343225	0.507	0.236	4.45103e-171
TTC3	3.24689e-175	0.341913	0.595	0.31	8.19256e-171
TGM2	1.15461e-174	-0.588595	0.074	0.233	2.91331e-170
C3orf85	1.15717e-174	0.287442	0.214	0.041	2.91977e-170
GRN	1.26256e-174	0.260667	0.457	0.193	3.1857e-170
TES	1.52437e-174	0.281263	0.302	0.092	3.84628e-170
HSPE1	3.21219e-174	0.439303	0.853	0.672	8.10501e-170
C1R	5.56816e-174	-0.554273	0.075	0.233	1.40496e-169
ATP5IF1	1.04086e-173	0.333309	0.842	0.621	2.6263e-169
ACADVL	2.81254e-173	0.272576	0.419	0.169	7.09661e-169
CLCN5	1.07336e-172	0.3516	0.332	0.115	2.70831e-168
DUSP23	9.57879e-172	-0.649796	0.432	0.557	2.41692e-167
TKFC	1.11034e-171	0.327002	0.191	0.031	2.80161e-167
OXCT1	5.37058e-171	0.297215	0.167	0.019	1.35511e-166
GAMT	5.41668e-171	0.319381	0.358	0.13	1.36674e-166
FAM151A	5.62506e-171	0.530338	0.225	0.051	1.41931e-166
NREP	6.16712e-171	0.258807	0.3	0.091	1.55609e-166
MTATP6P1	1.10626e-170	-0.372122	0.921	0.922	2.79131e-166
FOSB	5.69946e-170	0.328896	0.396	0.158	1.43809e-165
ASPA	1.20152e-169	0.272125	0.203	0.037	3.03168e-165
SLC2A4RG	1.43795e-169	0.308879	0.312	0.101	3.62823e-165
COL8A1	6.3009e-169	0.344731	0.167	0.019	1.58984e-164
CLK1	2.20918e-168	0.269656	0.338	0.119	5.5742e-164
ARL5B	2.98615e-168	0.310249	0.236	0.056	7.53466e-164
LUC7L3	4.22714e-168	0.298966	0.54	0.263	1.06659e-163
CLDN1	4.8391e-168	0.358962	0.343	0.123	1.221e-163
LDHA	9.82352e-168	-0.596664	0.474	0.58	2.47867e-163
CTSD	1.91441e-167	0.367708	0.643	0.371	4.83044e-163
APBB1IP	6.92744e-167	0.320799	0.306	0.1	1.74793e-162
SLC5A8	9.70693e-167	0.295792	0.156	0.014	2.44925e-162
CYP4A11	1.27025e-165	0.553506	0.245	0.067	3.20509e-161
DEFB1	3.05216e-165	0.608169	0.506	0.261	7.70121e-161
LAMB1	4.39658e-165	0.29543	0.438	0.19	1.10934e-160
BIVM	1.2257e-164	0.250318	0.247	0.063	3.09269e-160
TPR	3.23617e-164	0.312375	0.581	0.31	8.1655e-160
IQGAP2	1.03702e-163	0.363451	0.439	0.197	2.61661e-159
RARRES2	3.27533e-163	-0.663664	0.252	0.413	8.26432e-159
C6orf48	4.49113e-163	0.323767	0.481	0.226	1.1332e-158
DDIT4	5.25203e-163	0.268299	0.201	0.038	1.32519e-158
OXR1	1.32559e-162	0.277821	0.382	0.151	3.34472e-158
PPDPF	2.2296e-161	0.353236	0.737	0.474	5.62573e-157
SVIL	2.75185e-160	0.261814	0.267	0.077	6.94347e-156
TNFAIP3	5.67601e-160	0.269418	0.209	0.044	1.43217e-155
PCK2	2.19624e-159	0.400331	0.264	0.079	5.54156e-155
SULT1A1	3.38467e-159	0.295299	0.17	0.024	8.5402e-155
ASS1	5.27611e-159	0.573587	0.668	0.418	1.33127e-154
NFIB	7.2428e-159	0.313851	0.684	0.41	1.8275e-154
PBLD	7.93264e-159	0.435223	0.66	0.402	2.00156e-154
RNPC3	7.94037e-159	0.271038	0.344	0.127	2.00351e-154
TM4SF18	2.68483e-158	0.266704	0.302	0.099	6.77435e-154
AGXT2	3.35848e-158	0.376076	0.385	0.162	8.47411e-154
ATRX	3.93152e-158	0.317771	0.675	0.408	9.92001e-154
FAM213A	4.91735e-158	0.301534	0.551	0.28	1.24074e-153
VCAN	5.74291e-158	0.375948	0.23	0.057	1.44905e-153
CUTA	5.78793e-158	0.259933	0.522	0.253	1.46041e-153
ACADM	1.18295e-157	0.390999	0.658	0.389	2.98482e-153
CREB5	1.46468e-157	0.278267	0.352	0.134	3.69567e-153
EIF3A	2.34127e-157	0.326992	0.758	0.51	5.9075e-153
TM7SF3	3.61754e-157	0.280012	0.44	0.194	9.12777e-153
ACSM2B	4.75631e-157	0.553292	0.716	0.512	1.20011e-152
AZGP1	7.85797e-157	0.416477	0.494	0.25	1.98272e-152
SELENOP	1.53786e-156	0.384993	0.737	0.486	3.88032e-152
BHLHE40	1.7704e-156	0.322761	0.399	0.171	4.46708e-152
EPHX2	2.12841e-156	0.323631	0.313	0.11	5.37042e-152
C3	5.36857e-156	-0.676771	0.173	0.341	1.3546e-151
MTATP8P2	6.38918e-156	0.537433	0.138	0.011	1.61212e-151
RPS4X	1.2849e-155	0.330309	0.8	0.55	3.24206e-151
OGDHL	2.54194e-155	0.277549	0.275	0.084	6.41382e-151
ALDH4A1	3.92813e-155	0.349526	0.361	0.144	9.91146e-151
SLC40A1	2.62719e-154	0.277483	0.512	0.252	6.62893e-150
AL365357.1	4.12478e-154	-0.362427	0.039	0.171	1.04076e-149
AHCY	4.61478e-154	0.295819	0.334	0.125	1.1644e-149
BHLHE41	1.1437e-153	0.251581	0.203	0.043	2.88578e-149
BAZ1B	2.624e-153	0.255613	0.386	0.158	6.62087e-149
JMJD1C	9.94738e-153	0.280077	0.453	0.207	2.50992e-148
MYLK	2.85525e-152	0.26665	0.301	0.103	7.20436e-148
ABAT	8.88413e-152	0.331591	0.326	0.122	2.24164e-147
AKR1A1	9.90728e-152	0.341519	0.681	0.412	2.4998e-147
CAVIN1	8.18098e-151	0.257555	0.214	0.05	2.06423e-146
SCRN2	1.01346e-150	0.296964	0.336	0.127	2.55717e-146
UACA	1.90615e-150	0.254486	0.427	0.191	4.8096e-146
NUAK2	9.45065e-150	0.282521	0.265	0.082	2.38459e-145
SLC12A1	2.15379e-149	0.561274	0.225	0.059	5.43444e-145
PGPEP1	3.67263e-149	0.298814	0.348	0.137	9.26679e-145
SLC22A7	1.04596e-148	0.300529	0.127	0.007	2.63918e-144
BRD2	1.77087e-148	0.27885	0.475	0.228	4.46826e-144
SLC6A19	1.82456e-148	0.37864	0.229	0.062	4.60373e-144
FCGRT	5.86773e-148	0.253031	0.403	0.171	1.48055e-143
ACOT13	1.85559e-147	0.27744	0.383	0.16	4.68204e-143
CHORDC1	1.93384e-147	0.251337	0.324	0.12	4.87945e-143
RSL1D1	3.10539e-147	0.274054	0.626	0.345	7.83551e-143
QPRT	1.81955e-146	0.432504	0.639	0.405	4.59109e-142
CLDN3	3.20435e-146	0.298342	0.402	0.177	8.08521e-142
STAT1	9.87284e-146	-0.666263	0.351	0.482	2.49111e-141
AKR7A2	1.52688e-145	0.268985	0.399	0.171	3.85262e-141
GK	5.81049e-145	0.288728	0.324	0.123	1.4661e-140
THOC2	3.0529e-144	0.265601	0.597	0.326	7.70309e-140
ARGLU1	1.11792e-143	0.255263	0.47	0.224	2.82072e-139
MDH1	8.01491e-142	-0.545973	0.631	0.677	2.02232e-137
CLTRN	3.42191e-141	-0.541806	0.745	0.751	8.63416e-137
DMGDH	3.76809e-141	0.263214	0.275	0.092	9.50764e-137
FYN	4.46652e-141	0.27129	0.191	0.042	1.12699e-136
ANXA2	8.1067e-141	0.344905	0.581	0.337	2.04548e-136
SLC5A2	8.71116e-141	-0.482918	0.101	0.253	2.198e-136
DDX17	8.87617e-141	0.254011	0.561	0.296	2.23964e-136
CDHR5	1.79396e-140	0.271249	0.197	0.046	4.52653e-136
UBC	2.7277e-140	0.330951	0.828	0.664	6.88254e-136
RBBP6	4.00226e-140	0.274374	0.562	0.308	1.00985e-135
CCL2	1.17314e-139	0.506998	0.418	0.2	2.96006e-135
ECI2	1.85202e-139	0.325855	0.59	0.334	4.67303e-135
AFTPH	2.79171e-139	0.261949	0.399	0.176	7.04405e-135
CNN3	3.32329e-139	-0.534525	0.514	0.592	8.38533e-135
GPD1	3.88257e-139	0.331252	0.273	0.094	9.79649e-135
ETFB	7.47309e-139	0.296511	0.508	0.259	1.88561e-134
AGPAT3	7.54463e-139	0.297812	0.355	0.149	1.90366e-134
TUBB	1.8936e-138	0.280391	0.445	0.212	4.77794e-134
KNG1	4.20367e-138	0.485914	0.185	0.041	1.06067e-133
NDUFB4	7.47032e-138	-0.479169	0.683	0.723	1.88491e-133
SAFB2	9.48241e-138	0.256425	0.441	0.207	2.3926e-133
UPP2	5.00546e-137	0.33971	0.102	0	1.26298e-132
AIG1	1.70157e-136	0.276782	0.582	0.325	4.29341e-132
DNAJA1	6.19866e-136	0.344777	0.74	0.512	1.56405e-131
SNX10	2.13987e-135	-0.651346	0.371	0.496	5.39931e-131
AKAP12	3.23549e-135	0.506795	0.675	0.479	8.16378e-131
LINC02303	5.37278e-135	-0.442686	0.012	0.105	1.35566e-130
FHL1	1.04902e-134	0.354945	0.208	0.055	2.64689e-130
CD74	1.87454e-134	-0.365418	0.733	0.802	4.72984e-130
CCL20	3.30854e-134	0.613548	0.182	0.041	8.34811e-130
CXCL8	3.77276e-134	0.664056	0.185	0.042	9.51943e-130
MTRNR2L1	9.48987e-134	0.388986	0.143	0.021	2.39448e-129
NTRK2	1.80612e-132	0.26073	0.185	0.043	4.55721e-128
MYC	3.85524e-132	0.257152	0.209	0.057	9.72755e-128
MT-ND4L	4.12387e-132	-0.356846	0.968	0.964	1.04053e-127
FSTL3	4.32762e-132	0.269771	0.163	0.031	1.09195e-127
C9orf66	2.54346e-131	0.297348	0.221	0.064	6.41767e-127
FGA	3.68946e-131	-0.707833	0.022	0.124	9.30925e-127
LRRC75A-AS1	3.91334e-130	0.260607	0.649	0.383	9.87413e-126
VNN1	3.99965e-130	0.255686	0.226	0.066	1.00919e-125
ARL6IP1	9.62089e-130	0.302233	0.59	0.333	2.42754e-125
FXYD4	5.63613e-129	0.299886	0.159	0.029	1.42211e-124
FTCD	8.86551e-129	0.296612	0.298	0.116	2.23695e-124
ICAM1	2.32832e-128	0.388885	0.335	0.145	5.87481e-124
SUSD2	2.42077e-128	0.259246	0.122	0.011	6.10809e-124
JUND	3.23092e-128	0.269748	0.47	0.238	8.15225e-124
FGB	1.50673e-127	-1.32297	0.179	0.328	3.80178e-123
RASD1	4.18091e-127	-0.532095	0.053	0.174	1.05493e-122
ACSF2	8.50199e-127	0.267998	0.29	0.11	2.14522e-122
ENO1	1.61688e-126	-0.390929	0.824	0.832	4.07971e-122
RIPK2	9.62963e-126	0.270954	0.24	0.079	2.42975e-121
MT1XP1	1.41242e-125	-0.287215	0.023	0.123	3.56383e-121
ACAA1	1.48853e-124	0.291368	0.486	0.253	3.75587e-120
ANPEP	3.18892e-119	0.344971	0.594	0.375	8.04628e-115
GABARAPL1	9.67702e-119	-0.588153	0.348	0.459	2.44171e-114
DHRS4L2	5.097e-118	0.295693	0.318	0.136	1.28607e-113
RPL41	2.7583e-117	-0.427533	0.605	0.651	6.95975e-113
GGT1	3.48294e-117	0.261326	0.215	0.067	8.78816e-113
SPINT2	4.17773e-117	0.277433	0.649	0.413	1.05412e-112
SAT1	8.68085e-117	0.254983	0.831	0.634	2.19035e-112
PPP2R3A	3.49543e-116	-0.588828	0.36	0.467	8.81968e-112
ITGB1	4.68923e-115	0.293954	0.594	0.366	1.18319e-110
SAT2	1.65723e-113	0.258988	0.46	0.239	4.18152e-109
SLC16A12	1.7347e-113	0.269984	0.591	0.354	4.37701e-109
GLS	6.04913e-112	0.259685	0.629	0.391	1.52632e-107
ANGPTL3	1.4213e-110	0.39175	0.539	0.336	3.58622e-106
MT-TS2	4.56643e-108	0.253146	0.383	0.187	1.1522e-103
KRT18	6.36448e-107	0.316457	0.697	0.492	1.60588e-102
DHRS4	9.33965e-107	0.277751	0.329	0.151	2.35658e-102
APP	3.23748e-106	-0.50737	0.599	0.619	8.16881e-102
GLYATL1	1.23973e-105	0.276303	0.366	0.179	3.1281e-101
ALDH6A1	3.33559e-105	0.534661	0.744	0.593	8.41637e-101
PEBP1	2.30196e-98	0.261289	0.98	0.929	5.80831e-94
ITGAV	2.67438e-98	-0.573181	0.275	0.387	6.74799e-94
BIRC3	3.18762e-97	0.256803	0.362	0.181	8.043e-93
SLC13A3	3.22865e-97	-0.374057	0.319	0.477	8.14652e-93
SLC22A12	1.07683e-96	0.339664	0.251	0.106	2.71706e-92
TNFRSF12A	1.52753e-96	0.26863	0.451	0.255	3.85427e-92
CYP17A1	2.93089e-96	0.42335	0.158	0.046	7.39521e-92
PLCB4	5.60171e-96	0.307783	0.223	0.085	1.41342e-91
ITM2C	2.05991e-94	0.351383	0.426	0.243	5.19756e-90
GGACT	3.57503e-94	0.258383	0.101	0.014	9.02052e-90
HS3ST1	1.05014e-93	-0.517865	0.176	0.299	2.64972e-89
FAM20A	5.79252e-93	-0.367828	0.047	0.142	1.46157e-88
DCDC2	2.15109e-90	0.302701	0.542	0.346	5.42764e-86
IL1R1	6.35183e-90	-0.419558	0.075	0.179	1.60269e-85
PCP4	9.11551e-90	0.298526	0.385	0.207	2.30003e-85
SUCNR1	1.21918e-89	-0.420902	0.135	0.261	3.07623e-85
LGALS1	2.04974e-88	0.25106	0.223	0.088	5.17191e-84
MIF	6.64012e-88	-0.291899	0.17	0.306	1.67543e-83
FTH1P10	1.46931e-87	-0.427873	0.155	0.272	3.70735e-83
MT-TW	2.29245e-87	-0.480276	0.388	0.475	5.78432e-83
NDUFB2	6.01492e-87	-0.323851	0.838	0.818	1.51769e-82
NAT8	5.0356e-86	-0.589673	0.882	0.785	1.27058e-81
CRYL1	8.46308e-86	0.262027	0.604	0.383	2.13541e-81
CA2	3.33757e-85	-0.464071	0.399	0.488	8.42135e-81
SASH1	5.85909e-85	-0.456791	0.126	0.236	1.47836e-80
RPS19	6.84188e-84	0.254146	0.893	0.8	1.72634e-79
KIAA1191	2.00744e-83	-0.478974	0.474	0.529	5.06518e-79
RNF213	4.88851e-83	-0.574655	0.389	0.461	1.23347e-78
CYP4F3	1.58029e-82	0.277966	0.171	0.06	3.98738e-78
TPM1	8.91881e-82	0.410244	0.7	0.541	2.25039e-77
RETREG1	1.26056e-81	-0.488086	0.558	0.588	3.18063e-77
IL32	1.51052e-81	-0.280049	0.748	0.81	3.81134e-77
ALKAL2	1.9862e-81	-0.561795	0.182	0.291	5.01158e-77
RPL9P9	2.08845e-80	-0.425828	0.409	0.488	5.26958e-76
KLF6	4.83266e-79	0.354341	0.705	0.57	1.21938e-74
AKR1C3	5.67373e-79	-0.503413	0.462	0.516	1.4316e-74
SERPINA1	1.51541e-78	-0.53338	0.665	0.693	3.82368e-74
NR1H4	1.72256e-78	-0.517093	0.255	0.353	4.34637e-74
FTH1P8	3.35971e-77	-0.330597	0.082	0.181	8.47722e-73
ATP1A1	4.70602e-70	-0.313196	0.771	0.737	1.18742e-65
NID2	8.15944e-70	-0.263049	0.042	0.119	2.05879e-65
NQO1	6.39642e-68	-0.424641	0.094	0.186	1.61394e-63
COX17	2.86786e-65	-0.47125	0.471	0.508	7.23618e-61
TMSB10	6.29045e-65	0.353759	0.831	0.834	1.58721e-60
CYP24A1	9.24164e-65	-0.309945	0.039	0.111	2.33185e-60
HABP2	1.48763e-64	-0.389688	0.059	0.139	3.75358e-60
ALDOB	2.89293e-64	1.0031	0.629	0.559	7.29945e-60
KHK	2.93318e-64	0.267335	0.412	0.257	7.401e-60
RPL23A	5.30786e-62	-0.252018	0.787	0.788	1.33928e-57
GSTA2	1.20245e-60	0.557887	0.171	0.078	3.03401e-56
AASDHPPT	4.99933e-60	-0.51089	0.354	0.413	1.26143e-55
TKT	8.84905e-60	-0.464471	0.341	0.406	2.23279e-55
MT1L	2.25814e-59	-0.316999	0.085	0.172	5.69773e-55
ATP5PD	3.83966e-58	-0.282795	0.785	0.757	9.68823e-54
ATP5MC3	8.45295e-58	-0.28076	0.825	0.801	2.13285e-53
SLC34A2	4.49801e-56	-0.319661	0.04	0.106	1.13494e-51
TMEM176B	3.84976e-54	-0.261167	0.767	0.762	9.71372e-50
SNRPGP10	1.07764e-53	-0.29645	0.088	0.169	2.71911e-49
S100A11	1.87965e-53	-0.270924	0.687	0.736	4.74272e-49
ARPC1B	4.63512e-51	-0.417076	0.201	0.278	1.16953e-46
FAM96B	2.82323e-50	-0.446281	0.423	0.455	7.12358e-46
PUM3	3.22269e-50	-0.455044	0.37	0.422	8.13149e-46
FTLP3	6.87949e-48	-0.279197	0.16	0.249	1.73583e-43
PEPD	3.049e-47	0.265961	0.663	0.498	7.69325e-43
FAM107B	3.70338e-46	-0.491879	0.48	0.499	9.34437e-42
ANK2	4.88376e-45	-0.39683	0.349	0.416	1.23227e-40
ACLY	2.53526e-44	-0.411829	0.204	0.276	6.39697e-40
TYMP	3.63088e-44	-0.521664	0.223	0.29	9.16144e-40
DEPTOR	9.88422e-43	-0.276746	0.083	0.151	2.49399e-38
AC114491.1	5.34034e-42	-0.288856	0.105	0.176	1.34747e-37
UGP2	1.77282e-41	-0.405707	0.488	0.496	4.47318e-37
LAP3	8.38445e-41	-0.538828	0.389	0.419	2.11556e-36
HIST1H1C	4.82234e-40	-0.521147	0.357	0.399	1.21677e-35
GCLM	2.08265e-39	-0.353494	0.145	0.215	5.25495e-35
PSAT1	2.43774e-39	-0.352199	0.207	0.281	6.15091e-35
FABP1	4.35395e-38	0.312468	0.237	0.145	1.09859e-33
AC007906.2	1.55733e-36	-0.32476	0.075	0.136	3.92945e-32
GPX1	1.5589e-35	-0.266023	0.71	0.68	3.93342e-31
GLRX	3.53053e-34	-0.35394	0.617	0.593	8.90824e-30
GBP2	6.91275e-34	-0.462061	0.162	0.22	1.74423e-29
NKAIN4	1.52309e-33	-0.387997	0.318	0.368	3.84307e-29
EPHX1	5.20608e-33	-0.345656	0.193	0.254	1.3136e-28
SFT2D2	8.73356e-33	-0.382963	0.309	0.35	2.20365e-28
LPGAT1	1.06705e-32	-0.407309	0.225	0.277	2.69237e-28
LRMP	1.95078e-32	-0.302563	0.091	0.149	4.92221e-28
NECAB1	1.05184e-31	-0.277667	0.069	0.123	2.654e-27
EMX2	1.9427e-31	-0.362518	0.53	0.514	4.90182e-27
FLOT1	5.29578e-31	-0.365864	0.36	0.387	1.33623e-26
TAGLN2	2.33859e-30	-0.379869	0.477	0.48	5.90073e-26
SPATS2L	5.1984e-30	-0.28191	0.725	0.688	1.31166e-25
RGS3	7.7952e-30	-0.297805	0.105	0.162	1.96688e-25
MSN	1.28828e-28	-0.341953	0.456	0.456	3.25058e-24
MGLL	1.33125e-28	-0.340077	0.372	0.407	3.35901e-24
NDUFA13	2.71326e-27	-0.270361	0.634	0.59	6.84609e-23
NDUFB1	7.08023e-27	-0.263094	0.74	0.679	1.78648e-22
ISCU	5.09062e-24	-0.267373	0.674	0.619	1.28447e-19
NRP1	6.75276e-24	-0.32842	0.301	0.335	1.70386e-19
HOOK1	4.912e-23	-0.363792	0.396	0.406	1.2394e-18
AOX1	7.00127e-23	-0.326873	0.299	0.336	1.76656e-18
NDUFV2	9.64749e-23	-0.272014	0.174	0.224	2.43425e-18
TTC39B	1.76864e-22	-0.283336	0.127	0.175	4.46262e-18
TTC39A	2.50026e-21	-0.269023	0.089	0.133	6.30866e-17
HMGB1P5	2.61064e-21	-0.300337	0.298	0.331	6.58718e-17
UNC5CL	6.00711e-21	-0.251038	0.108	0.153	1.51571e-16
CLIC1	8.36124e-21	-0.261227	0.572	0.552	2.10971e-16
TRAM1	1.35659e-18	-0.259928	0.614	0.573	3.42295e-14
RHOC	1.54431e-18	-0.299095	0.504	0.479	3.8966e-14
AKR1B1	1.94701e-18	-0.472867	0.284	0.306	4.91269e-14
MAOA	1.53978e-17	-0.257729	0.367	0.388	3.88517e-13
ACTR3	1.83622e-17	-0.329806	0.377	0.38	4.63316e-13
GBP1	8.31002e-17	-0.409833	0.15	0.188	2.09678e-12
STAT3	4.91874e-16	-0.326866	0.314	0.328	1.2411e-11
UGCG	1.14054e-15	-0.302504	0.502	0.478	2.87782e-11
PCSK1N	1.38034e-14	-0.250036	0.546	0.523	3.48289e-10
AHCYL1	1.6281e-14	-0.286963	0.498	0.471	4.10801e-10
UGT2A3	5.26744e-14	-0.264161	0.569	0.526	1.32908e-09
GADD45A	6.36051e-13	-0.300514	0.646	0.587	1.60488e-08
IL17RB	1.16781e-12	-0.327985	0.428	0.409	2.94662e-08
ACTB	1.28879e-12	-0.293985	0.896	0.848	3.25187e-08
RBBP8	3.44513e-12	-0.303379	0.321	0.329	8.69275e-08
HIGD1A	4.85854e-12	-0.274649	0.461	0.435	1.22591e-07
PSMA3	7.05226e-12	-0.295786	0.377	0.369	1.77943e-07
AIFM1	1.81914e-11	-0.262594	0.498	0.467	4.59006e-07
SLC2A2	3.3592e-11	-0.301454	0.22	0.243	8.47594e-07
EEF1E1	7.82259e-11	-0.304816	0.338	0.336	1.9738e-06
LGMN	1.06117e-10	-0.524908	0.264	0.28	2.67755e-06
FBXW11	1.1031e-10	-0.270537	0.157	0.184	2.78333e-06
FNIP2	1.10236e-09	-0.323116	0.277	0.289	2.78148e-05
WWC1	1.26566e-08	-0.280596	0.301	0.305	0.000319352
PPP2CB	4.66386e-08	-0.285963	0.335	0.326	0.00117679
H1F0	7.11717e-08	-0.253474	0.179	0.198	0.00179581
MORF4L1P1	7.29729e-08	-0.253756	0.305	0.304	0.00184125
CYB5R3	7.53197e-08	-0.26804	0.372	0.356	0.00190047
RFK	1.00808e-06	-0.283098	0.358	0.339	0.025436
REEP5	3.56936e-06	-0.252274	0.47	0.421	0.0900621
APOL6	1.78471e-05	-0.274229	0.228	0.233	0.450318
LPP	2.80034e-05	-0.267776	0.476	0.43	0.706582
PDLIM5	5.50645e-05	-0.25546	0.411	0.379	1
LBR	0.000308902	-0.255363	0.34	0.319	1
ERRFI1	0.000492728	-0.272577	0.182	0.187	1
STOM	0.000569141	-0.297644	0.391	0.352	1
TSC22D1	0.000673034	-0.252762	0.537	0.467	1
SRP54	0.00238193	-0.266439	0.275	0.261	1
TAOK1	0.00313592	-0.789954	0.32	0.259	1
ADM	0.00329652	-0.37188	0.28	0.265	1
HMOX1	0.00510336	-0.278775	0.291	0.275	1
ALDH1B1	0.0136563	-0.251034	0.212	0.209	1
NNMT	0.0380241	-0.40903	0.201	0.197	1
PLTP	0.0720389	-0.28221	0.137	0.116	1
SMIM32	0.0785254	-0.261632	0.318	0.286	1
NAMPT	0.237055	-0.290625	0.279	0.236	1
CTSL	0.259367	-0.38873	0.416	0.352	1
TUBA1A	0.34982	-0.857063	0.291	0.256	1

## Sheet: DT
gene_id	p_val	avg_logFC	pct.1	pct.2	p_val_adj
MT-CYB	1.42972e-89	0.556422	1	1	3.60747e-85
IFITM3	5.15351e-73	-1.11336	0.498	0.921	1.30033e-68
MALAT1	2.18894e-65	-0.860814	1	1	5.52313e-61
MT-CO3	3.60157e-61	0.385716	1	1	9.08749e-57
WFDC2	1.60396e-57	-1.18288	0.374	0.829	4.04712e-53
MT-ND2	4.27589e-57	0.485636	1	1	1.07889e-52
MT-CO2	5.28149e-57	0.393816	1	1	1.33263e-52
KNG1	3.13561e-55	1.15402	0.867	0.565	7.91177e-51
MT-ATP6	1.56793e-53	0.40638	1	1	3.95621e-49
MT-ND4	1.45973e-51	0.336054	1	1	3.6832e-47
GPX3	9.33051e-51	-1.24365	0.439	0.81	2.35428e-46
SOD2	9.77445e-51	-1.04161	0.192	0.6	2.46629e-46
MT-TW	1.78044e-50	-0.883188	0.146	0.549	4.4924e-46
MT-ND1	2.39456e-48	0.441244	1	1	6.04195e-44
IFITM2	1.51921e-46	-1.01636	0.351	0.724	3.83327e-42
MT-ND3	3.29064e-45	0.410401	1	1	8.30295e-41
SPP1	1.76145e-43	-0.902708	0.895	1	4.44449e-39
SLC12A3	3.56404e-40	1.16087	0.683	0.308	8.99279e-36
S100A11	4.51519e-40	-0.912381	0.514	0.822	1.13927e-35
TSPAN1	3.83726e-39	-0.963284	0.285	0.66	9.68217e-35
TMEM52B	2.41109e-37	0.682038	0.958	0.816	6.08367e-33
IL32	6.12065e-36	-0.675927	0.038	0.283	1.54436e-31
HIF1A	2.65307e-33	-0.832673	0.274	0.597	6.69422e-29
CRYAB	2.2939e-32	-0.913019	0.394	0.717	5.78796e-28
SERPINA5	2.87036e-32	0.777014	0.783	0.511	7.2425e-28
CD74	3.27541e-32	-0.891657	0.413	0.717	8.26452e-28
GDF15	1.2789e-31	-0.990754	0.275	0.584	3.22691e-27
DBI	1.62002e-31	-0.677912	0.629	0.841	4.08763e-27
UMOD	4.3281e-31	0.981739	0.691	0.308	1.09207e-26
CEBPD	1.32974e-29	-0.807164	0.27	0.581	3.35521e-25
RASD1	5.0257e-28	-0.675316	0.08	0.33	1.26808e-23
TNFSF10	1.64778e-27	-0.892934	0.17	0.454	4.15768e-23
FOS	1.67472e-27	-0.72209	0.359	0.673	4.22565e-23
SUCLG1	6.32875e-27	0.528648	0.943	0.883	1.59687e-22
RHCG	3.5769e-25	0.848295	0.573	0.267	9.02525e-21
KLF6	7.61579e-25	-0.91042	0.211	0.483	1.92162e-20
CA12	8.88621e-25	0.552098	0.892	0.749	2.24217e-20
ANXA2	1.5938e-24	-0.766366	0.246	0.527	4.02148e-20
C12orf75	1.68802e-24	-0.724172	0.164	0.429	4.25922e-20
B2M	2.59066e-24	-0.486744	0.906	0.959	6.53676e-20
JUN	3.83592e-24	-0.748108	0.356	0.644	9.67879e-20
IGFBP7	4.61315e-24	0.330615	0.997	1	1.16399e-19
MT1X	5.57387e-24	-0.814723	0.574	0.794	1.4064e-19
COX5B	2.25504e-23	0.444504	0.944	0.886	5.68991e-19
NEAT1	7.68194e-23	-0.746187	0.193	0.457	1.93831e-18
CA2	1.62915e-22	0.605209	0.894	0.816	4.11067e-18
ADAMTS1	2.09133e-22	-0.511348	0.055	0.248	5.27685e-18
PDZK1IP1	3.30985e-22	-0.764124	0.211	0.467	8.35141e-18
DEFB1	3.52554e-22	0.462641	0.996	0.975	8.89564e-18
CLU	5.61959e-22	-0.724233	0.67	0.848	1.41794e-17
MTND3P19	7.17238e-22	0.596407	0.254	0.006	1.80973e-17
GSTM3	1.10769e-21	0.557617	0.837	0.737	2.79491e-17
CDH6	1.64006e-21	-0.311955	0.012	0.143	4.1382e-17
MT-RNR2	1.97048e-21	-0.340812	1	1	4.97192e-17
SERPINA1	7.34731e-21	-0.494752	0.066	0.26	1.85387e-16
LTF	2.10492e-20	-0.613495	0.034	0.194	5.31113e-16
NFKBIZ	2.41496e-20	-0.581107	0.128	0.359	6.09344e-16
CLCNKB	3.64403e-20	0.542888	0.669	0.435	9.19462e-16
CLDN8	5.24753e-20	0.660525	0.456	0.181	1.32406e-15
RPS4Y1	6.44083e-20	-0.415472	0.099	0.317	1.62515e-15
TNFRSF12A	1.81203e-19	-0.553795	0.151	0.39	4.5721e-15
MMP7	2.51774e-19	-1.11803	0.155	0.384	6.35277e-15
TMSB4X	2.93199e-19	-0.726236	0.516	0.762	7.39799e-15
RNPC3	4.14613e-19	0.832803	0.527	0.279	1.04615e-14
ATF3	1.03722e-18	-0.974675	0.188	0.406	2.61711e-14
RARRES3	1.06875e-18	-0.514249	0.089	0.286	2.69666e-14
NAT8	1.32411e-18	-0.851521	0.141	0.352	3.341e-14
DCDC2	2.21171e-18	-0.54202	0.397	0.657	5.58059e-14
G0S2	4.04865e-18	0.676307	0.372	0.114	1.02156e-13
DUSP1	4.3182e-18	-0.613278	0.255	0.502	1.08957e-13
CYSTM1	5.11018e-18	0.452138	0.837	0.73	1.2894e-13
ITGB6	6.41601e-18	-0.591772	0.059	0.229	1.61889e-13
MT-TP	7.73207e-18	0.486738	0.933	0.876	1.95096e-13
IER3	1.31408e-17	-0.614584	0.251	0.492	3.31569e-13
KL	1.35942e-17	0.738379	0.439	0.19	3.43008e-13
AC019080.1	1.51031e-17	0.771153	0.352	0.108	3.81081e-13
RNF213	2.0277e-17	-0.568491	0.144	0.356	5.1163e-13
TAGLN2	3.9802e-17	-0.491648	0.28	0.517	1.00428e-12
NDUFA4	4.06652e-17	0.31005	0.979	0.946	1.02606e-12
ZFP36L1	4.10597e-17	-0.662212	0.374	0.578	1.03602e-12
TYMP	5.15336e-17	-0.352186	0.038	0.181	1.3003e-12
MT1L	6.33425e-17	0.750041	0.418	0.187	1.59826e-12
STAT1	9.66832e-17	-0.506298	0.158	0.378	2.43951e-12
EIF1AY	9.96336e-17	-0.314833	0.066	0.238	2.51396e-12
UQCRQ	1.48082e-16	0.397288	0.921	0.857	3.7364e-12
VCAM1	1.63359e-16	-0.437986	0.031	0.165	4.12187e-12
EMX1	1.67303e-16	0.565181	0.524	0.279	4.22138e-12
TPM4	1.92008e-16	-0.643073	0.238	0.473	4.84476e-12
EGF	2.54982e-16	0.609239	0.286	0.063	6.4337e-12
NELL1	3.19459e-16	0.619278	0.25	0.041	8.0606e-12
PPP1R15A	3.26323e-16	-0.58593	0.126	0.327	8.23378e-12
RRAD	3.9308e-16	-0.565409	0.085	0.26	9.91819e-12
PVALB	5.99869e-16	0.563985	0.602	0.375	1.51359e-11
LRRFIP1	9.20068e-16	-0.505872	0.517	0.711	2.32152e-11
ELF3	9.48736e-16	-0.41628	0.162	0.378	2.39385e-11
ARPC1B	1.75824e-15	-0.351765	0.046	0.187	4.43638e-11
IER2	1.7917e-15	-0.54673	0.287	0.517	4.52081e-11
KLHL3	2.39022e-15	0.519356	0.285	0.07	6.031e-11
MAL	2.61392e-15	0.385964	0.954	0.889	6.59544e-11
GPX1	2.70114e-15	-0.541092	0.399	0.597	6.81552e-11
RBBP8	2.88222e-15	-0.539069	0.242	0.451	7.27243e-11
EGR1	3.28645e-15	-0.555622	0.198	0.416	8.29237e-11
NUCB2	1.05421e-14	0.491101	0.634	0.406	2.65999e-10
NCOA7	1.07358e-14	-0.42682	0.073	0.229	2.70886e-10
CD24	1.2691e-14	-0.392487	0.741	0.87	3.20219e-10
LINC00963	1.57172e-14	-0.389393	0.102	0.273	3.96576e-10
ITM2B	1.93604e-14	-0.330945	0.93	0.981	4.88502e-10
PSAP	2.09501e-14	0.39139	0.775	0.651	5.28612e-10
CLTRN	2.21195e-14	-0.388733	0.063	0.213	5.58119e-10
MT-TT	2.67352e-14	0.461097	0.732	0.571	6.74583e-10
COX4I1	2.87255e-14	0.385321	0.855	0.784	7.24801e-10
PLEKHA1	5.02016e-14	-0.477823	0.145	0.33	1.26669e-09
KCNJ1	5.07728e-14	0.377174	0.763	0.581	1.2811e-09
SGK1	9.32133e-14	-0.46196	0.115	0.286	2.35196e-09
TUBB2B	1.24395e-13	0.452581	0.23	0.044	3.13873e-09
YBX3	1.29244e-13	-0.486222	0.211	0.416	3.2611e-09
SLC25A29	1.56991e-13	-0.370763	0.111	0.279	3.96121e-09
ARHGAP29	1.70861e-13	-0.46212	0.235	0.441	4.31116e-09
LINC02121	1.81369e-13	0.481062	0.211	0.032	4.57631e-09
PLEKHA4	1.97873e-13	-0.338603	0.035	0.152	4.99272e-09
BTG2	2.49032e-13	-0.46278	0.133	0.311	6.28359e-09
HNRNPDL	2.65748e-13	-0.446513	0.373	0.578	6.70534e-09
SOX9	2.8897e-13	-0.316472	0.061	0.203	7.29128e-09
CYR61	3.20786e-13	-0.445606	0.122	0.295	8.09407e-09
SLC12A1	3.3565e-13	0.609176	0.285	0.083	8.46911e-09
LDHA	3.67968e-13	-0.453728	0.4	0.587	9.28456e-09
ZFAND5	3.91546e-13	-0.441346	0.179	0.368	9.87948e-09
AC007906.2	4.43261e-13	-0.408473	0.091	0.248	1.11844e-08
MT-TE	4.47962e-13	0.349946	0.894	0.806	1.1303e-08
NUDT4	7.54668e-13	0.442921	0.713	0.53	1.90418e-08
MTND1P23	9.84538e-13	0.492054	0.396	0.194	2.48419e-08
DNASE1	1.24636e-12	0.504586	0.39	0.181	3.14481e-08
KRT19	1.31785e-12	-0.592083	0.235	0.435	3.32521e-08
CRABP1	1.57748e-12	0.551665	0.437	0.238	3.98029e-08
PIK3R1	1.62793e-12	0.523692	0.545	0.333	4.10758e-08
RHOB	2.0146e-12	-0.340475	0.122	0.292	5.08324e-08
NR1H4	2.29649e-12	-0.355692	0.04	0.156	5.7945e-08
CASR	2.30942e-12	0.432387	0.246	0.067	5.82713e-08
CYTOR	2.4048e-12	-0.29508	0.038	0.152	6.06779e-08
LINC00645	2.41874e-12	0.494364	0.33	0.133	6.10296e-08
MT1E	2.43831e-12	-0.518642	0.763	0.848	6.15235e-08
PRSS23	2.45136e-12	0.54714	0.447	0.241	6.18528e-08
H3F3B	2.72656e-12	-0.332428	0.798	0.898	6.87967e-08
ATP5F1B	3.23599e-12	0.340302	0.857	0.819	8.16505e-08
BIRC3	6.26189e-12	-0.356732	0.049	0.171	1.58e-07
NR4A1	7.38809e-12	-0.2955	0.044	0.159	1.86416e-07
PEBP1	8.58468e-12	0.258793	0.955	0.87	2.16609e-07
2020-09-10	1.0699e-11	-0.311743	0.082	0.222	2.69958e-07
HMGCS2	1.09751e-11	0.752993	0.177	0.025	2.76925e-07
LRP2	1.12421e-11	-0.397021	0.059	0.187	2.83661e-07
FDX1	1.16191e-11	0.472005	0.486	0.279	2.93173e-07
UPP1	1.16427e-11	-0.424635	0.139	0.295	2.93769e-07
TIMP1	1.2311e-11	-0.459815	0.064	0.19	3.10631e-07
TMSB10	1.35068e-11	-0.45119	0.572	0.717	3.40803e-07
JUNB	1.85133e-11	-0.408068	0.211	0.397	4.67127e-07
SYNE2	1.91204e-11	-0.436372	0.369	0.559	4.82445e-07
TPM3	2.33022e-11	-0.409856	0.345	0.527	5.87961e-07
TSC22D1	2.45975e-11	-0.3969	0.257	0.448	6.20644e-07
DAB2	2.51957e-11	-0.51355	0.222	0.394	6.35739e-07
DYNLL1	2.86484e-11	0.35673	0.762	0.625	7.22856e-07
TCIM	2.96568e-11	-0.565896	0.225	0.394	7.483e-07
COX6B1	3.03722e-11	0.305836	0.885	0.822	7.66352e-07
KCNIP4	3.0451e-11	-0.250236	0.068	0.2	7.68339e-07
AKAP12	3.27965e-11	-0.328437	0.037	0.143	8.27522e-07
VMP1	4.05541e-11	-0.423652	0.158	0.317	1.02326e-06
SULT1A1	4.77148e-11	0.379628	0.247	0.076	1.20394e-06
ZNF770	4.85058e-11	-0.374391	0.156	0.324	1.2239e-06
ATP5IF1	4.90599e-11	0.320532	0.828	0.714	1.23788e-06
RASSF4	5.77998e-11	-0.282841	0.074	0.206	1.45841e-06
MSN	6.10563e-11	-0.342074	0.163	0.33	1.54057e-06
GPX2	7.64582e-11	-0.274639	0.026	0.117	1.92919e-06
RPS3A	7.81337e-11	0.291096	0.888	0.848	1.97147e-06
SCPEP1	7.84187e-11	0.4714	0.486	0.295	1.97866e-06
RBPMS	7.87326e-11	-0.386375	0.188	0.359	1.98658e-06
CADM1	9.17805e-11	0.477722	0.466	0.273	2.3158e-06
SKIL	1.03229e-10	-0.326689	0.058	0.178	2.60467e-06
CCL2	1.11024e-10	-0.524604	0.068	0.19	2.80136e-06
TNFRSF11B	1.12741e-10	-0.413916	0.08	0.213	2.84468e-06
LPL	1.30267e-10	0.388351	0.199	0.048	3.28691e-06
HIST1H1E	1.31897e-10	-0.398143	0.143	0.298	3.32803e-06
MIDN	1.43888e-10	-0.309174	0.086	0.222	3.63058e-06
FUBP1	1.57874e-10	-0.276725	0.164	0.337	3.98348e-06
SQLE	1.88847e-10	-0.441489	0.105	0.244	4.76499e-06
DUSP9	1.9458e-10	0.468798	0.286	0.114	4.90965e-06
HLA-E	2.82909e-10	-0.369672	0.326	0.502	7.13836e-06
GADD45A	3.0294e-10	-0.385564	0.21	0.378	7.64378e-06
CD151	3.45448e-10	-0.344961	0.239	0.416	8.71635e-06
RARRES2	3.63121e-10	0.481464	0.375	0.194	9.16228e-06
CLDN4	3.6748e-10	-0.533369	0.341	0.502	9.27224e-06
VPS13C	4.11701e-10	-0.345064	0.147	0.302	1.0388e-05
COX7A1	4.67293e-10	0.481567	0.501	0.314	1.17907e-05
HLA-DRB5	4.82645e-10	0.388275	0.12	0.003	1.21781e-05
CCNL1	4.92866e-10	-0.389049	0.19	0.352	1.2436e-05
HSPA8	5.22553e-10	0.349622	0.653	0.483	1.31851e-05
CCND1	5.82217e-10	0.418039	0.317	0.143	1.46905e-05
PPP2R3A	6.17648e-10	-0.330844	0.188	0.352	1.55845e-05
MT2A	6.31346e-10	-0.498673	0.903	0.93	1.59301e-05
RNF19A	8.59922e-10	-0.298808	0.093	0.225	2.16976e-05
PTMAP2	8.67834e-10	-0.314347	0.365	0.549	2.18972e-05
MCCD1	9.56271e-10	0.450308	0.385	0.213	2.41286e-05
CYBA	1.12656e-09	-0.381247	0.171	0.327	2.84254e-05
PPDPF	1.15498e-09	0.257224	0.874	0.816	2.91426e-05
PRDX2	1.25856e-09	0.32583	0.789	0.721	3.17561e-05
HS3ST1	1.26881e-09	-0.309889	0.059	0.168	3.20147e-05
TIMP3	1.27999e-09	-0.468547	0.283	0.451	3.22967e-05
MORN4	1.37517e-09	0.322319	0.153	0.025	3.46982e-05
BEX3	1.42894e-09	0.300692	0.818	0.746	3.60551e-05
IRF1	1.60853e-09	-0.300351	0.097	0.232	4.05864e-05
KRT18	1.73575e-09	-0.443861	0.337	0.508	4.37964e-05
CAST	1.95913e-09	-0.35774	0.425	0.594	4.94328e-05
CFI	2.09253e-09	-0.268685	0.099	0.232	5.27988e-05
LINC01503	2.20204e-09	-0.365641	0.177	0.327	5.55618e-05
DST	2.2627e-09	-0.374209	0.156	0.302	5.70925e-05
TMEM176B	2.75777e-09	-0.315012	0.253	0.429	6.9584e-05
BHLHE40	2.89681e-09	-0.327691	0.137	0.283	7.30923e-05
HES1	3.21703e-09	-0.637453	0.536	0.676	8.11721e-05
TMEM176A	3.4071e-09	-0.344554	0.209	0.368	8.5968e-05
MTCO1P12	3.49444e-09	0.312863	0.837	0.749	8.81716e-05
MT-TY	3.68114e-09	0.374462	0.375	0.197	9.28824e-05
SAT1	3.80627e-09	-0.385894	0.76	0.832	9.60398e-05
CXCL2	3.85598e-09	-0.604086	0.115	0.248	9.72941e-05
HIST1H1C	3.87208e-09	-0.360011	0.136	0.276	9.77004e-05
DSTN	3.90201e-09	-0.275144	0.876	0.924	9.84556e-05
SERPING1	3.90877e-09	-0.319177	0.291	0.467	9.86261e-05
MACF1	4.24784e-09	-0.302023	0.164	0.317	0.000107182
SYTL2	4.73926e-09	-0.413672	0.124	0.257	0.000119581
TRPM7	5.01912e-09	0.383166	0.353	0.178	0.000126642
WWTR1	5.15847e-09	-0.314147	0.162	0.314	0.000130159
UQCR11	5.38352e-09	0.265826	0.872	0.813	0.000135837
PGAM2	5.73517e-09	0.346889	0.175	0.044	0.00014471
EZR	6.68572e-09	-0.381214	0.41	0.565	0.000168694
ATP5MC2	6.78384e-09	0.29781	0.747	0.632	0.00017117
PLSCR1	7.70609e-09	-0.275462	0.158	0.311	0.00019444
NFKBIA	7.76882e-09	-0.517957	0.366	0.511	0.000196023
EFHD1	1.03797e-08	0.412542	0.428	0.267	0.000261902
MSMO1	1.07871e-08	-0.348734	0.095	0.213	0.00027218
TXNIP	1.20396e-08	0.330096	0.773	0.619	0.000303783
TKT	1.21342e-08	-0.285499	0.128	0.267	0.00030617
UQCRC2	1.29855e-08	0.378684	0.527	0.384	0.000327651
APLP2	1.4872e-08	0.267026	0.861	0.813	0.000375249
LACTB2	1.5023e-08	-0.32613	0.146	0.286	0.00037906
SELENOW	1.52625e-08	0.327914	0.706	0.59	0.000385104
HLA-DRA	1.55226e-08	-0.446172	0.22	0.375	0.000391666
FABP3	1.71352e-08	0.49063	0.469	0.311	0.000432356
SLC16A5	1.7198e-08	-0.254569	0.03	0.111	0.00043394
SPATS2L	1.72868e-08	-0.358104	0.229	0.39	0.000436181
FRMD3	2.03617e-08	0.33072	0.237	0.095	0.000513767
COLCA1	2.41538e-08	0.345844	0.215	0.076	0.000609448
BAG5	2.59001e-08	-0.27128	0.151	0.292	0.000653512
MORF4L1P1	2.71244e-08	-0.348544	0.221	0.365	0.000684403
USP53	2.76339e-08	-0.299393	0.134	0.27	0.000697258
CYFIP2	2.80181e-08	0.386979	0.328	0.171	0.000706954
ATP5PO	2.90179e-08	0.272661	0.804	0.737	0.00073218
DYNLT3	2.98946e-08	-0.286285	0.143	0.279	0.000754301
MT-TF	3.04057e-08	0.406232	0.416	0.267	0.000767197
SPINK1	3.07619e-08	-0.384359	0.031	0.111	0.000776184
RTN4	3.13171e-08	0.309722	0.84	0.74	0.000790193
JAK1	3.24061e-08	-0.335571	0.264	0.416	0.00081767
MYO1B	3.28825e-08	-0.3403	0.2	0.34	0.000829692
ACTR2	3.46764e-08	-0.347287	0.185	0.33	0.000874956
FOSB	3.64238e-08	-0.331411	0.078	0.187	0.000919045
CALB1	3.86267e-08	0.881117	0.604	0.53	0.000974628
PRDX3	4.59055e-08	0.333991	0.674	0.571	0.00115829
UXS1	5.18193e-08	0.352138	0.454	0.295	0.0013075
PUM3	5.59267e-08	-0.306534	0.13	0.257	0.00141114
GSDME	5.80142e-08	0.308545	0.132	0.025	0.00146381
ZNF292	5.80606e-08	-0.269603	0.134	0.267	0.00146498
PPA1	6.25068e-08	-0.294399	0.203	0.346	0.00157717
IVNS1ABP	7.05489e-08	0.324227	0.509	0.352	0.00178009
INSIG1	7.43027e-08	-0.251613	0.046	0.133	0.00187481
UBE2K	8.43508e-08	-0.300471	0.208	0.356	0.00212834
TACC1	8.47704e-08	0.386085	0.43	0.27	0.00213893
TOMM7	1.17425e-07	0.300869	0.697	0.575	0.00296286
SLC16A7	1.2224e-07	0.336146	0.402	0.254	0.00308436
PTPN1	1.22359e-07	-0.373955	0.165	0.298	0.00308737
MRPL34	1.24532e-07	0.334961	0.619	0.473	0.00314219
ITGB1	1.257e-07	-0.37647	0.316	0.46	0.00317167
GADD45B	1.3028e-07	-0.346235	0.371	0.524	0.00328724
HINT2	1.50463e-07	0.366774	0.393	0.254	0.00379648
CNN3	1.68074e-07	-0.303798	0.323	0.463	0.00424085
DCXR	1.72908e-07	0.344324	0.494	0.333	0.00436282
VCL	1.73554e-07	-0.282757	0.147	0.279	0.00437911
PCBP2	1.76154e-07	0.315668	0.623	0.492	0.00444471
IDH2	2.04344e-07	0.329112	0.73	0.641	0.005156
TAF1D	2.06553e-07	-0.261013	0.104	0.216	0.00521174
TBL1X	2.17149e-07	0.403705	0.325	0.184	0.0054791
EMP1	2.33353e-07	-0.286822	0.068	0.165	0.00588796
TPST2	2.61561e-07	0.341611	0.244	0.111	0.00659972
TMEM230	2.94839e-07	0.33918	0.469	0.321	0.00743937
DMAC1	2.96408e-07	0.364185	0.429	0.286	0.00747896
LINC01896	2.98454e-07	0.279235	0.241	0.108	0.00753059
RHOBTB3	3.32441e-07	0.387023	0.521	0.381	0.00838815
NDUFB8	3.55469e-07	0.298948	0.617	0.492	0.00896918
ITGA2	3.87629e-07	-0.345442	0.213	0.356	0.00978067
ST6GAL1	3.8846e-07	-0.499172	0.139	0.254	0.00980162
MTATP8P2	4.12464e-07	0.507895	0.111	0.019	0.0104073
TSPAN7	4.51084e-07	0.308917	0.263	0.13	0.0113817
MYL12A	4.61378e-07	-0.302815	0.394	0.524	0.0116415
TACSTD2	5.16479e-07	-0.436894	0.372	0.517	0.0130318
DDIT3	5.24606e-07	-0.447784	0.178	0.298	0.0132369
MORF4L1	5.27475e-07	-0.274161	0.702	0.8	0.0133092
NDUFA3	5.47114e-07	0.294381	0.79	0.717	0.0138048
ENO1	5.50996e-07	-0.306278	0.658	0.733	0.0139027
MTCO3P12	5.55445e-07	0.374317	0.569	0.467	0.014015
TEX41	5.60413e-07	0.351203	0.227	0.102	0.0141403
CD2AP	5.69862e-07	-0.32986	0.331	0.467	0.0143787
SHISA3	5.75253e-07	0.353652	0.22	0.095	0.0145148
LMAN1	6.08617e-07	0.356087	0.601	0.511	0.0153566
S100A2	7.12378e-07	-0.799838	0.32	0.429	0.0179747
ARFGAP3	7.18392e-07	-0.324128	0.226	0.356	0.0181265
ATP5PB	7.59158e-07	0.25589	0.755	0.667	0.0191551
ACTN4	7.9765e-07	-0.26795	0.216	0.356	0.0201263
NDUFA10	8.20509e-07	0.310606	0.647	0.568	0.0207031
EFNA5	8.26741e-07	-0.270332	0.145	0.263	0.0208603
TPD52	8.45808e-07	0.388908	0.297	0.168	0.0213414
PTP4A2	8.56752e-07	-0.269934	0.198	0.33	0.0216176
HPN	9.11233e-07	0.313146	0.35	0.206	0.0229922
HADHB	9.23205e-07	0.316772	0.527	0.397	0.0232943
HMGCS1	9.38757e-07	-0.278396	0.07	0.162	0.0236867
AC087045.3	1.03916e-06	0.3018	0.2	0.079	0.02622
PAX8	1.06941e-06	-0.295427	0.172	0.298	0.0269833
ADIRF	1.13525e-06	0.397375	0.305	0.168	0.0286445
ALDH2	1.23834e-06	0.358267	0.35	0.216	0.0312457
SLC16A9	1.3707e-06	-0.252104	0.066	0.156	0.0345855
MRPS6	1.41687e-06	0.348555	0.473	0.321	0.0357505
MGP	1.45243e-06	-0.483833	0.109	0.213	0.0366477
ETFB	1.56988e-06	0.315931	0.393	0.26	0.0396112
ZNF385D	1.70984e-06	0.317089	0.326	0.19	0.0431427
AHCYL1	1.89055e-06	0.41327	0.497	0.384	0.0477025
C16orf89	2.1436e-06	0.257071	0.185	0.073	0.0540873
TRAM1	2.58229e-06	-0.256767	0.293	0.429	0.0651563
PET100	2.75361e-06	-0.265885	0.179	0.298	0.069479
FOLR1	2.86724e-06	0.333378	0.369	0.235	0.0723462
IQGAP1	3.21483e-06	-0.278562	0.32	0.451	0.0811167
FAM177A1	3.22726e-06	-0.275054	0.239	0.365	0.0814303
NENF	3.46408e-06	0.299691	0.447	0.308	0.0874058
CEP70	4.00021e-06	-0.312131	0.146	0.254	0.100933
COX7A2L	4.03023e-06	0.297328	0.482	0.359	0.101691
SNHG9	4.085e-06	-0.259845	0.165	0.279	0.103073
COMMD6	4.10341e-06	0.262799	0.668	0.568	0.103537
ACTB	4.11562e-06	-0.250367	0.903	0.933	0.103845
BBOX1	4.4624e-06	-0.265483	0.061	0.143	0.112595
WNK4	4.78343e-06	0.428979	0.299	0.181	0.120695
CXCL3	5.02289e-06	-0.48421	0.109	0.21	0.126737
SELENOP	5.05938e-06	0.325865	0.447	0.324	0.127658
ZFP36L2	5.18634e-06	-0.319761	0.246	0.359	0.130862
UQCRFS1	5.34608e-06	0.279958	0.683	0.581	0.134892
GLRX	5.64823e-06	-0.334568	0.173	0.286	0.142516
CTSF	5.79115e-06	0.271548	0.158	0.057	0.146122
NDUFV1	6.11006e-06	0.264401	0.396	0.26	0.154169
NME4	6.58343e-06	0.285013	0.25	0.13	0.166113
MFSD4A	6.63852e-06	0.257441	0.225	0.111	0.167503
ACAT1	6.79365e-06	0.292227	0.717	0.663	0.171417
LINC01158	8.0987e-06	0.295388	0.218	0.108	0.204347
DEPP1	8.47449e-06	-0.30406	0.097	0.187	0.213828
PFN2	8.62302e-06	0.33673	0.417	0.302	0.217576
STOML2	8.68819e-06	0.286738	0.333	0.206	0.21922
UGP2	8.73627e-06	-0.279895	0.27	0.397	0.220434
GAS6	1.03153e-05	0.250259	0.182	0.079	0.260276
RCAN1	1.07469e-05	-0.262774	0.113	0.21	0.271166
KITLG	1.13923e-05	-0.300186	0.169	0.276	0.287449
TSTD1	1.22466e-05	0.289484	0.571	0.46	0.309006
FXYD2	1.25316e-05	0.320033	0.679	0.613	0.316197
S100A10	1.27535e-05	-0.299186	0.699	0.778	0.321795
GOLIM4	1.5974e-05	0.303931	0.287	0.165	0.403055
AC019197.1	1.82975e-05	-0.278546	0.276	0.394	0.461684
CTSB	1.8494e-05	-0.333669	0.361	0.473	0.466641
TARS	1.93606e-05	-0.260852	0.144	0.244	0.488506
HLA-DRB1	1.9447e-05	-0.369213	0.237	0.352	0.490686
SDHD	1.98346e-05	0.259609	0.44	0.314	0.500468
WBP11	2.32794e-05	-0.313597	0.222	0.327	0.587387
MT-TH	2.86891e-05	0.282803	0.307	0.194	0.723883
BSG	2.92887e-05	0.271846	0.626	0.524	0.739012
MT-ND6	3.04653e-05	-0.318544	0.352	0.457	0.7687
MRPL40	3.29766e-05	0.266451	0.276	0.168	0.832066
TMEM72	3.38084e-05	0.289583	0.251	0.146	0.853054
TRA2B	3.40937e-05	-0.252673	0.173	0.276	0.860251
PTGER3	3.55811e-05	0.275338	0.438	0.311	0.897781
UGT2B7	3.62524e-05	-0.343917	0.114	0.203	0.91472
CDC42	3.94917e-05	-0.273891	0.556	0.641	0.996455
CLCNKA	3.97884e-05	0.294835	0.258	0.152	1
UBE2H	4.07263e-05	-0.256122	0.202	0.308	1
CLDN3	4.25551e-05	-0.27225	0.131	0.225	1
DNAJC10	4.30404e-05	-0.261097	0.184	0.289	1
SLC3A1	4.41308e-05	0.337717	0.491	0.397	1
MT-TC	4.56381e-05	0.283748	0.154	0.067	1
HIBADH	4.64647e-05	0.267303	0.301	0.19	1
PSMC1	5.55569e-05	-0.259572	0.189	0.292	1
AIF1L	5.86301e-05	0.291189	0.56	0.463	1
RPL10P9	6.93137e-05	0.311428	0.115	0.041	1
LGALS3	7.0491e-05	-0.272035	0.59	0.686	1
MTRNR2L1	7.59615e-05	0.407684	0.123	0.048	1
ATP6AP1	7.81311e-05	0.27142	0.364	0.251	1
NDUFB7	7.97673e-05	0.262027	0.594	0.514	1
PMM1	8.22936e-05	0.282584	0.179	0.089	1
KRT8	9.05396e-05	-0.314276	0.312	0.413	1
SLC12A2	9.06627e-05	0.281528	0.241	0.143	1
CDV3	9.12581e-05	-0.275148	0.24	0.346	1
GABARAPL2	9.67167e-05	0.253597	0.545	0.438	1
MRPL57	0.000103196	0.264731	0.524	0.425	1
EFEMP1	0.000113596	-0.281117	0.143	0.232	1
SNHG8	0.000125739	-0.268568	0.381	0.486	1
LIMA1	0.000134802	-0.305759	0.278	0.375	1
ADI1	0.000137302	-0.257484	0.407	0.502	1
CFL1	0.00014087	-0.256681	0.499	0.603	1
ALDOB	0.000147424	0.251202	0.284	0.175	1
DSP	0.000148732	-0.260766	0.246	0.349	1
REXO2	0.000150879	0.259019	0.478	0.39	1
GPRC5B	0.000153746	0.299023	0.274	0.178	1
EIF3J	0.000155055	-0.271984	0.34	0.448	1
ABCA5	0.000156915	0.277773	0.332	0.225	1
VDR	0.00016351	0.263409	0.171	0.086	1
METTL7A	0.000164947	0.295177	0.304	0.2	1
ADD3	0.000170264	0.252205	0.349	0.244	1
PCBD1	0.000174187	0.262313	0.512	0.416	1
POU3F3	0.000193039	0.256039	0.547	0.46	1
CHMP4B	0.000193931	-0.274208	0.182	0.27	1
SPTSSA	0.000345221	-0.313934	0.285	0.371	1
CLCN5	0.00035715	0.258366	0.207	0.121	1
CIB1	0.00040151	-0.265287	0.356	0.448	1
DIO2	0.000407343	0.299522	0.203	0.117	1
HSD11B2	0.000606045	0.263936	0.72	0.619	1
NDUFA9	0.00061628	0.257975	0.397	0.308	1
MT-TS2	0.000746378	0.29523	0.495	0.413	1
SDHA	0.000748279	0.278778	0.364	0.276	1
TCEAL2	0.000875809	0.268763	0.158	0.086	1
MRPS12	0.00155506	0.288935	0.393	0.317	1
SPR	0.00168287	0.293911	0.19	0.121	1
HSPA5	0.00200255	-0.270553	0.496	0.562	1
HSF1	0.00268256	0.264249	0.301	0.229	1
NDRG1	0.00325272	0.286032	0.228	0.159	1
CTGF	0.0162371	-0.339841	0.108	0.156	1
ZRANB2	0.0181784	0.262155	0.393	0.346	1
AQP2	0.0303598	-0.459128	0.163	0.213	1
KLK1	0.0446522	0.689514	0.216	0.162	1
RALBP1	0.0505708	0.265222	0.528	0.483	1
TAOK1	0.114204	1.33551	0.174	0.21	1
MT1H	0.257846	0.490386	0.56	0.616	1
SFRP1	0.340238	-0.551662	0.667	0.514	1
MT1G	0.804748	0.253737	0.869	0.917	1

## Sheet: LOH
gene_id	p_val	avg_logFC	pct.1	pct.2	p_val_adj
SPP1	0	-1.73104	0.881	0.999	0
MT-RNR1	3.07941e-250	0.660568	1	1	7.76997e-246
IFITM3	1.76707e-206	-0.934693	0.684	0.902	4.45866e-202
MT2A	6.31562e-166	-0.899095	0.845	0.965	1.59356e-161
MT-TW	7.22244e-146	-0.795914	0.223	0.562	1.82237e-141
IFITM2	8.77e-140	-0.875966	0.537	0.792	2.21285e-135
MT1X	4.86347e-123	-0.91006	0.581	0.831	1.22715e-118
MT1G	1.15275e-122	-0.792311	0.735	0.932	2.90862e-118
GPX3	5.41952e-121	-0.955125	0.605	0.807	1.36745e-116
MT1E	6.10893e-117	-0.775079	0.707	0.893	1.54141e-112
MT-ATP8	1.42447e-113	-0.472872	0.997	0.997	3.59422e-109
RPL41	5.72093e-111	-0.600449	0.551	0.781	1.4435e-106
KNG1	1.06108e-101	0.664416	0.876	0.757	2.67732e-97
PABPC1	3.09158e-99	0.517129	0.879	0.712	7.80068e-95
MT-TP	6.55206e-94	0.819719	0.919	0.816	1.65322e-89
MT-CYB	7.71011e-94	0.28254	1	1	1.94541e-89
TCIM	2.56494e-90	-0.713658	0.384	0.641	6.47186e-86
MIF	1.42954e-88	-0.415324	0.161	0.43	3.60702e-84
MT-TE	3.19832e-85	0.643239	0.866	0.698	8.07001e-81
MT-ND4L	3.15196e-80	-0.456939	0.989	0.99	7.95302e-76
MT1H	3.76932e-80	-0.759316	0.363	0.638	9.51074e-76
MTATP6P1	7.95424e-78	-0.433507	0.979	0.972	2.00701e-73
PSAP	1.98874e-75	0.459527	0.831	0.654	5.01799e-71
SLC12A1	8.03729e-73	0.35839	0.979	0.916	2.02797e-68
CDH6	2.41436e-71	-0.354644	0.022	0.144	6.0919e-67
FKBP5	3.64866e-69	-0.584434	0.201	0.431	9.20631e-65
MT1F	1.07525e-63	-0.637623	0.542	0.745	2.71307e-59
CXCL14	2.50687e-62	0.905804	0.816	0.701	6.32534e-58
MTATP8P2	7.56499e-62	0.994074	0.237	0.024	1.9088e-57
HSP90AA1	5.02081e-59	0.407086	0.961	0.914	1.26685e-54
S100A11	4.26859e-58	-0.525597	0.656	0.825	1.07705e-53
PEBP1	5.53421e-55	0.292888	0.987	0.95	1.39639e-50
GNAS	1.52844e-54	0.421183	0.86	0.71	3.85656e-50
FXYD2	3.82944e-54	-0.514221	0.499	0.674	9.66244e-50
DBI	3.94215e-53	-0.446552	0.709	0.818	9.94683e-49
AL365357.1	8.23505e-53	-0.30304	0.069	0.219	2.07787e-48
MT2P1	4.75761e-51	-0.31019	0.064	0.204	1.20044e-46
MT-TF	7.98998e-51	0.554075	0.449	0.228	2.01603e-46
PLAU	1.35421e-49	0.592161	0.387	0.165	3.41695e-45
MT-ND2	3.16536e-49	0.255595	1	1	7.98684e-45
RPL3	5.77304e-48	0.328879	0.871	0.781	1.45665e-43
SEC14L1	6.84096e-48	-0.519241	0.264	0.443	1.72611e-43
MTRNR2L1	1.9385e-46	0.695476	0.229	0.049	4.89121e-42
FTH1	1.97796e-46	-0.25882	0.985	0.984	4.99078e-42
HLA-B	3.12097e-46	0.577768	0.537	0.334	7.87483e-42
CA12	3.40939e-46	0.409268	0.831	0.697	8.60258e-42
MT-TS2	6.0127e-46	0.604788	0.513	0.296	1.51712e-41
SOD2	3.09345e-45	-0.552451	0.283	0.468	7.80539e-41
PDZK1IP1	3.86015e-41	-0.545152	0.26	0.434	9.73992e-37
RARRES3	1.06569e-40	-0.417163	0.148	0.303	2.68895e-36
SNRPGP10	1.15482e-37	-0.263466	0.078	0.205	2.91385e-33
AC114491.1	9.70596e-37	-0.336194	0.165	0.32	2.44901e-32
HIST1H1E	1.81058e-36	-0.382765	0.184	0.34	4.56845e-32
MAL	1.84046e-36	0.276592	0.955	0.901	4.64386e-32
FXYD4	2.3418e-36	0.438901	0.206	0.049	5.90882e-32
ARL4D	1.1449e-35	-0.380865	0.155	0.303	2.8888e-31
HSP90AB1	2.1687e-35	0.258613	0.938	0.888	5.47207e-31
NAT8	2.797e-35	-0.737045	0.225	0.373	7.05738e-31
PPP1R1A	4.10225e-35	-0.442927	0.572	0.685	1.03508e-30
CLCNKB	5.53485e-35	0.404782	0.617	0.438	1.39655e-30
MTND3P19	7.5954e-35	0.355	0.124	0.003	1.91647e-30
EFHD1	1.08566e-34	0.366118	0.641	0.481	2.73933e-30
GADD45A	1.14229e-34	-0.412712	0.389	0.549	2.88222e-30
EEF2	1.55116e-34	0.385325	0.531	0.344	3.91389e-30
SUCNR1	1.20187e-33	-0.478692	0.317	0.488	3.03257e-29
KCNJ1	1.32381e-33	0.311767	0.8	0.672	3.34024e-29
SOSTDC1	2.91701e-33	0.344495	0.261	0.096	7.36021e-29
EIF4A2	6.42992e-33	0.335546	0.547	0.36	1.6224e-28
PTMAP2	1.1106e-32	-0.347849	0.436	0.584	2.80226e-28
RPL9P9	1.71128e-32	-0.331331	0.343	0.506	4.31789e-28
NNMT	4.26942e-32	-0.583784	0.099	0.218	1.07726e-27
MT-TC	4.71942e-32	0.401343	0.202	0.057	1.1908e-27
HLA-DRB5	6.51878e-32	0.265588	0.111	0.001	1.64482e-27
APLP2	1.07365e-31	0.258744	0.884	0.826	2.70904e-27
CAT	1.26751e-31	0.348475	0.437	0.255	3.19818e-27
ATP5MC3	1.32475e-31	-0.36066	0.844	0.879	3.34262e-27
HSPA1A	1.85717e-31	0.438518	0.485	0.296	4.686e-27
CLTRN	3.51977e-31	-0.358655	0.092	0.209	8.88109e-27
LDHA	5.92455e-31	-0.420139	0.48	0.628	1.49488e-26
ITGB6	1.06904e-30	-0.562318	0.213	0.349	2.6974e-26
MT-TT	2.0113e-30	0.377154	0.71	0.578	5.07491e-26
MT1M	7.36547e-30	-0.39026	0.101	0.218	1.85846e-25
C16orf89	8.03054e-30	0.375489	0.293	0.134	2.02627e-25
HLA-C	1.15471e-29	0.392013	0.572	0.426	2.91357e-25
IFI6	1.326e-29	0.435167	0.321	0.159	3.34577e-25
HLA-A	1.34932e-29	0.476533	0.609	0.513	3.40461e-25
CYBA	1.70077e-29	-0.381011	0.277	0.429	4.29138e-25
LINC01503	1.77843e-29	-0.395797	0.177	0.311	4.48733e-25
MORF4L1P1	4.73339e-29	-0.29854	0.225	0.373	1.19433e-24
HIF1A	5.17185e-29	-0.45627	0.343	0.471	1.30496e-24
MT-TL1	8.86857e-29	0.322395	0.717	0.57	2.23772e-24
FGF9	1.57161e-28	0.332866	0.277	0.124	3.96548e-24
PLCB1	2.96001e-28	0.351863	0.494	0.334	7.46871e-24
IVNS1ABP	3.97154e-28	0.313471	0.456	0.282	1.0021e-23
C6orf48	6.66218e-28	0.312037	0.389	0.217	1.681e-23
CASR	7.8551e-28	0.340405	0.45	0.281	1.982e-23
PET100	2.69991e-27	-0.300189	0.161	0.292	6.81241e-23
RPS4X	5.17151e-27	0.283187	0.757	0.629	1.30487e-22
PROX1	5.94849e-27	0.347786	0.166	0.042	1.50092e-22
PPP1R1B	8.49521e-27	-0.310519	0.099	0.209	2.14351e-22
EGF	1.34083e-26	0.417549	0.287	0.141	3.38319e-22
UBC	2.06536e-26	0.338527	0.7	0.557	5.21132e-22
TNFSF10	4.98414e-26	-0.491315	0.315	0.452	1.2576e-21
SULT1A1	8.25043e-26	0.308462	0.241	0.1	2.08175e-21
OGDHL	8.58216e-26	0.273992	0.265	0.119	2.16545e-21
ATP5PD	1.24856e-25	-0.293159	0.802	0.825	3.15035e-21
SORL1	1.83042e-25	-0.694821	0.325	0.169	4.61851e-21
RBBP8	3.36489e-25	-0.383263	0.339	0.472	8.49029e-21
SOX4	1.47279e-24	0.356727	0.526	0.366	3.71614e-20
MT-TH	1.68337e-24	0.301333	0.285	0.142	4.24748e-20
SERPINA5	1.81629e-24	0.559295	0.553	0.441	4.58287e-20
GPC3	1.09742e-23	0.296392	0.351	0.199	2.76901e-19
CYCS	2.58796e-23	-0.381571	0.692	0.722	6.52994e-19
NDUFB4	1.20972e-22	-0.277776	0.728	0.783	3.05235e-18
CIB1	1.22457e-22	-0.328705	0.363	0.488	3.08984e-18
IGFBP2	1.40946e-22	0.3098	0.282	0.144	3.55636e-18
CYFIP2	1.56828e-22	0.262503	0.515	0.354	3.95708e-18
POU3F3	1.69922e-22	0.252518	0.706	0.564	4.28746e-18
DAB2	5.91504e-22	-0.350966	0.317	0.44	1.49248e-17
MINOS1	7.53963e-22	-0.296963	0.603	0.681	1.9024e-17
ADAMTS1	8.1548e-22	-0.363229	0.16	0.273	2.05762e-17
RASSF4	8.59259e-22	-0.27091	0.099	0.197	2.16808e-17
SLC5A3	9.01654e-22	0.290217	0.392	0.245	2.27505e-17
JUP	1.8839e-21	0.277468	0.269	0.137	4.75346e-17
TXNIP	2.00154e-21	0.30376	0.75	0.64	5.0503e-17
NR1H4	3.1811e-21	-0.268493	0.135	0.241	8.02655e-17
MARVELD2	3.60225e-21	0.279398	0.377	0.233	9.08919e-17
TMEM72	6.24621e-21	0.279647	0.343	0.202	1.57604e-16
COX17	1.29913e-20	-0.340202	0.527	0.617	3.27797e-16
MFSD4A	1.31491e-20	0.277737	0.311	0.175	3.31779e-16
TMEM176A	1.69712e-20	-0.285523	0.397	0.517	4.28218e-16
PKP4	2.82271e-20	0.258067	0.405	0.26	7.12226e-16
PCK1	3.37431e-20	-0.323481	0.141	0.249	8.51405e-16
SNHG8	3.44565e-20	-0.302548	0.394	0.506	8.69405e-16
CMBL	3.4734e-20	0.297437	0.471	0.328	8.76408e-16
TBC1D4	4.47672e-20	0.252319	0.259	0.133	1.12957e-15
CADM1	4.59309e-20	0.304691	0.44	0.304	1.15893e-15
MT-TV	5.76478e-20	0.308065	0.773	0.687	1.45457e-15
ALDH1A1	1.13234e-19	0.278914	0.529	0.392	2.85712e-15
ARL6IP1	1.30382e-19	0.255193	0.571	0.428	3.28979e-15
APOE	1.45718e-19	-0.361124	0.19	0.301	3.67675e-15
ARFGAP3	5.3226e-19	-0.292723	0.383	0.5	1.343e-14
AIF1L	8.59646e-19	0.259999	0.503	0.373	2.16906e-14
PDIA3P1	8.78405e-19	-0.25534	0.215	0.328	2.21639e-14
CPVL	3.2594e-18	0.297357	0.453	0.32	8.22411e-14
MAOA	4.57098e-18	-0.316092	0.239	0.349	1.15335e-13
NDUFS6	9.74232e-18	-0.294301	0.548	0.622	2.45818e-13
LINC01320	1.52233e-17	-0.320909	0.268	0.374	3.84115e-13
SNHG9	3.8987e-17	-0.318512	0.219	0.324	9.83721e-13
NCOA7	1.79447e-16	-0.314787	0.329	0.431	4.52781e-12
SLIRP	3.30644e-16	-0.268615	0.471	0.564	8.3428e-12
NR2F2	3.67212e-16	0.250412	0.482	0.36	9.26549e-12
IL32	6.56022e-16	-0.25097	0.107	0.191	1.65528e-11
TSPAN1	9.83834e-16	-0.283791	0.377	0.496	2.48241e-11
CXCL12	1.35088e-15	0.286631	0.475	0.354	3.40855e-11
CCL2	1.88685e-15	0.256713	0.197	0.094	4.7609e-11
GPX1	2.75305e-15	-0.289541	0.466	0.552	6.9465e-11
SOD3	1.24895e-14	0.387458	0.375	0.25	3.15134e-10
KLF10	1.48643e-14	0.303377	0.259	0.156	3.75056e-10
VWA1	1.94545e-14	-0.294192	0.183	0.271	4.90875e-10
SOCS3	4.79568e-14	0.266814	0.182	0.092	1.21005e-09
ARHGEF38	7.97057e-14	-0.255065	0.131	0.212	2.01113e-09
LRG1	1.90501e-13	-0.323145	0.114	0.188	4.80671e-09
GDF15	5.68294e-13	-0.296852	0.367	0.461	1.43392e-08
GLRX	9.18192e-13	-0.253089	0.505	0.583	2.31678e-08
CLDN10	1.16997e-12	0.250162	0.725	0.643	2.95208e-08
TACSTD2	1.64027e-12	0.348958	0.509	0.414	4.13872e-08
ACPP	1.73583e-12	0.256918	0.31	0.207	4.37984e-08
TMEM207	3.13978e-12	0.362388	0.184	0.103	7.92229e-08
TACC1	5.38872e-12	0.269447	0.415	0.315	1.35968e-07
TAGLN2	1.02823e-11	-0.312286	0.278	0.361	2.59442e-07
PAPPA2	6.2244e-11	0.532399	0.377	0.302	1.57054e-06
KLF6	9.76474e-11	-0.277193	0.373	0.456	2.46384e-06
DNAJB1	1.02651e-09	0.262197	0.386	0.287	2.59009e-05
AGR2	1.19363e-09	-0.571007	0.099	0.156	3.01176e-05
PTH1R	2.70151e-09	0.255299	0.45	0.375	6.81646e-05
UPP1	6.1829e-09	-0.283374	0.191	0.258	0.000156007
DUSP1	2.12585e-08	-0.294656	0.33	0.399	0.000536393
SKIL	4.09723e-08	-0.265527	0.168	0.226	0.00103381
ANXA2	2.41008e-06	-0.352418	0.353	0.404	0.0608111
IGFBP6	0.00013252	-0.387568	0.106	0.141	1
PCCA	0.00113229	-0.276726	0.244	0.273	1
CXCL2	0.00631401	-0.280518	0.202	0.156	1
CYHR1	0.0128186	-1.54812	0.122	0.096	1
TAOK1	0.155229	-1.50532	0.252	0.263	1
NTPCR	0.290078	-1.0813	0.163	0.173	1
S100A4	0.394315	-0.517398	0.221	0.22	1

## Sheet: PC
gene_id	p_val	avg_logFC	pct.1	pct.2	p_val_adj
BDKRB2	1.93105e-92	-0.622206	0.006	0.275	4.87243e-88
LINC00473	6.76624e-92	-0.836517	0.021	0.38	1.70726e-87
MT-ATP8	1.08537e-48	-0.762266	0.997	1	2.73859e-44
HSPA1A	5.14072e-45	1.55747	0.878	0.437	1.29711e-40
SH3BP5	5.86122e-43	-0.81996	0.084	0.437	1.4789e-38
CREM	1.38318e-39	-1.02564	0.194	0.613	3.49004e-35
MTATP6P1	1.43567e-38	-0.782487	0.924	0.986	3.62249e-34
SPP1	2.06972e-38	-1.41256	0.628	0.923	5.22231e-34
GADD45B	2.58366e-38	1.27233	0.924	0.577	6.5191e-34
ZFP36	7.57422e-37	1.34264	0.835	0.373	1.91113e-32
MT-ND4L	1.20793e-36	-0.695519	0.986	0.993	3.04785e-32
AL365357.1	7.31251e-36	-0.488611	0.036	0.275	1.84509e-31
MT1G	4.68605e-35	-1.0087	0.57	0.93	1.18238e-30
MIF	5.02359e-35	-0.593563	0.149	0.57	1.26755e-30
MT1H	2.1928e-33	-1.06694	0.175	0.556	5.53287e-29
FOS	3.67176e-33	1.00063	0.946	0.697	9.2646e-29
AC093583.1	1.51478e-30	-0.920644	0.156	0.5	3.82209e-26
HSPA1B	3.10308e-30	1.13591	0.765	0.345	7.8297e-26
ID2	9.05967e-29	1.5222	0.752	0.359	2.28594e-24
JUN	3.51188e-27	0.808922	0.945	0.711	8.86117e-23
DNAJB1	3.42178e-26	1.14285	0.773	0.444	8.63384e-22
JUNB	1.19425e-25	0.931208	0.853	0.535	3.01332e-21
ATP1B3	1.12129e-24	-1.01584	0.278	0.606	2.82924e-20
HSP90AA1	1.33584e-24	0.78165	0.989	0.93	3.3706e-20
HLA-DRB5	1.48116e-24	1.0142	0.464	0	3.73726e-20
MT1E	2.03291e-23	-0.938209	0.507	0.803	5.12945e-19
HSPA8	1.27383e-22	0.973667	0.737	0.359	3.21413e-18
PABPC1	2.34816e-22	0.578052	0.936	0.754	5.92488e-18
SLC7A8	1.08516e-21	-0.413441	0.052	0.254	2.73808e-17
MTATP8P2	4.24908e-21	1.13619	0.422	0.007	1.07213e-16
KLF10	1.68016e-20	0.995562	0.665	0.31	4.23939e-16
SLC45A4	2.59206e-20	-0.456193	0.042	0.218	6.54029e-16
RPL41	3.98417e-20	-0.677002	0.61	0.81	1.00528e-15
POR	4.83265e-20	-0.665502	0.174	0.458	1.21938e-15
UMOD	1.12137e-19	1.22278	0.584	0.183	2.82943e-15
SOCS3	1.87738e-19	1.01114	0.56	0.169	4.73699e-15
MTRNR2L1	1.9104e-19	1.08252	0.409	0.021	4.82033e-15
AC114491.1	1.17703e-18	-0.444175	0.096	0.331	2.96987e-14
SNRPGP2	1.64317e-18	-0.34967	0.039	0.204	4.14605e-14
STC1	3.02582e-18	0.910762	0.752	0.423	7.63476e-14
CYBA	9.9788e-18	-0.552939	0.151	0.415	2.51785e-13
CHGB	1.43053e-17	-1.23743	0.33	0.585	3.6095e-13
UBC	2.51969e-17	0.67683	0.88	0.754	6.35769e-13
IRF1	2.9754e-17	1.07574	0.628	0.289	7.50754e-13
ST6GAL1	3.01409e-17	-0.763697	0.743	0.859	7.60515e-13
CXCL2	4.33373e-17	1.02531	0.692	0.331	1.09349e-12
HSPB1	5.86094e-17	0.651047	0.948	0.817	1.47883e-12
CYP51A1	1.18527e-16	-0.268456	0.035	0.183	2.99067e-12
MT-TW	1.26017e-16	-0.662438	0.325	0.613	3.17966e-12
BTG1	1.51036e-16	0.646766	0.757	0.444	3.81093e-12
ELF3	1.36979e-15	0.742563	0.766	0.521	3.45626e-11
HLA-B	1.61041e-15	0.657194	0.705	0.423	4.0634e-11
MT1F	1.63162e-15	-0.66408	0.493	0.732	4.1169e-11
GPX3	2.9326e-15	-0.759171	0.492	0.718	7.39953e-11
IER2	2.0181e-14	0.602136	0.882	0.676	5.09208e-10
MT1X	3.55262e-14	-0.66667	0.462	0.711	8.96397e-10
PNRC1	3.93636e-14	0.619564	0.787	0.57	9.93223e-10
MT-TP	4.56563e-14	0.728705	0.914	0.824	1.152e-09
HSP90AB1	4.82544e-14	0.613955	0.961	0.859	1.21755e-09
GPRIN3	5.73668e-14	-0.414395	0.086	0.275	1.44748e-09
CSGALNACT1	7.12889e-14	-0.3184	0.036	0.169	1.79876e-09
MT2A	8.43059e-14	-0.606547	0.757	0.908	2.12721e-09
LRRFIP1	1.27122e-13	-0.566672	0.806	0.908	3.20755e-09
ATF3	3.51941e-13	0.621187	0.827	0.493	8.88019e-09
AIF1L	3.78954e-13	0.494651	0.837	0.648	9.56178e-09
RPL9P9	3.80735e-13	-0.524907	0.307	0.563	9.60672e-09
WFDC2	4.01845e-13	-0.513037	0.889	0.908	1.01394e-08
ST3GAL4	4.29255e-13	-0.467895	0.095	0.282	1.0831e-08
AGR2	5.29005e-13	-0.549763	0.176	0.401	1.33479e-08
SLC7A1	5.36341e-13	-0.358009	0.057	0.211	1.3533e-08
ADH1C	6.80601e-13	0.621467	0.427	0.106	1.71729e-08
TAGLN2	1.16497e-12	-0.513432	0.547	0.739	2.93944e-08
MYO1B	1.919e-12	-0.554225	0.296	0.535	4.84203e-08
HMGCS2	3.022e-12	0.599842	0.61	0.324	7.62512e-08
DUSP1	3.02844e-12	0.608906	0.811	0.528	7.64137e-08
KCTD12	4.75758e-12	0.645867	0.473	0.183	1.20043e-07
PTMA	5.76469e-12	0.307261	0.997	0.965	1.45455e-07
HES1	5.97071e-12	0.565218	0.945	0.803	1.50653e-07
SNRPGP10	6.27511e-12	-0.251441	0.056	0.204	1.58334e-07
KLF6	6.64729e-12	0.638502	0.803	0.528	1.67724e-07
BTG2	6.90871e-12	0.644101	0.766	0.549	1.74321e-07
MRPS6	6.93456e-12	0.649614	0.521	0.246	1.74973e-07
MT-TE	9.74162e-12	0.568666	0.85	0.669	2.45801e-07
ARFGAP3	1.06562e-11	-0.499026	0.307	0.542	2.68876e-07
SOCS2	1.30736e-11	0.657962	0.339	0.056	3.29873e-07
TXNIP	1.62616e-11	0.502489	0.837	0.641	4.10314e-07
KIF5C	2.01667e-11	-0.392906	0.07	0.225	5.08847e-07
TACSTD2	2.04939e-11	0.548243	0.838	0.627	5.17103e-07
CALB1	2.11824e-11	-0.584356	0.242	0.486	5.34474e-07
ADAMTS1	2.98829e-11	0.811458	0.398	0.127	7.54005e-07
PDIA3	5.07392e-11	-0.385885	0.795	0.887	1.28025e-06
CLDN4	6.75226e-11	0.549516	0.81	0.577	1.70373e-06
TPM1	8.32561e-11	0.57093	0.564	0.289	2.10072e-06
MST1L	9.46122e-11	-0.441015	0.134	0.324	2.38725e-06
PDIA3P1	1.14117e-10	-0.417737	0.163	0.366	2.8794e-06
ARPC1B	1.17151e-10	-0.38975	0.138	0.331	2.95594e-06
HSPH1	1.36501e-10	0.764137	0.571	0.331	3.4442e-06
ASAH1	1.72588e-10	0.439454	0.776	0.585	4.35473e-06
RASL11A	2.44696e-10	0.676409	0.508	0.254	6.17417e-06
MT-RNR1	2.68674e-10	0.301857	1	1	6.77919e-06
DEPP1	2.89569e-10	0.644773	0.442	0.162	7.30641e-06
TMEM176A	3.53731e-10	-0.533031	0.397	0.606	8.92535e-06
CD24	4.05913e-10	-0.370149	0.899	0.887	1.0242e-05
DOC2B	4.28934e-10	-0.327896	0.069	0.211	1.08229e-05
IFI6	6.24085e-10	0.576852	0.357	0.106	1.57469e-05
PRKAG2	6.34458e-10	-0.417687	0.192	0.387	1.60086e-05
EGR1	8.62035e-10	0.56516	0.767	0.542	2.17509e-05
GLIS3	9.71595e-10	-0.467461	0.135	0.31	2.45153e-05
RPL39P3	1.12987e-09	-0.258738	0.062	0.197	2.85088e-05
PAPPA	1.29852e-09	-0.587037	0.562	0.725	3.27641e-05
ATP5PD	1.33555e-09	-0.381053	0.761	0.831	3.36987e-05
CCNL1	1.35345e-09	0.550476	0.683	0.479	3.41503e-05
MAFF	1.40026e-09	0.68908	0.437	0.19	3.53313e-05
ATP1A1	1.79015e-09	-0.431759	0.698	0.803	4.51692e-05
PSAP	1.94756e-09	0.369339	0.838	0.648	4.91408e-05
AL590867.2	3.36515e-09	-0.371282	0.135	0.31	8.49096e-05
ELF5	3.72893e-09	0.46043	0.298	0.063	9.40883e-05
SMIM6	4.21909e-09	-0.300598	0.099	0.254	0.000106456
NR2F2	6.16999e-09	-0.504843	0.388	0.592	0.000155681
SAT1	7.40311e-09	0.314464	0.938	0.803	0.000186795
ZNF331	8.65656e-09	-0.592736	0.129	0.289	0.000218422
RGS16	1.45139e-08	1.01133	0.27	0.056	0.000366215
HSPE1	1.96487e-08	0.565176	0.814	0.711	0.000495776
CIRBP	1.97069e-08	0.38546	0.661	0.423	0.000497245
HSPA6	1.97964e-08	0.761243	0.207	0.014	0.000499504
MINOS1	1.99695e-08	-0.402878	0.685	0.775	0.00050387
SOX4	2.13957e-08	0.334385	0.703	0.465	0.000539856
AC099336.2	2.18176e-08	-0.258088	0.065	0.19	0.000550501
NUPR1	2.63006e-08	0.465876	0.272	0.056	0.000663617
PEBP1	2.64368e-08	0.284249	0.966	0.894	0.000667052
SRSF7	2.66738e-08	0.511035	0.602	0.394	0.000673034
MST1P2	2.7736e-08	-0.388782	0.149	0.317	0.000699834
INSIG1	2.78144e-08	-0.515824	0.131	0.282	0.000701812
SEPHS2	3.04066e-08	0.549452	0.449	0.225	0.00076722
HACD1	3.98287e-08	-0.433771	0.116	0.268	0.00100496
GABRA2	4.03518e-08	0.405629	0.267	0.056	0.00101816
GATM	4.30405e-08	0.459873	0.281	0.07	0.001086
TMEM50B	4.43994e-08	0.447496	0.487	0.261	0.00112029
MPHOSPH8	5.2186e-08	0.474892	0.634	0.437	0.00131676
UBB	5.42056e-08	0.335195	0.973	0.887	0.00136771
ZFP36L1	5.64119e-08	0.364368	0.808	0.634	0.00142339
AC087379.2	6.13613e-08	0.614636	0.2	0.014	0.00154827
NAT8	6.60288e-08	-0.46571	0.215	0.394	0.00166604
AQP2	6.98197e-08	-0.452112	0.953	0.923	0.00176169
CCNG2	8.464e-08	0.405831	0.355	0.134	0.00213564
PDE9A	8.81343e-08	-0.335639	0.085	0.218	0.00222381
CLSTN1	1.59776e-07	-0.312755	0.177	0.345	0.00403146
DBI	1.92674e-07	-0.368017	0.751	0.81	0.00486156
NFKBIA	1.94838e-07	0.496515	0.795	0.599	0.00491615
ADGRF1	1.96076e-07	0.434093	0.454	0.232	0.00494739
CCL2	1.99691e-07	0.572123	0.378	0.155	0.0050386
ARL5B	2.37053e-07	0.469966	0.224	0.042	0.00598132
SLC12A1	2.50363e-07	0.59934	0.261	0.07	0.00631716
HTATSF1	2.58369e-07	0.38645	0.413	0.197	0.00651917
NFKBIZ	2.62534e-07	0.470493	0.691	0.493	0.00662426
NDUFB1	2.91847e-07	-0.34615	0.687	0.768	0.00736387
ATP5F1E	3.06636e-07	-0.329602	0.889	0.908	0.00773705
STMN1	3.14723e-07	0.402375	0.33	0.127	0.0079411
EIF5	3.4068e-07	0.370289	0.735	0.535	0.00859604
ARL6IP1	3.49432e-07	0.321581	0.768	0.627	0.00881687
LINC00963	3.65544e-07	-0.451006	0.293	0.458	0.0092234
ATP5MC3	3.67282e-07	-0.482399	0.75	0.768	0.00926727
DCPS	4.03904e-07	-0.392018	0.162	0.317	0.0101913
NTN4	4.26801e-07	0.444292	0.292	0.092	0.0107691
GOT1	4.96721e-07	-0.365125	0.3	0.465	0.0125333
TBX3	5.2752e-07	0.299504	0.202	0.028	0.0133104
SMCO4	5.9687e-07	-0.431377	0.181	0.331	0.0150602
RCAN1	6.46076e-07	0.509451	0.487	0.289	0.0163018
TMEM245	6.88886e-07	-0.438002	0.357	0.528	0.017382
TMEM176B	6.89244e-07	-0.463236	0.46	0.62	0.017391
PCGF5	8.20378e-07	-0.284024	0.142	0.289	0.0206998
PPDPF	8.29883e-07	0.283873	0.908	0.789	0.0209396
IFIT3	8.33673e-07	0.73674	0.264	0.085	0.0210352
NIPAL1	8.57519e-07	0.389944	0.304	0.113	0.0216369
ITGB1	9.32849e-07	-0.336748	0.55	0.683	0.0235377
DDIT4	9.48544e-07	0.55088	0.333	0.141	0.0239337
MYLIP	9.62963e-07	0.381539	0.296	0.099	0.0242975
RPL13AP5	1.02244e-06	-0.255305	0.13	0.275	0.0257981
SMIM5	1.05401e-06	-0.443976	0.33	0.493	0.0265949
DAB2	1.09452e-06	0.315279	0.57	0.352	0.0276169
LPIN2	1.14018e-06	0.362365	0.401	0.197	0.0287689
RPS26	1.16604e-06	-0.342559	0.788	0.845	0.0294216
BZW1	1.20468e-06	-0.482683	0.268	0.43	0.0303964
GNAI1	1.2289e-06	-0.283171	0.073	0.183	0.0310075
MITF	1.23437e-06	0.397901	0.345	0.155	0.0311456
COBLL1	1.37134e-06	0.316569	0.75	0.613	0.0346016
BAG3	1.40921e-06	0.493595	0.245	0.07	0.0355572
CAT	1.51254e-06	0.364628	0.436	0.239	0.0381644
H2AFZ	1.51804e-06	0.378755	0.421	0.218	0.0383033
PLSCR1	1.72886e-06	0.357248	0.526	0.324	0.0436227
ID1	1.77005e-06	0.440337	0.576	0.38	0.044662
APPL1	1.93499e-06	0.340091	0.37	0.169	0.0488236
BX284668.5	1.97959e-06	0.303212	0.186	0.028	0.0499489
NCOA7	2.04472e-06	0.465308	0.495	0.289	0.0515924
IFI27	2.07233e-06	0.379304	0.163	0.014	0.0522891
PAX2	2.12481e-06	0.387813	0.344	0.155	0.0536133
BHLHE40	2.2447e-06	0.444519	0.564	0.387	0.0566382
MT-TS2	2.45173e-06	0.458377	0.483	0.282	0.061862
PLS3	2.63921e-06	0.32885	0.532	0.324	0.0665925
EIF1	2.64081e-06	-0.263296	0.913	0.944	0.0666328
ADI1	2.76043e-06	-0.395234	0.333	0.486	0.0696513
EPS8L2	2.81602e-06	0.415061	0.365	0.19	0.0710539
CHCHD10	3.11439e-06	-0.31597	0.815	0.873	0.0785824
PLEKHA6	3.25484e-06	-0.294176	0.062	0.162	0.0821262
EYA4	3.2751e-06	0.310007	0.252	0.077	0.0826374
SLC5A3	3.2846e-06	0.313412	0.27	0.092	0.0828771
BNIP3L	3.33264e-06	0.36399	0.305	0.12	0.0840892
PDZK1IP1	3.39759e-06	-0.443042	0.274	0.437	0.0857281
RPL3	3.4752e-06	0.251263	0.916	0.803	0.0876863
CDKN2AIP	3.53357e-06	0.559449	0.41	0.225	0.0891589
PTGS1	3.57854e-06	0.306387	0.147	0.007	0.0902937
S100A1	3.58008e-06	0.403673	0.288	0.113	0.0903325
HSP90B1	3.75879e-06	-0.288211	0.879	0.937	0.0948418
RPL27	3.94329e-06	-0.318553	0.759	0.81	0.0994972
CEBPD	3.98514e-06	0.449133	0.744	0.627	0.100553
CDV3	3.9868e-06	-0.411639	0.295	0.437	0.100595
HSPA5	4.05025e-06	-0.567307	0.617	0.711	0.102196
GADD45A	4.36931e-06	0.555364	0.527	0.366	0.110246
SPTBN2	4.58198e-06	0.348585	0.275	0.099	0.115613
HLA-DRA	4.64668e-06	0.26396	0.634	0.43	0.117245
GALM	4.93276e-06	0.39096	0.229	0.07	0.124463
EMP2	5.03449e-06	0.35922	0.256	0.092	0.12703
ACSL3	5.06581e-06	-0.32483	0.261	0.423	0.12782
PIEZO1	5.29362e-06	-0.25729	0.055	0.148	0.133569
SMARCA2	5.6443e-06	-0.444975	0.417	0.57	0.142417
ITGB6	5.73758e-06	-0.312257	0.063	0.162	0.144771
NASP	5.92062e-06	-0.426349	0.371	0.535	0.149389
COL18A1	6.06908e-06	-0.282279	0.199	0.352	0.153135
PALLD	6.16519e-06	-0.351041	0.189	0.338	0.15556
GABARAPL1	6.19649e-06	-0.37032	0.374	0.521	0.15635
MYO5A	6.26873e-06	-0.359169	0.138	0.268	0.158172
ACAT2	6.40624e-06	-0.314477	0.164	0.303	0.161642
EDN1	6.59124e-06	0.697455	0.314	0.141	0.16631
HIST2H2BE	6.63235e-06	0.355315	0.226	0.063	0.167347
SH2D4A	6.92335e-06	0.347963	0.262	0.099	0.17469
CPM	7.0136e-06	-0.341257	0.064	0.162	0.176967
ARHGEF38	7.6162e-06	-0.271826	0.087	0.197	0.192172
NDUFA1	7.90954e-06	-0.304113	0.814	0.852	0.199573
GPRC5A	8.07022e-06	0.44898	0.281	0.12	0.203628
RFC1	8.38109e-06	0.385542	0.454	0.261	0.211472
SLC25A29	8.64644e-06	-0.352699	0.626	0.718	0.218167
HOXD8	9.4708e-06	-0.447367	0.355	0.486	0.238967
CLDN8	9.73561e-06	0.321088	0.397	0.211	0.245649
MAP1LC3B	9.84326e-06	0.440416	0.648	0.507	0.248365
CD82	1.06295e-05	0.33579	0.609	0.444	0.268205
NTS	1.09288e-05	0.344382	0.121	0	0.275757
KLF9	1.14417e-05	0.327544	0.227	0.07	0.288697
HSPA2	1.25069e-05	0.253738	0.271	0.106	0.315574
SYK	1.27832e-05	0.31522	0.382	0.204	0.322546
HIST1H2BG	1.28192e-05	0.386913	0.144	0.014	0.323453
CD74	1.38507e-05	-0.462626	0.681	0.739	0.34948
PAPSS1	1.49147e-05	0.301975	0.284	0.113	0.376327
WBP11	1.57121e-05	-0.376154	0.346	0.493	0.396448
PDK4	1.61807e-05	0.71062	0.42	0.261	0.408271
AC073172.1	1.67186e-05	0.318885	0.183	0.042	0.421843
TIMP3	1.67217e-05	-0.525715	0.166	0.289	0.421922
FAM241A	1.73725e-05	0.296978	0.185	0.042	0.438343
KLF5	1.81289e-05	0.269962	0.291	0.12	0.457429
IDI1	1.84744e-05	-0.466691	0.202	0.331	0.466147
ICAM1	1.90154e-05	0.385415	0.161	0.028	0.479797
H3F3B	1.94289e-05	0.329695	0.955	0.908	0.490229
CCDC198	2.09525e-05	0.264147	0.48	0.282	0.528673
RHBDD2	2.1061e-05	-0.309456	0.183	0.324	0.53141
PRPF38B	2.24504e-05	0.366647	0.461	0.296	0.56647
HIST1H4E	2.27941e-05	0.354312	0.113	0	0.575142
MT-TT	2.3446e-05	0.360834	0.547	0.38	0.591591
BOD1	2.41427e-05	0.371243	0.246	0.092	0.60917
CALM2	2.43182e-05	-0.289628	0.849	0.852	0.613598
DST	2.43905e-05	0.296085	0.211	0.063	0.615422
CREBRF	2.47145e-05	0.304453	0.299	0.127	0.623596
C6orf48	2.48157e-05	0.304001	0.367	0.19	0.626151
PPP1R14B	2.72245e-05	-0.290171	0.147	0.268	0.686929
MT-TF	2.77229e-05	0.36265	0.345	0.19	0.699504
GDF15	3.09187e-05	0.442086	0.787	0.669	0.78014
DNAJA1	3.13385e-05	0.342362	0.764	0.627	0.790733
MARCKS	3.30319e-05	0.300296	0.251	0.099	0.833462
RPL38	3.55081e-05	-0.311496	0.696	0.803	0.89594
AL031777.3	4.06478e-05	0.330543	0.154	0.028	1
AKR1B1	4.23248e-05	0.514813	0.605	0.479	1
TACC1	4.33744e-05	0.366695	0.252	0.106	1
CYCS	4.35303e-05	-0.334219	0.63	0.704	1
CXCL1	4.38349e-05	0.529248	0.204	0.063	1
MAT2B	4.64628e-05	0.293932	0.318	0.155	1
SRSF5	4.72565e-05	-0.320207	0.591	0.69	1
GRAMD2B	4.75494e-05	0.280134	0.273	0.113	1
PPP1R15A	4.84548e-05	0.352593	0.577	0.387	1
POU3F3	4.87187e-05	0.276271	0.688	0.521	1
SLC11A2	4.95268e-05	-0.36632	0.25	0.38	1
HIST1H1E	5.18942e-05	-0.391649	0.258	0.394	1
CWC22	5.4723e-05	-0.287599	0.196	0.331	1
AGR3	6.19237e-05	-0.265716	0.058	0.141	1
TM7SF3	6.28768e-05	0.261933	0.246	0.099	1
HMGB1P5	6.48171e-05	-0.285273	0.326	0.486	1
KNG1	6.56922e-05	0.356042	0.19	0.056	1
DLGAP1-AS1	6.6616e-05	-0.311272	0.133	0.246	1
PMAIP1	6.72868e-05	0.396619	0.218	0.077	1
CTSA	6.76999e-05	-0.365722	0.321	0.451	1
AFAP1L2	6.78635e-05	0.251391	0.201	0.063	1
HIST1H2AE	7.25544e-05	0.346398	0.135	0.021	1
SOX9	7.27542e-05	0.333549	0.227	0.085	1
PAX8	7.55914e-05	0.293941	0.591	0.451	1
TMEM45B	7.85293e-05	0.259989	0.296	0.141	1
TMEM192	8.11491e-05	0.326937	0.323	0.169	1
TRIM8	8.13701e-05	0.304827	0.449	0.289	1
KCNQ1	8.14501e-05	-0.297842	0.118	0.225	1
SPART	8.60094e-05	-0.343632	0.217	0.345	1
ADAM10	9.23216e-05	-0.314879	0.228	0.359	1
PCMTD1	9.26933e-05	0.284909	0.511	0.352	1
ARPP19	9.39153e-05	-0.284059	0.388	0.528	1
CPVL	0.000101478	-0.374798	0.482	0.585	1
TMEM52B	0.00010932	-0.53431	0.13	0.232	1
KIZ	0.00011332	0.278379	0.19	0.063	1
COX20	0.000114139	-0.342458	0.747	0.775	1
MAL	0.000114656	0.259619	0.937	0.803	1
KIAA0232	0.000115953	-0.285015	0.336	0.465	1
NFIA	0.000116869	0.274613	0.235	0.092	1
N4BP2L2	0.000118973	-0.342227	0.428	0.549	1
SQLE	0.000119429	-0.378942	0.195	0.317	1
MKNK2	0.000123587	-0.391316	0.144	0.254	1
MGST1	0.000130965	-0.311682	0.29	0.423	1
ID3	0.000144616	0.272307	0.4	0.225	1
GPR155	0.000151579	0.297338	0.21	0.077	1
LINC01503	0.000154252	-0.298139	0.338	0.472	1
PRPS2	0.000154813	-0.282531	0.248	0.387	1
PKM	0.000159781	0.280514	0.744	0.648	1
HOXB2	0.000166012	0.290566	0.24	0.106	1
FYB2	0.000166319	0.326489	0.376	0.225	1
SELENOP	0.000167933	0.29116	0.455	0.31	1
PPIC	0.000186131	-0.330514	0.237	0.359	1
CSRNP1	0.000187174	0.260709	0.216	0.085	1
ALDH6A1	0.000190041	0.295104	0.419	0.268	1
PAK2	0.000191372	0.263786	0.512	0.359	1
MTND2P28	0.000191691	-0.250238	0.393	0.528	1
ING1	0.000193395	0.250489	0.148	0.035	1
PPM1G	0.000194803	0.279608	0.3	0.155	1
CTGF	0.000200328	0.326579	0.264	0.12	1
AC109326.1	0.000206043	0.290872	0.196	0.07	1
URI1	0.000211326	0.264776	0.252	0.113	1
ROMO1	0.000220685	-0.322163	0.611	0.669	1
RNPC3	0.000228211	0.272944	0.42	0.268	1
VEPH1	0.000262305	0.306857	0.346	0.204	1
JMJD6	0.000292502	0.25799	0.151	0.042	1
USP15	0.000293882	-0.353876	0.183	0.296	1
SELENOK	0.000296685	-0.338557	0.411	0.528	1
RASSF4	0.000302648	-0.250465	0.087	0.176	1
RETREG1	0.000306777	-0.251464	0.216	0.338	1
SELENOW	0.000308225	0.280271	0.641	0.486	1
F2RL1	0.000309155	0.294678	0.276	0.141	1
PAF1	0.000310259	0.260115	0.291	0.148	1
S100A4	0.000314438	0.345526	0.32	0.176	1
GNG11	0.000318143	0.260958	0.42	0.261	1
CDKN1A	0.00032474	0.340843	0.37	0.225	1
PHF14	0.000332512	0.250802	0.364	0.204	1
FOSB	0.000338752	0.338506	0.444	0.282	1
COMMD6	0.000341966	0.261651	0.613	0.451	1
RBM17	0.000344543	0.285989	0.427	0.289	1
PIGQ	0.000369686	0.2614	0.193	0.077	1
TOB2	0.000382629	-0.333704	0.289	0.401	1
EBAG9	0.000385724	0.288323	0.631	0.507	1
SAMD11	0.00038804	-0.374887	0.161	0.261	1
ORMDL2	0.000390303	-0.256326	0.186	0.296	1
TIFA	0.000397365	0.275788	0.222	0.099	1
HNRNPF	0.000427506	0.268803	0.317	0.183	1
MT-ND6	0.000427975	-0.296835	0.333	0.458	1
PNP	0.000434989	-0.334352	0.467	0.556	1
MCFD2	0.00043786	-0.302207	0.512	0.57	1
FNDC3A	0.000447751	-0.299291	0.257	0.373	1
NDUFA10	0.000452506	0.251919	0.596	0.437	1
SWAP70	0.000457413	0.258429	0.24	0.113	1
YWHAZ	0.000458021	-0.306612	0.54	0.634	1
MT-TH	0.000512093	0.278466	0.247	0.12	1
TBCA	0.000526133	-0.324672	0.591	0.662	1
SLC25A25	0.000571887	0.367003	0.294	0.169	1
TCEAL3	0.000593006	-0.294793	0.352	0.472	1
IER3	0.000620398	0.292163	0.689	0.549	1
PARD6G-AS1	0.000624178	0.403629	0.29	0.155	1
MAN1A2	0.000731372	-0.335808	0.34	0.444	1
SERPINH1	0.000739628	0.285449	0.244	0.12	1
CACYBP	0.000747814	0.293476	0.399	0.268	1
METTL9	0.000756824	0.25545	0.502	0.359	1
PROM1	0.000775361	0.262715	0.239	0.12	1
ATP13A3	0.000782447	-0.270339	0.104	0.19	1
BACE2	0.000788359	-0.314104	0.167	0.268	1
PTGER3	0.000797354	-0.290734	0.185	0.289	1
FAM98B	0.000820146	-0.30664	0.156	0.254	1
TUBB4B	0.00083134	-0.382578	0.42	0.514	1
SYAP1	0.000842296	-0.289213	0.477	0.563	1
CCDC34	0.000873193	0.254914	0.194	0.085	1
HBEGF	0.000876797	0.260001	0.168	0.063	1
DEFB1	0.000921732	-0.892316	0.824	0.782	1
CIR1	0.000942185	0.281919	0.373	0.246	1
ITSN2	0.000943801	0.286937	0.48	0.352	1
RAB29	0.000958863	0.284966	0.22	0.106	1
AC024293.1	0.00102186	-0.26217	0.242	0.359	1
SBDS	0.00103483	-0.280568	0.531	0.641	1
2020-09-10	0.00106157	-0.293348	0.27	0.38	1
PFKP	0.00108241	-0.286126	0.174	0.275	1
PTGER1	0.00109999	-0.407119	0.299	0.401	1
ACAT1	0.00111185	-0.26322	0.556	0.641	1
CITED2	0.0011355	0.296483	0.447	0.31	1
DDIT3	0.00115043	-0.558698	0.385	0.472	1
HNRNPA3	0.00115182	-0.258278	0.529	0.599	1
REL	0.00118081	0.257065	0.214	0.106	1
OAF	0.00118125	-0.312373	0.15	0.239	1
IGFBP5	0.00119805	0.291595	0.116	0.028	1
PIGR	0.00129935	-0.264737	0.438	0.542	1
SKAP2	0.00137946	-0.298296	0.121	0.204	1
BOLA3	0.00138188	-0.321223	0.326	0.415	1
PDE4D	0.00149077	-0.286181	0.247	0.345	1
RPS28	0.00151139	-0.250812	0.805	0.782	1
LGALS3	0.00152237	-0.295556	0.556	0.606	1
TM9SF2	0.00153451	-0.314554	0.229	0.331	1
MRPS9	0.00164021	-0.262458	0.156	0.246	1
ARMCX3	0.00172208	-0.372839	0.302	0.394	1
GADD45G	0.00172793	0.286894	0.229	0.12	1
HSPD1	0.00177109	0.384493	0.682	0.606	1
NR4A1	0.0018643	0.323368	0.357	0.232	1
MOB1B	0.00198794	-0.310426	0.208	0.303	1
LMBRD1	0.00201272	-0.260202	0.216	0.31	1
APOE	0.00221781	-0.272466	0.113	0.197	1
RSRP1	0.00233289	0.281091	0.546	0.451	1
FZD4	0.00236253	-0.256597	0.126	0.211	1
DNAJB6	0.00238488	-0.280748	0.351	0.444	1
C5orf24	0.00241624	-0.255414	0.328	0.43	1
RER1	0.00252549	-0.253429	0.228	0.324	1
SMIM4	0.00276453	-0.257934	0.201	0.296	1
ALAS1	0.00279063	0.468825	0.53	0.437	1
CA12	0.00286059	-0.282587	0.466	0.535	1
B4GALT1	0.00329239	-0.270988	0.23	0.331	1
MGLL	0.00332836	0.25748	0.415	0.303	1
HMGCS1	0.00334009	-0.253593	0.156	0.239	1
UGT3A1	0.00338718	-0.254371	0.35	0.458	1
EMD	0.00372679	-0.262379	0.171	0.261	1
NRIP1	0.00387754	0.265404	0.264	0.162	1
CDC42BPB	0.00390062	-0.340409	0.214	0.303	1
PTMAP2	0.00406876	-0.306004	0.417	0.486	1
FIS1	0.00421652	0.255969	0.409	0.303	1
RBBP8	0.00431334	-0.274823	0.368	0.451	1
HIST1H1C	0.0047827	0.437952	0.541	0.465	1
PHLDA2	0.00482911	-0.307734	0.149	0.232	1
SLC44A1	0.00482983	-0.259434	0.277	0.373	1
MMP7	0.00595794	-0.570979	0.417	0.479	1
CYR61	0.00599517	0.322943	0.552	0.423	1
BRI3	0.00647883	-0.252654	0.278	0.366	1
C4orf48	0.00736652	-0.291048	0.324	0.401	1
ARL4D	0.00741699	0.37326	0.474	0.373	1
KCNJ16	0.00742326	-0.340156	0.577	0.627	1
TNFRSF12A	0.00864631	-0.353732	0.384	0.458	1
COX7B	0.0100192	-0.254441	0.794	0.817	1
ADM	0.0103479	-0.562946	0.243	0.317	1
CXXC5	0.0103806	-0.257308	0.652	0.648	1
LIMA1	0.0134922	-0.252983	0.566	0.62	1
LAMB1	0.0136311	-0.255099	0.432	0.507	1
WNK1	0.0147201	-0.285917	0.378	0.451	1
UACA	0.0185777	-0.250507	0.339	0.401	1
HSP90AB3P	0.019805	0.279449	0.33	0.246	1
FAM177A1	0.0200429	-0.262387	0.462	0.535	1
PKIA	0.0215871	-0.32523	0.167	0.232	1
ZFAND6	0.023935	-0.250968	0.241	0.317	1
WDR1	0.0243749	-0.279847	0.394	0.451	1
CXCL3	0.0245899	0.253913	0.392	0.289	1
HS6ST1	0.0279737	-0.250045	0.415	0.486	1
TTC37	0.0292273	-0.272798	0.348	0.408	1
BIRC3	0.0459693	0.277312	0.232	0.162	1
NDUFS8	0.0462063	-0.258573	0.467	0.521	1
RRAD	0.050387	0.351967	0.374	0.296	1
CIB1	0.0640359	-0.263769	0.38	0.415	1
MIR4458HG	0.0804571	-0.303708	0.334	0.373	1
WSB1	0.120389	-0.263231	0.645	0.648	1
RUFY2	0.155382	-0.253081	0.236	0.282	1
TIMM17A	0.158677	-0.269542	0.195	0.232	1
TAOK1	0.165663	0.477687	0.286	0.338	1
ZNF593	0.213514	-0.283316	0.151	0.183	1
THUMPD3-AS1	0.218015	-0.305812	0.122	0.148	1
HERPUD1	0.243266	-0.280143	0.355	0.38	1
S100A2	0.903779	-0.32416	0.473	0.437	1
ITGA2	0.945321	-0.299595	0.313	0.275	1

## Sheet: IC
gene_id	p_val	avg_logFC	pct.1	pct.2	p_val_adj
SPP1	2.94172e-212	-2.58993	0.62	0.982	7.42255e-208
IFITM3	2.14112e-123	-1.04904	0.619	0.908	5.40248e-119
IFITM2	3.527e-105	-1.06953	0.444	0.806	8.89932e-101
MAL	9.86587e-103	0.725456	0.982	0.859	2.48936e-98
UMOD	1.78275e-97	1.328	0.647	0.14	4.49825e-93
MT-CYB	7.14375e-86	0.354814	1	1	1.80251e-81
HSD11B2	3.08902e-77	0.906861	0.753	0.345	7.79422e-73
AL158823.1	9.21832e-73	-0.503033	0.008	0.225	2.32597e-68
MALAT1	1.52934e-66	-0.532081	1	1	3.85883e-62
ATP6V1G3	3.29111e-65	0.70213	0.934	0.694	8.30413e-61
GPX3	1.08359e-62	-0.918223	0.626	0.817	2.73412e-58
HIF1A	4.59467e-60	-0.895548	0.319	0.61	1.15933e-55
PABPC1	3.92162e-54	0.441773	0.941	0.796	9.89503e-50
HSP90AA1	5.01205e-54	0.520149	0.97	0.865	1.26464e-49
MT-ND3	1.63279e-51	0.311726	1	0.998	4.11986e-47
MT1X	2.07934e-51	-0.895062	0.736	0.859	5.24659e-47
HSPA8	6.90515e-51	0.65091	0.761	0.47	1.74231e-46
CYB5A	2.94141e-50	0.621017	0.747	0.431	7.42177e-46
FXYD4	3.40722e-47	1.18459	0.519	0.192	8.59709e-43
MT-TW	1.61411e-46	-0.688554	0.288	0.559	4.07271e-42
SPINK1	2.83657e-46	-1.14818	0.402	0.679	7.15724e-42
HMGCS2	4.06478e-46	0.763367	0.318	0.03	1.02562e-41
RHCG	1.36958e-43	0.660965	0.774	0.51	3.45572e-39
FGB	6.49009e-43	-0.70529	0.014	0.163	1.63758e-38
MT-ND4L	1.54937e-39	-0.394704	0.993	0.997	3.90937e-35
MTND3P19	7.39416e-38	0.498258	0.236	0.003	1.86569e-33
RARRES3	1.53834e-37	-0.627007	0.649	0.809	3.88154e-33
RPL37	2.57788e-37	0.342459	0.976	0.921	6.5045e-33
TCIM	3.32761e-37	-0.71407	0.18	0.413	8.39622e-33
B2M	3.84735e-37	-0.333703	0.994	0.998	9.70763e-33
HSP90AB1	7.06914e-36	0.360911	0.974	0.911	1.78369e-31
PEBP1	1.41992e-35	0.34632	0.927	0.826	3.58274e-31
DBI	2.24265e-35	-0.500878	0.77	0.855	5.65866e-31
SLC4A1	4.29018e-35	0.617612	0.76	0.51	1.0825e-30
FOLR1	5.43316e-35	0.560221	0.351	0.092	1.37089e-30
PSAP	6.94472e-34	0.418891	0.83	0.628	1.75229e-29
CA12	1.92528e-33	0.371026	0.916	0.755	4.85786e-29
TMSB4X	3.44654e-33	0.302102	0.989	0.957	8.69632e-29
REG1A	3.49365e-33	-0.409366	0.009	0.12	8.81519e-29
RPS23	2.38102e-32	0.334615	0.939	0.834	6.00778e-28
AQP2	2.4461e-32	0.746717	0.322	0.072	6.172e-28
RALBP1	4.49362e-32	0.579394	0.625	0.377	1.13383e-27
PTGER3	5.18491e-32	-0.560266	0.663	0.783	1.30826e-27
RPS4X	2.01845e-31	0.4407	0.855	0.696	5.09294e-27
HLA-DRB5	4.73031e-31	0.430225	0.202	0.005	1.19355e-26
MT-TV	1.90225e-30	-0.742442	0.805	0.868	4.79976e-26
SLC12A1	2.00852e-29	0.58481	0.266	0.046	5.0679e-25
CFTR	2.14753e-29	-0.458006	0.04	0.183	5.41864e-25
CDH6	5.10532e-29	-0.258225	0.009	0.109	1.28817e-24
CD74	1.57726e-28	-0.456325	0.582	0.778	3.97975e-24
IQGAP2	2.85249e-28	0.43411	0.423	0.168	7.19739e-24
RPS3	3.81962e-28	0.313301	0.951	0.877	9.63767e-24
RPL5	6.53641e-28	0.300617	0.97	0.905	1.64927e-23
KNG1	1.38525e-27	0.680915	0.357	0.122	3.49526e-23
G0S2	1.44084e-27	0.506768	0.449	0.192	3.63554e-23
PCBD1	3.34566e-27	0.410684	0.643	0.388	8.44177e-23
ANXA4	4.90993e-27	0.445134	0.68	0.429	1.23887e-22
GSTM3	5.54892e-27	0.494049	0.482	0.229	1.4001e-22
ETS2	6.72453e-27	-0.47076	0.083	0.245	1.69673e-22
PPDPF	8.75038e-27	0.299557	0.936	0.821	2.2079e-22
CD9	1.07405e-26	0.391046	0.86	0.714	2.71005e-22
MT-ATP8	1.15193e-26	-0.254075	0.997	1	2.90655e-22
CLDN8	1.19391e-26	0.426963	0.492	0.238	3.01247e-22
RPLP1	1.20133e-26	0.259686	0.991	0.967	3.03118e-22
HSPB1	1.45181e-26	0.335643	0.877	0.664	3.6632e-22
CYSTM1	1.99919e-26	0.318539	0.889	0.768	5.04436e-22
RPL30	2.59077e-26	0.326605	0.934	0.839	6.53702e-22
HEPACAM2	5.97935e-26	0.393909	0.554	0.288	1.50871e-21
LITAF	7.67422e-26	-0.387639	0.824	0.875	1.93636e-21
CALM1	9.26281e-26	0.324039	0.869	0.712	2.33719e-21
AIF1L	1.0954e-25	0.4411	0.471	0.229	2.76391e-21
RPS26	1.44324e-25	0.360651	0.91	0.785	3.64158e-21
MCCD1	1.58701e-25	0.559389	0.475	0.242	4.00435e-21
LDHA	2.90027e-25	-0.473239	0.607	0.738	7.31797e-21
EZR	3.91466e-25	-0.522151	0.603	0.738	9.87747e-21
RPL41	5.53939e-25	-0.36	0.743	0.844	1.3977e-20
MT-TM	1.73427e-24	-0.65518	0.328	0.508	4.3759e-20
KCNJ1	2.52019e-24	0.45447	0.4	0.169	6.35895e-20
MUC15	6.26628e-24	0.394896	0.271	0.072	1.58111e-19
NDRG1	7.16558e-24	0.391786	0.327	0.11	1.80802e-19
TMEM101	7.92874e-24	-0.561523	0.361	0.538	2.00058e-19
SCPEP1	4.52456e-23	0.414875	0.467	0.234	1.14164e-18
SERPING1	6.83473e-23	-0.480183	0.393	0.561	1.72454e-18
ANGPTL1	1.13147e-22	0.344375	0.272	0.076	2.85493e-18
SERPINA1	1.30199e-22	-0.476392	0.135	0.304	3.28519e-18
HOXB-AS3	1.52662e-22	0.409694	0.404	0.178	3.85197e-18
FYB1	1.81603e-22	-0.413668	0.064	0.199	4.5822e-18
KRT8	2.74363e-22	0.361136	0.732	0.526	6.92273e-18
POU3F3	3.08583e-22	0.361684	0.416	0.189	7.78617e-18
ERP27	3.21908e-22	-0.491049	0.441	0.609	8.12238e-18
MARCKSL1	3.26521e-22	0.353189	0.3	0.097	8.23877e-18
RASL11A	4.37164e-22	0.381367	0.268	0.079	1.10305e-17
RPL13	2.00363e-21	0.259828	0.975	0.916	5.05557e-17
NELL1	2.04142e-21	0.452272	0.267	0.079	5.15091e-17
ID2	2.5211e-21	0.448396	0.615	0.382	6.36124e-17
EMX1	2.9751e-21	0.315151	0.252	0.071	7.50677e-17
C12orf75	3.47062e-21	-0.364874	0.849	0.896	8.75708e-17
STC1	4.4719e-21	0.700583	0.233	0.061	1.12835e-16
RPL3	5.14507e-21	0.269079	0.943	0.885	1.2982e-16
HSPH1	5.96629e-21	0.357958	0.484	0.253	1.50542e-16
NUDT4	6.14252e-21	0.453562	0.392	0.188	1.54988e-16
FAM107B	7.28262e-21	0.334172	0.576	0.342	1.83755e-16
SERPINA5	1.02976e-20	0.539332	0.358	0.161	2.59828e-16
SNHG8	1.85947e-20	-0.499579	0.472	0.599	4.69183e-16
RPL18	2.404e-20	0.293003	0.924	0.822	6.06578e-16
TMEM230	2.47792e-20	0.354234	0.528	0.304	6.25229e-16
PLLP	2.48204e-20	0.37198	0.433	0.212	6.26267e-16
SELENOP	3.03038e-20	0.355699	0.603	0.37	7.64625e-16
HSPE1	3.54408e-20	0.355728	0.835	0.683	8.94241e-16
KRT7	4.38202e-20	0.714177	0.318	0.12	1.10567e-15
CAT	4.55218e-20	0.29962	0.672	0.438	1.14861e-15
RPS3A	5.94262e-20	0.294851	0.953	0.923	1.49944e-15
TYMP	6.03898e-20	-0.315228	0.037	0.143	1.52376e-15
MT-TE	8.45142e-20	-0.797823	0.886	0.88	2.13246e-15
LDLR	9.36639e-20	-0.257081	0.026	0.122	2.36333e-15
RPS15	1.39978e-19	0.265222	0.951	0.878	3.53192e-15
SCNN1G	1.45404e-19	0.280783	0.19	0.038	3.66883e-15
TCEA3	2.03146e-19	0.289246	0.26	0.082	5.12579e-15
XIST	2.42709e-19	0.322836	0.122	0	6.12403e-15
CTSH	2.9423e-19	0.335676	0.513	0.294	7.42402e-15
METTL7A	3.1444e-19	0.330355	0.365	0.164	7.93395e-15
COMMD6	3.23944e-19	0.345586	0.741	0.556	8.17376e-15
CLCNKB	5.08975e-19	0.341024	0.735	0.539	1.28425e-14
GATA3	5.31125e-19	0.454373	0.333	0.151	1.34013e-14
CAPG	6.52228e-19	0.338387	0.564	0.355	1.6457e-14
AC019080.1	6.55194e-19	0.359315	0.178	0.035	1.65319e-14
EFHD1	9.00968e-19	0.347856	0.523	0.306	2.27332e-14
IFI6	9.08772e-19	0.430957	0.288	0.11	2.29301e-14
WFDC2	9.12921e-19	-0.442418	0.607	0.773	2.30348e-14
MT-TS2	9.95155e-19	-0.847813	0.5	0.597	2.51097e-14
ACAT1	1.61661e-18	0.334814	0.88	0.752	4.07903e-14
TIMP1	1.7538e-18	-0.326596	0.052	0.166	4.4252e-14
HSPA1A	2.13277e-18	0.553624	0.576	0.385	5.3814e-14
BACE2	2.82052e-18	-0.676904	0.318	0.462	7.11673e-14
ATP1A1	5.86822e-18	-0.331324	0.839	0.859	1.48067e-13
TMEM72	6.01293e-18	0.268702	0.253	0.084	1.51718e-13
FAM13A	9.55191e-18	0.326036	0.376	0.181	2.41014e-13
MTATP8P2	9.64762e-18	0.497584	0.139	0.015	2.43429e-13
CXXC5	1.39844e-17	0.318664	0.6	0.395	3.52854e-13
CYFIP2	1.98772e-17	0.321201	0.323	0.14	5.01542e-13
AKR1C3	2.30925e-17	-0.410864	0.09	0.215	5.82671e-13
RNF213	2.65289e-17	-0.426756	0.214	0.363	6.69378e-13
ITM2C	4.93731e-17	0.341885	0.569	0.359	1.24578e-12
SMIM5	5.09995e-17	0.281973	0.433	0.237	1.28682e-12
SOD2	5.23834e-17	-0.624804	0.341	0.484	1.32174e-12
ALDH1A1	6.94082e-17	0.306107	0.724	0.548	1.75131e-12
NNMT	8.77991e-17	-0.299719	0.026	0.112	2.21535e-12
NCOA7	1.10183e-16	-0.414275	0.517	0.63	2.78013e-12
INSIG1	1.76522e-16	-0.399282	0.085	0.207	4.45399e-12
ANGPT1	1.9308e-16	0.303718	0.195	0.053	4.87181e-12
FAM3B	2.12998e-16	0.277346	0.389	0.191	5.37437e-12
ABCB1	2.38705e-16	0.336696	0.245	0.089	6.02302e-12
DYNLL1	3.01596e-16	0.287314	0.78	0.607	7.60987e-12
LGALS3	3.44091e-16	0.293425	0.958	0.916	8.6821e-12
CPVL	3.50445e-16	0.273902	0.332	0.153	8.84243e-12
PNKD	5.45203e-16	0.292288	0.515	0.308	1.37566e-11
CA2	6.52725e-16	0.307691	0.799	0.674	1.64696e-11
SCCPDH	7.31112e-16	0.298778	0.331	0.155	1.84474e-11
NDUFB10	7.61926e-16	0.308329	0.536	0.334	1.92249e-11
SORL1	8.19463e-16	0.329983	0.346	0.171	2.06767e-11
PLEKHA4	8.45483e-16	-0.290254	0.054	0.158	2.13332e-11
MTURN	9.20609e-16	0.294711	0.365	0.184	2.32288e-11
DCXR	9.2439e-16	0.346354	0.508	0.314	2.33242e-11
CRYL1	9.49018e-16	0.316363	0.554	0.354	2.39456e-11
SOCS3	1.01873e-15	0.350671	0.222	0.076	2.57046e-11
GADD45B	1.27343e-15	0.66744	0.622	0.488	3.21311e-11
STARD7	1.30187e-15	0.256335	0.496	0.294	3.28489e-11
COPS9	1.41378e-15	0.256217	0.63	0.424	3.56726e-11
SPCS3	1.70263e-15	-0.431356	0.262	0.401	4.29606e-11
NUPR2	2.67432e-15	0.353768	0.521	0.324	6.74785e-11
IRF1	3.31935e-15	0.62217	0.305	0.15	8.37539e-11
FGL2	3.32548e-15	0.250932	0.185	0.051	8.39084e-11
FBP1	3.48138e-15	0.293842	0.265	0.109	8.78423e-11
UQCRH	3.56811e-15	0.26232	0.846	0.697	9.00305e-11
LIMS1	4.6255e-15	-0.476763	0.318	0.454	1.16711e-10
SLC12A3	4.73719e-15	0.437773	0.19	0.058	1.19529e-10
RBM3	5.20518e-15	-0.459605	0.358	0.47	1.31337e-10
PCYOX1	6.30678e-15	0.312884	0.4	0.222	1.59133e-10
PNP	7.78926e-15	0.256671	0.277	0.118	1.96539e-10
DUT	1.03721e-14	0.26348	0.574	0.387	2.61709e-10
ATP5F1A	1.13074e-14	0.296861	0.842	0.732	2.85309e-10
HP1BP3	1.33248e-14	0.264541	0.776	0.604	3.36211e-10
PVALB	1.37635e-14	0.332976	0.322	0.158	3.4728e-10
TPM4	2.19244e-14	0.401586	0.405	0.235	5.53197e-10
KRT18	2.30049e-14	0.270491	0.71	0.516	5.80459e-10
C9orf16	2.31063e-14	0.260562	0.467	0.278	5.83017e-10
HSPA1B	2.49668e-14	0.439283	0.364	0.206	6.29962e-10
MTRNR2L1	3.15566e-14	0.430779	0.148	0.035	7.96236e-10
TNFSF10	4.33495e-14	-0.628812	0.253	0.377	1.0938e-09
CCDC34	4.36797e-14	0.265358	0.22	0.079	1.10213e-09
CAPS	4.40617e-14	0.258801	0.306	0.141	1.11176e-09
SLC4A9	4.42203e-14	0.263385	0.174	0.048	1.11577e-09
RNPC3	4.94842e-14	0.279031	0.32	0.158	1.24859e-09
ARHGAP18	5.6169e-14	-0.401894	0.738	0.783	1.41726e-09
BANF1	8.30472e-14	0.303189	0.465	0.293	2.09545e-09
SLC16A5	8.83495e-14	-0.321762	0.118	0.237	2.22923e-09
SIVA1	8.90287e-14	0.265753	0.335	0.171	2.24637e-09
PRDX6	1.15222e-13	0.271632	0.704	0.515	2.90729e-09
AZGP1	1.17521e-13	0.276878	0.189	0.061	2.96529e-09
MNS1	1.34021e-13	0.298952	0.19	0.061	3.38162e-09
TRMT112	1.67398e-13	0.263403	0.583	0.39	4.22378e-09
SPTLC2	1.70168e-13	0.280441	0.436	0.258	4.29367e-09
SELENBP1	2.9498e-13	0.255076	0.255	0.11	7.44294e-09
PSCA	4.26172e-13	0.533807	0.14	0.033	1.07532e-08
CALB1	4.61523e-13	0.651359	0.397	0.245	1.16452e-08
MT-TL1	6.88487e-13	-0.506761	0.777	0.775	1.73719e-08
CYBA	8.79375e-13	-0.374332	0.258	0.387	2.21884e-08
LMAN1	1.47241e-12	0.250441	0.708	0.544	3.71519e-08
MINDY2	1.4846e-12	0.260892	0.37	0.207	3.74593e-08
ALKBH7	1.83685e-12	0.255572	0.464	0.286	4.63473e-08
CXCL2	2.45699e-12	0.684224	0.281	0.145	6.19948e-08
STIM2	3.89938e-12	-0.418063	0.159	0.273	9.83891e-08
CCDC198	3.91292e-12	0.254236	0.377	0.211	9.87309e-08
SELENOW	4.22817e-12	0.25801	0.778	0.637	1.06685e-07
NDUFB11	4.56555e-12	0.258998	0.658	0.482	1.15198e-07
AL450405.1	5.66516e-12	0.257065	0.112	0.02	1.42943e-07
LIMA1	6.56354e-12	-0.302446	0.73	0.773	1.65611e-07
ATP6V1F	6.7317e-12	0.257751	0.819	0.683	1.69854e-07
HLA-F	1.26206e-11	-0.268303	0.103	0.207	3.18443e-07
AQP3	1.33862e-11	0.431759	0.281	0.148	3.3776e-07
ZFP36	1.55534e-11	0.589293	0.398	0.27	3.92443e-07
NDUFB7	1.56901e-11	0.252766	0.595	0.423	3.95892e-07
EDF1	1.75874e-11	0.251654	0.561	0.385	4.43764e-07
SLC43A2	1.82906e-11	0.282898	0.372	0.215	4.61509e-07
UAP1	2.42288e-11	-0.422264	0.251	0.368	6.11341e-07
DAPL1	3.49664e-11	-0.305716	0.093	0.192	8.82272e-07
C16orf89	5.49371e-11	0.250319	0.25	0.12	1.38617e-06
PDZK1IP1	8.79736e-11	-0.471298	0.253	0.362	2.21975e-06
DYNLT3	1.06565e-10	-0.413758	0.364	0.474	2.68884e-06
IL32	1.08876e-10	-0.395902	0.088	0.179	2.74716e-06
CD24	1.19945e-10	-0.294711	0.774	0.811	3.02646e-06
RASD1	1.39279e-10	-0.353024	0.345	0.462	3.51429e-06
ADAMTS1	1.68031e-10	-0.323613	0.168	0.28	4.23977e-06
KIT	2.21756e-10	-0.331294	0.29	0.408	5.59536e-06
PTGR1	3.48711e-10	0.292328	0.46	0.314	8.79869e-06
H1FX	6.03076e-10	-0.318058	0.183	0.293	1.52168e-05
TNFRSF12A	7.10675e-10	-0.416252	0.158	0.26	1.79318e-05
KLF10	8.2923e-10	0.358496	0.366	0.238	2.09231e-05
SNX10	8.46163e-10	-0.305496	0.2	0.308	2.13504e-05
KLK1	8.81057e-10	0.932286	0.153	0.058	2.22308e-05
FAM229A	1.36908e-09	0.261727	0.183	0.079	3.45446e-05
VCAM1	1.8895e-09	-0.250087	0.046	0.115	4.76759e-05
TUBA1A	1.90883e-09	-0.413291	0.124	0.214	4.81636e-05
GABARAPL1	1.97498e-09	-0.327457	0.497	0.556	4.98328e-05
RPL10P9	2.11812e-09	0.312814	0.139	0.049	5.34444e-05
DNAJB1	3.28666e-09	0.367049	0.481	0.344	8.29291e-05
ARFGAP3	4.27266e-09	-0.348518	0.322	0.414	0.000107808
HIST1H1E	4.45873e-09	-0.325177	0.186	0.288	0.000112503
CXCL3	5.2068e-09	0.465665	0.21	0.104	0.000131378
SYNE2	7.87976e-09	-0.370543	0.535	0.605	0.000198822
TM9SF2	8.49891e-09	-0.318839	0.314	0.413	0.000214444
UBC	9.1034e-09	0.26233	0.711	0.602	0.000229697
AC007906.2	1.2008e-08	0.250353	0.162	0.069	0.000302987
ALAS1	1.31104e-08	0.264763	0.354	0.225	0.000330802
SLC26A4	1.68647e-08	0.629399	0.108	0.033	0.000425531
H1F0	1.73741e-08	-0.348492	0.221	0.317	0.000438384
MORF4L1P1	1.82215e-08	-0.319904	0.27	0.363	0.000459765
HNRNPDL	1.83733e-08	-0.314619	0.449	0.523	0.000463596
DEPP1	3.08819e-08	0.367492	0.276	0.171	0.000779211
CNN3	4.05339e-08	-0.307916	0.499	0.559	0.00102275
PIM3	9.55692e-08	-0.254753	0.185	0.276	0.0024114
HIPK2	1.7698e-07	-0.310851	0.638	0.678	0.00446555
UGCG	1.91025e-07	-0.276468	0.186	0.271	0.00481995
RBBP8	2.43472e-07	-0.276503	0.382	0.461	0.00614328
TM9SF3	3.08722e-07	-0.274761	0.392	0.472	0.00778969
SERPINB1	3.20739e-07	-0.29671	0.286	0.367	0.0080929
PDK4	3.41175e-07	0.316124	0.159	0.079	0.00860853
MPP7	3.59457e-07	-0.291659	0.187	0.273	0.00906983
MT-TD	3.88808e-07	-0.299066	0.122	0.199	0.0098104
IGFBP5	4.86202e-07	-0.412902	0.538	0.623	0.0122678
PET100	5.80479e-07	-0.250814	0.207	0.293	0.0146466
MT1G	8.99341e-07	-0.352813	0.72	0.771	0.0226922
MT1H	1.14915e-06	-0.340288	0.311	0.4	0.0289954
JUNB	1.61413e-06	0.411948	0.47	0.391	0.0407278
ATF3	1.82028e-06	0.387561	0.424	0.321	0.0459294
ELF3	1.84509e-06	0.337638	0.455	0.367	0.0465552
TSC22D1	1.91927e-06	-0.286224	0.427	0.492	0.048427
LRP10	2.55578e-06	-0.291645	0.194	0.266	0.0644874
YWHAH	3.1595e-06	-0.323951	0.308	0.375	0.0797204
MT2A	3.52068e-06	-0.440751	0.824	0.829	0.0888339
HES1	3.76314e-06	0.496569	0.603	0.505	0.0949515
TBC1D1	4.09493e-06	-0.288851	0.395	0.465	0.103323
PLEKHA1	4.92444e-06	-0.332205	0.313	0.382	0.124254
MMP7	8.04697e-06	-0.808713	0.2	0.271	0.203041
NFKBIA	9.97467e-06	0.271165	0.548	0.447	0.251681
WDR45B	1.08606e-05	-0.264948	0.255	0.326	0.274034
TMEM52B	1.12209e-05	0.400225	0.569	0.502	0.283126
FAM24B	1.12379e-05	-0.319042	0.267	0.334	0.283554
ACTR3	1.15303e-05	-0.306342	0.345	0.398	0.290933
TAGLN2	1.24073e-05	-0.280964	0.388	0.444	0.313061
MT-TI	1.46843e-05	-0.336573	0.235	0.299	0.370514
ADGRF1	2.07613e-05	-0.272107	0.576	0.613	0.52385
PUM3	2.44361e-05	-0.310288	0.275	0.334	0.616572
2020-09-10	3.36123e-05	-0.252575	0.26	0.329	0.848105
TSPAN12	3.45895e-05	-0.305605	0.293	0.357	0.872763
IFNAR1	3.7896e-05	-0.276143	0.326	0.387	0.956191
TMBIM4	4.05024e-05	-0.266206	0.465	0.508	1
RACGAP1	4.10871e-05	-0.290181	0.61	0.635	1
TRAM1	6.96144e-05	-0.255163	0.377	0.433	1
IER2	0.000168891	0.280894	0.534	0.457	1
NFKBIZ	0.00019317	0.281689	0.297	0.224	1
LTF	0.000309016	-0.29746	0.07	0.117	1
BTG2	0.00215256	0.303286	0.369	0.316	1
TMOD3	0.00231435	-0.264011	0.286	0.326	1
MT-TR	0.00776872	-0.302683	0.155	0.188	1
CTSB	0.0139517	-0.280737	0.489	0.485	1
TAOK1	0.230298	0.297757	0.231	0.201	1
NAT8	0.240494	-0.2925	0.165	0.176	1
MT1E	0.333317	-0.389268	0.672	0.622	1
MGP	0.467251	-0.254487	0.164	0.166	1
SPARCL1	0.476983	-0.581478	0.346	0.334	1

## Sheet: Fib
gene_id	p_val	avg_logFC	pct.1	pct.2	p_val_adj
SPP1	1.7247e-08	-1.7577	0.612	0.958	0.000435176
MT1G	9.28716e-06	-2.37843	0.425	0.75	0.234334
AP000892.3	4.43498e-05	-0.995813	0.062	0.375	1
SFRP1	5.5204e-05	1.19685	0.812	0.292	1
MT-RNR1	6.75131e-05	0.580682	1	1	1
ASMTL	0.00021681	-0.72841	0.025	0.25	1
UBA3	0.000221291	-0.514109	0	0.167	1
HEG1	0.000221291	-0.606896	0	0.167	1
TXNIP	0.000272992	1.1241	0.575	0.167	1
VCAN	0.000363891	-0.732393	0.65	0.917	1
RAB2A	0.00040827	0.882902	0.65	0.208	1
FNBP4	0.000525181	0.806729	0.375	0	1
ANGPT1	0.000695647	1.23269	0.362	0	1
NUCB2	0.000860824	0.445329	0.7	0.292	1
TMSB4XP8	0.00108692	-0.876192	0.038	0.25	1
EPB41L2	0.00112647	0.784554	0.612	0.208	1
UMOD	0.0011293	2.09251	0.388	0.042	1
RPLP1	0.00114619	0.388385	1	1	1
ASPN	0.00141913	0.978832	0.5	0.125	1
RBM12	0.00143024	-0.609018	0.025	0.208	1
SLC12A6	0.00147415	-0.264479	0	0.125	1
NUDT19	0.00147415	-0.294158	0	0.125	1
MLH1	0.00147415	-0.325414	0	0.125	1
PGR	0.00147415	-0.331466	0	0.125	1
BMP1	0.00147415	-0.364757	0	0.125	1
IL6	0.00147415	-0.392717	0	0.125	1
GJA4	0.00147415	-0.417366	0	0.125	1
ENDOG	0.00147415	-0.433678	0	0.125	1
TSPAN5	0.00147415	-0.440357	0	0.125	1
RPL37P2	0.00147415	-0.448541	0	0.125	1
NLGN4Y	0.00147415	-0.524204	0	0.125	1
CCND1	0.0015033	0.641254	0.412	0.042	1
IRF1	0.00156641	1.2951	0.375	0.042	1
CPQ	0.0016816	0.796209	0.512	0.125	1
MT1H	0.00169661	-1.44722	0.162	0.417	1
TCF21	0.00182437	0.879153	0.6	0.208	1
LXN	0.00194603	-1.00828	0.3	0.583	1
SOD2	0.0020961	-1.20353	0.275	0.542	1
PDLIM3	0.0021067	-0.59379	0.088	0.333	1
MOXD1	0.00229747	0.871306	0.638	0.25	1
HLA-C	0.00256985	0.661944	0.75	0.458	1
ANAPC11	0.00257375	0.722708	0.575	0.25	1
PLAT	0.00266043	-0.752157	0.1	0.333	1
PMEPA1	0.00268875	-0.755708	0.075	0.292	1
C2orf40	0.00274536	1.04099	0.425	0.083	1
LATS2	0.00275277	-0.653997	0.05	0.25	1
GNAS	0.00279764	0.675966	0.675	0.292	1
CLOCK	0.00289198	-0.636226	0.05	0.25	1
SRRM2	0.00316197	0.821223	0.362	0.042	1
PTN	0.00321264	0.662478	0.725	0.333	1
PABPC1	0.00332713	0.438112	0.962	0.917	1
RPN2	0.00339601	-0.591623	0.412	0.667	1
C6orf48	0.00344892	0.485263	0.8	0.417	1
MT1X	0.0035505	-1.78743	0.45	0.667	1
SELENOP	0.00371659	0.592957	0.662	0.25	1
SLTM	0.00385842	0.630967	0.462	0.125	1
COX8A	0.00397117	0.534222	0.612	0.208	1
COX20	0.0040392	0.831891	0.338	0.042	1
ITM2B	0.00409583	0.489737	0.962	0.792	1
GSTM3	0.00440579	0.821129	0.325	0.042	1
TMED2	0.00441228	0.660398	0.275	0	1
ITM2C	0.00445401	0.583829	0.712	0.292	1
LTN1	0.00446573	-0.392999	0.05	0.25	1
CCNY	0.00456816	-0.852581	0.188	0.417	1
RSRC2	0.00478224	0.72384	0.475	0.125	1
LAPTM4B	0.00483964	0.623571	0.325	0.042	1
EMC7	0.0050102	-0.631674	0.175	0.417	1
CYR61	0.00501794	-0.665591	0.5	0.708	1
COL16A1	0.00502787	-0.730086	0.038	0.208	1
BABAM1	0.00516284	-0.717054	0.062	0.25	1
ZNF638	0.00528752	0.721274	0.388	0.083	1
AL365357.1	0.00529455	-0.534121	0.038	0.208	1
RBPJ	0.00549535	0.549079	0.35	0.042	1
RPL41	0.0056339	-0.663329	0.65	0.75	1
APOD	0.00583438	0.617322	0.35	0.042	1
CD302	0.00586299	0.426962	0.45	0.125	1
PEAK1	0.00586654	-0.520379	0.038	0.208	1
UMPS	0.00586654	-0.585572	0.038	0.208	1
FBLN5	0.00590845	0.800784	0.712	0.375	1
MAP3K5	0.00596274	-0.661332	0.112	0.333	1
RPL10AP6	0.00606858	-0.663233	0.088	0.292	1
MT-RNR2	0.00609285	0.333444	1	1	1
TMEM205	0.0061512	0.618591	0.312	0.042	1
IFITM1	0.00628212	-0.431656	0.075	0.292	1
RPL34	0.00653559	0.348736	0.988	0.917	1
AL590867.2	0.00667824	-0.691162	0.188	0.417	1
RWDD1	0.00674233	0.604444	0.512	0.167	1
PA2G4	0.00678623	0.656297	0.488	0.167	1
SPATC1L	0.0068293	-0.379785	0.038	0.208	1
HSPE1	0.0071777	0.921796	0.525	0.208	1
SAT2	0.00722303	0.541927	0.25	0	1
FAM213A	0.00741775	0.516583	0.338	0.042	1
DKK3	0.00750395	0.643694	0.438	0.125	1
CST3	0.00767964	0.5121	0.95	0.917	1
WNT5A	0.00773572	-0.506756	0.025	0.167	1
SMIM10L1	0.00787519	0.679793	0.325	0.042	1
POLR2B	0.00803221	0.583162	0.3	0.042	1
STIM1	0.00865962	-0.497359	0.025	0.167	1
BBC3	0.00865962	-0.542766	0.025	0.167	1
SEC11A	0.00906359	0.620973	0.375	0.083	1
CFDP1	0.00908488	0.675859	0.362	0.083	1
MAL	0.00919426	1.13711	0.238	0	1
RRBP1	0.0092541	0.605302	0.712	0.375	1
MATN2	0.00944026	0.491336	0.4	0.083	1
PITPNB	0.0100007	-0.793217	0.175	0.375	1
TOPORS	0.0101345	0.657012	0.288	0.042	1
NBPF15	0.0102308	-0.316988	0.025	0.167	1
INHBA	0.0103403	-0.908961	0.388	0.583	1
GATM	0.0104445	0.658571	0.288	0.042	1
PRKDC	0.0105256	0.548266	0.3	0.042	1
ACTB	0.0105288	-0.604983	0.938	0.917	1
MT2A	0.0105288	-0.808907	0.938	0.917	1
RPL14	0.010536	0.352605	0.962	0.917	1
HLA-DRB1	0.0106794	1.22453	0.375	0.083	1
CDADC1	0.0108083	-0.372028	0.025	0.167	1
COL5A2	0.0111654	-0.60483	0.188	0.417	1
CLIC4	0.0113887	-0.548616	0.312	0.542	1
MRPS6	0.0114259	0.685728	0.288	0.042	1
RBM19	0.0116026	-0.350847	0.012	0.125	1
MARVELD1	0.0116026	-0.398138	0.012	0.125	1
SDHAF3	0.0116026	-0.40997	0.012	0.125	1
TBXA2R	0.0116026	-0.451445	0.012	0.125	1
SIRT6	0.0116026	-0.505673	0.012	0.125	1
NT5E	0.0116026	-0.530378	0.012	0.125	1
LMO7-AS1	0.0116026	-0.760236	0.012	0.125	1
SMCHD1	0.0116653	0.641742	0.225	0	1
SEMA3C	0.0116658	0.59119	0.225	0	1
P4HA1	0.0116658	0.578291	0.225	0	1
SSU72	0.0116658	0.530063	0.225	0	1
RAB1B	0.0116658	0.520081	0.225	0	1
ETV5	0.0123896	-0.298952	0.012	0.125	1
CSRNP2	0.0123896	-0.396449	0.012	0.125	1
SETD7	0.0123896	-0.400787	0.012	0.125	1
NMB	0.0123896	-0.415641	0.012	0.125	1
STK38L	0.0123896	-0.548584	0.012	0.125	1
REG1A	0.0123896	-0.96828	0.012	0.125	1
C9orf16	0.0125496	0.688076	0.3	0.042	1
GPC3	0.0130414	0.620439	0.612	0.25	1
COL4A4	0.0130883	0.689677	0.412	0.125	1
RPS13	0.0131174	0.376267	1	0.792	1
GATAD1	0.0131305	-0.751477	0.175	0.375	1
XPO6	0.0132235	-0.280014	0.012	0.125	1
PPP6R2	0.0132235	-0.32509	0.012	0.125	1
ATP5MG	0.0133687	0.49076	0.8	0.5	1
ACAP2	0.0138177	0.642267	0.375	0.125	1
EIF3K	0.0138405	0.419216	0.538	0.25	1
MAD2L1BP	0.0141066	-0.295391	0.012	0.125	1
ATP1B1	0.0141497	0.747265	0.45	0.167	1
PHLDB1	0.0145125	-0.574639	0.05	0.208	1
TPI1	0.0145486	-0.603763	0.75	0.792	1
KNG1	0.0147567	0.898112	0.212	0	1
PREPL	0.0147567	0.551202	0.212	0	1
MRPL40	0.0147567	0.541875	0.212	0	1
PDS5B	0.0147567	0.40084	0.212	0	1
NID2	0.0148553	0.358397	0.45	0.125	1
PCED1A	0.0151614	-0.53773	0.05	0.208	1
BASP1	0.0151961	0.640603	0.462	0.167	1
MBIP	0.0158358	-0.419557	0.05	0.208	1
SRRM1	0.0160218	0.529591	0.55	0.25	1
MMP2	0.0163054	0.432158	0.375	0.083	1
ARL6IP5	0.0164312	-0.717152	0.612	0.625	1
GORASP2	0.0164545	0.612674	0.262	0.042	1
ACAA2	0.0164545	0.544848	0.262	0.042	1
RARRES2	0.0164965	0.59655	0.525	0.25	1
BAZ1B	0.0165422	0.654982	0.388	0.125	1
NFIX	0.0167165	-0.41506	0.1	0.292	1
IFI6	0.0169564	0.47464	0.475	0.208	1
MAP1LC3B	0.0171503	0.491073	0.55	0.25	1
UBXN1	0.0172481	0.324325	0.412	0.125	1
SYNCRIP	0.0176355	-0.498358	0.375	0.583	1
PTBP3	0.0177099	-0.764478	0.112	0.292	1
RER1	0.0177329	-0.442861	0.075	0.25	1
RPS7	0.0179463	-0.415055	0.788	0.833	1
FRZB	0.018129	0.604056	0.575	0.25	1
CEBPZOS	0.0185	0.514642	0.262	0.042	1
STX10	0.0186129	0.615057	0.2	0	1
HHIP	0.0186129	0.593444	0.2	0	1
PCF11	0.0186129	0.562778	0.2	0	1
HDAC1	0.0186129	0.469925	0.2	0	1
POLE3	0.0186129	0.465853	0.2	0	1
MGMT	0.0186129	0.459453	0.2	0	1
EIF2AK1	0.0186129	0.454719	0.2	0	1
DDX3Y	0.0186129	0.45196	0.2	0	1
TSTD1	0.0186129	0.443034	0.2	0	1
ZC3H7A	0.0186129	0.431134	0.2	0	1
LMO7	0.0186353	0.562131	0.275	0.042	1
OAF	0.0189505	0.645211	0.325	0.083	1
NNMT	0.0190139	-0.820552	0.475	0.625	1
LMOD1	0.0190449	0.778591	0.262	0.042	1
C4orf3	0.0191601	0.393889	0.712	0.333	1
TMBIM4	0.0192581	-0.763839	0.275	0.458	1
CLEC11A	0.0196886	0.393662	0.362	0.083	1
BBX	0.0197417	0.648152	0.362	0.125	1
BRK1	0.0200552	0.506588	0.5	0.208	1
WASL	0.0201958	0.485955	0.462	0.167	1
CYB5R3	0.020217	-0.673215	0.3	0.5	1
ATP6AP2	0.0203234	0.58285	0.462	0.208	1
TMOD3	0.0203542	0.435679	0.35	0.083	1
EIF4A2	0.0203635	0.478272	0.6	0.292	1
NASP	0.0205112	0.51079	0.325	0.083	1
SNHG5	0.0205193	0.640652	0.612	0.375	1
AP2M1	0.0205455	-0.753755	0.15	0.333	1
GAPDH	0.0206591	-0.439864	0.838	0.917	1
SOX4	0.02068	0.538372	0.65	0.292	1
B2M	0.0208498	0.28342	1	0.958	1
CFLAR	0.0208822	0.470804	0.35	0.083	1
PUM3	0.0211654	0.628593	0.25	0.042	1
MFF	0.0211654	0.545609	0.25	0.042	1
GADD45B	0.0211706	0.397885	0.788	0.5	1
PNN	0.0213056	0.636649	0.425	0.167	1
IRAK3	0.02143	-0.596684	0.038	0.167	1
EGR3	0.02143	-0.951021	0.038	0.167	1
PCSK1N	0.0214688	-0.436399	0.175	0.375	1
MLEC	0.0217401	0.521604	0.45	0.167	1
SPARCL1	0.0221047	0.99758	0.525	0.25	1
HIST1H4C	0.0221907	0.627796	0.638	0.375	1
ALDH1A1	0.0222728	0.521426	0.388	0.125	1
RPL21P16	0.0224295	0.543196	0.25	0.042	1
FLRT2	0.0224563	-0.6104	0.038	0.167	1
SCP2	0.0225351	-0.735825	0.375	0.5	1
TSG101	0.0227031	-0.47532	0.175	0.375	1
TIMP2	0.0228366	0.375509	0.438	0.167	1
ODF2L	0.0230068	-0.620106	0.112	0.292	1
MYL6B	0.0233431	0.408429	0.275	0.042	1
SKP1	0.0233707	0.515235	0.812	0.458	1
NEGR1	0.0234051	0.592944	0.425	0.167	1
OGFRL1	0.0234139	0.544077	0.188	0	1
RNPC3	0.0234139	0.523474	0.188	0	1
SENP7	0.0234139	0.439358	0.188	0	1
NUTF2	0.0234139	0.429584	0.188	0	1
COX11	0.0234139	0.425949	0.188	0	1
PAM	0.0234139	0.414351	0.188	0	1
CUTALP	0.0234139	0.404456	0.188	0	1
SWAP70	0.0234139	0.371455	0.188	0	1
PDIA3	0.0235049	0.34801	0.988	0.667	1
GAS5	0.0238441	0.47963	0.45	0.167	1
FTH1	0.0240277	-0.313086	1	1	1
ABCC9	0.024609	0.634022	0.3	0.083	1
ING4	0.0246379	-0.366598	0.038	0.167	1
PSMG4	0.0246379	-0.471593	0.038	0.167	1
DMTF1	0.0246379	-0.503417	0.038	0.167	1
CWC15	0.0250589	0.611896	0.4	0.167	1
THY1	0.0251334	0.569626	0.688	0.417	1
TNC	0.0252642	0.923872	0.3	0.083	1
HMGN2	0.0254038	0.491777	0.462	0.167	1
RTF1	0.0255355	0.360056	0.45	0.167	1
TPBG	0.0255913	-0.572002	0.062	0.208	1
AOX1	0.0257959	-0.385037	0.038	0.167	1
TRIP10	0.0257959	-0.409627	0.038	0.167	1
ROBO1	0.0257959	-0.517347	0.038	0.167	1
RASSF8-AS1	0.0257959	-0.702678	0.038	0.167	1
OIP5-AS1	0.0262562	-0.662536	0.088	0.25	1
DENR	0.0262621	0.344842	0.4	0.167	1
HLA-DRA	0.0265573	1.68408	0.362	0.125	1
SON	0.0267479	0.470934	0.75	0.458	1
CLIP1	0.0267606	0.459005	0.262	0.042	1
YPEL3	0.0267606	0.437186	0.262	0.042	1
AKT1	0.0270007	-0.316215	0.038	0.167	1
PPP1CC	0.0271277	0.453053	0.238	0.042	1
PTMAP5	0.0274836	-0.534433	0.425	0.583	1
CBR1	0.0276391	0.5382	0.438	0.208	1
HLA-B	0.0280064	0.582238	0.788	0.542	1
RPL11	0.0281157	0.318531	0.938	0.833	1
PLS3	0.0281685	-0.645514	0.188	0.375	1
PRPS1	0.0282538	-0.280348	0.038	0.167	1
MEST	0.0287248	0.629921	0.238	0.042	1
MTRNR2L1	0.0293811	0.786275	0.175	0	1
FHL3	0.0293811	0.555586	0.175	0	1
IFT74	0.0293811	0.528769	0.175	0	1
MX1	0.0293811	0.500522	0.175	0	1
CLEC2B	0.0293811	0.492343	0.175	0	1
SYTL4	0.0293811	0.479561	0.175	0	1
SORBS2	0.0293811	0.476655	0.175	0	1
CNTN1	0.0293811	0.473213	0.175	0	1
GNS	0.0293811	0.463643	0.175	0	1
TMEM131	0.0293811	0.457886	0.175	0	1
IMP3	0.0293811	0.441557	0.175	0	1
PAK1	0.0293811	0.414158	0.175	0	1
SELENBP1	0.0293811	0.413459	0.175	0	1
USP9X	0.0293811	0.413232	0.175	0	1
CCBE1	0.0293811	0.412532	0.175	0	1
ABCA8	0.029521	0.655586	0.3	0.083	1
DLG1	0.0298538	-0.513165	0.062	0.208	1
HM13	0.0299881	0.616092	0.338	0.125	1
UXT	0.0301755	-0.524922	0.3	0.5	1
RABAC1	0.0308742	0.562468	0.4	0.167	1
NIT2	0.0309109	-0.315446	0.038	0.167	1
NDUFB2	0.0313335	0.573553	0.625	0.375	1
SNX10	0.0313717	-0.588607	0.1	0.25	1
NEMF	0.0316421	0.428037	0.325	0.083	1
SMAD1	0.0323561	0.414621	0.25	0.042	1
FHL2	0.0324338	-0.605608	0.225	0.417	1
MIF	0.0325045	-0.476036	0.112	0.292	1
PPA1	0.0326899	0.594924	0.3	0.083	1
ACADM	0.0326899	0.490837	0.3	0.083	1
FBLN1	0.0328243	0.566343	0.5	0.25	1
MYLK	0.033019	0.508694	0.7	0.417	1
SLC39A7	0.0334206	0.517149	0.275	0.083	1
ARGLU1	0.0337802	0.483631	0.412	0.167	1
LZIC	0.0340109	0.481382	0.238	0.042	1
OMD	0.0341769	0.415116	0.25	0.042	1
SELENOM	0.0343583	0.435465	0.725	0.417	1
COL14A1	0.034397	0.396234	0.8	0.5	1
GEM	0.0345516	-0.506756	0.112	0.292	1
NXT1	0.034713	-0.316103	0.062	0.208	1
RPL39P3	0.0355931	-0.30759	0.088	0.25	1
PABPC4	0.0356436	0.553346	0.225	0.042	1
RNASET2	0.0356436	0.501058	0.225	0.042	1
NES	0.035653	-0.623921	0.188	0.375	1
EIF3E	0.0361137	-0.585973	0.312	0.5	1
ADD1	0.0361456	0.350142	0.3	0.083	1
CCDC186	0.0366609	0.505643	0.225	0.042	1
CKLF	0.0366609	0.42196	0.225	0.042	1
GPNMB	0.0367872	0.831467	0.162	0	1
CA12	0.0367872	0.578619	0.162	0	1
CHD6	0.0367872	0.535343	0.162	0	1
NANS	0.0367872	0.446263	0.162	0	1
APOO	0.0367872	0.435135	0.162	0	1
KIAA1109	0.0367872	0.431819	0.162	0	1
TIMM44	0.0367872	0.425527	0.162	0	1
ZNF667-AS1	0.0367872	0.409443	0.162	0	1
SPEF2	0.0367872	0.407508	0.162	0	1
KIF13B	0.0367872	0.396478	0.162	0	1
SEC11C	0.0367872	0.379685	0.162	0	1
CCDC122	0.0367872	0.374288	0.162	0	1
TRIM4	0.0367872	0.298085	0.162	0	1
CAV1	0.0368732	-0.263674	0.038	0.167	1
MRPL55	0.0370567	0.420945	0.3	0.083	1
PWP1	0.037072	0.307446	0.25	0.042	1
DNAJC1	0.0377445	0.547691	0.412	0.167	1
SAMD11	0.0380823	-0.500168	0.162	0.333	1
MBD4	0.0380823	-0.639837	0.162	0.333	1
COL4A1	0.0382193	-0.461377	0.638	0.708	1
ZC3H13	0.0385478	0.440194	0.612	0.333	1
SLBP	0.0387473	-0.483747	0.125	0.292	1
CAPRIN1	0.039031	0.468649	0.238	0.042	1
SMIM7	0.0391159	-0.93033	0.162	0.333	1
HSBP1	0.0394074	0.362269	0.488	0.208	1
2020-09-04	0.0398206	0.499404	0.35	0.125	1
RCHY1	0.0403602	-0.362134	0.025	0.125	1
NAT14	0.0403602	-0.421411	0.025	0.125	1
COL10A1	0.0403602	-0.425842	0.025	0.125	1
TRRAP	0.0403602	-0.448327	0.025	0.125	1
PET117	0.0403602	-0.459007	0.025	0.125	1
RPL24P4	0.0403602	-0.468623	0.025	0.125	1
CD163L1	0.0403602	-0.469137	0.025	0.125	1
CORO1C	0.0403602	-0.480104	0.025	0.125	1
AL158823.1	0.0403602	-0.514995	0.025	0.125	1
CRISPLD2	0.0408991	0.483696	0.3	0.083	1
CCNG2	0.0409809	0.442507	0.225	0.042	1
CD2AP	0.0410141	0.581535	0.275	0.083	1
GLRX	0.0410163	0.463273	0.288	0.083	1
NSA2	0.0413047	0.694811	0.375	0.167	1
PFN1	0.0414077	-0.414674	0.738	0.833	1
PSAP	0.0418127	0.389418	0.8	0.542	1
LDHA	0.0418332	-0.431503	0.4	0.542	1
TM9SF2	0.0423352	0.39805	0.238	0.042	1
AC127502.1	0.0424348	-0.290493	0.025	0.125	1
MIR1244-4	0.0424348	-0.352667	0.025	0.125	1
UMAD1	0.0424348	-0.405047	0.025	0.125	1
SLC31A2	0.0424348	-0.4724	0.025	0.125	1
NNT	0.0424348	-0.563663	0.025	0.125	1
MT-TV	0.042792	0.27522	0.55	0.25	1
PHB	0.0430248	0.515436	0.262	0.083	1
EPCAM	0.043298	0.681467	0.225	0.042	1
ANKIB1	0.043298	0.555873	0.225	0.042	1
RPS16	0.0436355	0.368985	0.975	0.917	1
RBMX	0.0437479	0.565627	0.45	0.208	1
A2M	0.0440256	0.620686	0.962	0.875	1
EMC10	0.0441152	0.43172	0.212	0.042	1
TGFB1	0.0445084	-0.55603	0.1	0.25	1
AIDA	0.0445084	-0.592619	0.1	0.25	1
AC135983.2	0.0445989	-0.257677	0.025	0.125	1
NHS	0.0445989	-0.291285	0.025	0.125	1
SPRYD3	0.0445989	-0.313819	0.025	0.125	1
ALKBH5	0.0445989	-0.316354	0.025	0.125	1
DDI2	0.0445989	-0.333612	0.025	0.125	1
PIP4P1	0.0445989	-0.366088	0.025	0.125	1
DTNBP1	0.0445989	-0.37491	0.025	0.125	1
NIP7	0.0445989	-0.390102	0.025	0.125	1
NME7	0.0445989	-0.409336	0.025	0.125	1
RNLS	0.0445989	-0.417299	0.025	0.125	1
DNAJB14	0.044667	0.321194	0.238	0.042	1
ITSN1	0.0447025	0.398411	0.425	0.167	1
LBH	0.0448271	0.66424	0.338	0.125	1
KDELR1	0.0449692	0.448481	0.538	0.292	1
RPL9P9	0.0450487	-0.418069	0.525	0.625	1
MYH10	0.0451747	0.42491	0.525	0.25	1
SELENOH	0.0453453	-0.775831	0.112	0.25	1
RARRES3	0.0456014	-0.560431	0.388	0.5	1
TRA2A	0.04562	-0.55331	0.212	0.375	1
SERPINE2	0.045873	0.292707	0.238	0.042	1
DANCR	0.045873	0.279321	0.238	0.042	1
RRP15	0.045905	-0.462746	0.1	0.25	1
IFIT3	0.0459711	1.21289	0.15	0	1
FXYD4	0.0459711	0.764051	0.15	0	1
C1QA	0.0459711	0.597396	0.15	0	1
PLEKHH2	0.0459711	0.463868	0.15	0	1
TLK1	0.0459711	0.458299	0.15	0	1
IFI44L	0.0459711	0.450463	0.15	0	1
ADAMTSL2	0.0459711	0.432462	0.15	0	1
DHRS4	0.0459711	0.430842	0.15	0	1
CCDC198	0.0459711	0.423825	0.15	0	1
NAGK	0.0459711	0.418412	0.15	0	1
SMNDC1	0.0459711	0.416375	0.15	0	1
MT-TI	0.0459711	0.403811	0.15	0	1
C1orf123	0.0459711	0.399371	0.15	0	1
NIPSNAP1	0.0459711	0.398294	0.15	0	1
SPTLC2	0.0459711	0.395676	0.15	0	1
HERC2	0.0459711	0.386952	0.15	0	1
EHHADH	0.0459711	0.384342	0.15	0	1
MICU3	0.0459711	0.370141	0.15	0	1
TM2D3	0.0459711	0.36184	0.15	0	1
C12orf43	0.0459711	0.354116	0.15	0	1
CCDC152	0.0459711	0.338982	0.15	0	1
TMEM9	0.0459711	0.336058	0.15	0	1
FOLR1	0.0459711	0.308434	0.15	0	1
BX284668.5	0.0459711	0.297424	0.15	0	1
TRPT1	0.0459997	-0.466662	0.05	0.167	1
SAMD9L	0.0459997	-0.673672	0.05	0.167	1
RBX1	0.0460337	0.47728	0.4	0.167	1
CKB	0.0464146	0.538717	0.262	0.083	1
RPL13	0.0465338	0.308966	0.988	0.958	1
DYNC1I2	0.0468362	-0.493987	0.662	0.75	1
WDR26	0.0468554	-0.255871	0.025	0.125	1
RPS18P9	0.0468554	-0.268926	0.025	0.125	1
TINAG	0.0468554	-0.270535	0.025	0.125	1
GUSB	0.047332	0.404208	0.438	0.167	1
FMR1	0.0473383	-0.406038	0.1	0.25	1
AC098614.1	0.0473688	-0.421235	0.125	0.292	1
ADD3	0.0475464	0.437422	0.462	0.208	1
AKAP9	0.0475464	0.337044	0.462	0.208	1
EEF1B2P3	0.04785	-0.483863	0.05	0.167	1
C6orf226	0.04785	-0.517326	0.05	0.167	1
ABHD2	0.04785	-0.521039	0.05	0.167	1
PGGT1B	0.04785	-0.657569	0.05	0.167	1
MIDN	0.04785	-0.847003	0.05	0.167	1
USP47	0.0479418	-0.756219	0.138	0.292	1
CAPN2	0.0481341	-0.741596	0.112	0.25	1
ATP8B1	0.0485113	-0.599068	0.075	0.208	1
CREB1	0.0485113	-0.79294	0.075	0.208	1
TFPI	0.0486314	0.498171	0.6	0.375	1
MT2P1	0.0488091	-0.459733	0.1	0.25	1
MPHOSPH6	0.0488091	-0.60116	0.1	0.25	1
PNRC1	0.0488646	0.467642	0.7	0.458	1
DDX5	0.0488917	-0.54443	0.725	0.708	1
LINC00869	0.0492071	-0.364376	0.025	0.125	1
NDUFA8	0.0495791	0.462722	0.225	0.042	1
PMF1	0.0497625	-0.528172	0.05	0.167	1
FN1	0.0497856	-1.58196	0.288	0.458	1
PPIC	0.050298	0.313652	0.375	0.125	1
CD24	0.0510905	0.736441	0.288	0.083	1
MRPS35	0.0522973	0.378083	0.225	0.042	1
FRG1BP	0.0522973	0.342425	0.225	0.042	1
NAMPT	0.0534533	-0.714812	0.1	0.25	1
PDHA1	0.0534744	0.379626	0.212	0.042	1
EFEMP1	0.053599	-0.577881	0.462	0.542	1
NECTIN2	0.0536686	-0.47977	0.075	0.208	1
APOL1	0.0537024	0.389065	0.225	0.042	1
C2orf76	0.05378	-0.335042	0.05	0.167	1
ANKH	0.05378	-0.432329	0.05	0.167	1
TULP4	0.05378	-0.444014	0.05	0.167	1
RTF2	0.0540292	-0.611637	0.238	0.375	1
ELK3	0.0549379	-0.677423	0.138	0.292	1
DBI	0.055772	-0.44403	0.725	0.75	1
INTS6	0.0558882	-0.310011	0.05	0.167	1
LINC00963	0.0558882	-0.338109	0.05	0.167	1
C17orf58	0.0558882	-0.408125	0.05	0.167	1
SPTSSA	0.0559921	0.369295	0.2	0.042	1
CWC22	0.0564558	0.571578	0.275	0.083	1
GTF2A2	0.0564558	0.39467	0.275	0.083	1
SPIN1	0.0566074	0.29275	0.225	0.042	1
MTATP8P2	0.057355	0.618697	0.138	0	1
ABCA1	0.057355	0.486833	0.138	0	1
UROS	0.057355	0.483409	0.138	0	1
NREP	0.057355	0.461435	0.138	0	1
RPL9P7	0.057355	0.449771	0.138	0	1
HSD11B2	0.057355	0.446976	0.138	0	1
DNMT1	0.057355	0.446574	0.138	0	1
MLXIP	0.057355	0.438897	0.138	0	1
QTRT2	0.057355	0.437199	0.138	0	1
STX7	0.057355	0.4289	0.138	0	1
ATP5S	0.057355	0.408132	0.138	0	1
APCDD1	0.057355	0.388111	0.138	0	1
DHRS4-AS1	0.057355	0.386132	0.138	0	1
MEIS1	0.057355	0.377282	0.138	0	1
KRIT1	0.057355	0.376571	0.138	0	1
THUMPD3-AS1	0.057355	0.372424	0.138	0	1
RBM22	0.057355	0.370624	0.138	0	1
SLFN11	0.057355	0.365933	0.138	0	1
TRIL	0.057355	0.347576	0.138	0	1
MIS18BP1	0.057355	0.343289	0.138	0	1
AK6	0.057355	0.342076	0.138	0	1
NUDCD3	0.057355	0.336187	0.138	0	1
MCUR1	0.057355	0.332254	0.138	0	1
SUCO	0.057355	0.323506	0.138	0	1
HOXA7	0.057355	0.323337	0.138	0	1
IPO9	0.057355	0.323074	0.138	0	1
DDX60	0.057355	0.295591	0.138	0	1
PATJ	0.057355	0.277376	0.138	0	1
NDRG1	0.057355	0.266316	0.138	0	1
AHCTF1	0.057355	0.263564	0.138	0	1
SS18	0.057355	-0.443807	0.075	0.208	1
AHI1	0.0575318	0.386124	0.288	0.083	1
WNK1	0.0575493	0.489688	0.2	0.042	1
FUCA2	0.0575493	0.489654	0.2	0.042	1
PPP2R5E	0.0575493	0.483339	0.2	0.042	1
FRA10AC1	0.057927	0.54011	0.25	0.083	1
IMPACT	0.0579653	0.38995	0.212	0.042	1
AEBP1	0.058055	0.295943	0.8	0.542	1
HSPA1B	0.0582214	0.365946	0.45	0.208	1
GOLGB1	0.0582424	0.366246	0.638	0.375	1
RPA3	0.0591424	0.417651	0.2	0.042	1
SF3B5	0.0593989	0.335933	0.438	0.208	1
TGIF1	0.0603114	-0.317749	0.05	0.167	1
AL009174.1	0.0603114	-0.321028	0.05	0.167	1
SPG7	0.0603114	-0.333413	0.05	0.167	1
SLC10A3	0.0603114	-0.36423	0.05	0.167	1
OS9	0.0604903	0.378171	0.312	0.125	1
KTN1	0.0606348	0.421076	0.725	0.458	1
FBL	0.0608254	0.434586	0.262	0.083	1
PTPRA	0.0608254	0.430654	0.262	0.083	1
SLC2A3	0.0611301	0.502084	0.212	0.042	1
INTS11	0.0612496	-0.363575	0.075	0.208	1
PDS5A	0.0612496	-0.380873	0.075	0.208	1
TMED3	0.062302	0.403211	0.262	0.083	1
MORF4L1P1	0.0624214	-0.52023	0.312	0.458	1
C12orf75	0.0625276	-0.495927	0.112	0.25	1
ARID1A	0.0626295	-0.297039	0.05	0.167	1
HSP90AB3P	0.0633341	-0.406663	0.212	0.375	1
RBMS3	0.0635547	0.372127	0.35	0.125	1
ASAP1	0.0641425	0.362166	0.2	0.042	1
EPN2	0.0644367	0.388455	0.212	0.042	1
BAMBI	0.0644367	0.337824	0.212	0.042	1
DESI2	0.0644367	0.333908	0.212	0.042	1
LDHB	0.064519	-0.302814	0.7	0.875	1
ERLEC1	0.0645473	0.356683	0.6	0.333	1
GYPC	0.0647295	-0.510826	0.25	0.417	1
LYRM2	0.0647979	-0.706678	0.225	0.375	1
CPED1	0.0650684	0.34306	0.275	0.083	1
PSMG2	0.0661092	0.370831	0.312	0.125	1
HTATSF1	0.0661384	0.326023	0.288	0.083	1
FBXW2	0.0661446	0.307587	0.212	0.042	1
IL13RA1	0.0661446	0.299809	0.212	0.042	1
EEF1E1	0.0661684	-0.461757	0.112	0.25	1
MT1E	0.0664413	-1.24981	0.6	0.625	1
HSPB6	0.066834	0.443329	0.45	0.208	1
CFAP36	0.067666	0.380192	0.2	0.042	1
PSENEN	0.0678896	0.31807	0.212	0.042	1
POSTN	0.0680784	-0.923414	0.412	0.542	1
PRPF6	0.0685077	0.359824	0.262	0.083	1
IFT20	0.0685077	0.355196	0.262	0.083	1
ATRAID	0.0690748	0.539654	0.312	0.125	1
MICU2	0.0696722	0.257405	0.212	0.042	1
C7	0.0698076	0.339683	0.862	0.75	1
ZNF330	0.0699821	-0.411874	0.112	0.25	1
JAK1	0.0699957	0.42085	0.45	0.25	1
SELENOK	0.0701537	0.285396	0.388	0.167	1
SIAE	0.0708607	0.44451	0.188	0.042	1
IARS2	0.0708607	0.413233	0.188	0.042	1
NR2F2-AS1	0.0714672	0.408894	0.125	0	1
RGS1	0.0714701	1.68574	0.125	0	1
KCNJ1	0.0714701	0.595895	0.125	0	1
HOXA11	0.0714701	0.519886	0.125	0	1
OSTF1	0.0714701	0.445692	0.125	0	1
APOC1	0.0714701	0.436384	0.125	0	1
PARD6G-AS1	0.0714701	0.416698	0.125	0	1
UBQLN2	0.0714701	0.402188	0.125	0	1
FKBP14	0.0714701	0.396228	0.125	0	1
PDRG1	0.0714701	0.393031	0.125	0	1
GYG1	0.0714701	0.379095	0.125	0	1
UBXN2A	0.0714701	0.375213	0.125	0	1
ABHD12	0.0714701	0.372783	0.125	0	1
SESN3	0.0714701	0.363512	0.125	0	1
CDC42EP5	0.0714701	0.357249	0.125	0	1
KDM1A	0.0714701	0.356618	0.125	0	1
TPGS2	0.0714701	0.347964	0.125	0	1
SPTAN1	0.0714701	0.339614	0.125	0	1
ZBTB2	0.0714701	0.336525	0.125	0	1
REL	0.0714701	0.335593	0.125	0	1
ADAM10	0.0714701	0.331585	0.125	0	1
WDR70	0.0714701	0.331467	0.125	0	1
CHMP1A	0.0714701	0.328696	0.125	0	1
TRAF3IP1	0.0714701	0.328286	0.125	0	1
ZNFX1	0.0714701	0.324076	0.125	0	1
BRD3OS	0.0714701	0.323091	0.125	0	1
NUDT16L1	0.0714701	0.314146	0.125	0	1
EXOC1	0.0714701	0.312404	0.125	0	1
DCBLD1	0.0714701	0.295903	0.125	0	1
FAM217B	0.0714701	0.295707	0.125	0	1
UCHL5	0.0714701	0.290487	0.125	0	1
CENPX	0.0714701	0.290292	0.125	0	1
GNL1	0.0714701	0.283831	0.125	0	1
HLA-DRB5	0.0714701	0.279391	0.125	0	1
LINC00667	0.0714701	0.269799	0.125	0	1
ZNF33B	0.0714701	0.257118	0.125	0	1
MT-TL1	0.0716309	0.372089	0.55	0.292	1
MT-TW	0.0716728	-0.300298	0.1	0.25	1
PRDX4	0.0721513	0.466041	0.312	0.125	1
MOCS2	0.0724455	0.276385	0.288	0.083	1
MYL12A	0.0727985	-0.38235	0.738	0.75	1
KDM5B	0.0728002	0.469173	0.188	0.042	1
PIK3C3	0.0728121	-0.693581	0.088	0.208	1
NR3C1	0.0730403	0.392164	0.388	0.167	1
CD74	0.0731621	1.3215	0.462	0.25	1
RND3	0.0733261	0.360335	0.325	0.125	1
PRPF4B	0.0737304	0.408872	0.312	0.125	1
QPRT	0.0737435	0.405006	0.25	0.083	1
MYH11	0.0739743	-0.43814	0.112	0.25	1
CAP1	0.0745197	-0.734344	0.312	0.417	1
S100A11	0.0745799	-0.388721	0.738	0.833	1
GNB2	0.0748329	-0.48827	0.312	0.458	1
CES2	0.0750597	-0.413511	0.088	0.208	1
PSMB3	0.0751699	0.375179	0.412	0.208	1
KRT8	0.075191	0.335452	0.2	0.042	1
YWHAZ	0.0761865	-0.461709	0.488	0.542	1
TXNL1	0.0764571	0.290229	0.275	0.083	1
PDZK1IP1	0.0768213	-0.459879	0.262	0.417	1
RSRP1	0.0769736	0.415858	0.312	0.125	1
BRD7	0.0771754	0.370302	0.2	0.042	1
ARHGEF12	0.0771754	0.325452	0.2	0.042	1
LAMA2	0.077309	0.581354	0.612	0.417	1
SF3B2	0.0774096	0.278628	0.462	0.25	1
RPL10	0.0777838	0.269489	0.95	0.75	1
GPX3	0.0778068	-0.577459	0.8	0.75	1
PLIN3	0.0778397	-0.660787	0.125	0.25	1
DDAH2	0.0786383	0.372353	0.312	0.125	1
PRR13	0.0786383	-0.500431	0.238	0.375	1
MANBAL	0.0792022	0.313387	0.2	0.042	1
LRP1	0.0800567	-0.480178	0.262	0.417	1
SMIM3	0.0803101	-0.382102	0.112	0.25	1
PKIG	0.0812721	0.342903	0.2	0.042	1
WASF2	0.0818579	0.384641	0.462	0.25	1
SECISBP2L	0.0821441	-0.436337	0.088	0.208	1
CREB3L2	0.0821441	-0.441124	0.088	0.208	1
BX679664.3	0.0821441	-0.477979	0.088	0.208	1
TNFAIP6	0.0821441	-0.545209	0.088	0.208	1
BNIP3L	0.0824732	0.395406	0.488	0.25	1
NEXN	0.0829668	0.606804	0.45	0.25	1
TRPM7	0.0832055	-0.51267	0.062	0.167	1
SLC20A1	0.0832055	-0.524634	0.062	0.167	1
COIL	0.0833858	0.313219	0.2	0.042	1
SVIP	0.0833858	0.293116	0.2	0.042	1
CREBRF	0.0833858	0.27824	0.2	0.042	1
CHORDC1	0.0833858	0.269026	0.2	0.042	1
LUC7L3	0.0839919	0.251925	0.488	0.25	1
EIF1AY	0.0842583	-0.454789	0.125	0.25	1
SERPINA1	0.0846228	-0.571434	0.088	0.208	1
TMEM230	0.0850235	0.437095	0.425	0.25	1
LACTB2	0.0853685	0.41165	0.188	0.042	1
TUG1	0.0853685	0.405895	0.188	0.042	1
EIF3A	0.0856472	0.274301	0.738	0.417	1
ID3	0.0858403	-0.472896	0.425	0.542	1
DEGS1	0.0860567	-0.422493	0.3	0.417	1
FAM89A	0.0860593	-0.557613	0.062	0.167	1
ATP6AP1	0.0861357	-0.500072	0.162	0.292	1
DDX24	0.0864695	0.316166	0.588	0.375	1
DNPH1	0.0867921	0.408583	0.25	0.083	1
HLA-DPA1	0.0871021	1.00687	0.238	0.083	1
SPINT2	0.0874061	0.469229	0.312	0.125	1
EIF3I	0.0874188	-0.378419	0.45	0.542	1
FCGRT	0.0874425	0.294478	0.438	0.208	1
SFPQ	0.0881117	-0.451908	0.462	0.542	1
NBN	0.0884442	-0.641913	0.212	0.333	1
SCAND1	0.0884574	0.435853	0.35	0.167	1
SF3B1	0.0887291	0.256545	0.6	0.333	1
CCL3L1	0.0889917	1.12361	0.112	0	1
ITGBL1	0.0889917	0.595358	0.112	0	1
RNASE1	0.0889917	0.515445	0.112	0	1
CD14	0.0889917	0.487737	0.112	0	1
MS4A7	0.0889917	0.474297	0.112	0	1
TMEM213	0.0889917	0.445464	0.112	0	1
PAXBP1	0.0889917	0.43548	0.112	0	1
ANGPTL2	0.0889917	0.377516	0.112	0	1
VAT1	0.0889917	0.357201	0.112	0	1
AIP	0.0889917	0.353878	0.112	0	1
ZNF331	0.0889917	0.350635	0.112	0	1
MBD6	0.0889917	0.350136	0.112	0	1
CASR	0.0889917	0.347923	0.112	0	1
ABLIM1	0.0889917	0.341662	0.112	0	1
ISCA1	0.0889917	0.338036	0.112	0	1
HHIP-AS1	0.0889917	0.337616	0.112	0	1
BEX2	0.0889917	0.334653	0.112	0	1
LAMB2	0.0889917	0.33292	0.112	0	1
ZNF567	0.0889917	0.327562	0.112	0	1
TIMM21	0.0889917	0.327225	0.112	0	1
DHX32	0.0889917	0.316179	0.112	0	1
JOSD2	0.0889917	0.311602	0.112	0	1
ZNF322	0.0889917	0.309946	0.112	0	1
POU3F3	0.0889917	0.307497	0.112	0	1
CCDC14	0.0889917	0.307044	0.112	0	1
TTC14	0.0889917	0.300887	0.112	0	1
ADAMTSL3	0.0889917	0.300073	0.112	0	1
ZC3H6	0.0889917	0.296736	0.112	0	1
COL27A1	0.0889917	0.293388	0.112	0	1
MT-TG	0.0889917	0.285741	0.112	0	1
DDX10	0.0889917	0.278555	0.112	0	1
NFRKB	0.0889917	0.276793	0.112	0	1
TMEM184C	0.0889917	0.276714	0.112	0	1
DACH1	0.0889917	0.276057	0.112	0	1
CARS2	0.0889917	0.276004	0.112	0	1
CNPY4	0.0889917	0.272946	0.112	0	1
RCC1L	0.0889917	0.272678	0.112	0	1
MRPL49	0.0889917	0.270945	0.112	0	1
CDH16	0.0889917	0.26896	0.112	0	1
CEP83	0.0889917	0.265116	0.112	0	1
DHPS	0.0889917	0.263777	0.112	0	1
SLC35F5	0.0889917	0.256128	0.112	0	1
NRBP1	0.0889917	0.251582	0.112	0	1
GTPBP4	0.0890857	-0.416727	0.15	0.292	1
MRPS16	0.0890857	-0.648164	0.15	0.292	1
TMEM179B	0.0892591	0.473452	0.225	0.083	1
TM7SF3	0.089436	0.428927	0.175	0.042	1
MSH3	0.089436	0.394058	0.175	0.042	1
TAF3	0.089436	0.386248	0.175	0.042	1
CLMP	0.0899285	0.438214	0.188	0.042	1
HSPA9	0.0902374	-0.447469	0.275	0.417	1
LAMTOR1	0.0904919	0.357931	0.438	0.25	1
EDF1	0.0905587	0.345044	0.525	0.292	1
RBM39	0.0905716	0.373797	0.675	0.458	1
TCF25	0.0912568	0.32116	0.538	0.292	1
ENAH	0.0913738	-0.540879	0.388	0.5	1
NUDT21	0.0918434	0.421939	0.175	0.042	1
TNIP2	0.092004	-0.599706	0.062	0.167	1
TMEM176A	0.0922616	-0.760158	0.275	0.375	1
QKI	0.0929276	0.305391	0.25	0.083	1
ZNF532	0.0929315	-0.257514	0.038	0.125	1
STMN3	0.0929315	-0.40145	0.038	0.125	1
ALKBH4	0.0929315	-0.466739	0.038	0.125	1
MAX	0.0943025	0.393078	0.175	0.042	1
SMIM15	0.0943025	0.331883	0.175	0.042	1
DDX18	0.0945225	0.443866	0.4	0.208	1
AP2S1	0.0945225	-0.451089	0.325	0.458	1
CLTC	0.0946668	-0.479824	0.162	0.292	1
MSL3	0.0946824	0.372135	0.188	0.042	1
CDK2AP2	0.0946824	0.309873	0.188	0.042	1
FILIP1L	0.0947366	0.405919	0.462	0.25	1
MGLL	0.0950484	0.375632	0.25	0.083	1
UBE2A	0.0950484	0.345594	0.25	0.083	1
CTR9	0.0950484	0.317505	0.25	0.083	1
HOXA10	0.0950484	0.306076	0.25	0.083	1
WHAMM	0.0950978	-0.294145	0.062	0.167	1
HEIH	0.0950978	-0.415351	0.062	0.167	1
GRINA	0.0963132	0.303534	0.4	0.208	1
THOC7	0.0967027	0.312937	0.375	0.167	1
PPIAP22	0.0967054	-0.351722	0.038	0.125	1
AC246787.1	0.0967054	-0.395984	0.038	0.125	1
U2AF2	0.0967054	-0.404271	0.038	0.125	1
CASK	0.0967054	-0.716175	0.038	0.125	1
SNAP23	0.0971338	0.337075	0.188	0.042	1
MPC1	0.0976246	0.344602	0.3	0.125	1
YIF1A	0.0977474	0.321965	0.238	0.083	1
MT1M	0.0977474	-0.673381	0.175	0.292	1
BANF1	0.0979306	0.399823	0.338	0.167	1
TRMT11	0.0982743	-0.358611	0.062	0.167	1
ECE1	0.0982743	-0.392777	0.062	0.167	1
ADAM17	0.0982743	-0.417552	0.062	0.167	1
TMEM223	0.0982743	-0.448213	0.062	0.167	1
C6orf89	0.0982743	-0.450178	0.062	0.167	1
ATF3	0.0991702	0.386915	0.575	0.333	1
MTCO3P12	0.0991795	-0.488582	0.162	0.292	1
DDX3X	0.0993791	-0.292888	0.112	0.25	1
NPM1P27	0.0995671	0.251781	0.35	0.167	1
MTUS1	0.0996357	0.297472	0.188	0.042	1
SYTL2	0.0999963	0.401578	0.238	0.083	1
HGSNAT	0.100601	-0.309914	0.038	0.125	1
UEVLD	0.100601	-0.35027	0.038	0.125	1
KBTBD3	0.100601	-0.352985	0.038	0.125	1
MAP3K7	0.100601	-0.393722	0.038	0.125	1
PALB2	0.100601	-0.396026	0.038	0.125	1
DHX16	0.100601	-0.450945	0.038	0.125	1
VKORC1L1	0.100601	-0.532396	0.038	0.125	1
TUBB6	0.100791	-0.470967	0.088	0.208	1
MORN2	0.101535	-0.407867	0.062	0.167	1
PON2	0.101535	-0.616179	0.062	0.167	1
VPS29	0.101644	0.334678	0.25	0.083	1
VGLL4	0.101644	0.323615	0.25	0.083	1
RAB11A	0.101743	0.371972	0.3	0.125	1
KCNJ8	0.101998	0.294643	0.175	0.042	1
CTTN	0.102189	0.267861	0.188	0.042	1
TSPYL2	0.102189	0.26402	0.188	0.042	1
CDC37L1	0.103485	-0.391704	0.125	0.25	1
PIP4P2	0.103485	-0.420505	0.125	0.25	1
PPP1R14B	0.103485	-0.447276	0.125	0.25	1
UCHL1	0.103485	-0.505781	0.125	0.25	1
SPAG9	0.103508	0.372643	0.35	0.167	1
OXR1	0.103862	-0.4163	0.162	0.292	1
PSMD2	0.103862	-0.473165	0.162	0.292	1
TMSB10	0.104315	-0.393769	0.925	0.958	1
EEF1A1	0.104367	-0.26982	0.988	1	1
FUBP1	0.104618	0.287919	0.238	0.083	1
TUBG1	0.10462	-0.25478	0.038	0.125	1
HVCN1	0.10462	-0.279801	0.038	0.125	1
WDFY3-AS2	0.10462	-0.295576	0.038	0.125	1
ACOT7	0.10462	-0.318156	0.038	0.125	1
EMID1	0.10462	-0.324652	0.038	0.125	1
TRMT61B	0.10462	-0.325467	0.038	0.125	1
QPCT	0.10462	-0.326082	0.038	0.125	1
GSTA1	0.10462	-0.371415	0.038	0.125	1
AL118516.1	0.10462	-0.444138	0.038	0.125	1
AC026271.1	0.10462	-0.466675	0.038	0.125	1
PLK3	0.104881	-0.291804	0.062	0.167	1
B4GALT5	0.104881	-0.425576	0.062	0.167	1
JAG1	0.104881	-0.476806	0.062	0.167	1
TMSB4XP4	0.104951	-0.481232	0.212	0.333	1
ITSN2	0.105004	0.385155	0.362	0.167	1
TCERG1	0.106345	-0.488111	0.2	0.333	1
KRR1	0.106992	-0.657293	0.175	0.292	1
KPNB1	0.107023	0.261267	0.362	0.167	1
SNRPD1	0.107301	-0.421323	0.238	0.375	1
SRSF9	0.107574	-0.44096	0.312	0.417	1
CLIC1	0.107841	-0.334136	0.5	0.583	1
EPHX1	0.108314	-0.261625	0.062	0.167	1
CEPT1	0.108314	-0.432239	0.062	0.167	1
ZNF207	0.108766	-0.265073	0.038	0.125	1
SLC35E1	0.108766	-0.268153	0.038	0.125	1
PIP5K1C	0.108766	-0.286964	0.038	0.125	1
POLR3H	0.108766	-0.301988	0.038	0.125	1
ADAMTS5	0.108766	-0.356231	0.038	0.125	1
FGFR1	0.108799	-0.444438	0.125	0.25	1
ATG14	0.108799	-0.544992	0.125	0.25	1
RPLP0	0.109055	-0.301112	0.85	0.958	1
SUCLG2	0.109408	0.299295	0.238	0.083	1
IFT43	0.109694	-0.435691	0.138	0.25	1
PBDC1	0.109961	0.429843	0.225	0.083	1
UBE2J1	0.110185	0.430186	0.175	0.042	1
PPP1R15A	0.1102	-0.558846	0.462	0.542	1
ELOC	0.110427	0.291358	0.375	0.167	1
DIO2	0.111642	0.411992	0.388	0.167	1
HLA-DPB1	0.111738	0.950647	0.275	0.125	1
RNF34	0.111836	-0.2682	0.062	0.167	1
CSNK2A3	0.111836	-0.26968	0.062	0.167	1
BCLAF3	0.111836	-0.29992	0.062	0.167	1
MX2	0.111836	-0.376133	0.062	0.167	1
TSPAN2	0.111836	-0.52591	0.062	0.167	1
SFT2D1	0.111867	0.252939	0.238	0.083	1
TBRG1	0.112601	0.417852	0.162	0.042	1
ENPEP	0.112601	0.369473	0.162	0.042	1
RPL38	0.112667	-0.423857	0.762	0.708	1
VCL	0.112742	0.299574	0.45	0.25	1
CCDC115	0.113027	0.320805	0.175	0.042	1
TAF2	0.113041	-0.26111	0.038	0.125	1
SF3B4	0.113041	-0.314683	0.038	0.125	1
CCL21	0.113311	-1.26593	0.2	0.333	1
ANP32B	0.113489	0.3583	0.412	0.208	1
PDGFRB	0.113754	-0.541532	0.162	0.292	1
SMAD5	0.114328	-0.314909	0.125	0.25	1
RAC1P2	0.114328	-0.364294	0.125	0.25	1
MT-TT	0.114369	0.315321	0.238	0.083	1
BRD4	0.115419	-0.307598	0.15	0.292	1
SURF2	0.115447	-0.27747	0.062	0.167	1
DCDC2	0.115579	0.431926	0.162	0.042	1
BLOC1S2	0.115579	0.315286	0.162	0.042	1
SCAMP3	0.115579	0.314717	0.162	0.042	1
POLR1D	0.115711	-0.368789	0.2	0.333	1
PTPN2	0.115926	0.355768	0.175	0.042	1
TMEM256	0.115926	0.340367	0.175	0.042	1
HMGB2	0.115926	0.261148	0.175	0.042	1
RTL8C	0.116078	-0.570048	0.275	0.417	1
RPL37	0.116406	0.255408	1	0.958	1
UBC	0.117085	0.293707	0.7	0.458	1
MOB1A	0.117173	-0.340123	0.125	0.25	1
AC004453.1	0.117173	-0.391492	0.125	0.25	1
MYADM	0.117625	-0.33572	0.338	0.458	1
SPOCK1	0.117721	-0.530193	0.1	0.208	1
IST1	0.117721	-0.533864	0.1	0.208	1
PNKD	0.118883	0.339685	0.175	0.042	1
ANXA11	0.118883	0.290918	0.175	0.042	1
SAFB2	0.118883	0.283129	0.175	0.042	1
RGS3	0.120075	-0.586195	0.125	0.25	1
SUGT1	0.120303	0.417586	0.225	0.083	1
CCL4	0.12172	1.28509	0.162	0.042	1
CMAS	0.12172	0.344867	0.162	0.042	1
ATE1	0.12172	0.314195	0.162	0.042	1
BRWD1	0.121899	0.28046	0.175	0.042	1
UBE2E2	0.122761	-0.45181	0.262	0.375	1
LEO1	0.123003	0.324126	0.288	0.125	1
SCNM1	0.123004	0.331449	0.225	0.083	1
N4BP2L2	0.123935	0.442848	0.325	0.167	1
PIK3R1	0.124519	0.423988	0.388	0.208	1
LRRFIP1	0.124577	0.385058	0.375	0.208	1
EIF3J	0.124577	0.264544	0.375	0.208	1
NUCB1	0.124885	0.401575	0.162	0.042	1
PQLC3	0.124885	0.389928	0.162	0.042	1
UQCRH	0.125642	-0.410946	0.525	0.583	1
GDF15	0.125752	0.367618	0.225	0.083	1
TSR2	0.125752	0.289117	0.225	0.083	1
GFRA1	0.126348	0.379586	0.275	0.125	1
PTPN1	0.12701	0.394524	0.262	0.125	1
PRELID1	0.128009	0.305319	0.288	0.125	1
RNH1	0.128041	-0.54419	0.35	0.458	1
NOC3L	0.128548	0.399099	0.225	0.083	1
APOE	0.128549	0.701271	0.538	0.333	1
ATP6V1D	0.128919	0.34595	0.275	0.125	1
TAF9	0.129116	-0.320331	0.125	0.25	1
FAM210B	0.129254	0.403381	0.212	0.083	1
PDXDC1	0.129964	-0.335993	0.162	0.292	1
SMS	0.129964	-0.52539	0.162	0.292	1
TM9SF3	0.130562	-0.713475	0.275	0.375	1
NRXN2	0.130571	0.31743	0.288	0.125	1
CTSH	0.130571	0.27513	0.288	0.125	1
CCT6A	0.130833	0.409776	0.425	0.25	1
HLA-DQB1	0.131406	0.686985	0.162	0.042	1
CPE	0.13217	0.523009	0.212	0.083	1
CCL2	0.132268	-0.408423	0.675	0.792	1
SH3YL1	0.133405	-0.481795	0.075	0.167	1
PNO1	0.133405	-0.533924	0.075	0.167	1
MCMBP	0.133405	-0.539132	0.075	0.167	1
PRDX2	0.134205	0.277109	0.475	0.25	1
WASHC3	0.134284	0.325912	0.225	0.083	1
GPM6B	0.134765	0.439285	0.162	0.042	1
PTH1R	0.134765	0.335279	0.162	0.042	1
DYNC1LI2	0.135297	0.322996	0.488	0.292	1
ICAM1	0.135815	0.280341	0.288	0.125	1
CDK4	0.136004	-0.432282	0.175	0.292	1
CFAP97	0.136474	0.333568	0.475	0.292	1
STMP1	0.137192	-0.53437	0.238	0.333	1
AKR1B1	0.138189	0.292166	0.162	0.042	1
H3F3AP4	0.138189	0.291723	0.162	0.042	1
IVNS1ABP	0.138189	0.264802	0.162	0.042	1
RFTN1	0.138189	0.261336	0.162	0.042	1
PPIL4	0.138716	0.381166	0.325	0.167	1
SEC31A	0.138927	-0.33174	0.512	0.583	1
VEZF1	0.138939	-0.451269	0.138	0.25	1
HMGN3	0.13995	-0.519655	0.3	0.417	1
HSD17B4	0.141388	-0.535652	0.075	0.167	1
FAM13A	0.141451	0.38607	0.15	0.042	1
SMIM24	0.141451	0.380742	0.15	0.042	1
NCK1	0.141451	0.375745	0.15	0.042	1
PDZD11	0.141451	0.340223	0.15	0.042	1
PIH1D1	0.141451	-0.304439	0.1	0.208	1
BAG5	0.141451	-0.385126	0.1	0.208	1
SLC9A3R2	0.14168	0.376829	0.162	0.042	1
GPR65	0.14168	0.281724	0.162	0.042	1
EPB41L4A-AS1	0.14168	0.279203	0.162	0.042	1
FAHD1	0.141984	-0.280875	0.125	0.25	1
SPATS2L	0.142566	0.277813	0.562	0.333	1
APOBEC3C	0.144344	0.487019	0.212	0.083	1
ETFA	0.145094	0.392072	0.2	0.083	1
NSUN6	0.145121	0.441013	0.15	0.042	1
GOLGA7	0.145121	0.378552	0.15	0.042	1
CFAP20	0.145121	0.363499	0.15	0.042	1
RNF19A	0.145121	0.346492	0.15	0.042	1
CDC27	0.145121	0.32051	0.15	0.042	1
DTD1	0.145121	0.27914	0.15	0.042	1
FAHD2A	0.145121	-0.387323	0.1	0.208	1
GTF3A	0.145261	-0.428552	0.262	0.375	1
PARK7	0.145692	0.254832	0.488	0.25	1
SNRPD3	0.145764	0.295739	0.338	0.167	1
EIF3F	0.146255	0.2518	0.362	0.167	1
TSC22D3	0.146598	0.334823	0.325	0.167	1
STAT1	0.147518	0.364408	0.212	0.083	1
JUND	0.14809	0.273174	0.275	0.125	1
LMNA	0.148206	-0.753583	0.225	0.333	1
COX5B	0.148331	0.263027	0.6	0.375	1
MRPL23	0.148352	0.444694	0.2	0.083	1
RNF5	0.148793	-0.441569	0.138	0.25	1
CRYL1	0.148865	0.347661	0.15	0.042	1
GTF2F2	0.148865	0.327627	0.15	0.042	1
PCDH18	0.148865	0.31066	0.162	0.042	1
NR2F1-AS1	0.148865	0.263172	0.162	0.042	1
KNOP1	0.14949	0.297036	0.225	0.083	1
TXNDC9	0.149733	-0.363483	0.075	0.167	1
TRIM28	0.149733	-0.377748	0.075	0.167	1
ZYX	0.150745	0.281861	0.212	0.083	1
TMEM14B	0.150997	0.266281	0.275	0.125	1
ARL3	0.1514	0.294755	0.338	0.208	1
RPP30	0.15256	-0.591631	0.112	0.208	1
SWI5	0.152681	0.316327	0.15	0.042	1
DAP	0.152681	0.273245	0.15	0.042	1
GGPS1	0.152681	0.270312	0.15	0.042	1
FTH1P8	0.152681	-0.307449	0.1	0.208	1
CXCL3	0.152681	-0.391135	0.1	0.208	1
KIAA1143	0.152683	0.355511	0.225	0.083	1
MRPL34	0.153857	0.286744	0.338	0.167	1
SUPT5H	0.154026	0.289744	0.212	0.083	1
CNOT4	0.154026	0.268577	0.212	0.083	1
CLTRN	0.154044	-0.338632	0.075	0.167	1
MAGEF1	0.154044	-0.428318	0.075	0.167	1
EMD	0.155035	0.37133	0.2	0.083	1
SEC63	0.156588	0.264425	0.375	0.208	1
SLC30A9	0.157361	0.272261	0.212	0.083	1
RDX	0.158886	-0.334221	0.312	0.458	1
MT-ND6	0.160672	-0.382826	0.175	0.292	1
GTF2F1	0.16075	0.310304	0.212	0.083	1
PID1	0.16075	0.250555	0.212	0.083	1
CXCL12	0.160961	-0.272761	0.725	0.5	1
HLA-A	0.16227	0.314851	0.638	0.5	1
BIRC2	0.162948	-0.41453	0.075	0.167	1
TAGLN2	0.163486	-0.408659	0.65	0.625	1
SNAI2	0.164064	-0.391744	0.112	0.208	1
YWHAB	0.164293	0.329202	0.775	0.583	1
TNFSF12	0.164577	0.272621	0.15	0.042	1
CFHR1	0.164792	0.406221	0.375	0.208	1
ZCRB1	0.164902	0.332419	0.412	0.25	1
SPON2	0.165172	-0.433176	0.275	0.375	1
UBLCP1	0.165699	0.387731	0.25	0.125	1
DNAJB4	0.165714	-0.279527	0.325	0.417	1
HEBP2	0.165714	-0.442031	0.325	0.417	1
CDKN1A	0.165975	0.255542	0.225	0.083	1
GRPEL1	0.167543	-0.325098	0.075	0.167	1
RALBP1	0.167598	0.288733	0.375	0.208	1
GAMT	0.167692	0.351444	0.212	0.083	1
ZFHX3	0.16804	-0.435908	0.112	0.208	1
L3HYPDH	0.168623	-0.394024	0.05	0.125	1
ARHGEF28	0.168623	-0.412933	0.05	0.125	1
PNPT1	0.168623	-0.414636	0.05	0.125	1
CHSY1	0.168623	-0.428716	0.05	0.125	1
RHOD	0.168623	-0.461319	0.05	0.125	1
GPR107	0.168623	-0.516064	0.05	0.125	1
CNTRL	0.168694	0.306242	0.15	0.042	1
FAM50A	0.168694	0.282276	0.15	0.042	1
SLC25A39	0.169083	0.315661	0.2	0.083	1
CD164	0.169267	0.367524	0.388	0.25	1
ASAH1	0.169267	0.260927	0.4	0.208	1
ACBD3	0.170823	0.323985	0.362	0.208	1
CHURC1	0.171064	0.370956	0.35	0.208	1
UFC1	0.17208	-0.559845	0.338	0.417	1
RBFA	0.172235	-0.258579	0.075	0.167	1
RPL41P5	0.172235	-0.318687	0.075	0.167	1
TLE4	0.172888	0.257861	0.15	0.042	1
OGFOD1	0.172888	-0.429081	0.1	0.208	1
2020-09-07	0.173146	0.318985	0.938	0.833	1
ARID4B	0.173389	0.283876	0.312	0.167	1
VCAM1	0.173493	-0.879934	0.375	0.417	1
RPL23AP2	0.173851	-0.336854	0.138	0.25	1
CRYZL1	0.174185	-0.339271	0.05	0.125	1
FMNL2	0.174185	-0.362192	0.05	0.125	1
MAP3K13	0.17422	0.267689	0.262	0.125	1
ORMDL1	0.174304	0.351563	0.3	0.167	1
RAB5C	0.175552	-0.336957	0.225	0.333	1
CSRP1	0.175891	-0.330295	0.425	0.5	1
PPP1R2	0.176209	-0.420686	0.112	0.208	1
RARRES1	0.17621	-0.7439	0.4	0.542	1
UBE2H	0.177024	-0.267902	0.075	0.167	1
RBMXL1	0.177159	0.280642	0.15	0.042	1
DERL2	0.177159	0.259987	0.15	0.042	1
FNBP1	0.177343	0.394089	0.138	0.042	1
NMI	0.177343	0.359394	0.138	0.042	1
GALM	0.177343	0.336681	0.138	0.042	1
FHL1	0.177343	0.308861	0.138	0.042	1
ABI3BP	0.177343	0.307894	0.138	0.042	1
KIFAP3	0.177343	0.298748	0.138	0.042	1
KIF1C	0.177343	0.281216	0.138	0.042	1
LAGE3	0.177343	0.259585	0.138	0.042	1
TAF12	0.177674	0.336674	0.188	0.083	1
MAP1A	0.177674	-0.288137	0.138	0.25	1
RHOC	0.178164	-0.326263	0.3	0.417	1
PSMA2	0.179831	-0.413688	0.338	0.458	1
PMPCA	0.179883	-0.267132	0.05	0.125	1
SPAST	0.179883	-0.43789	0.05	0.125	1
ERRFI1	0.179883	-0.721633	0.05	0.125	1
SDF2	0.18023	0.324604	0.2	0.083	1
LSM5	0.18031	0.418267	0.238	0.125	1
NCOR1	0.180557	-0.45524	0.362	0.458	1
LAMTOR4	0.180589	0.286759	0.462	0.292	1
SMARCA2	0.181512	0.276774	0.388	0.208	1
MESD	0.181705	0.267578	0.412	0.25	1
CFD	0.181852	0.501234	0.138	0.042	1
ZNF791	0.181852	0.323516	0.138	0.042	1
PGLS	0.181852	0.318046	0.138	0.042	1
PARD3	0.181852	0.31249	0.138	0.042	1
LRIF1	0.181852	0.302275	0.138	0.042	1
ANK3	0.181852	0.285348	0.138	0.042	1
ZMYM2	0.181852	0.277297	0.138	0.042	1
ST3GAL4	0.181852	0.266164	0.138	0.042	1
EIF2S2P4	0.181912	-0.287235	0.075	0.167	1
NBL1	0.182649	-0.289156	0.2	0.333	1
CSRP2	0.184065	-0.324567	0.15	0.25	1
CDC42	0.184428	-0.29602	0.688	0.625	1
SIPA1L1	0.185718	-0.261457	0.05	0.125	1
TP53I3	0.185718	-0.270863	0.05	0.125	1
RNF139	0.185718	-0.355538	0.05	0.125	1
SDC2	0.186027	0.357737	0.25	0.125	1
YLPM1	0.186445	0.364535	0.138	0.042	1
ACTR10	0.186445	0.268955	0.138	0.042	1
TMEM14A	0.186445	0.259371	0.138	0.042	1
TOP1	0.186463	0.257978	0.338	0.167	1
SHC1	0.1869	-0.295922	0.075	0.167	1
HCLS1	0.1869	-0.441366	0.075	0.167	1
PCNX4	0.1869	-0.485366	0.075	0.167	1
BAG1	0.189013	-0.295529	0.112	0.208	1
AKR1C1	0.189013	-0.358581	0.112	0.208	1
RPL21P28	0.189051	-0.488767	0.325	0.417	1
RAPGEF5	0.189518	0.317317	0.188	0.083	1
NUDT9	0.189587	0.292961	0.25	0.125	1
SLC25A37	0.191693	-0.250138	0.05	0.125	1
MRPS28	0.191693	-0.252737	0.05	0.125	1
MFSD12	0.191693	-0.279748	0.05	0.125	1
GHR	0.191693	-0.280347	0.05	0.125	1
BCL7A	0.191693	-0.305154	0.05	0.125	1
SNAPC2	0.191693	-0.378854	0.05	0.125	1
RNF135	0.191693	-0.40067	0.05	0.125	1
IQCK	0.191693	-0.476685	0.05	0.125	1
RPS9	0.19174	0.251929	0.912	0.708	1
CTSB	0.192226	-0.307693	0.525	0.583	1
MRPL20	0.194921	-0.331789	0.238	0.333	1
SUZ12	0.195889	0.282123	0.138	0.042	1
RBM26	0.195931	-0.362033	0.15	0.25	1
MAN1A2	0.196857	0.267997	0.25	0.125	1
ARF3	0.197807	-0.255484	0.05	0.125	1
TLE3	0.197807	-0.26303	0.05	0.125	1
UGDH	0.197807	-0.270458	0.05	0.125	1
AHR	0.197807	-0.271028	0.05	0.125	1
C22orf46	0.197807	-0.355883	0.05	0.125	1
SLC14A1	0.197807	-0.385494	0.05	0.125	1
KDM4B	0.197807	-0.402614	0.05	0.125	1
TSPAN3	0.199438	-0.444834	0.35	0.417	1
COL6A1	0.200008	-0.309079	0.15	0.25	1
SLC12A1	0.200567	0.700195	0.25	0.125	1
SSTR2	0.200859	-0.471779	0.088	0.167	1
C11orf96	0.202168	-0.356448	0.525	0.625	1
POLR2E	0.20249	-0.32272	0.112	0.208	1
GNG5	0.203598	-0.498329	0.55	0.583	1
SPDL1	0.204062	-0.287692	0.05	0.125	1
ALG5	0.204423	-0.445177	0.125	0.208	1
CALM3	0.205466	0.323224	0.288	0.167	1
MRPL42	0.205678	0.279572	0.138	0.042	1
SDR39U1	0.205678	0.267995	0.138	0.042	1
TIMP3	0.205938	-0.831685	0.75	0.708	1
PHLDA3	0.205995	-0.422863	0.088	0.167	1
ZEB1	0.206039	0.309402	0.412	0.25	1
ZBED5	0.206201	0.298142	0.188	0.083	1
MCFD2	0.206557	-0.280122	0.475	0.542	1
CRELD2	0.207135	-0.263021	0.112	0.208	1
ZHX1	0.208139	0.256206	0.25	0.125	1
COMMD8	0.208348	-0.328935	0.15	0.25	1
ZCCHC24	0.208348	-0.387233	0.15	0.25	1
ELOB	0.209588	0.269059	0.712	0.5	1
TUSC3	0.210704	0.27023	0.138	0.042	1
LSM6	0.211226	-0.438635	0.088	0.167	1
SPART	0.211256	0.252701	0.475	0.292	1
NUDT4	0.212005	0.276485	0.25	0.125	1
SNX6	0.212276	0.273227	0.35	0.208	1
MAP9	0.212304	0.458401	0.175	0.083	1
UBE2V2	0.214139	-0.428883	0.162	0.25	1
PHLDA1	0.214139	-0.554739	0.162	0.25	1
SRSF3	0.215433	-0.323814	0.45	0.5	1
PTGER4	0.215818	0.312185	0.138	0.042	1
UBE2G2	0.21592	-0.387748	0.2	0.292	1
PAIP1	0.21592	-0.476667	0.2	0.292	1
WDFY1	0.216552	-0.39919	0.088	0.167	1
MYO1B	0.216732	-0.304654	0.275	0.375	1
VDAC3	0.216843	0.443195	0.175	0.083	1
DR1	0.216843	0.254862	0.175	0.083	1
RPS5	0.21829	-0.250637	0.812	0.792	1
RHOB	0.218646	-0.666831	0.225	0.292	1
SEM1	0.219107	-0.306614	0.488	0.542	1
LPIN2	0.219396	0.44354	0.188	0.083	1
TXNDC15	0.219396	0.323398	0.188	0.083	1
PRAF2	0.219887	0.341797	0.25	0.125	1
EMCN	0.220163	0.358557	0.288	0.167	1
AC024293.1	0.220757	-0.302764	0.362	0.458	1
ITGA8	0.221974	0.397942	0.125	0.042	1
SPATS2	0.221974	0.390603	0.125	0.042	1
SLC16A9	0.221974	0.382688	0.125	0.042	1
TRIM8	0.221974	0.279737	0.125	0.042	1
SURF1	0.221974	0.272407	0.125	0.042	1
USP3	0.221974	-0.360975	0.088	0.167	1
ITGAV	0.222106	-0.416685	0.188	0.292	1
EIF1B	0.222396	-0.553373	0.25	0.333	1
KLF6	0.222565	0.303355	0.488	0.333	1
UBE2I	0.222706	-0.372124	0.162	0.25	1
PSMD13	0.223019	-0.417188	0.125	0.208	1
MAP1B	0.223653	-0.256337	0.3	0.417	1
ZC3H7B	0.223927	0.255781	0.188	0.083	1
EIF1AX	0.225345	0.287615	0.262	0.125	1
ETV1	0.225777	0.27701	0.2	0.083	1
ATP5PD	0.22672	-0.301396	0.638	0.583	1
CLDN10	0.227493	0.448781	0.125	0.042	1
SRPK1	0.227493	0.312479	0.125	0.042	1
STK17A	0.227493	-0.254712	0.088	0.167	1
CHRAC1	0.227493	-0.299891	0.088	0.167	1
JCAD	0.227493	-0.41027	0.088	0.167	1
MRFAP1	0.227565	0.291374	0.325	0.208	1
RAB3GAP2	0.227851	-0.344265	0.125	0.208	1
RAB34	0.227914	-0.319901	0.312	0.417	1
AC116533.1	0.228107	-0.571946	0.262	0.333	1
ANKRD17	0.228524	0.285542	0.188	0.083	1
CTAGE5	0.228524	0.262558	0.188	0.083	1
PTP4A2	0.228858	-0.548995	0.338	0.417	1
GPI	0.229369	-0.494102	0.212	0.292	1
LINC00924	0.229976	-0.577135	0.25	0.333	1
TRMT10C	0.230293	-0.334109	0.15	0.25	1
C1GALT1	0.230877	0.254362	0.175	0.083	1
EVI5	0.232102	-0.37307	0.2	0.292	1
PSMD1	0.232757	-0.45128	0.125	0.208	1
PLP2	0.232757	-0.601151	0.125	0.208	1
TCTA	0.233109	0.333851	0.125	0.042	1
AP3M2	0.233109	0.274884	0.125	0.042	1
APMAP	0.233109	0.267937	0.125	0.042	1
PHLDA2	0.233109	-0.320278	0.088	0.167	1
MT-ND3	0.233263	0.317474	1	0.917	1
VAMP2	0.234359	0.267065	0.338	0.208	1
NRP2	0.235696	0.337963	0.175	0.083	1
RAMP1	0.236067	0.272216	0.425	0.25	1
PRRX1	0.236669	-0.748343	0.175	0.25	1
AP001324.1	0.23757	-0.362332	0.212	0.292	1
EZR	0.237737	0.37124	0.3	0.167	1
LPP	0.237737	-0.327507	0.25	0.333	1
CETN3	0.237918	0.270536	0.188	0.083	1
EXTL2	0.238822	0.287243	0.125	0.042	1
APOPT1	0.238822	0.258608	0.125	0.042	1
RPF1	0.238822	-0.2705	0.088	0.167	1
TM4SF1	0.238822	-0.371685	0.088	0.167	1
FBXW11	0.238822	-0.413032	0.088	0.167	1
AL049873.1	0.240508	-0.440218	0.2	0.292	1
C6orf62	0.241142	-0.430919	0.175	0.25	1
CUTA	0.241969	-0.439367	0.4	0.458	1
TCF4	0.243247	0.402599	0.4	0.25	1
LTBP2	0.244634	-0.266719	0.088	0.167	1
PMVK	0.244634	-0.319765	0.088	0.167	1
UBL3	0.244634	-0.319772	0.088	0.167	1
ZBTB38	0.244732	0.261034	0.35	0.208	1
CUL5	0.24568	0.418293	0.3	0.167	1
EMP3	0.245976	-0.448411	0.212	0.292	1
ASPH	0.246877	0.272115	0.4	0.25	1
ENG	0.247043	-0.344524	0.462	0.5	1
NEDD8	0.247578	0.287804	0.462	0.333	1
CTNNAL1	0.247633	0.289941	0.238	0.125	1
JPT1	0.250544	-0.263466	0.088	0.167	1
SVIL	0.253129	-0.284207	0.45	0.25	1
RSU1	0.253446	-0.294838	0.288	0.375	1
ATF6	0.253515	-0.514545	0.2	0.292	1
FBN1	0.253811	-0.383144	0.25	0.333	1
PPIG	0.255031	-0.457324	0.312	0.375	1
MZT2A	0.25568	0.293737	0.175	0.083	1
SPARC	0.255876	-0.282014	0.838	0.875	1
TMEM263	0.258413	-0.301874	0.125	0.208	1
ADGRF5	0.258413	-0.349483	0.125	0.208	1
PCGF5	0.258413	-0.421996	0.125	0.208	1
AAK1	0.258413	-0.445892	0.125	0.208	1
COPZ1	0.259659	-0.410052	0.225	0.292	1
UBL5	0.26132	0.267185	0.688	0.458	1
PODN	0.262661	-0.265927	0.088	0.167	1
SAV1	0.263244	-0.39833	0.062	0.125	1
NCK2	0.263244	-0.418075	0.062	0.125	1
MID1	0.263244	-0.419926	0.062	0.125	1
AK4	0.263244	-0.5419	0.062	0.125	1
ARHGAP24	0.263771	0.411446	0.162	0.083	1
S1PR3	0.263771	-0.326601	0.125	0.208	1
TAOK3	0.2641	0.391484	0.225	0.125	1
SNX9	0.264285	-0.296015	0.162	0.25	1
ANP32E	0.265254	0.316485	0.362	0.25	1
PTGDS	0.265408	0.447205	0.338	0.208	1
WDR45B	0.266102	0.287523	0.175	0.083	1
KCNE4	0.266102	0.266567	0.175	0.083	1
STAT3	0.268732	-0.278192	0.238	0.333	1
TMF1	0.268752	-0.381249	0.138	0.208	1
DPH3	0.268896	-0.430959	0.1	0.167	1
P3H4	0.269205	-0.321581	0.125	0.208	1
MRPS14	0.269205	-0.33088	0.125	0.208	1
HNMT	0.269205	-0.582718	0.125	0.208	1
FAM133B	0.269216	-0.506487	0.162	0.25	1
FAP	0.26923	-0.439274	0.175	0.25	1
CLU	0.269246	-0.728503	0.35	0.458	1
RIT1	0.270436	-0.271078	0.062	0.125	1
MICAL2	0.270436	-0.309696	0.062	0.125	1
RCAN1	0.270436	-0.325148	0.062	0.125	1
CYHR1	0.270436	-0.33609	0.062	0.125	1
HIVEP1	0.270436	-0.345186	0.062	0.125	1
BCL7B	0.270436	-0.379228	0.062	0.125	1
CYSTM1	0.270582	0.298761	0.325	0.208	1
STUB1	0.271421	0.342647	0.175	0.083	1
TRAM2	0.271421	0.298881	0.175	0.083	1
MRPL43	0.272941	0.279906	0.262	0.167	1
ABCE1	0.273088	0.262349	0.288	0.167	1
GLO1	0.273202	0.297049	0.362	0.25	1
FAM120AOS	0.274121	-0.390253	0.175	0.25	1
PRPF40A	0.27465	0.258302	0.625	0.458	1
RSF1	0.275737	0.295243	0.312	0.208	1
CD151	0.276608	-0.465833	0.375	0.417	1
CASP4	0.277031	-0.360655	0.212	0.292	1
POGZ	0.277473	0.347714	0.112	0.042	1
DCPS	0.277473	0.31722	0.112	0.042	1
SRSF1	0.277473	0.282125	0.112	0.042	1
MSI2	0.277473	0.270798	0.112	0.042	1
COX19	0.277473	0.269177	0.112	0.042	1
MGST1	0.277762	-0.273439	0.062	0.125	1
ZNF581	0.277762	-0.312996	0.062	0.125	1
JMJD6	0.277762	-0.314385	0.062	0.125	1
NIF3L1	0.277762	-0.366352	0.062	0.125	1
RPL22P1	0.277762	-0.425485	0.062	0.125	1
ADGRE2	0.277762	-0.475926	0.062	0.125	1
EPSTI1	0.277762	-0.594565	0.062	0.125	1
TRMT112	0.278181	-0.284386	0.575	0.625	1
CHD1	0.279073	-0.48266	0.175	0.25	1
CPM	0.279535	-0.425238	0.138	0.208	1
FER	0.280303	0.279863	0.162	0.083	1
SRSF2	0.283728	-0.460856	0.25	0.333	1
FCHO2	0.284201	0.321684	0.112	0.042	1
PARP9	0.284201	0.292462	0.112	0.042	1
LTA4H	0.284201	0.255754	0.112	0.042	1
PHF1	0.285221	-0.266275	0.062	0.125	1
TMUB1	0.285221	-0.274166	0.062	0.125	1
LYAR	0.285221	-0.281908	0.062	0.125	1
RAD1	0.285221	-0.301925	0.062	0.125	1
SYNJ2	0.285221	-0.30987	0.062	0.125	1
ME2	0.285221	-0.312528	0.062	0.125	1
SOCS1	0.285221	-0.49059	0.062	0.125	1
TUBB4B	0.285966	-0.266524	0.125	0.208	1
RPS21	0.287006	-0.283319	0.725	0.708	1
SNRPA1	0.28738	-0.661974	0.1	0.167	1
HLA-DQA1	0.291039	0.5696	0.112	0.042	1
BAG2	0.291039	0.31983	0.112	0.042	1
FAM129B	0.292815	-0.25152	0.062	0.125	1
FYN	0.292815	-0.26213	0.062	0.125	1
GNA14	0.292815	-0.271621	0.062	0.125	1
TMEM192	0.292815	-0.272974	0.062	0.125	1
RILPL1	0.292815	-0.280654	0.062	0.125	1
PARL	0.292815	-0.284945	0.062	0.125	1
Z74021.1	0.292815	-0.327149	0.062	0.125	1
LINC01881	0.292815	-0.335626	0.062	0.125	1
MSMO1	0.292815	-0.379287	0.062	0.125	1
PTPN14	0.292815	-0.406334	0.062	0.125	1
CHMP2B	0.295443	-0.27589	0.2	0.292	1
MYL6	0.297421	-0.354721	0.812	0.75	1
DARS	0.297539	-0.258723	0.35	0.417	1
HLA-DMA	0.297986	0.419924	0.112	0.042	1
ALDH2	0.298463	0.251461	0.225	0.125	1
CSNK2A1	0.299179	-0.351437	0.288	0.375	1
CD44	0.299485	-0.502363	0.175	0.25	1
PIN1	0.300168	-0.344448	0.1	0.167	1
AKR1C3	0.300168	-0.371657	0.1	0.167	1
MAPK1	0.300168	-0.523275	0.1	0.167	1
ADGRA2	0.300544	-0.259132	0.062	0.125	1
NOTCH3	0.300544	-0.2672	0.062	0.125	1
ACTR1B	0.300544	-0.307261	0.062	0.125	1
NORAD	0.300691	-0.263875	0.275	0.375	1
FKBP5	0.301973	-0.416826	0.138	0.208	1
PARP1	0.303419	0.273307	0.162	0.083	1
SOCS3	0.303603	0.278885	0.225	0.125	1
YWHAG	0.30474	-0.404881	0.175	0.25	1
NDUFB9	0.305084	-0.396165	0.45	0.458	1
KIAA1586	0.305493	-0.401079	0.162	0.25	1
PHPT1	0.305914	0.296918	0.5	0.375	1
RARS	0.307765	-0.311554	0.138	0.208	1
NDUFV2	0.308407	-0.28142	0.062	0.125	1
UGT8	0.308407	-0.309127	0.062	0.125	1
ELF1	0.30939	0.264707	0.162	0.083	1
PPP1CB	0.310056	-0.37297	0.175	0.25	1
KPNA4	0.310929	-0.434905	0.162	0.25	1
PTPRC	0.31221	0.262563	0.112	0.042	1
AGTRAP	0.31221	0.257447	0.112	0.042	1
URM1	0.31221	0.254484	0.112	0.042	1
MRPS23	0.31333	-0.429694	0.1	0.167	1
NEO1	0.31333	-0.479156	0.1	0.167	1
PTEN	0.313416	-0.297875	0.388	0.458	1
TGFB1I1	0.31363	-0.409704	0.138	0.208	1
SH3KBP1	0.314464	-0.406324	0.238	0.333	1
NPY1R	0.315365	0.305158	0.362	0.25	1
PAPSS1	0.315439	0.262381	0.162	0.083	1
RAB32	0.315439	-0.332775	0.125	0.208	1
NIFK	0.317161	-0.57494	0.262	0.333	1
CCDC90B	0.318144	0.273496	0.212	0.125	1
LEPROT	0.319694	-0.284259	0.588	0.542	1
PGD	0.320051	-0.284698	0.1	0.167	1
ABRAXAS2	0.320051	-0.302839	0.1	0.167	1
GALNT2	0.320051	-0.314284	0.1	0.167	1
HMGB1P8	0.320051	-0.356615	0.1	0.167	1
TIMM10	0.321564	0.314835	0.162	0.083	1
CCAR1	0.321564	0.287185	0.162	0.083	1
TPP2	0.321564	0.260806	0.162	0.083	1
PDIA4	0.321906	-0.357685	0.262	0.333	1
NAP1L4	0.322838	-0.545963	0.2	0.25	1
NFE2L2	0.322849	0.272451	0.475	0.333	1
MRPS26	0.322909	-0.534179	0.15	0.208	1
LAPTM4A	0.323209	-0.381054	0.725	0.667	1
IKBIP	0.324045	0.260434	0.375	0.25	1
TOMM20	0.324931	0.255041	0.462	0.375	1
VDAC2	0.325004	-0.406451	0.238	0.292	1
IMPDH2	0.325004	-0.413109	0.238	0.292	1
S100A4	0.325579	-1.21062	0.138	0.208	1
IFT88	0.326866	-0.277172	0.1	0.167	1
POLE4	0.326866	-0.285848	0.1	0.167	1
UQCC3	0.327767	0.276595	0.162	0.083	1
ATOX1	0.328239	-0.428392	0.4	0.417	1
FAM46A	0.331531	0.361191	0.3	0.208	1
TCEAL8	0.332568	-0.500586	0.35	0.375	1
HMGCL	0.333775	-0.252541	0.1	0.167	1
NFU1	0.333775	-0.253332	0.1	0.167	1
FIBP	0.333775	-0.274778	0.1	0.167	1
VTA1	0.333775	-0.288857	0.1	0.167	1
FTLP3	0.333775	-0.325383	0.1	0.167	1
CHMP1B	0.333775	-0.391829	0.1	0.167	1
SYNJ2BP	0.333775	-0.422599	0.1	0.167	1
IFIT2	0.334048	0.3788	0.162	0.083	1
COL8A1	0.338218	-0.341831	0.3	0.375	1
RPAP3	0.340817	-0.371472	0.15	0.208	1
CDC5L	0.341242	-0.535115	0.188	0.25	1
TRIM24	0.34198	-0.281334	0.112	0.042	1
HSPA6	0.34198	-0.657591	0.112	0.042	1
TRAPPC2L	0.343229	-0.272179	0.175	0.25	1
PWWP2A	0.345752	0.332662	0.15	0.083	1
TUBA1A	0.350582	-0.571426	0.438	0.458	1
C1D	0.351538	-0.498421	0.225	0.292	1
CHD9	0.35196	-0.329668	0.275	0.333	1
CYCS	0.352022	0.298351	0.362	0.25	1
SGCE	0.352445	0.260519	0.15	0.083	1
PET100	0.354773	-0.263027	0.175	0.25	1
CTSL	0.356406	-0.328023	0.262	0.333	1
SNHG9	0.356728	-0.317942	0.138	0.208	1
BUD31	0.356886	-0.333259	0.225	0.292	1
NCKAP1	0.357653	-0.37368	0.112	0.167	1
ALDH9A1	0.357696	0.267667	0.212	0.125	1
BACE2	0.35922	0.252641	0.15	0.083	1
OLA1	0.361238	-0.433453	0.2	0.25	1
SMC1A	0.364715	-0.371476	0.112	0.167	1
LIX1L	0.371387	-0.264085	0.075	0.125	1
ARSK	0.371387	-0.294871	0.075	0.125	1
STON1	0.371387	-0.413562	0.075	0.125	1
MRPL32	0.37188	0.333459	0.3	0.208	1
NKAPD1	0.372048	-0.423492	0.15	0.208	1
UBE2Q2	0.374901	0.289682	0.2	0.125	1
LTBP4	0.375779	-0.312562	0.188	0.25	1
HMOX2	0.378501	-0.346136	0.15	0.208	1
PFDN6	0.378537	-0.275583	0.2	0.25	1
PTGIR	0.379097	-0.386416	0.112	0.167	1
ASB8	0.379097	-0.390252	0.112	0.167	1
FNDC3B	0.380074	-0.463033	0.162	0.208	1
TRA2B	0.382423	-0.400927	0.262	0.333	1
HIF1A	0.3829	-0.388446	0.338	0.375	1
SKIL	0.384385	-0.443006	0.225	0.292	1
TNS3	0.38646	0.279602	0.188	0.125	1
SYNE1	0.386614	-0.262308	0.238	0.333	1
FMC1	0.387131	0.263063	0.15	0.083	1
SPRED1	0.388558	-0.348217	0.075	0.125	1
RGS4	0.388558	-0.48798	0.075	0.125	1
CHMP5	0.390036	-0.260959	0.225	0.292	1
AP3B1	0.391611	-0.437529	0.15	0.208	1
EGR1	0.392746	-0.425372	0.575	0.583	1
GADD45G	0.393669	0.258212	0.2	0.125	1
BIRC3	0.393824	-0.786572	0.112	0.167	1
PROS1	0.394301	0.252908	0.25	0.167	1
ARHGAP5	0.395502	0.260055	0.288	0.208	1
REV3L	0.396338	-0.393149	0.2	0.25	1
NECTIN3	0.397321	-0.258076	0.075	0.125	1
YTHDC2	0.397321	-0.269358	0.075	0.125	1
RNASEK	0.397321	-0.326761	0.075	0.125	1
SCNN1A	0.397321	-0.348006	0.075	0.125	1
EFNA1	0.397321	-0.387186	0.075	0.125	1
C12orf57	0.398752	0.292058	0.55	0.458	1
COX4I1	0.40101	-0.271967	0.762	0.708	1
USP22	0.401315	-0.290384	0.112	0.167	1
CCL3	0.401569	0.90336	0.15	0.083	1
CCL19	0.40338	-0.873641	0.138	0.208	1
KLF9	0.40409	-0.41051	0.275	0.333	1
VAMP5	0.404384	0.281367	0.238	0.167	1
ANP32A	0.404384	-0.446537	0.212	0.25	1
PPP4R3B	0.404994	-0.32641	0.15	0.208	1
GTF2H5	0.406008	0.268466	0.25	0.167	1
AC113935.1	0.406203	-0.308757	0.075	0.125	1
HBEGF	0.406203	-0.3843	0.075	0.125	1
DRG1	0.406203	-0.423985	0.075	0.125	1
ARID4A	0.408891	-0.319697	0.112	0.167	1
DCTPP1	0.408891	-0.332526	0.112	0.167	1
ZNF33A	0.408891	-0.336993	0.112	0.167	1
IL33	0.408967	-0.278448	0.212	0.292	1
KIF5B	0.409423	-0.287474	0.575	0.542	1
EPS8	0.40952	-0.264643	0.35	0.375	1
CD9	0.412648	0.337952	0.188	0.125	1
CTSO	0.414634	-0.321414	0.2	0.25	1
GSPT2	0.415202	-0.335112	0.075	0.125	1
RABIF	0.415202	-0.411518	0.075	0.125	1
MMP14	0.416551	-0.268379	0.112	0.167	1
RNF167	0.416551	-0.31487	0.112	0.167	1
PPP4C	0.416551	-0.345598	0.112	0.167	1
NAA10	0.416551	-0.454256	0.112	0.167	1
CAPZA1	0.416945	-0.548412	0.238	0.292	1
SNRPG	0.417315	-0.361569	0.425	0.417	1
ARPC1B	0.418647	-0.288206	0.15	0.208	1
GARS	0.419356	-0.397329	0.162	0.208	1
CDK5RAP2	0.424296	0.28295	0.138	0.083	1
FAM32A	0.424296	-0.309035	0.112	0.167	1
ZFC3H1	0.424296	-0.338545	0.112	0.167	1
HSPB11	0.424296	-0.416122	0.112	0.167	1
STRN3	0.424318	-0.277788	0.075	0.125	1
EDEM3	0.424318	-0.335034	0.075	0.125	1
MFAP4	0.424428	-0.356832	0.412	0.417	1
SULF1	0.427071	-0.516909	0.375	0.375	1
FGFR1OP2	0.427105	-0.576838	0.2	0.25	1
NUB1	0.431531	-0.278562	0.312	0.375	1
RAN	0.431588	-0.267406	0.4	0.417	1
MAP7D3	0.432124	-0.295317	0.112	0.167	1
SMARCC1	0.432963	-0.462914	0.162	0.208	1
XRCC4	0.43355	-0.329209	0.075	0.125	1
CYB5B	0.439051	-0.46382	0.125	0.167	1
WDR1	0.439791	-0.509991	0.2	0.25	1
SGK1	0.44092	0.294222	0.288	0.208	1
CRIP2	0.441894	-0.335747	0.362	0.375	1
NDUFB4	0.442146	0.301301	0.612	0.417	1
ACTR3	0.442566	-0.260856	0.288	0.333	1
THAP5	0.442897	-0.329516	0.075	0.125	1
GNB1	0.446822	0.254801	0.188	0.125	1
SNRPC	0.447575	-0.446779	0.212	0.25	1
CYC1	0.448254	-0.295107	0.288	0.333	1
TSPAN4	0.448586	-0.413106	0.225	0.25	1
ATP5MC3	0.449476	-0.311513	0.588	0.583	1
HSPA5	0.450645	-0.34652	0.588	0.542	1
NAA20	0.451047	-0.283621	0.188	0.25	1
MRPS15	0.453844	-0.338587	0.162	0.208	1
TRIB2	0.454589	-0.345438	0.125	0.167	1
SDAD1	0.45922	-0.387378	0.2	0.25	1
C7orf50	0.460929	-0.389575	0.162	0.208	1
PLCXD3	0.464261	0.268386	0.138	0.083	1
PHAX	0.465048	-0.34289	0.238	0.292	1
PGK1	0.465566	-0.26092	0.288	0.333	1
NRP1	0.468057	-0.419036	0.4	0.417	1
CCDC88A	0.468075	-0.472338	0.162	0.208	1
YBX3	0.469617	-0.348166	0.538	0.542	1
ILF3	0.470283	-0.300923	0.3	0.333	1
ETS2	0.470432	-0.342367	0.125	0.167	1
RHEB	0.47434	-0.339076	0.225	0.292	1
PCYOX1	0.47434	-0.341143	0.262	0.167	1
CNOT7	0.47528	-0.28958	0.162	0.208	1
PTGR1	0.475282	-0.324189	0.162	0.208	1
CETN2	0.47731	-0.348838	0.288	0.333	1
PDCD10	0.479967	0.276958	0.238	0.167	1
CUBN	0.480816	0.276706	0.138	0.083	1
SRSF7	0.481968	-0.383238	0.3	0.333	1
PSMF1	0.486575	-0.528385	0.125	0.167	1
RPL36A	0.487782	-0.407866	0.088	0.125	1
EHBP1	0.489877	-0.271791	0.162	0.208	1
ATP6V0B	0.491124	-0.397282	0.362	0.375	1
MXI1	0.497291	-0.300443	0.088	0.125	1
ZCCHC6	0.497291	-0.322991	0.088	0.125	1
B3GAT3	0.497291	-0.330537	0.088	0.125	1
ZFP36L1	0.497931	-0.311025	0.625	0.625	1
BACE1	0.499786	-0.460691	0.3	0.333	1
WDR45	0.499999	0.281131	0.125	0.083	1
UFL1	0.5	-0.319174	0.212	0.25	1
GOLGA4	0.501278	0.304593	0.312	0.25	1
METTL26	0.502991	-0.326653	0.175	0.208	1
ARPC1A	0.503013	-0.268015	0.15	0.083	1
OXA1L	0.503013	-0.281352	0.15	0.083	1
ITIH5	0.503013	-0.310422	0.15	0.083	1
SLC39A1	0.50471	-0.259126	0.162	0.208	1
DDX21	0.507002	-0.361496	0.338	0.375	1
ARPC2	0.507972	-0.263481	0.825	0.75	1
RPS10	0.508166	-0.346293	0.362	0.375	1
COA3	0.508824	-0.363947	0.338	0.208	1
ZFAND5	0.509554	-0.276342	0.238	0.292	1
DAP3	0.51134	-0.312791	0.125	0.167	1
ALG2	0.51134	-0.352678	0.125	0.167	1
CNN3	0.512419	-0.257157	0.462	0.458	1
DDIT3	0.512695	0.33621	0.212	0.167	1
HEXA	0.512816	-0.285304	0.275	0.167	1
SAMHD1	0.513751	0.301062	0.175	0.125	1
TSC22D1	0.514149	-0.286971	0.325	0.333	1
SOD3	0.514867	0.532261	0.138	0.083	1
EMILIN1	0.516106	-0.334948	0.312	0.333	1
SAMD9	0.516603	-0.252957	0.088	0.125	1
SAE1	0.516603	-0.300355	0.088	0.125	1
MDH1	0.517353	-0.303322	0.4	0.417	1
STAU1	0.518553	-0.364264	0.25	0.292	1
PKM	0.519992	-0.439295	0.375	0.375	1
SLF2	0.520297	0.254639	0.225	0.167	1
ACP1	0.520353	-0.407213	0.225	0.25	1
SF3B6	0.521723	-0.280249	0.45	0.417	1
TIMP1	0.524445	-0.364962	0.962	1	1
AES	0.527332	-0.344524	0.2	0.25	1
DHRS3	0.527386	-0.266722	0.238	0.167	1
MRPS33	0.527396	-0.292042	0.162	0.208	1
DPY30	0.531604	-0.560182	0.25	0.292	1
TYMP	0.534009	-0.322234	0.225	0.25	1
EEF1D	0.535481	-0.317055	0.638	0.542	1
TYROBP	0.536007	0.476914	0.125	0.083	1
APPBP2	0.536749	-0.369764	0.125	0.167	1
SERINC1	0.537407	-0.38478	0.375	0.375	1
PDGFRA	0.538391	-0.524984	0.3	0.292	1
PRKAR1A	0.540167	-0.377868	0.262	0.292	1
KIAA1551	0.540178	-0.365898	0.175	0.208	1
REEP3	0.540903	-0.390078	0.225	0.25	1
HSPH1	0.54482	-0.460044	0.25	0.292	1
SPTBN1	0.545114	-0.490761	0.425	0.417	1
AC087343.1	0.546282	-0.269599	0.088	0.125	1
TMEM47	0.546282	-0.315729	0.088	0.125	1
FBXO25	0.54864	-0.308069	0.138	0.167	1
BAD	0.554033	-0.478215	0.125	0.167	1
VDAC1	0.554451	-0.290212	0.538	0.5	1
U2SURP	0.555268	-0.28283	0.3	0.333	1
ABI1	0.555428	-0.265125	0.175	0.208	1
RNMT	0.55636	-0.255422	0.088	0.125	1
TRIM2	0.55636	-0.272294	0.088	0.125	1
EFHD1	0.55636	-0.287411	0.088	0.125	1
TNFRSF11B	0.55636	-0.556059	0.088	0.125	1
RC3H1	0.557088	-0.289069	0.138	0.167	1
ZNF800	0.557088	-0.396361	0.138	0.167	1
HNRNPU	0.558299	-0.405069	0.662	0.542	1
SLIT3	0.560724	-0.529066	0.4	0.375	1
GTF3C6	0.563132	-0.271173	0.175	0.208	1
SRI	0.56486	-0.355962	0.488	0.5	1
PLPP1	0.564944	-0.322833	0.25	0.292	1
MT1L	0.565599	-0.317895	0.138	0.167	1
CYP1B1	0.565657	-0.633492	0.788	0.708	1
CLTA	0.568158	-0.270008	0.425	0.417	1
PDLIM5	0.569544	-0.257847	0.525	0.5	1
EMP1	0.570886	-0.283773	0.175	0.208	1
SGCB	0.571095	0.251506	0.2	0.167	1
TMED1	0.574172	-0.272156	0.138	0.167	1
GLT8D2	0.574172	-0.484784	0.138	0.167	1
NONO	0.574912	-0.309135	0.188	0.208	1
TNRC6A	0.577084	-0.328399	0.212	0.25	1
ZBTB20	0.57826	-0.273557	0.312	0.333	1
TMEM18	0.580284	0.276005	0.162	0.125	1
APRT	0.58106	-0.256581	0.4	0.417	1
AURKAIP1	0.582584	-0.396825	0.188	0.208	1
CALU	0.584535	-0.462642	0.4	0.375	1
SLC38A2	0.586546	-0.294552	0.175	0.208	1
CXCL2	0.590302	-0.726833	0.188	0.208	1
BRD2	0.591102	-0.295427	0.312	0.333	1
TBC1D5	0.5915	-0.252607	0.138	0.167	1
EGR2	0.5915	-0.414327	0.138	0.167	1
TRAM1	0.591659	-0.284983	0.425	0.417	1
RGS16	0.593857	0.565337	0.325	0.25	1
CTDSPL2	0.59445	-0.36478	0.175	0.208	1
H1FX	0.594815	-0.327558	0.275	0.292	1
ATXN7L3B	0.595762	-0.351011	0.288	0.292	1
SMC5	0.598068	-0.378738	0.188	0.208	1
LSM14A	0.598068	-0.432399	0.188	0.208	1
TNFAIP2	0.600254	-0.320275	0.138	0.167	1
RHOA	0.60161	-0.404443	0.662	0.542	1
IMMT	0.602402	-0.274523	0.175	0.208	1
CTNNA1	0.604893	-0.457024	0.225	0.25	1
RBM3	0.607248	-0.450632	0.488	0.417	1
POR	0.607464	-0.260098	0.125	0.167	1
LAP3	0.607542	-0.452546	0.325	0.333	1
ZNF32	0.607889	-0.284486	0.1	0.125	1
RP9	0.607889	-0.294473	0.1	0.125	1
GID8	0.607889	-0.334304	0.1	0.125	1
TAF11	0.607889	-0.351438	0.1	0.125	1
GDI2	0.608404	-0.542763	0.275	0.292	1
UBA2	0.609065	-0.526924	0.138	0.167	1
CNRIP1	0.609201	-0.32565	0.288	0.292	1
ZFR	0.609877	-0.334516	0.375	0.375	1
SH3BP5	0.610402	-0.253271	0.175	0.208	1
ROCK2	0.610829	-0.368315	0.325	0.375	1
ADIRF	0.615368	-0.335158	0.2	0.25	1
CYTOR	0.616644	-0.657279	0.2	0.208	1
C16orf87	0.618036	0.279274	0.112	0.083	1
MFSD1	0.618449	-0.444525	0.175	0.208	1
IFI27	0.619016	-0.272103	0.175	0.125	1
HES1	0.621709	-0.781526	0.688	0.5	1
SAR1A	0.622774	-0.417978	0.288	0.292	1
CP	0.623041	-0.263313	0.188	0.125	1
CAPNS1	0.623764	-0.327436	0.312	0.333	1
SCAF8	0.628257	-0.415503	0.1	0.125	1
VPS26A	0.632172	-0.278013	0.238	0.25	1
RBMS1	0.633823	-0.276448	0.425	0.417	1
PLPP3	0.634382	-0.292513	0.225	0.25	1
CKS1B	0.635838	-0.261329	0.138	0.167	1
SERPINE1	0.635838	-0.350807	0.138	0.167	1
EIF3D	0.635987	-0.305526	0.275	0.292	1
GHITM	0.636476	-0.288054	0.288	0.292	1
SLCO3A1	0.638549	-0.258091	0.1	0.125	1
SUPT6H	0.638549	-0.404689	0.1	0.125	1
FAM120A	0.641848	-0.300119	0.225	0.25	1
YARS	0.644871	-0.308919	0.138	0.167	1
WTAP	0.644871	-0.354245	0.138	0.167	1
GUCY1B1	0.648077	-0.257033	0.188	0.125	1
CD59	0.648749	-0.407123	0.488	0.417	1
ETF1	0.648911	-0.258973	0.1	0.125	1
TRIM33	0.648911	-0.263763	0.1	0.125	1
CXCL8	0.651285	-0.462022	0.125	0.083	1
ILF2	0.656608	-0.274598	0.262	0.292	1
HMGB1P5	0.657014	-0.280832	0.275	0.292	1
IGFBP2	0.661335	-0.291755	0.125	0.083	1
MRPL1	0.661751	-0.323702	0.238	0.25	1
ADSS	0.663095	-0.337186	0.138	0.167	1
RPS27AP16	0.664995	-0.321097	0.188	0.125	1
PSMC1	0.666977	-0.261699	0.325	0.333	1
CCDC174	0.669531	-0.318511	0.225	0.167	1
ING5	0.669839	-0.26063	0.1	0.125	1
PIM3	0.669839	-0.36414	0.1	0.125	1
MRPS36	0.669991	-0.531696	0.262	0.208	1
LARS	0.67122	-0.311101	0.312	0.25	1
TAC1	0.671446	-0.492977	0.125	0.083	1
TNFRSF12A	0.676746	-0.570034	0.238	0.25	1
ARFGAP3	0.67787	-0.4562	0.262	0.25	1
DNAJC2	0.679334	-0.308459	0.175	0.125	1
PSMD7	0.679905	-0.355345	0.2	0.208	1
HNRNPH3	0.682582	-0.251123	0.238	0.167	1
SLIRP	0.690695	-0.264445	0.375	0.333	1
RRP36	0.690806	-0.28829	0.138	0.167	1
ERH	0.693139	-0.326489	0.475	0.333	1
CFL1	0.694776	-0.393734	0.662	0.5	1
TUBA1B	0.69538	-0.28312	0.65	0.583	1
TXN	0.698325	-0.281444	0.725	0.583	1
BBIP1	0.701713	-0.352438	0.1	0.125	1
VIM	0.702318	-0.323106	0.925	0.75	1
SNW1	0.707333	-0.446377	0.262	0.292	1
MYC	0.711272	-0.269586	0.188	0.208	1
CTGF	0.714231	-0.325942	0.6	0.458	1
COA4	0.716976	-0.317918	0.15	0.167	1
WFDC2	0.71757	0.292465	0.3	0.25	1
ENDOD1	0.718693	-0.362181	0.25	0.25	1
TGFBI	0.720657	-0.660147	0.2	0.208	1
S100A6	0.721644	-0.27745	0.725	0.583	1
KMT5B	0.723741	-0.512006	0.162	0.167	1
TMEM204	0.728084	-0.322706	0.112	0.125	1
MINDY2	0.728084	-0.463104	0.112	0.125	1
HTRA1	0.728084	-0.826999	0.112	0.125	1
IER2	0.732207	-0.379222	0.688	0.583	1
YWHAH	0.733922	-0.316824	0.25	0.25	1
XRCC5	0.735983	-0.299739	0.55	0.5	1
WDR83OS	0.736827	-0.254921	0.562	0.5	1
EEA1	0.736931	-0.25152	0.262	0.292	1
RAD21	0.737384	-0.479867	0.375	0.333	1
TSTA3	0.738554	-0.255471	0.112	0.125	1
GPATCH11	0.738554	-0.287122	0.112	0.125	1
YTHDF2	0.744967	-0.501621	0.188	0.208	1
TMEM167A	0.74574	-0.266546	0.238	0.25	1
TMEM30A	0.745828	-0.37507	0.212	0.208	1
MRPL15	0.749073	-0.259848	0.112	0.125	1
BRIX1	0.749073	-0.39436	0.112	0.125	1
MIB1	0.759639	-0.37157	0.112	0.125	1
CTHRC1	0.759958	-0.573486	0.162	0.167	1
MDH2	0.762636	-0.372453	0.312	0.292	1
TMED10	0.766236	-0.254008	0.325	0.25	1
TMED5	0.767008	-0.268184	0.112	0.083	1
ZNF326	0.770619	-0.348683	0.2	0.208	1
STRAP	0.772755	-0.319388	0.15	0.167	1
ASNSD1	0.778271	-0.275293	0.162	0.167	1
HNRNPH1	0.778271	-0.281635	0.162	0.167	1
COL1A1	0.780972	-0.578326	0.638	0.542	1
CCDC124	0.782176	-0.337795	0.15	0.167	1
TIMM8B	0.782876	-0.306826	0.4	0.375	1
NME4	0.783127	-0.376053	0.262	0.25	1
URI1	0.787475	-0.355742	0.162	0.167	1
SLC13A1	0.789173	-0.269765	0.112	0.083	1
ZNF302	0.789173	-0.362325	0.112	0.083	1
LINC00467	0.789173	-0.489161	0.112	0.083	1
MBNL1	0.789654	-0.30598	0.288	0.208	1
THRAP3	0.790317	-0.548071	0.362	0.333	1
PSMC5	0.790827	-0.362445	0.262	0.25	1
MGEA5	0.791628	-0.273992	0.15	0.167	1
ECM2	0.791924	-0.321259	0.262	0.208	1
MICU1	0.795976	-0.326882	0.2	0.208	1
CD46	0.798547	-0.250924	0.262	0.25	1
ATP5PO	0.800967	-0.266867	0.612	0.5	1
MT1F	0.805601	-1.12166	0.425	0.375	1
SLC25A1	0.805865	-0.271909	0.162	0.125	1
SLFN5	0.812109	-0.289526	0.212	0.208	1
RPN1	0.812109	-0.350172	0.212	0.208	1
LRRC32	0.812109	-0.422097	0.212	0.208	1
FADS2	0.812109	-0.642761	0.212	0.208	1
UBE2N	0.813003	-0.256213	0.212	0.167	1
AKAP13	0.813782	-0.490005	0.188	0.208	1
ATG3	0.815261	-0.318991	0.162	0.167	1
IMPAD1	0.815291	-0.343642	0.15	0.125	1
DEFB1	0.816398	0.45905	0.275	0.25	1
HIGD2A	0.822255	-0.32667	0.338	0.333	1
CCL5	0.82333	-0.646123	0.188	0.167	1
TLK2	0.823915	-0.255339	0.112	0.125	1
RBL2	0.823915	-0.398742	0.112	0.125	1
PBX1	0.824842	-0.268775	0.238	0.25	1
STEAP4	0.825109	-0.494648	0.15	0.125	1
CREM	0.834756	-0.32546	0.112	0.125	1
DYNLRB1	0.835991	-0.345546	0.4	0.333	1
HOPX	0.837755	-0.41572	0.488	0.417	1
THUMPD3	0.844131	-0.277986	0.162	0.125	1
COPS6	0.844382	-0.369221	0.2	0.167	1
SBNO1	0.844826	-0.270989	0.15	0.125	1
COL4A2	0.844976	-0.382527	0.425	0.333	1
NFAT5	0.845618	-0.252012	0.125	0.125	1
ATP8B2	0.845618	-0.264663	0.125	0.125	1
CCDC102B	0.847029	-0.258037	0.288	0.292	1
EIF4G2	0.847744	-0.337706	0.45	0.375	1
GOLIM4	0.853404	-0.393999	0.362	0.333	1
GALNT11	0.854263	-0.308007	0.212	0.208	1
RSRC1	0.855943	-0.322849	0.2	0.208	1
MAPK1IP1L	0.856145	-0.372081	0.125	0.125	1
NDUFB3	0.860434	-0.442898	0.338	0.292	1
EFCAB14	0.861977	-0.31654	0.2	0.167	1
FDPS	0.862073	-0.278403	0.162	0.167	1
ANXA2	0.863386	-0.624618	0.625	0.458	1
CCDC25	0.872074	-0.260123	0.288	0.25	1
RANBP1	0.879029	-0.270732	0.262	0.208	1
SP100	0.879029	-0.272261	0.262	0.208	1
TUBB	0.884248	-0.384409	0.5	0.417	1
LAMP1	0.885978	-0.273138	0.225	0.208	1
IFT27	0.887871	-0.440868	0.125	0.125	1
TGIF2	0.887871	-0.473244	0.125	0.125	1
VPS4B	0.888294	-0.290483	0.212	0.208	1
ALDOB	0.890406	-0.269178	0.162	0.167	1
SNHG16	0.890611	-0.318793	0.212	0.167	1
PDCD5	0.891389	-0.366418	0.4	0.333	1
SPCS1	0.891999	-0.281113	0.462	0.375	1
FGF7	0.893107	-0.431705	0.462	0.458	1
RNF13	0.89452	-0.373113	0.15	0.125	1
POLR2I	0.894878	-0.315969	0.312	0.292	1
MRPS10	0.895058	-0.268428	0.262	0.208	1
RIF1	0.899314	-0.29616	0.212	0.167	1
HNRNPR	0.900957	-0.278769	0.45	0.333	1
LOXL1	0.90431	-0.254446	0.188	0.167	1
RGS2	0.913957	0.382303	0.212	0.208	1
SMOC2	0.919778	-0.28159	0.125	0.125	1
FKBP8	0.919778	-0.322636	0.125	0.125	1
LIMS1	0.921373	-0.379195	0.45	0.333	1
GLT8D1	0.930445	-0.359396	0.125	0.125	1
GGCT	0.934585	-0.430209	0.15	0.125	1
PHLDB2	0.937804	-0.298682	0.138	0.125	1
CBX5	0.93846	-0.269886	0.25	0.208	1
ENO1	0.939121	-0.292123	0.462	0.375	1
POLK	0.940675	-0.330993	0.188	0.167	1
COX7A1	0.942801	-0.340427	0.475	0.375	1
ANAPC13	0.942968	-0.29872	0.312	0.25	1
UBE2L3	0.942968	-0.351077	0.3	0.292	1
MRPS18C	0.944956	-0.27982	0.225	0.208	1
G0S2	0.946531	-0.327052	0.375	0.333	1
CLTB	0.948676	-0.315683	0.175	0.167	1
FXR1	0.948795	-0.427486	0.275	0.25	1
TNFSF10	0.950009	-0.653893	0.3	0.25	1
AP2B1	0.951573	-0.29677	0.325	0.292	1
MRPL57	0.952474	-0.333339	0.35	0.292	1
GADD45A	0.956875	-0.327615	0.5	0.417	1
UBE2K	0.958321	-0.295052	0.238	0.208	1
DUSP23	0.958513	-0.402914	0.138	0.125	1
FOXP1	0.959744	-0.39271	0.2	0.167	1
KMT2E	0.964891	-0.260865	0.6	0.542	1
MT-TM	0.968035	-0.259541	0.188	0.167	1
CRTAP	0.968147	-0.363538	0.388	0.333	1
THBS2	0.973069	-0.327055	0.3	0.25	1
CWF19L2	0.974833	-0.346332	0.362	0.333	1
SMIM37	0.977629	-0.343617	0.2	0.167	1
TMX2	0.977629	-0.365155	0.2	0.167	1
PSMC6	0.983322	-0.256067	0.238	0.208	1
RPL7L1	0.985994	-0.506299	0.175	0.167	1
MPC2	0.987288	-0.254397	0.225	0.208	1
ST13	0.990513	-0.261747	0.662	0.5	1
XIAP	0.991379	-0.345209	0.212	0.208	1
IFT57	0.991661	-0.300082	0.238	0.208	1
GOSR1	0.995432	-0.361284	0.188	0.167	1
CXCL1	0.995525	-0.862599	0.2	0.167	1
PPCS	0.996195	-0.300211	0.312	0.25	1
DNM1L	1	-0.303816	0.188	0.167	1

## Sheet: Epi
gene_id	p_val	avg_logFC	pct.1	pct.2	p_val_adj
AC011511.2	3.25e-99	-0.507173	0	0.333	8.19e-95
AC091180.3	1.84e-50	-0.331785	0	0.167	4.65e-46
PAICSP4	1.84e-50	-0.331785	0	0.167	4.65e-46
PPM1E	1.84e-50	-0.407206	0	0.167	4.65e-46
LUZP2	1.84e-50	-0.407206	0	0.167	4.65e-46
ELOBP2	1.84e-50	-0.407206	0	0.167	4.65e-46
AC079753.1	1.84e-50	-0.407206	0	0.167	4.65e-46
AC073842.2	1.84e-50	-0.55812	0	0.167	4.65e-46
RNF217-AS1	1.84e-50	-0.682713	0	0.167	4.65e-46
AC132872.4	1.84e-50	-0.685047	0	0.167	4.65e-46
AC091685.2	1.84e-50	-0.685047	0	0.167	4.65e-46
TPTE2P3	6.43e-26	-0.331352	0.001	0.167	1.62e-21
RBM44	6.43e-26	-0.556345	0.001	0.167	1.62e-21
AL138847.2	6.43e-26	-0.55645	0.001	0.167	1.62e-21
AL031963.1	6.43e-26	-0.683628	0.001	0.167	1.62e-21
AC006330.1	6.43e-26	-0.68431	0.001	0.167	1.62e-21
YBX3P1	7.6e-26	-0.328527	0.001	0.167	1.92e-21
IL6R-AS1	7.6e-26	-0.404726	0.001	0.167	1.92e-21
AC027117.1	7.6e-26	-0.674265	0.001	0.167	1.92e-21
BX005266.2	1.06e-17	-0.330202	0.001	0.167	2.68e-13
AC111000.4	1.06e-17	-0.404637	0.001	0.167	2.68e-13
AL359918.1	1.06e-17	-0.40466	0.001	0.167	2.68e-13
AC022400.8	1.06e-17	-0.554867	0.001	0.167	2.68e-13
RPS18P12	1.06e-17	-0.680529	0.001	0.167	2.68e-13
AC005614.1	1.06e-17	-0.683665	0.001	0.167	2.68e-13
HSPB1P2	1.19e-17	-0.329208	0.001	0.167	3e-13
CCL4L2	2.46e-17	-0.617549	0.007	0.333	6.21e-13
NDUFB9P2	1.42e-13	-0.424184	0.002	0.167	3.59e-09
AC026367.1	1.42e-13	-0.554643	0.002	0.167	3.59e-09
HNRNPKP2	1.42e-13	-0.678042	0.002	0.167	3.59e-09
AL353796.1	1.42e-13	-0.679565	0.002	0.167	3.59e-09
AC002553.1	1.42e-13	-0.679845	0.002	0.167	3.59e-09
AL031055.1	1.42e-13	-0.682538	0.002	0.167	3.59e-09
FP565260.6	1.68e-13	-0.319512	0.002	0.167	4.25e-09
AC133435.1	1.68e-13	-0.326895	0.002	0.167	4.25e-09
UNC13C	2.46e-10	-1.44278	0.034	0.5	6.21e-06
HCG27	2.02e-09	-0.402127	0.004	0.167	5.1e-05
LY6K	2.02e-09	-0.550375	0.004	0.167	5.1e-05
AC234775.2	2.02e-09	-0.551802	0.004	0.167	5.1e-05
AL391834.2	2.02e-09	-0.552266	0.004	0.167	5.1e-05
RPL35P2	2.02e-09	-0.675054	0.004	0.167	5.1e-05
AC018816.2	2.02e-09	-0.67953	0.004	0.167	5.1e-05
SELENOKP1	2.14e-09	-0.324977	0.004	0.167	5.39e-05
AC006064.2	2.14e-09	-0.547208	0.004	0.167	5.39e-05
AL139095.2	3.16e-08	-0.549313	0.004	0.167	0.000797784
FANCB	3.16e-08	-0.551266	0.004	0.167	0.000797784
RWDD3	3.16e-08	-0.552746	0.004	0.167	0.000797784
MT1HL1	3.16e-08	-0.673263	0.004	0.167	0.000797784
MRM1	3.16e-08	-0.673462	0.004	0.167	0.000797784
PCDHGA5	3.16e-08	-0.685649	0.004	0.167	0.000797784
AL031665.2	3.32e-08	-0.324079	0.004	0.167	0.000837122
AC006042.3	3.48e-08	-0.397708	0.004	0.167	0.000878338
SUMO2P17	3.65e-08	-0.388554	0.004	0.167	0.00092152
AC004057.1	3.98e-08	-0.525964	0.019	0.333	0.00100407
RFX2	2.3e-07	-0.876484	0.022	0.333	0.00580037
AC024060.1	2.51e-07	-0.672936	0.005	0.167	0.00632842
ESYT3	2.51e-07	-0.673849	0.005	0.167	0.00632842
TBX19	2.62e-07	-0.397228	0.005	0.167	0.00660095
DIRC3	2.62e-07	-0.543253	0.005	0.167	0.00660095
LINC02427	2.62e-07	-0.544588	0.005	0.167	0.00660095
AC019181.1	2.62e-07	-0.548471	0.005	0.167	0.00660095
AC023157.1	2.62e-07	-0.568356	0.005	0.167	0.00660095
TMEM255B	2.97e-07	-0.318985	0.005	0.167	0.0074883
MT1H	4.43e-07	-2.11491	0.22	1	0.0111838
GM2A	5.54e-07	-1.07092	0.053	0.5	0.0139777
AC243960.2	7.68e-07	-0.755933	0.023	0.333	0.0193814
MPV17L2	7.84e-07	-0.757873	0.023	0.333	0.0197759
ARRDC2	1.31e-06	-0.396778	0.006	0.167	0.033113
PGAM1P8	1.36e-06	-0.320217	0.006	0.167	0.0343772
TLCD2	2.88e-06	-1.02464	0.058	0.5	0.0726072
ZNF569	3.91e-06	-0.516533	0.026	0.333	0.0987069
WDR31	4.21e-06	-0.81347	0.027	0.333	0.106308
DFFB	4.63e-06	-0.669995	0.007	0.167	0.116926
AC009302.1	4.79e-06	-0.391553	0.007	0.167	0.120947
SSBP2	4.91e-06	-0.967867	0.062	0.5	0.123928
ASXL3	5.11e-06	-0.6423	0.027	0.333	0.128925
SPEG	5.48e-06	-0.314536	0.007	0.167	0.138392
RPS27AP16	7.33e-06	-1.07383	0.116	0.667	0.185066
RBPMS-AS1	7.8e-06	-0.445654	0.028	0.333	0.196913
INPP5F	9.69e-06	-0.968345	0.065	0.5	0.244436
FBXO36	1.25e-05	-0.750682	0.03	0.333	0.315494
SIX5	1.32e-05	-0.448631	0.029	0.333	0.333782
DRC3	1.33e-05	-0.874953	0.066	0.5	0.335831
ZNF658B	1.35e-05	-0.541572	0.007	0.167	0.339933
ZNF613	1.35e-05	-0.543414	0.007	0.167	0.339933
BCL2A1	1.35e-05	-0.665229	0.007	0.167	0.339933
FKBP5	1.35e-05	-0.666629	0.007	0.167	0.339933
ANTXR2	1.35e-05	-0.669069	0.007	0.167	0.339933
FP565260.7	1.35e-05	-0.670769	0.007	0.167	0.339933
LINC00847	1.38e-05	-0.797334	0.03	0.333	0.347197
NEK10	1.39e-05	-0.673271	0.007	0.167	0.350553
AP000866.5	1.43e-05	-0.535823	0.007	0.167	0.36149
FCAMR	1.48e-05	-0.316495	0.007	0.167	0.372751
RPL35P1	1.52e-05	-0.312246	0.007	0.167	0.384347
STK19	1.52e-05	-0.388068	0.007	0.167	0.384347
FRMD4A	1.54e-05	-1.02632	0.3	1	0.389556
AC009005.1	1.57e-05	-0.307841	0.007	0.167	0.396285
LMCD1-AS1	1.57e-05	-0.310669	0.007	0.167	0.396285
RPL41P5	1.58e-05	-0.953697	0.067	0.5	0.398066
SPATA2	1.6e-05	-0.442581	0.029	0.333	0.404764
SMS	2.46e-05	-0.971352	0.331	1	0.619447
STARD4	2.48e-05	-0.754703	0.031	0.333	0.625441
RPS15AP1	2.86e-05	-0.799927	0.032	0.333	0.720515
RING1	2.94e-05	-1.15144	0.071	0.5	0.742785
ITGB1P1	3.38e-05	-0.392209	0.008	0.167	0.853938
AC004233.3	3.38e-05	-0.560463	0.008	0.167	0.853938
MED14OS	3.48e-05	-0.393283	0.008	0.167	0.878353
LSM12P1	3.48e-05	-0.412633	0.008	0.167	0.878353
ZDHHC8P1	6.14e-05	-0.56609	0.034	0.333	1
RBMS1P1	7.02e-05	-0.656689	0.009	0.167	1
SLC17A3	7.02e-05	-0.661784	0.009	0.167	1
ZNF564	7.02e-05	-0.662762	0.009	0.167	1
ZNF239	7.02e-05	-0.903051	0.009	0.167	1
OXLD1	7.18e-05	-1.28611	0.08	0.5	1
BX571818.1	7.37e-05	-1.30599	0.23	0.833	1
LMO4	8.3e-05	-1.26861	0.257	0.833	1
BCL9	8.31e-05	-0.736046	0.035	0.333	1
MIR4435-2HG	9.35e-05	-0.612016	0.036	0.333	1
MT1E	0.000110116	-1.98752	0.556	1	1
RFX3-AS1	0.000111087	-0.491387	0.036	0.333	1
ANP32A	0.000114025	-1.05726	0.35	1	1
TPRA1	0.000122264	-0.80536	0.084	0.5	1
IMPDH2	0.00012443	-0.839021	0.142	0.667	1
HSPA5	0.00013161	-1.35596	0.522	1	1
ZNF853	0.000134923	-0.660076	0.01	0.167	1
AC010531.6	0.000134923	-0.672143	0.01	0.167	1
RPL10P16	0.000139373	-0.418453	0.037	0.333	1
USP46-AS1	0.000145087	-0.311416	0.01	0.167	1
AC114947.2	0.000155969	-0.385898	0.01	0.167	1
PTGR2	0.000222213	-0.941658	0.09	0.5	1
AC145124.1	0.000231751	-0.771178	0.04	0.333	1
ZNF671	0.000238069	-0.675	0.01	0.167	1
FST	0.000238069	-0.92314	0.01	0.167	1
AL121761.1	0.000243523	-0.539124	0.01	0.167	1
RPL41	0.00024766	-1.01026	0.582	1	1
RPS15AP24	0.000249094	-0.387122	0.01	0.167	1
AC069185.1	0.000254784	-0.40668	0.01	0.167	1
AC245452.1	0.000285108	-0.308428	0.01	0.167	1
EMC10	0.000286658	-1.07269	0.288	0.833	1
EMP1	0.000291106	-1.1915	0.332	0.833	1
KL	0.000311324	-0.737691	0.043	0.333	1
RPL13AP5	0.000315261	-0.734705	0.154	0.667	1
MT-RNR1	0.000336761	1.10202	1	1	1
SORT1	0.000360775	-1.02501	0.174	0.667	1
RAB40C	0.000400457	-0.530182	0.011	0.167	1
RPL17P36	0.000409047	-0.386723	0.011	0.167	1
AC012618.3	0.000417809	-0.38434	0.011	0.167	1
LINC02352	0.000417809	-0.384849	0.011	0.167	1
MTND4P35	0.000426746	-0.310595	0.011	0.167	1
RF00017	0.000454639	-0.305766	0.011	0.167	1
SPOCK2	0.000455123	-0.909648	0.261	0.833	1
HACL1	0.00046339	-0.819545	0.045	0.333	1
TACO1	0.000533373	-0.803016	0.045	0.333	1
HOGA1	0.00054575	-0.809339	0.045	0.333	1
ST3GAL2	0.00060981	-0.655693	0.012	0.167	1
FAM124A	0.00060981	-0.66733	0.012	0.167	1
BCL11A	0.000622142	-0.64017	0.012	0.167	1
ZNF287	0.000622142	-0.656295	0.012	0.167	1
TNRC18	0.000633017	-0.483848	0.045	0.333	1
EEF1AKMT3	0.000634705	-0.380669	0.012	0.167	1
AHR	0.000646696	-0.752542	0.045	0.333	1
LINC01659	0.000660543	-0.381347	0.012	0.167	1
SRP54-AS1	0.000673826	-0.310038	0.012	0.167	1
DEFB1	0.000681324	-0.973363	0.644	1	1
SLC23A1	0.000687357	-0.371283	0.012	0.167	1
GRAMD1A	0.000700962	-0.672378	0.047	0.333	1
MT-RNR2	0.000732867	0.807815	1	1	1
HSPB1P1	0.000803716	-0.551627	0.046	0.333	1
ZBTB40	0.000803716	-0.615012	0.046	0.333	1
SYTL4	0.000839201	-0.924209	0.049	0.333	1
TUSC1	0.000840857	-0.855359	0.185	0.667	1
NDUFB6	0.000861421	-0.920063	0.408	1	1
HNRNPA2B1	0.000880053	-0.788652	0.735	1	1
PYGO1	0.000904463	-0.658361	0.013	0.167	1
MAP1A	0.000904463	-0.658868	0.013	0.167	1
AC092153.1	0.000904463	-0.66929	0.013	0.167	1
MT-CO3	0.000909821	0.601043	1	1	1
ZNF304	0.000921743	-0.65301	0.013	0.167	1
ARMC5	0.000939328	-0.383402	0.013	0.167	1
SFXN4	0.000942816	-0.698801	0.047	0.333	1
SEMA4G	0.00101282	-0.308198	0.013	0.167	1
MT1G	0.00101974	-1.79927	0.614	1	1
SDHAF1	0.00105089	-0.712232	0.048	0.333	1
CNOT6L	0.00107738	-0.958076	0.111	0.5	1
NDUFB2	0.00109867	-0.907356	0.737	1	1
MT-TP	0.00115603	1.99422	0.828	0.167	1
HOMER1	0.0011696	-0.923666	0.113	0.5	1
SPPL2B	0.0012179	-0.468297	0.048	0.333	1
GRAMD1C	0.00126845	-0.795788	0.051	0.333	1
LRFN4	0.00128868	-0.659709	0.013	0.167	1
WDR53	0.00131201	-0.652736	0.013	0.167	1
MTFP1	0.00133573	-0.382392	0.013	0.167	1
LAMB4	0.00133573	-0.646194	0.013	0.167	1
CMIP	0.00135347	-0.816886	0.111	0.5	1
ATP5MGL	0.00135985	-0.310445	0.013	0.167	1
LTBP4	0.00135985	-0.524057	0.013	0.167	1
PROS1	0.00140911	-0.649711	0.051	0.333	1
AC104083.1	0.00142251	-0.707345	0.051	0.333	1
PHF19	0.00148657	-0.300197	0.013	0.167	1
APOE	0.00149722	-0.701869	0.104	0.5	1
TMSB4X	0.00150105	1.57678	0.87	0.333	1
AP000547.3	0.00154024	-0.300627	0.013	0.167	1
MTATP6P1	0.0016296	-0.722755	0.885	1	1
BMP4	0.0016299	-0.675725	0.052	0.333	1
PXDC1	0.00167565	-0.699004	0.052	0.333	1
COBLL1	0.00168037	-0.730772	0.664	1	1
HAUS7	0.00177435	-0.649039	0.014	0.167	1
B3GNTL1	0.00177435	-0.652537	0.014	0.167	1
ZSCAN12	0.00177435	-0.752168	0.014	0.167	1
PEX11A	0.00180458	-0.684184	0.054	0.333	1
RASSF9	0.00183589	-0.522892	0.014	0.167	1
KLC4	0.00185416	-0.750611	0.054	0.333	1
SLPI	0.00186333	-0.990168	0.591	1	1
HS2ST1	0.00187097	-0.772509	0.054	0.333	1
PPP1R13B	0.00189496	-0.442917	0.051	0.333	1
AC006511.3	0.00193189	-0.373824	0.014	0.167	1
SNRK	0.00198163	-0.916015	0.221	0.667	1
RPL7P23	0.00203248	-0.294675	0.014	0.167	1
SFPQ	0.00205277	-0.77356	0.661	1	1
LPIN1	0.00223838	-0.801269	0.212	0.667	1
SPRY1	0.00225213	-1.25377	0.12	0.5	1
HERC4	0.00235166	-0.753218	0.056	0.333	1
CHFR	0.00237231	-0.643694	0.015	0.167	1
LRRC34	0.00237231	-0.647927	0.015	0.167	1
ZNF213	0.00237231	-0.653288	0.015	0.167	1
TMEM252	0.0024112	-0.381415	0.015	0.167	1
TPM2	0.0024112	-0.642507	0.015	0.167	1
PSMA7	0.00241656	-0.774865	0.843	1	1
UBA5	0.00241842	-0.819397	0.125	0.5	1
TRAM2	0.00255623	-0.97113	0.133	0.5	1
AC117382.1	0.00265706	-0.301773	0.015	0.167	1
ABCC5	0.0026879	-0.381465	0.053	0.333	1
FOXO3	0.00278533	-1.05828	0.234	0.667	1
PARP4	0.00280965	-0.880158	0.588	1	1
SFTA2	0.00282484	-0.696167	0.122	0.5	1
MT-ATP8	0.00287842	-0.584759	0.988	1	1
MT2A	0.00301794	-1.49259	0.884	1	1
IGFBP2	0.00306672	-0.890382	0.22	0.667	1
DLEU2	0.00323945	-0.395323	0.016	0.167	1
ATRIP	0.00339312	-0.301497	0.016	0.167	1
AC131235.1	0.00342501	-0.442155	0.056	0.333	1
ACSL1	0.00352571	-0.647304	0.122	0.5	1
NAXE	0.00359082	-0.745571	0.215	0.667	1
KCTD1	0.00363882	-0.677911	0.125	0.5	1
DRAIC	0.00372053	-0.292574	0.016	0.167	1
RCHY1	0.00380991	-0.781882	0.13	0.5	1
ATOH8	0.00391487	-0.416879	0.056	0.333	1
MAPKBP1	0.00400115	-0.644602	0.016	0.167	1
MTMR11	0.00400115	-0.649073	0.016	0.167	1
FAM107B	0.00402768	-0.991076	0.265	0.667	1
CIDEB	0.004061	-0.374535	0.016	0.167	1
ZNF665	0.004061	-0.514215	0.016	0.167	1
WSCD1	0.004061	-0.521126	0.016	0.167	1
PRDM5	0.004061	-0.636438	0.016	0.167	1
IFITM2	0.00412126	-1.16478	0.651	1	1
ADD1	0.00419242	-0.815238	0.222	0.667	1
LEPROT	0.00421955	-0.674976	0.814	1	1
AC004870.4	0.00424548	-0.50738	0.016	0.167	1
LDHB	0.00429933	-0.708297	0.908	1	1
SRRM4	0.00430864	-0.297005	0.016	0.167	1
AC011497.2	0.00430864	-0.297646	0.016	0.167	1
SELENOH	0.00432277	-0.796888	0.266	0.667	1
MT-TE	0.00436474	1.69475	0.74	0.167	1
FOSL1	0.00436843	-0.38788	0.059	0.333	1
AC073332.1	0.00437265	-0.298888	0.016	0.167	1
PTK2	0.00461343	-0.82235	0.134	0.5	1
PPP3CC	0.00475357	-0.380668	0.058	0.333	1
CTGF	0.00477301	2.16475	0.652	0	1
YBX1P1	0.00491796	-0.605404	0.063	0.333	1
AARS2	0.00492896	-0.64958	0.017	0.167	1
SORBS1	0.00492896	-0.652162	0.017	0.167	1
ZNF773	0.00499975	-0.524845	0.017	0.167	1
AC093909.1	0.00499975	-0.525181	0.017	0.167	1
PRPS2	0.00502105	-0.954279	0.066	0.333	1
SERF2	0.00505528	-0.485059	0.901	1	1
MT-ND4L	0.00505889	-0.698524	0.963	1	1
AC034102.1	0.00507146	-0.640157	0.017	0.167	1
RILPL1	0.00517663	-0.741974	0.064	0.333	1
PNRC2	0.00548963	-0.683357	0.38	0.833	1
SMAD9	0.00549425	-0.701814	0.224	0.667	1
MORF4L1P1	0.00549499	-0.882495	0.29	0.667	1
ADGRF1	0.00558655	-1.19931	0.248	0.667	1
WDR91	0.00579888	-0.674911	0.063	0.333	1
BLOC1S1	0.00592768	-1.03112	0.268	0.667	1
C1orf198	0.00606639	-0.383849	0.062	0.333	1
AC114491.1	0.00629543	-0.744643	0.064	0.333	1
ERP29	0.00650696	-0.624257	0.342	0.833	1
ATP5F1E	0.00651478	-0.610847	0.874	1	1
DICER1	0.00669892	-0.70313	0.233	0.667	1
AC018797.2	0.00675639	-0.356172	0.018	0.167	1
NDUFA1	0.00675886	-0.618165	0.746	1	1
ZNF260	0.00682204	-0.667956	0.065	0.333	1
NDUFA3	0.00684566	1.3496	0.621	0	1
ITM2A	0.00688556	-0.853988	0.133	0.5	1
SCAP	0.00703574	-0.488477	0.064	0.333	1
MORF4L1	0.00714969	-0.826414	0.852	0.833	1
MOB3B	0.00715239	-0.925602	0.07	0.333	1
MT-TV	0.00725724	1.53211	0.616	0	1
RPL10	0.00726756	-0.621026	0.867	1	1
CASK	0.00739444	-0.382111	0.065	0.333	1
AKT1S1	0.00754122	-0.668724	0.069	0.333	1
MT-CYB	0.00754657	0.483213	1	1	1
LY6E	0.00763541	-0.825829	0.384	0.833	1
SUCLG1	0.00767907	-0.638641	0.782	1	1
OGFOD3	0.00781949	-0.438289	0.066	0.333	1
SLC38A1	0.00783035	-0.739422	0.271	0.667	1
MAP1LC3B2	0.00789442	-0.374366	0.065	0.333	1
LAMC1	0.00790824	-0.713422	0.144	0.5	1
RBM15	0.00803986	-0.292136	0.019	0.167	1
MTRF1L	0.00805841	-0.83677	0.158	0.5	1
COL8A1	0.00853123	-0.643043	0.067	0.333	1
SCRN1	0.00853235	-1.20584	0.172	0.5	1
ST13P5	0.0085807	-0.283207	0.019	0.167	1
COL9A2	0.0087591	-0.525192	0.019	0.167	1
ACTR3B	0.0087591	-0.64335	0.019	0.167	1
C4orf3	0.00876396	-0.645189	0.593	1	1
SYCP2	0.00887106	-0.634566	0.019	0.167	1
TOP1MT	0.00887106	-0.643647	0.019	0.167	1
RPL5	0.00893813	-0.451185	0.972	1	1
PKIA	0.00921468	-0.392402	0.019	0.167	1
PREPL	0.00926534	-0.715237	0.27	0.667	1
AC009480.1	0.00933182	-0.495163	0.019	0.167	1
DENND4C	0.00933948	-0.859997	0.069	0.333	1
ELP4	0.00938533	-0.608546	0.07	0.333	1
ALKAL2	0.00955931	-0.565312	0.069	0.333	1
ARFIP1	0.00961653	-1.14239	0.162	0.5	1
CAPZB	0.0096517	-0.612675	0.491	0.833	1
VTCN1	0.010027	-0.743969	0.072	0.333	1
TAF6	0.0103273	-0.495355	0.07	0.333	1
GCLC	0.0103354	-0.642511	0.02	0.167	1
PGAM1	0.0103578	-0.412817	0.069	0.333	1
FAF2	0.0104248	-1.0537	0.16	0.5	1
ZNF585B	0.0104628	-0.524065	0.02	0.167	1
FAAP20	0.0105076	-0.550051	0.239	0.667	1
AL121832.2	0.0108536	-0.503578	0.02	0.167	1
FBXL5	0.0108538	-0.766544	0.283	0.667	1
ALG8	0.0109169	-0.658347	0.071	0.333	1
YWHAE	0.0109587	-0.73875	0.784	1	1
CDK18	0.0112573	-0.494318	0.02	0.167	1
MST1P2	0.0112974	-0.849183	0.078	0.333	1
SMAD3	0.0116081	-1.08484	0.076	0.333	1
RPL7P1	0.0116162	-0.656706	0.075	0.333	1
ARHGAP12	0.0116486	-0.867795	0.17	0.5	1
AKR7A2	0.0117009	-0.807097	0.163	0.5	1
EPC1	0.0119433	-0.756307	0.295	0.667	1
EDEM1	0.0120634	-0.635923	0.021	0.167	1
AC016705.2	0.0120634	-0.652495	0.021	0.167	1
UBL7	0.01208	-0.562769	0.072	0.333	1
TET1	0.0123523	-0.631861	0.021	0.167	1
HIST2H2AB	0.0124991	-0.501597	0.021	0.167	1
GLOD4	0.0127116	-0.618996	0.251	0.667	1
RPS7P10	0.0127543	-0.939582	0.078	0.333	1
CD59	0.0129722	1.2145	0.562	0	1
SIM2	0.0130159	-0.640777	0.077	0.333	1
U2SURP	0.0130288	-0.648212	0.515	1	1
GLRX5	0.0130757	-1.12284	0.325	0.667	1
MROH8	0.0131015	-0.36608	0.021	0.167	1
MPC2	0.0136171	-0.516241	0.632	1	1
AC097263.1	0.0141037	-0.631814	0.022	0.167	1
G2E3	0.0141316	-0.755511	0.081	0.333	1
DLG3	0.0141812	-1.25818	0.082	0.333	1
HSP90B2P	0.0142659	-0.629103	0.022	0.167	1
CTPS2	0.0142659	-0.637406	0.022	0.167	1
PABPC1	0.014394	0.764381	0.953	0.667	1
TSEN34	0.0144368	-0.797272	0.178	0.5	1
NOL9	0.014591	-0.360563	0.072	0.333	1
ATP5MG	0.0148228	-0.571916	0.797	1	1
MFN1	0.0148492	-0.358893	0.074	0.333	1
DNAJC3-AS1	0.0148834	-0.47876	0.076	0.333	1
RPP25	0.0149315	-0.361552	0.022	0.167	1
FXYD6	0.0150394	-0.404235	0.074	0.333	1
MST1L	0.0151378	-0.725495	0.079	0.333	1
FARSA	0.0154251	-0.635999	0.077	0.333	1
TPM3	0.0154253	-0.807724	0.541	1	1
FAM234B	0.0156243	-0.282949	0.022	0.167	1
SNHG3	0.0156731	-0.832547	0.083	0.333	1
RFWD3	0.0159733	-0.641174	0.022	0.167	1
KCTD11	0.0159733	-0.652572	0.022	0.167	1
UTRN	0.0159997	1.22709	0.541	0	1
GLIPR1L2	0.0161514	-0.537898	0.022	0.167	1
CRAMP1	0.0161514	-0.630895	0.022	0.167	1
AC127502.1	0.0163313	-0.630379	0.022	0.167	1
EIF1AXP1	0.0163313	-0.634422	0.022	0.167	1
AKR1C1	0.0164636	1.20904	0.65	0.167	1
LRPAP1	0.0167202	1.1543	0.536	0	1
LARP1B	0.0167457	-1.01387	0.192	0.5	1
ATP5MD	0.0172042	-0.436094	0.67	1	1
RPL29	0.0172661	-0.605637	0.747	1	1
RNF126	0.0173219	-0.752883	0.084	0.333	1
AL592293.2	0.017448	-0.286682	0.022	0.167	1
HAUS2	0.0175772	-0.537772	0.078	0.333	1
AL080243.2	0.0176405	-0.284969	0.022	0.167	1
PPP1R26	0.0176405	-0.283667	0.022	0.167	1
CELSR1	0.0177405	-0.646217	0.079	0.333	1
CASP8	0.0179507	-0.680932	0.081	0.333	1
IFT57	0.0181457	-0.650594	0.3	0.667	1
C12orf66	0.0181523	-0.63472	0.023	0.167	1
CTSB	0.018243	1.15072	0.527	0	1
PTGES2	0.0182837	-0.52286	0.079	0.333	1
NCS1	0.0183485	-0.51004	0.023	0.167	1
FKRP	0.0183485	-0.635615	0.023	0.167	1
CDCA4	0.0183485	-0.638926	0.023	0.167	1
RPS26	0.0184948	-0.897252	0.782	1	1
SBDSP1	0.018505	-0.619118	0.079	0.333	1
PSMG3-AS1	0.0187465	-0.499192	0.023	0.167	1
MGAT3	0.018835	-0.274745	0.022	0.167	1
UBQLN2	0.0190271	-0.582825	0.082	0.333	1
LCORL	0.0190534	-0.641917	0.081	0.333	1
ZNF470	0.0193576	-0.364779	0.023	0.167	1
SPSB3	0.0195526	-0.920204	0.181	0.5	1
RPL4	0.0199356	1.00794	0.691	0.333	1
DCDC2	0.0201203	-1.16475	0.427	0.833	1
CXorf40B	0.021073	-0.273184	0.023	0.167	1
DYNLRB1	0.0211731	-0.848341	0.602	0.833	1
MTRNR2L1	0.0213364	1.27429	0.511	0	1
IFITM3	0.0213424	-0.708788	0.892	0.833	1
PPP1R14B	0.0214266	-0.338737	0.078	0.333	1
YIF1B	0.0214502	-0.542481	0.084	0.333	1
GPX3	0.0218491	-0.808923	0.761	0.833	1
TCEAL2	0.0220056	-0.57771	0.162	0.5	1
CLIC1	0.022252	1.0356	0.506	0	1
NDUFA4	0.0222934	-0.408663	0.897	1	1
AC092068.2	0.0224819	-0.358581	0.024	0.167	1
MTATP8P2	0.0225644	1.25775	0.505	0	1
HBS1L	0.0226296	-0.669606	0.085	0.333	1
AC122718.1	0.0227148	-0.35202	0.024	0.167	1
CHL1	0.0229403	-0.927581	0.195	0.5	1
RPS3AP5	0.0229468	-0.637313	0.025	0.167	1
LPXN	0.0229468	-0.647415	0.025	0.167	1
H1F0	0.0233613	1.26096	0.501	0	1
LGALS3	0.0238212	-0.621868	0.588	0.833	1
RPL8	0.0238393	0.710737	0.935	0.667	1
SNX25	0.0238937	-0.498534	0.025	0.167	1
AIF1L	0.0239079	-0.534161	0.798	1	1
RF00003	0.0241357	-0.500867	0.025	0.167	1
AC087623.3	0.0241566	-0.268833	0.024	0.167	1
HACD3	0.0243483	1.05723	0.497	0	1
RNMT	0.0245199	-0.548979	0.296	0.667	1
UNCX	0.024626	-0.353252	0.025	0.167	1
ATP5PO	0.024756	-0.670483	0.587	0.833	1
SNHG9	0.0249486	-0.908116	0.368	0.667	1
USP10	0.0258061	-0.619952	0.341	0.667	1
NACA2	0.025809	-0.507108	0.025	0.167	1
HIPK2	0.0258773	-0.808753	0.774	0.833	1
OSCP1	0.0259668	-0.323518	0.081	0.333	1
DNAJC22	0.0260468	-0.972202	0.086	0.333	1
RAB38	0.0260641	-0.504345	0.025	0.167	1
CLEC16A	0.0260641	-0.510238	0.025	0.167	1
DDX28	0.0260641	-0.631573	0.025	0.167	1
TOP3A	0.0261489	-0.282605	0.025	0.167	1
IGFBP3	0.0262801	-0.667157	0.491	0.833	1
RPL10P9	0.0263212	-0.498487	0.025	0.167	1
KIF1C	0.0264823	-0.652177	0.188	0.5	1
GSTP1	0.0266253	-0.398803	0.945	1	1
LUC7L	0.0268112	-0.908618	0.207	0.5	1
DAB2	0.0270097	1.11976	0.59	0.167	1
ANKAR	0.027106	-0.348067	0.025	0.167	1
NDUFB7	0.0271287	-0.757371	0.394	0.667	1
GMDS	0.027268	-0.769165	0.41	0.667	1
FAM192A	0.0274368	-0.613861	0.338	0.667	1
HOXD3	0.0274796	-0.268851	0.025	0.167	1
GLI3	0.0274796	-0.272758	0.025	0.167	1
ZC2HC1A	0.0276047	-0.607824	0.179	0.5	1
FITM2	0.0276403	-0.354119	0.025	0.167	1
NIPBL	0.0277031	-0.719217	0.435	0.833	1
SYF2	0.0277784	0.942101	0.615	0.167	1
KLRG2	0.0279213	-0.654108	0.089	0.333	1
NORAD	0.0279431	-0.771168	0.422	0.667	1
CLDN1	0.0280795	1.18372	0.481	0	1
PAFAH1B2	0.0281808	-0.781986	0.211	0.5	1
MT1L	0.0282435	-0.624565	0.089	0.333	1
RNF152	0.0283022	-0.628353	0.026	0.167	1
MRPL19	0.0283885	-0.634248	0.179	0.5	1
CNDP2	0.0284582	0.983945	0.479	0	1
POLR1C	0.0285295	-0.606346	0.093	0.333	1
CNOT6	0.0286089	-0.331985	0.084	0.333	1
RPL6	0.028821	-0.541601	0.913	1	1
PLCB1	0.028848	-0.563937	0.289	0.667	1
ZNF420	0.0288492	-0.518765	0.026	0.167	1
VOPP1	0.0290351	-0.626063	0.088	0.333	1
CD81	0.0291179	-0.756425	0.38	0.667	1
STARD8	0.0298693	-0.270943	0.025	0.167	1
MAL	0.0299686	-0.453977	0.875	1	1
RNY3	0.0302564	-0.352233	0.026	0.167	1
MOCS1	0.0305449	-0.342835	0.026	0.167	1
SETD2	0.0306175	0.984098	0.471	0	1
RPL34P18	0.0308153	-0.603303	0.094	0.333	1
LINC01023	0.0308357	-0.349641	0.026	0.167	1
RPL10AP6	0.0308736	-0.452307	0.09	0.333	1
CYSTM1	0.031008	0.767278	0.875	0.333	1
LATS2	0.0310904	-0.793939	0.098	0.333	1
IL15	0.031181	-0.629972	0.027	0.167	1
ZNF780B	0.031181	-0.638453	0.027	0.167	1
TRAPPC10	0.031181	-0.851386	0.027	0.167	1
AC245060.4	0.0313672	-0.617682	0.09	0.333	1
AC011511.1	0.0314244	-0.365112	0.026	0.167	1
MINK1	0.0314731	-0.507451	0.027	0.167	1
RWDD4P2	0.0314731	-0.621913	0.027	0.167	1
UBC	0.0316896	0.793419	0.905	0.667	1
RLIM	0.0318966	-0.647354	0.092	0.333	1
BTF3	0.031926	0.879757	0.737	0.333	1
NDUFB4P12	0.0320227	-0.269733	0.026	0.167	1
LAMTOR3	0.0333387	-0.678053	0.213	0.5	1
HSPA1A	0.0334182	0.993484	0.864	0.5	1
SPOP	0.0336262	-0.929035	0.197	0.5	1
ZFR	0.033778	0.980544	0.46	0	1
FTL	0.0338155	0.662202	0.949	0.833	1
SSB	0.0341495	0.91811	0.638	0.167	1
UGDH-AS1	0.0342086	-0.35566	0.027	0.167	1
ZNF48	0.0345003	-0.499334	0.028	0.167	1
NAB2	0.0348146	-0.619296	0.028	0.167	1
RASL11A	0.0348893	1.49186	0.456	0	1
PHYHIPL	0.0351152	0.946602	0.456	0	1
SRSF4	0.0354791	-0.956971	0.33	0.667	1
HPF1	0.0356597	-0.774602	0.226	0.5	1
RPS14	0.0363642	-0.382926	0.946	1	1
ITPRIPL2	0.0364632	-0.706096	0.101	0.333	1
NDUFA10	0.0364955	0.915487	0.451	0	1
CXCL2	0.0367299	1.57383	0.45	0	1
EEF1B2	0.0369311	-0.370855	0.606	1	1
GSE1	0.0370613	-0.317879	0.088	0.333	1
SMARCAL1	0.0370841	-0.35182	0.028	0.167	1
PSMD1	0.0371259	-0.7395	0.204	0.5	1
PSMB5	0.0372022	0.937731	0.449	0	1
PRKAR1B	0.0373201	-0.500331	0.028	0.167	1
FAM184A	0.0373201	-0.519773	0.028	0.167	1
USP13	0.0373201	-0.629461	0.028	0.167	1
MAP2K4	0.0373525	-0.667914	0.098	0.333	1
CD302	0.0374184	-0.277791	0.028	0.167	1
RNF25	0.0374184	-0.282945	0.028	0.167	1
MFSD4A	0.0374184	-0.343219	0.028	0.167	1
RPL5P34	0.0374202	-0.767963	0.216	0.5	1
NAGK	0.0376389	-0.668069	0.097	0.333	1
ZNF200	0.037652	-0.5037	0.028	0.167	1
MX1	0.0377352	-0.967428	0.095	0.333	1
GPX1	0.0379337	-0.536295	0.655	0.833	1
LRP11	0.0379863	-0.600359	0.028	0.167	1
ITGB8	0.0380316	-0.606057	0.356	0.667	1
G6PD	0.0380946	-0.33302	0.028	0.167	1
AC009245.1	0.0383232	-0.607273	0.028	0.167	1
ZFP36L2	0.0386494	1.03161	0.444	0	1
AMOTL2	0.0386508	-0.483361	0.183	0.5	1
NDUFB1	0.0386679	-0.529114	0.607	1	1
HSPH1	0.038895	1.21835	0.444	0	1
GALNT10	0.0390046	-0.492991	0.028	0.167	1
UBTF	0.0392236	-0.68519	0.333	0.667	1
CRBN	0.0394059	-0.55525	0.364	0.667	1
ZNF675	0.0396963	-0.362576	0.028	0.167	1
MAGED2	0.0399175	-0.63791	0.384	0.667	1
ID4	0.0402401	-0.696716	0.335	0.667	1
C16orf70	0.0409236	-0.622318	0.029	0.167	1
IGSF3	0.0410732	-0.496653	0.095	0.333	1
ZNF627	0.0411108	-0.341509	0.028	0.167	1
RPL6P27	0.0413717	-0.797354	0.326	0.667	1
ABI2	0.0415586	-0.743545	0.216	0.5	1
CAPN5	0.0416351	-0.601428	0.029	0.167	1
HOXA2	0.0416351	-0.610329	0.029	0.167	1
PLEKHM3	0.041834	-0.273684	0.028	0.167	1
RASSF7	0.04229	-0.808596	0.241	0.5	1
BCL7A	0.042321	-0.843029	0.328	0.667	1
NPC2	0.042323	0.874313	0.644	0.333	1
CDC37L1-AS1	0.0423571	-0.346219	0.029	0.167	1
CAMSAP1	0.0423571	-0.486911	0.029	0.167	1
HIST1H2BK	0.0426411	-0.685955	0.102	0.333	1
AC006504.5	0.042722	-0.348123	0.029	0.167	1
TTC28-AS1	0.042722	-0.481614	0.029	0.167	1
HPS5	0.0431976	-0.318464	0.092	0.333	1
PCBD1	0.0432703	0.871497	0.431	0	1
WDR60	0.0432703	0.923883	0.431	0	1
TALDO1	0.0434075	-0.697909	0.454	0.667	1
MT-ND4	0.043429	0.336871	1	1	1
RPS5	0.0435001	-0.772834	0.728	0.833	1
ATP6V1F	0.0437149	0.893131	0.581	0.167	1
NSD3	0.0437236	-0.712414	0.378	0.667	1
C16orf45	0.0438328	-0.345118	0.029	0.167	1
NDUFS5	0.0439002	-0.516999	0.694	1	1
DDC	0.0439388	-0.612973	0.03	0.167	1
NFIX	0.0439388	-0.620704	0.03	0.167	1
CYBRD1	0.0439388	-1.31167	0.03	0.167	1
POM121C	0.0439764	-0.541444	0.101	0.333	1
WAC-AS1	0.0440831	-0.529411	0.321	0.667	1
SLC35F6	0.0441589	-0.775214	0.107	0.333	1
LINC00649	0.0443107	-0.6202	0.03	0.167	1
TROVE2	0.0444868	-0.529792	0.338	0.667	1
MFSD6	0.0446853	-0.498391	0.03	0.167	1
COL4A1	0.0447685	-0.660154	0.216	0.5	1
NPR3	0.0448183	-0.480577	0.18	0.5	1
SEL1L	0.0448187	-0.754544	0.208	0.5	1
PHF10	0.0449804	-0.479822	0.1	0.333	1
AGTRAP	0.0450682	-0.592893	0.098	0.333	1
PPP1R14C	0.0450682	-0.490299	0.098	0.333	1
BNIP1	0.0454424	-0.350355	0.03	0.167	1
CTSC	0.0454643	1.11556	0.425	0	1
ANKRD36C	0.0454702	-0.554983	0.101	0.333	1
PDXK	0.0456353	-0.809142	0.407	0.667	1
MAGOH	0.0457029	-0.556698	0.193	0.5	1
AC116533.1	0.0457262	-0.545049	0.21	0.5	1
USF3	0.0457289	-0.674189	0.219	0.5	1
PPIA	0.0459302	-0.495917	0.79	1	1
PSMB4	0.0460268	0.873304	0.424	0	1
CINP	0.0462275	-0.420806	0.099	0.333	1
RAB1B	0.046263	-0.640143	0.21	0.5	1
MYL12B	0.0463797	-0.395529	0.867	1	1
RIT1	0.0466214	-0.360711	0.096	0.333	1
CYR61	0.0468585	1.07412	0.704	0.333	1
TXLNG	0.0471856	-0.653967	0.104	0.333	1
ARMCX5	0.0473827	-0.370385	0.03	0.167	1
GSTCD	0.0474168	-0.624886	0.031	0.167	1
CCNL2	0.0474534	-0.613057	0.101	0.333	1
ATP6V0B	0.0474579	0.861912	0.42	0	1
SRI	0.0477484	0.868213	0.419	0	1
AC008105.2	0.047779	-0.34406	0.03	0.167	1
DGAT1	0.0478087	-0.617125	0.031	0.167	1
CCDC149	0.0478087	-0.623522	0.031	0.167	1
TEX30	0.0479859	-0.587188	0.107	0.333	1
DCLK1	0.0481781	-0.273831	0.03	0.167	1
2020-09-07	0.0486296	-0.570043	0.677	0.833	1
HS6ST1	0.0489243	-0.891749	0.218	0.5	1
ATAD5	0.0489847	-0.334626	0.03	0.167	1
ATP6V1G1	0.0489955	0.747877	0.752	0.333	1
PYCARD	0.0494038	-0.477933	0.031	0.167	1
APLP2	0.0495879	0.684501	0.859	0.5	1
RPL38	0.0497298	-0.550164	0.786	1	1
AL590867.2	0.0497881	-0.540699	0.213	0.5	1
KLHL42	0.0498094	-0.36405	0.031	0.167	1
MT1X	0.0499081	-0.568017	0.743	1	1
SNRPN	0.0501758	0.893584	0.537	0.167	1
CCDC65	0.0502158	-0.270786	0.03	0.167	1
ABCA5	0.050724	-0.427436	0.101	0.333	1
CBX1	0.0507345	0.860865	0.412	0	1
APOL6	0.050913	-0.765655	0.113	0.333	1
NFYB	0.051006	-0.307377	0.095	0.333	1
AGO2	0.0511256	-0.637059	0.106	0.333	1
PRR14L	0.0511777	-0.289024	0.095	0.333	1
VPS41	0.0511819	-0.829883	0.238	0.5	1
ADAMTS3	0.0514131	-0.611389	0.031	0.167	1
DHCR7	0.0514601	-0.345295	0.031	0.167	1
SLC12A9	0.0518277	-0.496748	0.031	0.167	1
KIAA1468	0.0518974	-0.254244	0.03	0.167	1
HIST2H2BE	0.0522837	0.977587	0.408	0	1
ARL4C	0.0524302	-0.458546	0.198	0.5	1
ALCAM	0.0525692	-0.755044	0.219	0.5	1
RARRES3	0.0526595	-0.75559	0.247	0.5	1
PFKFB3	0.0535506	0.986818	0.405	0	1
CPEB4	0.0538712	0.869319	0.404	0	1
NRSN2-AS1	0.0540218	-0.263713	0.031	0.167	1
RPS15A	0.0541927	-0.679486	0.752	0.833	1
SCP2	0.0541934	0.821299	0.403	0	1
BCAT2	0.0542383	-0.53105	0.106	0.333	1
TPR	0.0545417	-0.505016	0.579	0.833	1
ARL6IP1	0.0546	0.80713	0.594	0.167	1
PIGN	0.0546875	-0.613579	0.032	0.167	1
NBPF10	0.0548094	-0.33	0.031	0.167	1
CNIH3	0.0548094	-0.360543	0.031	0.167	1
CTSD	0.0548425	0.88167	0.402	0	1
UGP2	0.0549635	-0.736094	0.256	0.5	1
ERCC8	0.0551192	-0.521537	0.032	0.167	1
FXYD4	0.0551694	1.00746	0.401	0	1
FAM171B	0.055342	-0.257558	0.031	0.167	1
PPIB	0.0553649	-0.906774	0.432	0.667	1
PPME1	0.0553732	-0.685013	0.113	0.333	1
RXRA	0.0555538	-0.496209	0.032	0.167	1
MIEF2	0.0556871	-0.352042	0.031	0.167	1
CLPX	0.055699	-0.644557	0.11	0.333	1
BCL2	0.0557178	-0.613313	0.217	0.5	1
IFI6	0.0558279	0.907548	0.4	0	1
STAT3	0.0568277	0.826109	0.397	0	1
TCAF1	0.0569626	-0.971433	0.109	0.333	1
CEP350	0.0571642	0.835667	0.397	0	1
SEL1L3	0.0572977	-0.295408	0.098	0.333	1
TRPC1	0.0573208	-0.360983	0.032	0.167	1
TRIP10	0.0573927	-0.755626	0.116	0.333	1
RPS24	0.0575371	-0.535415	0.893	1	1
STYXL1	0.0577648	-0.572281	0.104	0.333	1
SNTA1	0.0577698	-0.36727	0.032	0.167	1
SYNC	0.0584712	-0.626131	0.033	0.167	1
LEMD2	0.0584712	-0.638381	0.033	0.167	1
PTP4A1	0.0585265	0.867189	0.394	0	1
CELSR2	0.0588353	-0.794831	0.117	0.333	1
TBCA	0.059228	-0.466547	0.582	0.833	1
SLC35D1	0.0593771	-0.490763	0.033	0.167	1
MYL9	0.0594835	-0.475592	0.342	0.667	1
SOCS3	0.0595102	0.923734	0.695	0.333	1
EXOC3-AS1	0.0597829	-0.25101	0.031	0.167	1
SCFD1	0.0600552	-0.649026	0.224	0.5	1
SLC35E3	0.0601326	-0.570484	0.106	0.333	1
AC010273.2	0.0602946	-0.493239	0.033	0.167	1
LSM14A	0.0605579	-0.549784	0.426	0.667	1
BGN	0.0606154	-0.771581	0.108	0.333	1
TERF2IP	0.0607275	-0.465055	0.528	0.833	1
MIR1282	0.0607577	-0.348643	0.033	0.167	1
AC026462.1	0.0609951	-0.271213	0.032	0.167	1
EIF1AX	0.0611649	-0.786849	0.396	0.667	1
SHROOM3	0.0611939	-0.570958	0.107	0.333	1
ZBTB16	0.0614199	-0.941758	0.108	0.333	1
VMP1	0.0618572	1.02415	0.556	0.167	1
TEX2	0.0619436	-0.258297	0.032	0.167	1
RNF13	0.0620482	0.785885	0.386	0	1
AC027309.2	0.0621649	-0.364021	0.033	0.167	1
ANGPTL3	0.0623479	-0.841497	0.034	0.167	1
EAF1	0.062819	-0.612169	0.034	0.167	1
PPP1R21	0.0629645	-0.570522	0.114	0.333	1
SNRPB	0.0631858	-0.706935	0.254	0.5	1
CFAP46	0.0633892	-0.259035	0.032	0.167	1
SHISA4	0.0635989	-0.340935	0.033	0.167	1
CLTRN	0.0636192	-0.498006	0.403	0.667	1
PHOSPHO2	0.0637701	-0.488558	0.034	0.167	1
ZFP14	0.0637701	-0.598729	0.034	0.167	1
PPFIBP1	0.0638399	-0.523648	0.585	0.833	1
CDKN1A	0.0638465	1.15386	0.509	0.167	1
MIA3	0.0640646	-0.637344	0.248	0.5	1
RDH14	0.0644325	-0.821959	0.121	0.333	1
SNX29	0.0644974	-0.543336	0.391	0.667	1
CCDC198	0.0650272	0.798539	0.569	0.167	1
RBAK	0.0650601	-0.265398	0.033	0.167	1
HSPA8	0.0652091	0.992695	0.717	0.333	1
ATP6AP1	0.0653815	-0.460509	0.331	0.667	1
GTF2H2	0.0663133	-0.621668	0.034	0.167	1
LAMP1	0.0664998	0.774398	0.377	0	1
YWHAZ	0.0667869	0.811466	0.515	0.167	1
ANO6	0.0669981	-0.7618	0.124	0.333	1
AC105942.1	0.0671928	-0.358225	0.034	0.167	1
MED9	0.0676939	-0.335235	0.034	0.167	1
EIF3A	0.0678108	-0.503052	0.701	0.833	1
ATXN7L3B	0.0679644	-0.624462	0.368	0.667	1
PI4KA	0.0680656	-0.260991	0.033	0.167	1
CRIM1	0.0680817	-0.560774	0.446	0.667	1
ENO1	0.0681554	-0.75145	0.79	0.833	1
CTSS	0.0687053	-0.325959	0.034	0.167	1
CD82	0.0688211	0.870158	0.373	0	1
DDX1	0.0688211	0.784536	0.373	0	1
AP1G1	0.0688391	-0.997391	0.126	0.333	1
STOM	0.068968	-0.399698	0.217	0.5	1
BSPRY	0.0693333	-0.72962	0.123	0.333	1
HUNK	0.0693381	-0.633469	0.117	0.333	1
MT-CO1	0.0693663	0.302434	1	1	1
TRIM28	0.0696264	-0.560592	0.117	0.333	1
FKBP1A	0.0700062	0.749649	0.371	0	1
COX4I1	0.0701152	-0.541956	0.722	1	1
FAXDC2	0.070322	-0.33577	0.034	0.167	1
CRY1	0.070322	-0.355792	0.034	0.167	1
DHRS7	0.0703244	-0.358694	0.588	0.833	1
XKR4	0.0703632	-1.00469	0.035	0.167	1
ZC3H13	0.0703701	-0.509903	0.503	0.833	1
NRBF2	0.0711835	-0.609434	0.116	0.333	1
MRM3	0.0713858	-0.612325	0.035	0.167	1
C12orf43	0.0714241	-0.470169	0.112	0.333	1
SCNM1	0.0719444	-0.865558	0.126	0.333	1
MPC1	0.0720103	-0.671604	0.436	0.667	1
TXNIP	0.0726085	-0.607326	0.74	1	1
CPVL	0.072818	-0.519083	0.64	0.833	1
KDM1A	0.072973	-0.423205	0.114	0.333	1
CERS2	0.0730285	-0.559865	0.225	0.5	1
TBCC	0.0735753	-0.59598	0.116	0.333	1
ELOB	0.0736391	-0.411286	0.655	1	1
FRMD4B	0.0738613	-0.432499	0.336	0.667	1
CWC22	0.0741734	-0.813011	0.224	0.5	1
LETM2	0.0743485	-0.434022	0.11	0.333	1
PSME1	0.0743514	-0.451624	0.685	0.833	1
RMI1	0.0744933	-0.611661	0.036	0.167	1
ABRAXAS2	0.0745696	-0.732853	0.126	0.333	1
HMGN2	0.0748252	-0.628284	0.354	0.667	1
HNRNPA1	0.0748424	0.557513	0.735	0.333	1
SCCPDH	0.075195	0.796004	0.55	0.167	1
SPAG1	0.0753054	-0.847601	0.127	0.333	1
SEPHS2	0.075335	0.765966	0.361	0	1
JAK1	0.0755819	-0.420204	0.67	1	1
RPL26P19	0.0756031	-0.642682	0.122	0.333	1
SAR1A	0.0758498	-0.650975	0.266	0.5	1
RANGRF	0.0759353	-0.315576	0.107	0.333	1
TMA7	0.0759414	-0.477229	0.7	0.833	1
LCLAT1	0.0760892	-0.47457	0.036	0.167	1
OXSM	0.0760892	-0.489496	0.036	0.167	1
TNFRSF12A	0.0767769	-0.931058	0.463	0.667	1
USP25	0.0770073	-0.549911	0.114	0.333	1
ERP27	0.0770755	-1.03347	0.128	0.333	1
ZNF445	0.0771685	-0.48284	0.036	0.167	1
CDC42SE2	0.0774703	0.762779	0.357	0	1
RPL19	0.0775819	-0.37072	0.923	0.833	1
ZFAND5	0.0776451	-0.4699	0.405	0.667	1
GDF15	0.0776922	0.867222	0.62	0.167	1
SNHG5	0.0777166	-0.616397	0.388	0.667	1
ORAI1	0.0778146	-0.251045	0.034	0.167	1
COL5A1	0.0778459	-1.18138	0.115	0.333	1
ASNA1	0.0783298	-0.649847	0.127	0.333	1
SBF2-AS1	0.0783337	-0.267412	0.035	0.167	1
NME6	0.0787245	-0.728737	0.129	0.333	1
SUCLG2-AS1	0.0788107	-0.358496	0.036	0.167	1
ARPC3	0.0789612	0.787164	0.496	0.167	1
DR1	0.0791385	-0.609915	0.12	0.333	1
DDIT4L	0.0792137	0.802834	0.354	0	1
ZDHHC5	0.0792475	-0.599801	0.037	0.167	1
FAM3B	0.0793063	-0.608048	0.121	0.333	1
MPRIP	0.0793275	-0.48547	0.116	0.333	1
AP2A1	0.0794499	-0.318053	0.035	0.167	1
DBR1	0.0800128	-0.253901	0.035	0.167	1
PDAP1	0.0800877	-0.824936	0.271	0.5	1
ZNF518A	0.0803905	-1.03282	0.13	0.333	1
AP4S1	0.0804814	-0.331769	0.036	0.167	1
METTL14	0.0808906	-0.506397	0.119	0.333	1
MT-TS2	0.0809889	0.816853	0.351	0	1
CWC25	0.0810894	-0.503947	0.217	0.5	1
CA2	0.0814377	0.786997	0.35	0	1
S100A13	0.0814606	-0.638157	0.664	0.833	1
RPS27A	0.081494	-0.384449	0.938	0.833	1
ZFP36	0.0815564	0.698537	0.884	0.5	1
ILF3	0.0815937	-0.378467	0.373	0.667	1
UBE2Q2	0.0820221	-0.534758	0.123	0.333	1
LCA5	0.0821731	-0.574208	0.118	0.333	1
NSRP1	0.0823128	-0.419782	0.355	0.667	1
ALKBH7	0.0827963	0.769434	0.348	0	1
HARS2	0.0829786	-0.601053	0.037	0.167	1
POLG2	0.0829786	-0.60515	0.037	0.167	1
DNAAF5	0.0829786	-0.608216	0.037	0.167	1
FOCAD	0.0833296	-0.313239	0.036	0.167	1
SERAC1	0.0835449	-0.478082	0.037	0.167	1
C1orf43	0.0835958	-0.379656	0.562	0.833	1
RPS3A	0.0836469	-0.262444	0.946	1	1
FNTB	0.0839089	-0.251706	0.036	0.167	1
FAM189B	0.0841144	-0.613835	0.037	0.167	1
KRT10	0.0842768	0.793094	0.489	0.167	1
SEC62	0.0844326	-0.562193	0.894	1	1
USP34	0.0844726	-0.672565	0.26	0.5	1
TSTD3	0.0844915	-0.257451	0.036	0.167	1
PLRG1	0.0850672	-0.629808	0.125	0.333	1
TSPAN1	0.0851016	0.895268	0.345	0	1
HLA-C	0.0852255	0.694151	0.679	0.333	1
SLC37A1	0.0852627	-0.477289	0.037	0.167	1
SELENOI	0.0854792	-0.348275	0.037	0.167	1
MRPL41	0.0855689	0.745145	0.344	0	1
KRT19	0.0860382	0.782428	0.343	0	1
STK17B	0.0862588	-0.25226	0.036	0.167	1
PRDX3	0.0864186	0.733738	0.515	0.167	1
CROCCP2	0.0864526	-0.252747	0.11	0.333	1
MORC3	0.0867597	-0.746261	0.134	0.333	1
DUSP6	0.0869832	0.857897	0.342	0	1
PRNP	0.0869832	0.717325	0.342	0	1
PCGF5	0.0869867	-0.594532	0.123	0.333	1
ZEB1-AS1	0.087326	-1.00564	0.038	0.167	1
S100A10	0.0873471	0.535844	0.902	0.833	1
PDHA1	0.0874588	0.697872	0.341	0	1
HIST1H2BE	0.0878412	-0.256066	0.037	0.167	1
TCP1	0.0878566	-0.357545	0.341	0.667	1
ZNF561-AS1	0.0884399	-0.316361	0.037	0.167	1
ALG1	0.0884985	-0.610822	0.038	0.167	1
TFCP2L1	0.0885801	-0.932508	0.128	0.333	1
PTP4A2	0.0888985	0.755847	0.339	0	1
NOLC1	0.0888985	0.707329	0.339	0	1
SSR1	0.0888985	0.707252	0.339	0	1
PFDN1	0.0890605	-0.603625	0.399	0.667	1
TPGS1	0.0890894	-0.47362	0.038	0.167	1
NCOA4	0.0896771	-0.666349	0.254	0.5	1
PRKACA	0.0896836	-0.471728	0.038	0.167	1
PROM1	0.0900975	-0.377166	0.499	0.833	1
CXorf38	0.0901839	-0.55264	0.12	0.333	1
HADHB	0.0903573	0.741396	0.336	0	1
ERBIN	0.0904448	-0.647083	0.25	0.5	1
PPP2R2D	0.091182	-0.507574	0.125	0.333	1
RPL14	0.0915111	-0.331183	0.928	1	1
SUB1	0.0916681	0.641784	0.597	0.167	1
CHMP5	0.0918356	0.671685	0.334	0	1
EXD2	0.0920922	-0.354241	0.038	0.167	1
EIF5A	0.0923327	0.675899	0.333	0	1
EIF2AK2	0.0933335	0.708766	0.332	0	1
EIF5	0.0933701	0.682681	0.702	0.333	1
PTCD3	0.0938849	-0.485198	0.125	0.333	1
PDZK1IP1	0.0946125	-0.622687	0.442	0.667	1
SEC31A	0.0948512	0.681115	0.33	0	1
TECR	0.0948763	-0.616533	0.131	0.333	1
AP001324.1	0.0948763	-0.620108	0.131	0.333	1
NATD1	0.0950928	-0.459916	0.039	0.167	1
SOD3	0.0951116	-0.412847	0.594	0.833	1
DDX51	0.0951757	-0.311802	0.038	0.167	1
COL4A2	0.0954052	-0.438912	0.244	0.5	1
CTAGE5	0.0958742	0.703878	0.328	0	1
VAV3	0.0958742	0.686321	0.328	0	1
CHD1	0.0958852	-0.720654	0.265	0.5	1
COPB1	0.096389	0.63068	0.327	0	1
CEBPD	0.0965001	-0.624871	0.808	0.833	1
DCTD	0.0966993	-0.524742	0.253	0.5	1
NAPSA	0.0968454	-0.44508	0.243	0.5	1
AC007906.2	0.0968482	-0.579318	0.569	0.833	1
STARD7	0.0969061	0.711897	0.327	0	1
SUMO3	0.0971964	-0.598205	0.283	0.5	1
TMEM242	0.0974003	-0.44558	0.124	0.333	1
SLC22A2	0.0974255	0.88325	0.326	0	1
BLMH	0.0974561	-0.813924	0.04	0.167	1
PSMA1	0.0979471	0.693526	0.325	0	1
ISG20L2	0.097972	-0.699131	0.137	0.333	1
GCNT4	0.0980831	-0.505875	0.04	0.167	1
MRPL17	0.0981007	-0.616099	0.131	0.333	1
PRDX5	0.0983625	0.690249	0.532	0.167	1
ATP5F1B	0.0983917	0.696863	0.633	0.333	1
NDUFAF1	0.098545	-0.348787	0.039	0.167	1
MRTO4	0.0986326	-0.556502	0.122	0.333	1
CAT	0.0992291	0.874593	0.474	0.167	1
PAICS	0.0992525	-0.379668	0.122	0.333	1
SLC39A4	0.0993868	-0.544081	0.125	0.333	1
TRIM33	0.0996447	-0.609628	0.132	0.333	1
RNF10	0.0996592	-0.582295	0.129	0.333	1
DPY30	0.0996796	-0.467655	0.395	0.667	1
MT-ND2	0.100058	0.395003	0.999	1	1
HERPUD1	0.100112	-0.545149	0.452	0.667	1
H2AFZ	0.100153	0.739933	0.498	0.167	1
CYB5R3	0.10019	-0.518407	0.251	0.5	1
SNRNP70	0.100406	-0.822276	0.142	0.333	1
RBM3	0.100589	0.683451	0.321	0	1
MUC15	0.100753	-0.834632	0.298	0.5	1
HMGN1	0.100946	-0.676312	0.577	0.667	1
UPP1	0.10115	-0.586304	0.129	0.333	1
DNASE1L1	0.101267	-0.352063	0.04	0.167	1
WDR78	0.101512	-0.257374	0.116	0.333	1
ALDH1A1	0.101619	-0.421222	0.485	0.833	1
HOXC10	0.101662	0.668488	0.32	0	1
CCNY	0.101759	-0.547312	0.362	0.667	1
SLC25A6	0.101935	-0.503819	0.77	0.833	1
HOXD-AS2	0.102023	-0.808925	0.04	0.167	1
ATP5MF	0.102119	-0.491867	0.676	0.833	1
NDUFB5	0.102202	0.648313	0.319	0	1
MAGI3	0.102202	0.684608	0.319	0	1
UACA	0.102202	0.722465	0.319	0	1
MTPN	0.102202	0.635241	0.319	0	1
CCDC32	0.102425	-0.55534	0.125	0.333	1
LRPPRC	0.102537	-0.546763	0.125	0.333	1
TSEN2	0.102563	-0.326909	0.04	0.167	1
POC5	0.102667	-0.466043	0.04	0.167	1
PLSCR1	0.102745	0.671727	0.318	0	1
MYLIP	0.102745	0.715577	0.318	0	1
TFPI	0.102959	-0.57859	0.261	0.5	1
MRPL52	0.10329	0.659825	0.318	0	1
RNASEL	0.103315	-0.580958	0.04	0.167	1
TMEM128	0.103414	-0.563345	0.126	0.333	1
RNF20	0.104288	-0.467435	0.127	0.333	1
PSENEN	0.104938	0.657282	0.315	0	1
RAB11FIP1	0.104938	0.687523	0.315	0	1
CEBPZOS	0.104938	0.674653	0.315	0	1
CDK9	0.105278	-0.464989	0.04	0.167	1
CANX	0.105401	0.696816	0.582	0.333	1
BTG1	0.10542	0.673069	0.868	0.667	1
ARID4A	0.106447	-0.797706	0.256	0.5	1
WDR83OS	0.106502	0.606048	0.591	0.167	1
ZNF415	0.106643	-0.591298	0.041	0.167	1
ANKRD18A	0.106643	-0.598282	0.041	0.167	1
GMPR2	0.106702	-0.716336	0.144	0.333	1
RPS12	0.106887	-0.452378	0.878	1	1
TUBB	0.107002	0.676662	0.516	0.167	1
HDGF	0.107169	0.651638	0.312	0	1
CTDSPL	0.107169	0.658568	0.312	0	1
HP1BP3	0.107698	-0.468337	0.669	0.833	1
MLEC	0.107897	-0.439572	0.506	0.833	1
GFOD2	0.10797	-0.463368	0.041	0.167	1
SFMBT1	0.10797	-0.472123	0.041	0.167	1
PIGO	0.10797	-0.473391	0.041	0.167	1
SERINC2	0.108299	0.668377	0.311	0	1
YME1L1	0.108299	0.642793	0.311	0	1
DDIT3	0.108299	0.742188	0.311	0	1
CDC42	0.108827	-0.63547	0.703	0.833	1
DSC2	0.108867	0.675183	0.31	0	1
PRKRA	0.109102	-0.538799	0.128	0.333	1
RARRES2	0.109439	0.74191	0.309	0	1
BUD23	0.109439	0.686393	0.309	0	1
SLC25A3	0.109643	-0.596329	0.541	0.667	1
NARS	0.109662	-0.456458	0.449	0.667	1
NKAP	0.109904	-0.442832	0.239	0.5	1
ZDHHC13	0.109966	-0.596678	0.042	0.167	1
USB1	0.109966	-0.98898	0.042	0.167	1
WDR1	0.110012	0.631868	0.309	0	1
GUSB	0.110012	0.631198	0.309	0	1
SNHG8	0.110394	-0.562682	0.557	0.667	1
TRABD2B	0.110663	-0.326697	0.041	0.167	1
RPL24P4	0.111314	-0.585008	0.042	0.167	1
MTURN	0.11174	-1.0422	0.301	0.5	1
TAOK1	0.111747	1.34734	0.306	0	1
ZNF432	0.111993	-0.583612	0.042	0.167	1
MFHAS1	0.111999	-0.569796	0.133	0.333	1
ITGB5	0.112718	-0.326199	0.041	0.167	1
TFPI2	0.112917	0.764849	0.305	0	1
ZDHHC12	0.112985	-0.573241	0.136	0.333	1
NOB1	0.113483	-0.535475	0.138	0.333	1
SYNJ2BP	0.113505	0.620188	0.304	0	1
ARL2	0.113505	0.622683	0.304	0	1
FLNB	0.113505	0.610966	0.304	0	1
SETD3	0.113567	-0.475579	0.24	0.5	1
RPL28	0.113736	0.463401	0.694	0.333	1
CCDC146	0.114061	-0.321451	0.125	0.333	1
AURKAIP1	0.114096	0.652269	0.304	0	1
RIPK1	0.114651	-0.602487	0.043	0.167	1
CDH2	0.114689	0.653384	0.303	0	1
CHD2	0.114689	0.632489	0.303	0	1
CAPN2	0.114689	0.623112	0.303	0	1
MINPP1	0.114741	-0.465448	0.042	0.167	1
GAA	0.11477	-0.67822	0.145	0.333	1
PSMA3	0.115285	0.601713	0.302	0	1
CLASP2	0.11534	-0.592796	0.043	0.167	1
KF456478.1	0.11534	-0.599955	0.043	0.167	1
PNP	0.115374	-0.535876	0.129	0.333	1
EIF3I	0.115883	-0.398031	0.473	0.667	1
DNAJB6	0.115884	0.602657	0.301	0	1
FAR1	0.116033	-0.599878	0.043	0.167	1
KIF21A	0.116484	0.698756	0.301	0	1
KRT8	0.11746	0.746267	0.646	0.333	1
ATP9B	0.117542	-0.319949	0.042	0.167	1
TSTD1	0.117701	-0.46084	0.536	0.667	1
LTB	0.118129	-0.568705	0.043	0.167	1
PIK3C3	0.118219	-0.305976	0.124	0.333	1
EWSR1	0.118303	0.599699	0.298	0	1
ATP6V1E1	0.118318	-0.60372	0.318	0.5	1
SNRPA1	0.118696	-0.253773	0.121	0.333	1
SMARCC1	0.118914	0.622848	0.298	0	1
SLC38A2	0.118914	0.636328	0.298	0	1
RPS3	0.11924	-0.28447	0.94	0.833	1
TOM1L2	0.119382	-0.836093	0.043	0.167	1
DDX3Y	0.119528	0.641975	0.297	0	1
SFT2D1	0.119528	0.608417	0.297	0	1
LRRK2	0.119897	0.747958	0.473	0.167	1
TMEM216	0.120087	-0.59446	0.043	0.167	1
CCT4	0.120144	0.606556	0.296	0	1
2020-09-06	0.120428	-0.540277	0.143	0.333	1
NTN4	0.120522	0.822998	0.45	0.167	1
CDC5L	0.120763	0.625556	0.295	0	1
ETS2	0.120763	0.629566	0.295	0	1
CCAR1	0.120763	0.64821	0.295	0	1
PIFO	0.120816	-0.471001	0.136	0.333	1
TMEM220	0.121508	-0.462237	0.043	0.167	1
IQCD	0.121508	-0.463473	0.043	0.167	1
PUM3	0.12155	-0.536086	0.277	0.5	1
TBC1D1	0.121928	-0.525957	0.132	0.333	1
DHCR24	0.122047	-0.4596	0.135	0.333	1
ZNF836	0.122412	-0.337322	0.043	0.167	1
EFCAB14	0.122636	0.593632	0.293	0	1
S100A4	0.122636	1.15476	0.293	0	1
ZNF451	0.122824	-0.54294	0.133	0.333	1
RAP1GDS1	0.122942	-0.468828	0.043	0.167	1
ARPC2	0.122947	-0.637156	0.694	0.833	1
PGK1	0.122986	0.643466	0.506	0.167	1
CYB5A	0.123097	-0.369342	0.688	0.833	1
AC136632.1	0.123137	-0.329577	0.043	0.167	1
HM13	0.123266	0.594559	0.292	0	1
RAB11A	0.123723	0.676321	0.477	0.167	1
NAMPT	0.123898	0.710541	0.292	0	1
AP000568.1	0.124155	-1.00348	0.044	0.167	1
TCEANC2	0.124389	-0.456354	0.043	0.167	1
GATM	0.124533	0.684793	0.291	0	1
UPF3B	0.124603	-0.735977	0.151	0.333	1
RPS15	0.124692	0.437114	0.938	0.667	1
MIR1244-3	0.124876	-0.602275	0.044	0.167	1
SLCO4C1	0.12517	0.614828	0.29	0	1
UFL1	0.12517	0.614336	0.29	0	1
WDR92	0.125334	-0.302215	0.043	0.167	1
SLU7	0.12581	0.580782	0.289	0	1
MAPK1IP1L	0.12581	0.602831	0.289	0	1
DCAF5	0.126137	-0.623179	0.147	0.333	1
RRP15	0.126243	-0.597649	0.145	0.333	1
SHC1	0.12633	-0.576721	0.044	0.167	1
UQCR11	0.126425	0.653106	0.624	0.333	1
RAB2A	0.126695	0.538304	0.57	0.167	1
CD46	0.126808	0.651274	0.566	0.333	1
ORAI2	0.12684	-0.318356	0.235	0.5	1
DDAH2	0.127099	0.595428	0.288	0	1
LMAN1	0.127556	0.60428	0.711	0.5	1
FTH1	0.127868	-0.312502	0.983	1	1
LITAF	0.128092	-0.286461	0.661	0.833	1
RPRD2	0.128345	-0.595204	0.145	0.333	1
GOLGA2	0.128398	0.619895	0.286	0	1
EFEMP2	0.12902	-0.607818	0.135	0.333	1
KIAA1191	0.129709	0.584994	0.285	0	1
LMO7	0.130701	0.697914	0.445	0.167	1
CCND1	0.130705	-0.840604	0.483	0.667	1
DUSP8	0.130768	-0.334389	0.044	0.167	1
LRRK1	0.13119	-0.455122	0.045	0.167	1
BPTF	0.131308	-0.589916	0.506	0.667	1
CCNG1	0.131695	0.596351	0.283	0	1
MMADHC	0.132362	0.590153	0.282	0	1
RNF24	0.132362	0.658588	0.282	0	1
SHTN1	0.132362	0.596067	0.282	0	1
CISH	0.132521	-0.455139	0.14	0.333	1
FAUP1	0.132687	-0.577209	0.045	0.167	1
UQCRC1	0.133706	0.585488	0.28	0	1
POFUT1	0.133817	-0.585897	0.045	0.167	1
FMR1	0.134287	-0.544828	0.141	0.333	1
MRPS10	0.134382	0.577687	0.28	0	1
CUTA	0.13467	0.645414	0.472	0.167	1
PAPOLA	0.134684	0.616815	0.502	0.167	1
RPS16	0.134978	-0.30275	0.954	1	1
H3F3AP4	0.135021	-0.496888	0.144	0.333	1
PHF6	0.135262	-0.367771	0.251	0.5	1
CMTM6	0.135742	0.58198	0.278	0	1
IP6K1	0.136086	-0.451282	0.045	0.167	1
RPS23P8	0.136236	-0.608341	0.154	0.333	1
PPTC7	0.136872	-0.313169	0.044	0.167	1
TOX4	0.137114	0.57607	0.277	0	1
EIF3J-AS1	0.137196	-0.599583	0.15	0.333	1
CRIPT	0.137224	-0.9038	0.145	0.333	1
GPAT4	0.13726	-0.337458	0.045	0.167	1
CBLL1	0.137615	-0.456113	0.045	0.167	1
SLC40A1	0.137804	0.565223	0.276	0	1
OFD1	0.137804	0.581499	0.276	0	1
RSPH3	0.137918	-0.670333	0.158	0.333	1
BRCC3	0.138468	-0.69298	0.157	0.333	1
KIAA0232	0.138497	0.587331	0.275	0	1
FAM96A	0.138497	0.544444	0.275	0	1
CRTAP	0.138497	0.578867	0.275	0	1
PJA2	0.138497	0.593735	0.275	0	1
HEATR5B	0.138811	-0.334624	0.045	0.167	1
ACBD5	0.138918	-0.409618	0.276	0.5	1
TMEM123	0.139064	0.669314	0.44	0.167	1
UBE2D3	0.139184	0.613234	0.5	0.167	1
RBBP4	0.139193	0.560501	0.274	0	1
SULT2B1	0.139405	-0.556112	0.139	0.333	1
CBX3	0.139488	-0.27582	0.743	0.833	1
KTN1	0.139614	-0.365616	0.917	0.833	1
PSEN1	0.139891	0.550578	0.274	0	1
NDUFA6	0.140147	0.62697	0.466	0.167	1
NUFIP2	0.140593	0.571736	0.273	0	1
ARGLU1	0.140791	0.587599	0.529	0.167	1
DSP	0.141039	-0.533494	0.31	0.5	1
MT-TL1	0.141109	0.724573	0.433	0.167	1
HMGN5	0.141298	0.633687	0.272	0	1
GOSR1	0.141661	-0.332177	0.246	0.5	1
MT-TF	0.142005	0.574926	0.271	0	1
CCNI	0.142019	-0.296562	0.757	1	1
ZNF692	0.142281	-0.316307	0.045	0.167	1
ZBTB43	0.142678	-0.560631	0.145	0.333	1
PPP2R3A	0.142715	0.57463	0.271	0	1
CCDC58	0.142861	-0.400934	0.136	0.333	1
SLC3A1	0.143429	0.747421	0.27	0	1
AC099343.3	0.143546	-0.286561	0.045	0.167	1
TCTEX1D2	0.14376	-0.437691	0.144	0.333	1
SAV1	0.144145	0.549393	0.269	0	1
S100A1	0.144145	0.696488	0.269	0	1
MRPS18B	0.14422	-0.415963	0.456	0.667	1
VDAC1	0.144582	-0.341215	0.486	0.667	1
PFDN2	0.144864	0.540729	0.268	0	1
TRIR	0.14491	-0.388396	0.268	0.5	1
TRIM24	0.145187	-0.391471	0.271	0.5	1
ANKS3	0.145187	-0.579132	0.047	0.167	1
TYW3	0.145587	0.572394	0.268	0	1
RALA	0.145587	0.572965	0.268	0	1
ZNF148	0.145644	-0.57621	0.33	0.5	1
UBXN1	0.145869	-0.559603	0.343	0.5	1
HIF1A	0.145877	0.445578	0.565	0.167	1
IRX3	0.146236	-0.619639	0.639	0.667	1
GRINA	0.146312	0.518601	0.267	0	1
NDUFS1	0.146937	-0.567494	0.283	0.5	1
CETN2	0.14704	0.41898	0.565	0.167	1
FAM84B	0.14704	0.625212	0.266	0	1
NDUFAF8	0.14704	0.55291	0.266	0	1
NAPEPLD	0.147771	0.567036	0.265	0	1
MRPS18C	0.147771	0.572145	0.265	0	1
SLC25A37	0.147771	0.577587	0.265	0	1
SNRPG	0.148038	0.598338	0.459	0.167	1
SSU72	0.148506	0.542893	0.265	0	1
SMARCA1	0.148506	0.526159	0.265	0	1
MLLT3	0.148506	0.557297	0.265	0	1
C20orf194	0.148556	-0.549794	0.148	0.333	1
MTFMT	0.148563	-0.969041	0.048	0.167	1
NEDD1	0.148563	-0.582736	0.048	0.167	1
NEPRO	0.148945	-0.31384	0.046	0.167	1
GTF2B	0.149197	-0.477586	0.15	0.333	1
SFSWAP	0.149243	0.553248	0.264	0	1
GRB14	0.1497	-1.00661	0.165	0.333	1
EEF1A1	0.149722	0.250444	0.993	1	1
DGKH	0.149756	-0.33273	0.046	0.167	1
ACADM	0.149936	-0.58183	0.321	0.5	1
LIX1	0.149983	0.655828	0.263	0	1
TOB2	0.149983	0.545697	0.263	0	1
MRPL55	0.149983	0.595203	0.263	0	1
PRAF2	0.150152	-0.892559	0.15	0.333	1
GLS	0.150727	0.590072	0.262	0	1
PTS	0.150727	0.522422	0.262	0	1
CLSTN1	0.150802	-0.538691	0.336	0.5	1
SAE1	0.150966	-0.470756	0.048	0.167	1
MAFF	0.151591	0.928188	0.415	0.167	1
ARL6IP5	0.151627	0.620554	0.452	0.167	1
CHKB	0.151774	-0.454916	0.048	0.167	1
FBXW11	0.152036	-0.469631	0.147	0.333	1
CD9	0.152143	-0.46518	0.697	0.833	1
PDCD6	0.152223	0.550323	0.261	0	1
APMAP	0.152223	0.542721	0.261	0	1
PSMC5	0.152223	0.527753	0.261	0	1
KLHDC2	0.152975	0.541562	0.26	0	1
TACC1	0.152975	0.559673	0.26	0	1
NAE1	0.15315	-0.659538	0.162	0.333	1
MAOA	0.153159	-0.91913	0.301	0.5	1
DDB1	0.153281	-1.15098	0.148	0.333	1
ZBTB20	0.153379	-0.362263	0.552	0.667	1
AL365357.1	0.153537	-0.586077	0.048	0.167	1
CITED2	0.153677	-0.740857	0.721	0.667	1
BBS2	0.153731	0.520242	0.26	0	1
CDKN2AIP	0.153731	0.570604	0.26	0	1
NUTF2	0.153731	0.533972	0.26	0	1
GOT1	0.153731	0.523981	0.26	0	1
SLCO3A1	0.153731	0.562913	0.26	0	1
ZNF655	0.154012	-0.409373	0.143	0.333	1
ETV6	0.154349	-0.589322	0.048	0.167	1
GRHPR	0.15449	0.529195	0.259	0	1
ALDH9A1	0.15449	0.540437	0.259	0	1
RBM47	0.154824	0.589727	0.482	0.167	1
TRMT5	0.155164	-0.462461	0.048	0.167	1
RPA3	0.155252	0.520254	0.258	0	1
MINCR	0.155529	-0.297237	0.046	0.167	1
KLF5	0.156017	0.598243	0.257	0	1
MORN2	0.156017	0.547582	0.257	0	1
NAP1L4	0.156218	-0.580809	0.347	0.5	1
UBE2E3	0.156415	-0.470153	0.289	0.5	1
PWWP2A	0.156527	-0.975393	0.166	0.333	1
FAT1	0.156785	0.545149	0.257	0	1
CAMLG	0.156785	0.549368	0.257	0	1
MITD1	0.156916	-0.331706	0.144	0.333	1
SPIN1	0.157557	0.529231	0.256	0	1
UBE2L6	0.157557	0.504588	0.256	0	1
LINC02471	0.157557	0.570991	0.256	0	1
SGMS1	0.158331	0.560203	0.255	0	1
MAGI1	0.158331	0.54749	0.255	0	1
ATXN10	0.158331	0.547291	0.255	0	1
POLR1D	0.158331	0.514636	0.255	0	1
TBPL1	0.158458	-0.440184	0.048	0.167	1
ARMCX3	0.159109	0.544102	0.254	0	1
ANKRD26	0.159109	0.570744	0.254	0	1
NDST1	0.15919	-0.302551	0.048	0.167	1
EDEM2	0.159362	-0.575814	0.049	0.167	1
SP140L	0.159449	-0.49078	0.144	0.333	1
CHCHD10	0.159667	-0.410002	0.577	0.667	1
USP47	0.15989	0.534424	0.254	0	1
HOXA9	0.15989	0.55288	0.254	0	1
SBNO1	0.15989	0.553645	0.254	0	1
RGS5	0.15989	1.03469	0.254	0	1
SSFA2	0.15989	0.541162	0.254	0	1
IFT22	0.159949	-0.353547	0.266	0.5	1
PRMT1	0.160674	0.510124	0.253	0	1
NDUFV1	0.160674	0.508214	0.253	0	1
ABHD5	0.160746	-0.626644	0.164	0.333	1
CNOT4	0.161461	0.559726	0.252	0	1
PDCD6IP	0.161533	-0.891506	0.17	0.333	1
EYA3	0.161722	-0.296581	0.048	0.167	1
RAB5B	0.161837	-0.322501	0.142	0.333	1
ACER3	0.16186	-0.576543	0.049	0.167	1
RAB18	0.162252	0.51832	0.251	0	1
VDAC3	0.162252	0.510227	0.251	0	1
TBC1D5	0.162252	0.522149	0.251	0	1
LIPC	0.162699	-0.443841	0.049	0.167	1
MAP7	0.163046	0.52837	0.251	0	1
CPE	0.163193	0.269574	0.761	0.5	1
BZW2	0.163349	-0.661577	0.167	0.333	1
MFSD12	0.163558	-0.583267	0.05	0.167	1
CMBL	0.163843	0.541001	0.25	0	1
USP1	0.163843	0.525513	0.25	0	1
AK2	0.163843	0.517959	0.25	0	1
MRPL9	0.164351	-0.491462	0.145	0.333	1
PIKFYVE	0.164398	-0.579182	0.05	0.167	1
PHB	0.164432	-0.765293	0.298	0.5	1
RNF11	0.164643	0.508669	0.249	0	1
ZFAND6	0.164643	0.525274	0.249	0	1
VWA1	0.16483	-0.418937	0.148	0.333	1
LRRC58	0.165095	-0.929181	0.168	0.333	1
ARSD	0.165216	-0.314842	0.255	0.5	1
IRF2BP2	0.165447	0.537822	0.248	0	1
MOB1A	0.165447	0.505648	0.248	0	1
AP3B1	0.165447	0.507635	0.248	0	1
RALBP1	0.165647	0.545558	0.506	0.167	1
ISCA2	0.165902	-0.656952	0.17	0.333	1
LSM14B	0.166062	-0.295072	0.048	0.167	1
LAMTOR2	0.166254	0.517396	0.248	0	1
SEC11C	0.166254	0.502345	0.248	0	1
PSMD14	0.166679	-1.42583	0.172	0.333	1
PHGDH	0.166914	-0.715784	0.172	0.333	1
PDZD2	0.166924	-0.295548	0.048	0.167	1
HOXA5	0.167064	0.536647	0.247	0	1
MEA1	0.167064	0.518549	0.247	0	1
MT-CO2	0.167415	0.278988	1	1	1
IMPA2	0.167878	0.568716	0.246	0	1
GTF3C6	0.167878	0.504086	0.246	0	1
CHMP4B	0.167878	0.504101	0.246	0	1
HIST1H4E	0.167878	0.69285	0.246	0	1
JUND	0.168164	0.502579	0.531	0.167	1
SLC26A11	0.168602	-0.578348	0.051	0.167	1
AC020978.5	0.168657	-0.291921	0.048	0.167	1
PPP4R2	0.168694	0.509428	0.245	0	1
CHMP3	0.168694	0.536981	0.245	0	1
C21orf59	0.168877	-0.874284	0.308	0.5	1
MYCBP	0.169455	-0.579887	0.051	0.167	1
WNT10A	0.169455	-0.591629	0.051	0.167	1
TMED2	0.169515	0.487002	0.245	0	1
PSMA3-AS1	0.169515	0.508922	0.245	0	1
TACSTD2	0.16964	0.455526	0.937	1	1
RPS20	0.170039	-0.468537	0.887	1	1
SPINT1	0.170118	-0.479684	0.159	0.333	1
ZNF44	0.170338	0.527427	0.244	0	1
STMN1	0.170587	0.621078	0.438	0.167	1
ARF4	0.171122	-0.565123	0.365	0.5	1
OSTC	0.171165	0.485321	0.243	0	1
IPCEF1	0.171171	-0.575593	0.051	0.167	1
SMIM19	0.171996	0.531981	0.242	0	1
PSMC3	0.171996	0.501032	0.242	0	1
MID1IP1	0.171996	0.578946	0.242	0	1
PWP1	0.171996	0.511683	0.242	0	1
AASDHPPT	0.171996	0.522223	0.242	0	1
ARPC4	0.172314	-0.633867	0.167	0.333	1
OSBP	0.172662	-0.374299	0.146	0.333	1
IER3	0.172668	0.455748	0.711	0.333	1
NKTR	0.172829	0.529505	0.242	0	1
CNPY2	0.172829	0.512524	0.242	0	1
RPN1	0.172829	0.472868	0.242	0	1
ACMSD	0.173665	-0.4527	0.051	0.167	1
OPHN1	0.173665	-0.98149	0.051	0.167	1
BRD3	0.173666	0.525056	0.241	0	1
IFI27L2	0.173666	0.521008	0.241	0	1
EEA1	0.173666	0.506405	0.241	0	1
AKAP13	0.173715	-0.44643	0.155	0.333	1
ZNF654	0.17377	-0.429949	0.051	0.167	1
FYB1	0.173907	-0.299148	0.049	0.167	1
EDF1	0.17413	0.429915	0.53	0.167	1
NDUFAF3	0.174244	-0.321034	0.526	0.667	1
TTF1	0.174356	-0.635109	0.167	0.333	1
PSMD11	0.174507	0.484619	0.24	0	1
UFM1	0.174507	0.500226	0.24	0	1
RPL26L1	0.174507	0.513296	0.24	0	1
NTRK2	0.174628	-0.835223	0.257	0.5	1
TBC1D7	0.17508	-0.440098	0.051	0.167	1
PSMA4	0.175224	0.507135	0.509	0.167	1
THAP5	0.175351	0.53158	0.239	0	1
CTBP2	0.175351	0.490159	0.239	0	1
RAB12	0.175401	-0.564019	0.051	0.167	1
PIGV	0.175401	-0.57065	0.051	0.167	1
SLC37A3	0.175401	-0.571558	0.051	0.167	1
FER	0.175701	-0.541099	0.161	0.333	1
RPL3P4	0.176	0.605957	0.409	0.167	1
HLA-DRA	0.176198	0.569184	0.239	0	1
PARP14	0.176198	0.511766	0.239	0	1
PRUNE1	0.176274	-0.565939	0.051	0.167	1
FUBP1	0.176304	-0.556338	0.371	0.5	1
FBXO9	0.176567	-0.800721	0.308	0.5	1
SVBP	0.176895	-0.545687	0.159	0.333	1
RPL34	0.176979	-0.256569	0.955	1	1
POLR2B	0.177049	0.468225	0.238	0	1
CEP70	0.177461	-0.574134	0.172	0.333	1
PSMB6	0.177514	0.620721	0.409	0.167	1
IAH1	0.177627	-0.558175	0.163	0.333	1
DNAL1	0.177701	-0.431432	0.155	0.333	1
SLC4A11	0.177904	0.584585	0.237	0	1
TIPARP	0.177904	0.613531	0.237	0	1
CTSA	0.177904	0.506992	0.237	0	1
CTCF	0.177904	0.499181	0.237	0	1
FEZ2	0.177904	0.549807	0.237	0	1
ARL5B	0.177904	0.566434	0.237	0	1
DMAC1	0.177904	0.521807	0.237	0	1
CNP	0.178191	-0.584256	0.506	0.667	1
NMT1	0.178475	-0.441345	0.303	0.5	1
SLC46A3	0.178746	-0.570386	0.052	0.167	1
SELENON	0.178746	-0.972515	0.052	0.167	1
BCL2L1	0.178761	0.495048	0.236	0	1
COMMD2	0.178761	0.477083	0.236	0	1
NPNT	0.178761	0.640077	0.236	0	1
ILK	0.178761	0.489459	0.236	0	1
CDKL2	0.179093	-0.396969	0.453	0.667	1
KIFAP3	0.179623	0.502652	0.236	0	1
HLA-DRB1	0.179623	0.536614	0.236	0	1
EXPH5	0.179623	0.609251	0.236	0	1
CHORDC1	0.179623	0.512157	0.236	0	1
SPAG16	0.179623	0.503718	0.236	0	1
SNHG7	0.179623	0.496381	0.236	0	1
SF1	0.179623	0.467765	0.236	0	1
PTPRA	0.180231	-0.403867	0.271	0.5	1
PIN4	0.180488	0.498546	0.235	0	1
POLR2G	0.180488	0.477146	0.235	0	1
RCN2	0.180488	0.481504	0.235	0	1
OSBPL9	0.180488	0.495726	0.235	0	1
PPHLN1	0.180488	0.511127	0.235	0	1
SLC33A1	0.180508	-0.575022	0.052	0.167	1
FAM204A	0.180566	0.599478	0.432	0.167	1
H3F3A	0.180947	-0.340898	0.145	0.333	1
ZNF106	0.181338	-0.529826	0.321	0.5	1
CPQ	0.181356	0.517648	0.234	0	1
BRD8	0.181356	0.511549	0.234	0	1
KRCC1	0.182228	0.501227	0.233	0	1
IFIT3	0.182228	0.720955	0.233	0	1
TMEM18	0.182228	0.524402	0.233	0	1
MDC1	0.182283	-0.455259	0.052	0.167	1
HMGB1P5	0.182391	-0.471817	0.301	0.5	1
NDUFB4	0.182678	0.303757	0.644	0.333	1
SMNDC1	0.183104	0.496036	0.233	0	1
USP33	0.183104	0.489784	0.233	0	1
RPL22	0.183355	-0.275261	0.816	1	1
TNFRSF11B	0.183597	-0.956049	0.601	0.667	1
RNF135	0.18407	-0.451577	0.052	0.167	1
AP1G2	0.184276	-0.296392	0.051	0.167	1
ZMIZ1	0.184279	-0.466154	0.152	0.333	1
ITGB1	0.184294	-0.369661	0.582	0.667	1
BCAM	0.184329	-0.467427	0.495	0.667	1
RAB20	0.184736	-0.567598	0.053	0.167	1
AC012409.1	0.184736	-0.478145	0.053	0.167	1
BNIP3L	0.184771	0.569943	0.431	0.167	1
LARP1	0.184865	0.481101	0.231	0	1
TMEM30A	0.184865	0.494184	0.231	0	1
MBNL1	0.184865	0.514009	0.231	0	1
BAG5	0.184865	0.499344	0.231	0	1
GPAT3	0.185631	-0.570388	0.053	0.167	1
HMGCL	0.186451	-0.4542	0.166	0.333	1
ADCY6	0.186529	-0.561496	0.053	0.167	1
ATP1B3	0.186641	0.497214	0.23	0	1
TMEM160	0.186641	0.505221	0.23	0	1
CCT6A	0.186943	0.621302	0.401	0.167	1
SKP1	0.187215	0.464965	0.846	0.667	1
GTF2F1	0.187535	0.48739	0.229	0	1
HSDL2	0.187535	0.482978	0.229	0	1
TMEM213	0.188432	0.526209	0.228	0	1
TJP1	0.188432	0.510465	0.228	0	1
EXOSC8	0.188432	0.500917	0.228	0	1
ARHGAP18	0.188432	0.496231	0.228	0	1
TMEM141	0.188432	0.47591	0.228	0	1
ZDHHC3	0.188528	-0.490666	0.153	0.333	1
RTN4	0.188738	0.424223	0.882	0.833	1
CFLAR	0.189222	0.547307	0.452	0.167	1
MBP	0.189333	0.5013	0.227	0	1
SHISA3	0.189333	0.606407	0.227	0	1
PIGP	0.189333	0.482551	0.227	0	1
NCKAP1	0.189333	0.474547	0.227	0	1
CFAP221	0.189333	0.502099	0.227	0	1
ZNF703	0.189758	-0.29693	0.051	0.167	1
CXCL14	0.190027	0.982531	0.658	0.333	1
TINAGL1	0.190238	0.504254	0.227	0	1
ADAMTS9	0.190311	-0.315885	0.154	0.333	1
ABL1	0.190767	-0.609459	0.054	0.167	1
RINL	0.190767	-0.561088	0.054	0.167	1
ALDH7A1	0.190792	-0.468077	0.153	0.333	1
COIL	0.191032	-0.853005	0.182	0.333	1
CMSS1	0.191146	0.494532	0.226	0	1
VCAM1	0.191146	0.764748	0.226	0	1
TMEM9B	0.191146	0.467314	0.226	0	1
LDHA	0.191306	0.333928	0.685	0.333	1
TSPAN9	0.19135	-0.318709	0.052	0.167	1
MSL1	0.191719	-0.252096	0.144	0.333	1
SPTAN1	0.192058	0.474394	0.225	0	1
KIAA2026	0.192058	0.522967	0.225	0	1
ZNF33B	0.192058	0.473128	0.225	0	1
NUDT3	0.192058	0.508284	0.225	0	1
DDT	0.192427	0.601875	0.397	0.167	1
SF3B6	0.192922	0.451989	0.505	0.167	1
NONO	0.192973	0.486046	0.224	0	1
IFI27	0.193893	0.609034	0.224	0	1
GALNT11	0.193893	0.499819	0.224	0	1
NSMCE1	0.193893	0.4927	0.224	0	1
DEGS1	0.193893	0.491927	0.224	0	1
SMARCA4	0.193893	0.454363	0.224	0	1
UBE2E2	0.193893	0.475821	0.224	0	1
TMX1	0.194238	-0.557925	0.171	0.333	1
LAPTM4B	0.19429	-0.728736	0.313	0.5	1
DDX3X	0.194697	-0.471747	0.312	0.5	1
C5orf15	0.194768	-0.646406	0.182	0.333	1
BCL7C	0.194816	0.506304	0.223	0	1
SDCCAG8	0.194816	0.483519	0.223	0	1
LGALS8	0.194816	0.483471	0.223	0	1
CGGBP1	0.194816	0.463765	0.223	0	1
SPPL2A	0.194816	0.472041	0.223	0	1
LMO7-AS1	0.195359	-0.278111	0.051	0.167	1
SEC13	0.195743	0.466978	0.222	0	1
JADE1	0.195743	0.509507	0.222	0	1
KMT5B	0.195743	0.49834	0.222	0	1
LYPLAL1	0.195743	0.468164	0.222	0	1
CXXC5	0.1964	-0.45133	0.639	0.667	1
IQCA1	0.196673	0.51488	0.221	0	1
DNAJC13	0.196948	-0.293165	0.052	0.167	1
DCUN1D1	0.197608	0.450152	0.221	0	1
ARL14EP	0.197608	0.47126	0.221	0	1
ECI2	0.197608	0.456061	0.221	0	1
LUC7L2	0.197677	-0.252236	0.148	0.333	1
WDR75	0.197764	-0.439148	0.054	0.167	1
GPATCH8	0.198012	-0.629198	0.182	0.333	1
INTS10	0.199488	0.461925	0.219	0	1
RAB21	0.199488	0.458092	0.219	0	1
BHLHE40	0.19976	0.660967	0.595	0.333	1
ATP5PB	0.20003	0.378389	0.509	0.167	1
MYO1E	0.200145	-0.467831	0.055	0.167	1
TSTD2	0.200145	-0.563371	0.055	0.167	1
FUCA2	0.200434	0.439371	0.218	0	1
METTL5	0.200434	0.461943	0.218	0	1
LYRM7	0.201302	-0.368951	0.156	0.333	1
COPS8	0.201384	0.439056	0.218	0	1
RBM25	0.2016	-0.383943	0.591	0.833	1
AP3D1	0.201658	-0.677422	0.181	0.333	1
ANP32E	0.201776	-0.327756	0.523	0.667	1
BLOC1S5	0.201897	-0.49351	0.16	0.333	1
MSN	0.201944	0.52405	0.422	0.167	1
DAD1	0.202069	0.427569	0.635	0.333	1
TMA16	0.202335	-0.537024	0.177	0.333	1
MRPL42	0.202338	0.443671	0.217	0	1
EBLN3P	0.202338	0.442698	0.217	0	1
HLA-DMB	0.202845	-0.271986	0.274	0.5	1
EEF2	0.202906	0.601927	0.516	0.333	1
CCDC106	0.202948	-0.552163	0.055	0.167	1
ATRX	0.202966	0.537751	0.717	0.667	1
HNRNPAB	0.203295	0.465794	0.216	0	1
TSPAN4	0.203295	0.500551	0.216	0	1
CCT5	0.203295	0.451718	0.216	0	1
ZNF667-AS1	0.203295	0.4718	0.216	0	1
MSRB2	0.203295	0.459754	0.216	0	1
APH1A	0.203295	0.422461	0.216	0	1
TARS	0.203295	0.445785	0.216	0	1
CCT7	0.203295	0.442836	0.216	0	1
CSDE1	0.203499	0.480916	0.652	0.333	1
TPD52L1	0.204257	0.502635	0.216	0	1
SNHG14	0.204257	0.466285	0.216	0	1
POR	0.204257	0.46244	0.216	0	1
BBS4	0.204257	0.434181	0.216	0	1
UBE2H	0.204257	0.488898	0.216	0	1
PFDN4	0.204257	0.444772	0.216	0	1
DUSP12	0.204363	-0.589656	0.056	0.167	1
CLPP	0.20478	-0.933523	0.185	0.333	1
SYNCRIP	0.20518	0.571217	0.393	0.167	1
HIGD1A	0.205213	0.469911	0.486	0.167	1
SMIM24	0.205223	0.617231	0.215	0	1
MED19	0.205223	0.470849	0.215	0	1
GHITM	0.205634	0.57053	0.394	0.167	1
ACSL3	0.205795	-0.539622	0.174	0.333	1
HIST1H2BD	0.20598	-0.544183	0.435	0.667	1
TSPYL1	0.206192	0.446022	0.214	0	1
ERMP1	0.206322	-0.432466	0.32	0.5	1
SLC16A12	0.206488	-0.488434	0.163	0.333	1
USP9X	0.206784	-0.636766	0.186	0.333	1
POLR2J	0.207005	-0.716144	0.315	0.5	1
PTGR1	0.207124	-0.50391	0.386	0.5	1
LBH	0.207151	-0.602117	0.174	0.333	1
PRKAR2A	0.207165	0.473969	0.213	0	1
RTL8A	0.207165	0.455255	0.213	0	1
PPP1R9A	0.207165	0.451307	0.213	0	1
CTSH	0.207298	0.588248	0.392	0.167	1
UQCR10	0.207356	-0.340345	0.706	0.833	1
NUDT4	0.207767	0.554762	0.413	0.167	1
CEP295	0.20811	-0.358205	0.158	0.333	1
S100A14	0.208143	0.510081	0.213	0	1
USP14	0.208143	0.434535	0.213	0	1
RAD23B	0.208143	0.431545	0.213	0	1
PSIP1	0.208516	-0.687622	0.333	0.5	1
PIP4P1	0.208639	-0.323201	0.055	0.167	1
MRPL32	0.208831	-0.41021	0.312	0.5	1
BDH1	0.209123	-0.273032	0.054	0.167	1
GALM	0.209124	0.471757	0.212	0	1
DNAJC21	0.209124	0.493998	0.212	0	1
ISCU	0.209194	-0.288967	0.577	0.667	1
MED4	0.209229	-0.9389	0.385	0.5	1
MICU1	0.209592	-0.373147	0.159	0.333	1
HOXA-AS2	0.209872	-0.683961	0.16	0.333	1
HIST2H2AC	0.210093	-0.379649	0.162	0.333	1
PARVA	0.210109	0.429206	0.211	0	1
FBXO21	0.210109	0.464108	0.211	0	1
AQP2	0.210109	0.50001	0.211	0	1
PDZK1	0.210164	-0.324096	0.489	0.667	1
EXOSC7	0.210224	-0.505295	0.169	0.333	1
CD74	0.21035	0.568422	0.476	0.167	1
DDX59	0.210469	-0.561624	0.057	0.167	1
NR2C1	0.210469	-0.557316	0.057	0.167	1
GTF2H5	0.210712	0.605	0.391	0.167	1
MRNIP	0.211006	-0.434611	0.056	0.167	1
LCMT1	0.211072	-0.366838	0.16	0.333	1
IRX5	0.211267	-1.10291	0.186	0.333	1
GATAD1	0.211617	-0.452236	0.332	0.5	1
ABCE1	0.211673	-0.471956	0.16	0.333	1
SCIN	0.211973	0.451175	0.489	0.167	1
MT-TM	0.212092	0.465622	0.21	0	1
EDN1	0.212092	0.797265	0.21	0	1
AKAP5	0.212092	0.471553	0.21	0	1
HNRNPUL1	0.212092	0.463657	0.21	0	1
MRPL3	0.212092	0.410047	0.21	0	1
SLC48A1	0.212107	-0.405255	0.168	0.333	1
BBX	0.212348	0.367471	0.506	0.167	1
RNF40	0.212449	-0.426715	0.056	0.167	1
LYPLA1	0.21309	0.415774	0.209	0	1
HSD17B10	0.21309	0.443215	0.209	0	1
ANKRD12	0.213201	0.268084	0.515	0.167	1
CDC37L1	0.213597	-0.325281	0.155	0.333	1
USP16	0.213639	-0.833595	0.33	0.5	1
NDUFAF4	0.213916	-0.252482	0.153	0.333	1
UBE2N	0.214091	0.456503	0.208	0	1
SVIL	0.214091	0.453787	0.208	0	1
RAB17	0.214091	0.425937	0.208	0	1
PBDC1	0.214091	0.471882	0.208	0	1
STXBP3	0.214091	0.419246	0.208	0	1
ROCK2	0.214144	0.587318	0.389	0.167	1
AKR1B1	0.21465	0.917997	0.422	0.167	1
STOX2	0.214681	-0.958537	0.057	0.167	1
RBBP6	0.215047	0.611941	0.507	0.333	1
NEU1	0.215097	0.446115	0.207	0	1
STRBP	0.215097	0.442992	0.207	0	1
SNHG6	0.21552	0.525507	0.412	0.167	1
RPP14	0.215643	-0.545575	0.057	0.167	1
KATNBL1	0.215982	-0.518785	0.171	0.333	1
ZFP91	0.216107	0.433512	0.207	0	1
PAXBP1	0.216107	0.445735	0.207	0	1
FHL1	0.216107	0.512513	0.207	0	1
ACAA1	0.216107	0.451387	0.207	0	1
SLC2A13	0.216107	0.426784	0.207	0	1
UCHL5	0.216107	0.462515	0.207	0	1
PRRG1	0.216107	0.456229	0.207	0	1
ZRANB2	0.216198	-0.481065	0.494	0.667	1
TSPO	0.217003	-0.388382	0.305	0.5	1
MECP2	0.217121	0.444665	0.206	0	1
ECHDC2	0.217121	0.439075	0.206	0	1
EIF1AY	0.217121	0.460185	0.206	0	1
DCAF6	0.217121	0.45004	0.206	0	1
SHISA9	0.217803	-0.402154	0.056	0.167	1
SLC25A5	0.21781	-0.328606	0.49	0.667	1
MFSD8	0.217946	-0.279583	0.054	0.167	1
NOSTRIN	0.218139	0.516899	0.205	0	1
PPP1R10	0.218139	0.451326	0.205	0	1
PKIG	0.218139	0.424478	0.205	0	1
RAB5A	0.218139	0.424215	0.205	0	1
ADGRL3	0.218188	-0.419321	0.057	0.167	1
H1FX	0.218253	-0.67617	0.346	0.5	1
ZCCHC8	0.218291	-0.459463	0.161	0.333	1
VCPIP1	0.21838	-0.294852	0.055	0.167	1
MORF4L2	0.218545	0.552188	0.387	0.167	1
CTTNBP2	0.219014	-1.10042	0.175	0.333	1
SLC30A9	0.219162	0.396006	0.204	0	1
SLC39A6	0.219162	0.437089	0.204	0	1
KDELR2	0.219162	0.41913	0.204	0	1
PSMB1	0.21925	-0.276293	0.417	0.667	1
DNAJB1	0.219258	0.683607	0.744	0.5	1
TIMM10	0.219367	-0.807565	0.179	0.333	1
ITM2C	0.2198	0.549381	0.578	0.333	1
RPL7L1	0.219847	-0.417188	0.353	0.5	1
PTBP2	0.21985	-0.561832	0.058	0.167	1
METAP2	0.220052	0.510502	0.438	0.167	1
KDM5B	0.220188	0.451721	0.204	0	1
TULP4	0.220188	0.426826	0.204	0	1
ETFRF1	0.220188	0.409236	0.204	0	1
UQCRH	0.220408	-0.378533	0.653	0.667	1
PNKD	0.220792	0.528186	0.409	0.167	1
PLBD2	0.220823	-0.667218	0.058	0.167	1
APRT	0.220838	-0.489515	0.339	0.5	1
PPP4R3B	0.221219	0.428018	0.203	0	1
TTC14	0.221219	0.434935	0.203	0	1
EIF2AK1	0.221219	0.427334	0.203	0	1
DERL1	0.221403	-0.4993	0.173	0.333	1
STX2	0.221564	-0.697564	0.192	0.333	1
GARS	0.221763	-0.380218	0.164	0.333	1
CTNNA1	0.221881	0.501273	0.435	0.167	1
JMJD1C	0.222051	0.581567	0.384	0.167	1
ZBTB10	0.222254	0.480488	0.202	0	1
DDX50	0.222254	0.462288	0.202	0	1
MLH3	0.222254	0.431623	0.202	0	1
COMMD8	0.222254	0.421934	0.202	0	1
WDR33	0.222254	0.417651	0.202	0	1
CTNND1	0.222254	0.408096	0.202	0	1
TSPAN31	0.223293	0.43371	0.201	0	1
ZNF91	0.223293	0.440423	0.201	0	1
BCL6	0.223293	0.445154	0.201	0	1
TOMM7	0.223664	-0.512178	0.726	0.833	1
HLA-B	0.223678	0.485346	0.736	0.5	1
RPL5P4	0.224109	-0.288499	0.057	0.167	1
GINM1	0.224195	-0.274424	0.482	0.667	1
LIMS1	0.224337	0.457244	0.201	0	1
UBE2G2	0.224337	0.423523	0.201	0	1
CADM1	0.224731	-0.488868	0.35	0.5	1
CCDC8	0.224743	-0.434011	0.058	0.167	1
AQP1	0.224798	1.048	0.42	0.167	1
AGO1	0.225024	-0.961003	0.059	0.167	1
AL589935.1	0.225024	-0.70904	0.059	0.167	1
SKAP1	0.225384	0.422103	0.2	0	1
GPC4	0.225384	0.449529	0.2	0	1
NOC3L	0.225384	0.440461	0.2	0	1
IMMT	0.225384	0.420726	0.2	0	1
NUCB1	0.225384	0.413619	0.2	0	1
NAT8	0.225384	0.502911	0.2	0	1
PSMD4	0.225384	0.414739	0.2	0	1
CAP2	0.225731	-0.423002	0.058	0.167	1
C1GALT1	0.226436	0.401529	0.199	0	1
YIPF4	0.226436	0.437179	0.199	0	1
GABRA2	0.226436	0.433153	0.199	0	1
TMX2	0.226436	0.431972	0.199	0	1
VPS25	0.226436	0.412575	0.199	0	1
MRPL16	0.226436	0.439004	0.199	0	1
PLPP3	0.226436	0.416206	0.199	0	1
METTL25	0.226722	-0.431343	0.058	0.167	1
SGF29	0.226722	-0.542218	0.058	0.167	1
TFB1M	0.226993	-0.554738	0.059	0.167	1
ATP5MC3	0.227084	-0.506278	0.632	0.667	1
DFFA	0.227273	-0.937073	0.195	0.333	1
CHCHD7	0.227493	0.444242	0.198	0	1
AKAP11	0.227493	0.442904	0.198	0	1
ARPC5L	0.227493	0.442036	0.198	0	1
MED13	0.2275	-0.35157	0.163	0.333	1
XRN2	0.227588	0.52647	0.385	0.167	1
HOXA10-AS	0.227743	-0.45628	0.163	0.333	1
LAMTOR4	0.227973	0.541504	0.383	0.167	1
PAAF1	0.227982	-0.426894	0.059	0.167	1
CSNK2A1	0.228043	-0.433431	0.34	0.5	1
CLDN16	0.228119	-0.28449	0.057	0.167	1
RNF149	0.228554	0.420504	0.198	0	1
SLC25A25	0.228554	0.462237	0.198	0	1
DNAJC2	0.228554	0.433025	0.198	0	1
ZNF143	0.228974	-0.430186	0.059	0.167	1
NDUFB10	0.229256	0.561974	0.38	0.167	1
NR1H4	0.229619	0.416885	0.197	0	1
IQCK	0.229893	-0.439895	0.18	0.333	1
FGF14-AS2	0.229969	-0.432024	0.059	0.167	1
WHAMMP2	0.229969	-0.549078	0.059	0.167	1
SCML1	0.230144	-0.279157	0.057	0.167	1
GALNT7	0.230202	-0.968061	0.06	0.167	1
KCNIP4	0.230202	-1.23367	0.06	0.167	1
PDHB	0.230688	0.40878	0.196	0	1
SLMAP	0.230688	0.42606	0.196	0	1
SMIM20	0.230688	0.419992	0.196	0	1
KLF3	0.230688	0.445173	0.196	0	1
RNF19A	0.230688	0.425972	0.196	0	1
DDX17	0.230913	-0.431942	0.546	0.667	1
ABHD14B	0.231762	0.428281	0.195	0	1
PLIN3	0.231762	0.386936	0.195	0	1
FERMT2	0.231762	0.407082	0.195	0	1
TIAL1	0.231762	0.375824	0.195	0	1
WTAP	0.231762	0.40278	0.195	0	1
ELF2	0.231762	0.451242	0.195	0	1
PAPPA2	0.231969	-0.519339	0.059	0.167	1
BAZ1B	0.232105	-0.553338	0.4	0.5	1
DDX41	0.232181	-0.298552	0.057	0.167	1
ELOC	0.232456	0.574166	0.377	0.167	1
SEC11A	0.232743	-0.396303	0.33	0.5	1
PDLIM5	0.232841	0.429974	0.195	0	1
ADK	0.232841	0.438871	0.195	0	1
INTU	0.232891	-0.645611	0.168	0.333	1
KIAA0355	0.233485	-0.342379	0.172	0.333	1
ACKR2	0.233487	-0.286296	0.057	0.167	1
CLK4	0.233852	-0.539059	0.185	0.333	1
YIPF5	0.233924	0.389921	0.194	0	1
TRMT10C	0.235011	0.434813	0.193	0	1
TFF3	0.235011	0.479353	0.193	0	1
R3HDM4	0.235383	-0.563568	0.06	0.167	1
COA3	0.235599	0.407908	0.473	0.167	1
SLC34A2	0.236001	-0.252637	0.056	0.167	1
TRAPPC3	0.236103	0.431268	0.192	0	1
VEGFA	0.236103	0.417397	0.192	0	1
SMG1	0.236103	0.413091	0.192	0	1
ARF3	0.236103	0.413461	0.192	0	1
SRPK1	0.236103	0.395369	0.192	0	1
PEPD	0.236103	0.391009	0.192	0	1
CTBS	0.236252	-0.346602	0.164	0.333	1
ITPR1	0.236386	-0.933275	0.06	0.167	1
SPG21	0.23657	-0.535902	0.186	0.333	1
THOC2	0.237153	0.512075	0.585	0.333	1
CCDC66	0.237199	0.403002	0.192	0	1
NTAN1	0.237199	0.387724	0.192	0	1
PSMC2	0.237199	0.378829	0.192	0	1
BAX	0.237199	0.408358	0.192	0	1
UBAP1	0.237199	0.378179	0.192	0	1
ANKRD49	0.237199	0.417119	0.192	0	1
ZBTB4	0.237199	0.405783	0.192	0	1
AK6	0.237199	0.400003	0.192	0	1
BRK1	0.237246	-0.346469	0.463	0.667	1
HOMER3	0.237392	-0.554154	0.06	0.167	1
C6orf48	0.23746	0.538097	0.55	0.333	1
ALDH1A3	0.2383	0.419076	0.191	0	1
SLC44A4	0.2383	0.409914	0.191	0	1
FUNDC2	0.2383	0.408648	0.191	0	1
DHX40	0.2383	0.414809	0.191	0	1
SETBP1	0.2383	0.410341	0.191	0	1
RAP1B	0.2383	0.39407	0.191	0	1
SLC39A1	0.2383	0.384	0.191	0	1
JUN	0.238334	0.341754	0.963	0.833	1
TCEAL9	0.238341	-0.360474	0.647	0.667	1
OTULIN	0.238402	-0.556895	0.06	0.167	1
POLR2I	0.238542	0.567262	0.374	0.167	1
TMEM131	0.238625	-0.512185	0.184	0.333	1
RNF113A	0.238741	-0.420899	0.06	0.167	1
ENO3	0.23925	-0.409272	0.06	0.167	1
MYH9	0.239406	0.425982	0.19	0	1
LSM8	0.239406	0.403659	0.19	0	1
WDR35	0.239414	-0.431157	0.06	0.167	1
MAOB	0.239414	-0.532427	0.06	0.167	1
MAP3K13	0.239578	0.504241	0.396	0.167	1
WDR43	0.240061	-0.596986	0.198	0.333	1
SMCHD1	0.2404	-0.696645	0.201	0.333	1
SNX24	0.240429	-0.545862	0.06	0.167	1
PHF11	0.240516	0.425271	0.189	0	1
ERBB2	0.240516	0.394884	0.189	0	1
CRLS1	0.240516	0.400299	0.189	0	1
CYP20A1	0.240516	0.407099	0.189	0	1
TMEM14C	0.241095	-0.543841	0.428	0.5	1
TBL1XR1	0.241293	-0.373408	0.307	0.5	1
TXLNA	0.241579	-0.550577	0.061	0.167	1
SPOUT1	0.241579	-0.790669	0.061	0.167	1
SSNA1	0.24163	0.397911	0.189	0	1
C9orf85	0.24196	-0.269627	0.058	0.167	1
MRPL20	0.242395	0.55132	0.374	0.167	1
PLA2G16	0.242666	-0.29639	0.435	0.667	1
GNG11	0.242694	-0.667303	0.381	0.5	1
RIDA	0.24275	0.392673	0.188	0	1
CISD3	0.24275	0.409016	0.188	0	1
SAT2	0.24275	0.436868	0.188	0	1
MRPL22	0.24275	0.395715	0.188	0	1
GLB1	0.24275	0.373543	0.188	0	1
KANSL1L	0.24275	0.403225	0.188	0	1
MED29	0.24275	0.394977	0.188	0	1
EIF5B	0.24364	0.536211	0.758	0.5	1
PTBP3	0.243678	0.347349	0.474	0.167	1
CDIPT	0.243874	0.374458	0.187	0	1
MRPL36	0.243874	0.405986	0.187	0	1
TNPO1	0.243874	0.390623	0.187	0	1
PRMT2	0.243909	0.488047	0.405	0.167	1
NUP160	0.244226	-0.286355	0.059	0.167	1
OTUD6B	0.244636	-0.45186	0.061	0.167	1
NLN	0.244636	-0.550478	0.061	0.167	1
GPR107	0.244657	-0.834667	0.174	0.333	1
ODR4	0.245002	0.377527	0.186	0	1
IVD	0.245002	0.39511	0.186	0	1
AHCYL1	0.245098	-0.35861	0.338	0.5	1
VPS50	0.245268	-0.282095	0.059	0.167	1
P3H2	0.245325	-0.39387	0.177	0.333	1
RBFOX2	0.245678	0.53058	0.37	0.167	1
PPP2R5E	0.245979	-0.258325	0.286	0.5	1
KHDRBS1	0.246014	0.301854	0.479	0.167	1
CTNNAL1	0.246136	0.436921	0.186	0	1
SEC14L1	0.246136	0.413371	0.186	0	1
LONP2	0.246136	0.409072	0.186	0	1
TMEM256	0.246136	0.389842	0.186	0	1
IFT43	0.246136	0.375862	0.186	0	1
WLS	0.246136	0.387051	0.186	0	1
STX7	0.246136	0.381051	0.186	0	1
PPP2R5C	0.246136	0.376063	0.186	0	1
ASAH1	0.246475	0.439253	0.67	0.333	1
NUBPL	0.246584	-0.293205	0.06	0.167	1
BRI3	0.246892	-0.475161	0.344	0.5	1
RAI14	0.247227	-0.50978	0.196	0.333	1
CCDC59	0.247248	0.515259	0.391	0.167	1
HSPB11	0.247274	0.364516	0.185	0	1
CA12	0.247274	0.447145	0.185	0	1
RBM5	0.247274	0.373479	0.185	0	1
DPP4	0.247281	0.577606	0.405	0.167	1
UBE2Q2P1	0.24736	-0.278287	0.059	0.167	1
SIVA1	0.247507	-0.421023	0.329	0.5	1
GALE	0.247798	-0.543766	0.062	0.167	1
HLA-A	0.247832	0.397359	0.79	0.5	1
DDX21	0.248095	0.579859	0.368	0.167	1
HSPA2	0.248416	0.426081	0.184	0	1
DPM1	0.248416	0.374279	0.184	0	1
RBM22	0.249261	-0.338594	0.169	0.333	1
PTEN	0.249564	0.391433	0.183	0	1
CXCL3	0.249564	0.695587	0.183	0	1
SEPSECS	0.249703	-0.296559	0.06	0.167	1
PIN1	0.250716	0.3833	0.183	0	1
CTTNBP2NL	0.250716	0.400053	0.183	0	1
MTIF2	0.250716	0.376379	0.183	0	1
SIAE	0.250716	0.404253	0.183	0	1
SLC39A10	0.250716	0.38738	0.183	0	1
RNF130	0.250716	0.384089	0.183	0	1
ALDOB	0.250716	0.517931	0.183	0	1
USP38	0.250892	-0.432457	0.062	0.167	1
LIMA1	0.25093	0.572574	0.365	0.167	1
HCG18	0.250958	-0.26623	0.17	0.333	1
DEPTOR	0.251031	-0.809187	0.204	0.333	1
ARPC1A	0.251065	-0.509238	0.187	0.333	1
RBM17	0.251428	0.483506	0.418	0.167	1
HMGB1P8	0.251873	0.361379	0.182	0	1
BMPR2	0.251873	0.400115	0.182	0	1
KPNA4	0.251873	0.390843	0.182	0	1
IGF1R	0.251873	0.409171	0.182	0	1
CTSO	0.251873	0.396312	0.182	0	1
CLDN10	0.251873	0.708234	0.182	0	1
NUDT21	0.251873	0.383166	0.182	0	1
HAX1	0.251873	0.405774	0.182	0	1
AC115223.1	0.251929	-0.541365	0.062	0.167	1
ATP1B1	0.252353	0.429142	0.926	0.833	1
AP2M1	0.252577	-0.384604	0.336	0.5	1
RASA1	0.252919	-0.284891	0.061	0.167	1
BCL2L11	0.252969	-0.42772	0.062	0.167	1
STAU2	0.253035	0.368329	0.181	0	1
ZMPSTE24	0.253035	0.369454	0.181	0	1
TBC1D15	0.253035	0.370396	0.181	0	1
VAPB	0.253035	0.364547	0.181	0	1
PPFIA1	0.253035	0.40018	0.181	0	1
HEXIM1	0.253035	0.39626	0.181	0	1
CLN5	0.253035	0.369914	0.181	0	1
RACK1	0.253897	0.344468	0.821	0.5	1
RRAD	0.253991	0.745474	0.413	0.167	1
CEP68	0.254038	-0.546114	0.063	0.167	1
SLC9A3-AS1	0.254038	-0.55093	0.063	0.167	1
EVI5	0.254202	0.395828	0.18	0	1
NCBP2	0.254202	0.366741	0.18	0	1
ADIPOR1	0.254202	0.394995	0.18	0	1
TXNDC12	0.254202	0.378015	0.18	0	1
TOMM70	0.254202	0.391223	0.18	0	1
EFNA1	0.254839	0.612984	0.489	0.333	1
TMED7	0.255374	0.360151	0.18	0	1
ZYX	0.255374	0.38887	0.18	0	1
EMX2OS	0.255374	0.383013	0.18	0	1
GRPEL1	0.255374	0.381903	0.18	0	1
BOD1L1	0.255737	-0.448553	0.298	0.5	1
C2orf76	0.256117	-0.554094	0.063	0.167	1
ZNF620	0.256117	-0.941757	0.063	0.167	1
TEX261	0.256117	-0.950227	0.063	0.167	1
CASP2	0.256122	-0.446881	0.063	0.167	1
IFNAR1	0.256205	-0.303871	0.327	0.5	1
STMP1	0.256512	-0.396997	0.379	0.5	1
IDH2	0.256551	0.398529	0.179	0	1
ZNF331	0.256551	0.425862	0.179	0	1
CCL28	0.256551	0.452705	0.179	0	1
MGMT	0.256551	0.409254	0.179	0	1
MLLT6	0.256551	0.377268	0.179	0	1
GCNT3	0.256551	0.451416	0.179	0	1
GUCY1A1	0.256551	0.377978	0.179	0	1
CDC42BPB	0.256639	-0.42655	0.172	0.333	1
RNF180	0.256968	-0.440384	0.173	0.333	1
SH3BP4	0.257053	-0.653521	0.189	0.333	1
BRIX1	0.257246	-0.4182	0.19	0.333	1
EIF1B	0.257301	-0.493943	0.417	0.5	1
RDH11	0.257653	0.413688	0.451	0.167	1
IDI1	0.257732	0.408462	0.178	0	1
KIAA1217	0.257732	0.4007	0.178	0	1
TMEM139	0.257732	0.391396	0.178	0	1
MLLT10	0.257732	0.394462	0.178	0	1
CRK	0.257732	0.377848	0.178	0	1
CCSER2	0.257732	0.373907	0.178	0	1
WASHC4	0.257732	0.351489	0.178	0	1
SMARCB1	0.257732	0.375101	0.178	0	1
CCNL1	0.257833	-0.303958	0.665	0.833	1
RAB5C	0.257906	-0.367975	0.331	0.5	1
RAB9A	0.258919	0.386103	0.177	0	1
IDH3G	0.258919	0.38157	0.177	0	1
GPR160	0.258919	0.396328	0.177	0	1
CD164	0.259729	0.477131	0.497	0.333	1
TM9SF3	0.260023	-0.393531	0.351	0.5	1
KLHDC10	0.26011	0.404555	0.177	0	1
RGS16	0.26011	0.550567	0.177	0	1
RND1	0.26011	0.471951	0.177	0	1
NME4	0.26011	0.381037	0.177	0	1
STAMBP	0.26011	0.375614	0.177	0	1
GTPBP6	0.260297	-0.417891	0.063	0.167	1
GOLGA3	0.260297	-0.545264	0.063	0.167	1
PCM1	0.260341	0.340017	0.467	0.167	1
ERICH1	0.261077	-0.589862	0.204	0.333	1
ATG3	0.261198	-0.321153	0.171	0.333	1
TRIM44	0.261244	0.445199	0.419	0.167	1
TTC19	0.261307	0.403091	0.176	0	1
TUBGCP2	0.261307	0.404615	0.176	0	1
PNPLA2	0.261307	0.367979	0.176	0	1
TCTN1	0.261307	0.373775	0.176	0	1
TPD52	0.261307	0.358381	0.176	0	1
NR3C1	0.261307	0.37444	0.176	0	1
NPIPA1	0.261307	0.351902	0.176	0	1
KIZ	0.26135	-0.553252	0.063	0.167	1
CAPG	0.262477	-0.461016	0.358	0.5	1
CLUAP1	0.262508	0.386106	0.175	0	1
ZRSR2	0.262508	0.420501	0.175	0	1
AUP1	0.262508	0.367315	0.175	0	1
RASSF6	0.262508	0.376865	0.175	0	1
GLYR1	0.262508	0.365903	0.175	0	1
ANKRD10	0.262508	0.365292	0.175	0	1
PTGES3	0.262859	0.267818	0.477	0.167	1
DNAJC9	0.263715	0.392419	0.174	0	1
PRCP	0.263715	0.375552	0.174	0	1
AZIN1	0.263715	0.363641	0.174	0	1
NOSIP	0.263715	0.375361	0.174	0	1
EIF4E2	0.263715	0.360397	0.174	0	1
MAGI2-AS3	0.263715	0.369667	0.174	0	1
ENO2	0.263715	0.366554	0.174	0	1
INIP	0.263715	0.351649	0.174	0	1
CTDNEP1	0.263715	0.351041	0.174	0	1
MDH1	0.263833	0.293692	0.471	0.167	1
EMD	0.264835	-0.426359	0.175	0.333	1
TAF11	0.264927	0.366814	0.174	0	1
PNPLA8	0.264927	0.363968	0.174	0	1
DCTN2	0.264927	0.371383	0.174	0	1
MRFAP1L1	0.264927	0.364334	0.174	0	1
ARFGEF1	0.264927	0.35271	0.174	0	1
MRPS23	0.264927	0.383575	0.174	0	1
NIT2	0.264927	0.349424	0.174	0	1
SERPINA1	0.265571	0.356201	0.626	0.333	1
COA6	0.266144	0.387224	0.173	0	1
CMC2	0.266144	0.346808	0.173	0	1
BROX	0.266144	0.383977	0.173	0	1
RALGAPA1	0.266144	0.36193	0.173	0	1
DYNLL2	0.266144	0.350987	0.173	0	1
BOD1	0.266144	0.358185	0.173	0	1
RNF168	0.266516	-0.320255	0.17	0.333	1
ERO1A	0.266575	-0.4315	0.064	0.167	1
CLASP1	0.266793	-0.261479	0.061	0.167	1
CDKN1C	0.267366	0.451353	0.172	0	1
TRIB2	0.267366	0.401223	0.172	0	1
UTP23	0.267366	0.394475	0.172	0	1
SOCS1	0.267366	0.445164	0.172	0	1
CLTB	0.267366	0.372147	0.172	0	1
CCDC148	0.267366	0.389239	0.172	0	1
MKLN1	0.267366	0.365928	0.172	0	1
SYNRG	0.267366	0.380568	0.172	0	1
IFNGR2	0.267406	-0.418254	0.194	0.333	1
KMT5A	0.267536	-0.524187	0.065	0.167	1
YBX1	0.268125	-0.289202	0.699	0.833	1
MESD	0.268562	0.435982	0.411	0.167	1
AC092069.1	0.268593	0.393238	0.172	0	1
SCGB2A1	0.268593	0.601616	0.172	0	1
PITPNB	0.268593	0.376521	0.172	0	1
HNRNPH2	0.268593	0.366443	0.172	0	1
LIPH	0.268593	0.387738	0.172	0	1
USP9Y	0.268593	0.399885	0.172	0	1
SPINT1-AS1	0.268593	0.371862	0.172	0	1
ERGIC1	0.268593	0.362912	0.172	0	1
ZFYVE21	0.268593	0.356727	0.172	0	1
SMOC2	0.268593	0.463394	0.172	0	1
NMB	0.2688	-0.398243	0.063	0.167	1
NDUFB8	0.269353	-0.675837	0.396	0.5	1
ATP5S	0.269596	-0.311067	0.172	0.333	1
[truncated: 2,008 more rows]
