# Supplementary material for: Single-Cell Profiling Reveals Transcriptional Signatures and Cell-Cell Crosstalk in Anti-PLA2R Positive Idiopathic Membranous Nephropathy Patients
Source: Front Immunol. 2021 May 31;12:683330. doi: 10.3389/fimmu.2021.683330 (PMC8202011; doi:10.3389/fimmu.2021.683330)
Supplement: Supplementary file 4 [file DataSheet_4.xls]

## Sheet: Mac
gene_id	p_val	avg_logFC	pct.1	pct.2	p_val_adj
HLA-DRB5	3.63921e-84	2.59387	0.809	0.07	9.18244e-80
HLA-DRB6	4.33939e-44	-2.08625	0.011	0.524	1.09491e-39
SPP1	1.11564e-42	-1.38046	0.681	0.95	2.81497e-38
S100A9	1.88386e-36	-1.87796	0.099	0.557	4.75336e-32
MT1G	1.01469e-34	-1.51245	0.493	0.844	2.56028e-30
MT2A	6.84108e-29	-1.28813	0.674	0.911	1.72614e-24
UMOD	3.56457e-27	1.04295	0.511	0.114	8.99411e-23
MT1X	5.65379e-25	-1.53226	0.457	0.741	1.42656e-20
S100A8	1.43233e-23	-2.01324	0.028	0.351	3.61405e-19
FPR1	2.11527e-22	-1.10666	0.174	0.507	5.33725e-18
TYMP	4.23065e-22	-0.847483	0.362	0.674	1.06748e-17
A2M	5.60475e-22	0.833822	0.734	0.398	1.41419e-17
HLA-DQA2	5.73267e-21	-1.08652	0.004	0.276	1.44647e-16
MT-CYB	1.0588e-20	0.473369	1	1	2.67157e-16
APOC1	2.30169e-20	1.66648	0.486	0.175	5.80763e-16
PABPC1	3.58431e-20	0.410826	0.989	0.967	9.04394e-16
GPX3	5.84487e-20	-0.956506	0.511	0.749	1.47478e-15
ACTB	6.70233e-20	-0.510724	0.982	0.983	1.69113e-15
SOD2	4.02609e-19	-0.915749	0.33	0.616	1.01586e-14
IFITM3	4.38565e-19	-0.79582	0.624	0.799	1.10659e-14
HLA-DQB1	6.52573e-19	0.530184	0.918	0.63	1.64657e-14
MT1E	7.99882e-19	-1.37253	0.301	0.593	2.01826e-14
HLA-DPB1	2.02366e-18	0.499206	0.957	0.813	5.10611e-14
MALAT1	3.51056e-18	-0.35425	1	1	8.85786e-14
MT-RNR1	7.65299e-18	0.426983	1	1	1.931e-13
HLA-DRB1	8.28126e-18	0.429583	0.996	0.922	2.08953e-13
SLC12A1	1.06382e-17	0.726491	0.259	0.028	2.68422e-13
HSPA1A	1.18135e-17	0.746048	0.848	0.649	2.98079e-13
MT1H	1.34674e-17	-1.17138	0.156	0.468	3.3981e-13
FXYD4	2.74597e-17	0.786346	0.22	0.014	6.92863e-13
F13A1	5.44871e-17	-1.60203	0.234	0.501	1.37482e-12
CXCR4	1.4411e-16	0.758441	0.553	0.231	3.63619e-12
MTATP8P2	2.3464e-16	0.582549	0.174	0	5.92045e-12
MTRNR2L1	2.38218e-16	0.661218	0.181	0.003	6.01072e-12
HLA-DPA1	3.83806e-16	0.4245	0.979	0.869	9.68419e-12
APOE	6.17036e-16	1.20249	0.684	0.446	1.5569e-11
FCGR1A	1.78914e-14	-0.856691	0.234	0.487	4.51436e-10
MT1F	8.35995e-14	-1.03798	0.23	0.479	2.10938e-09
SERPINA1	1.17958e-13	-0.687955	0.333	0.574	2.97632e-09
LILRB2	2.01082e-13	-0.851121	0.145	0.379	5.07369e-09
PTPRC	2.07818e-13	-0.542711	0.716	0.816	5.24366e-09
S100A4	1.52769e-12	-0.773609	0.582	0.758	3.85466e-08
MAL	1.52973e-12	0.549016	0.284	0.072	3.85981e-08
GPNMB	1.80994e-12	1.0971	0.489	0.251	4.56685e-08
GRB2	6.21485e-12	-0.478054	0.635	0.758	1.56813e-07
TREM2	8.12728e-12	0.718657	0.422	0.175	2.05068e-07
STMN1	1.84135e-11	0.556208	0.379	0.139	4.6461e-07
IGFBP7	4.26555e-11	0.585793	0.624	0.357	1.07628e-06
MT-ND3	4.39503e-11	0.335619	1	0.972	1.10895e-06
RGS1	4.81014e-11	0.725755	0.759	0.532	1.21369e-06
CXCL12	6.05589e-11	0.530041	0.23	0.053	1.52802e-06
GLUL	6.07542e-11	-0.772531	0.337	0.529	1.53295e-06
MT-ND1	6.23902e-11	0.341501	1	0.978	1.57423e-06
ZNF331	6.67092e-11	0.4785	0.387	0.145	1.68321e-06
CYBB	7.90828e-11	-0.507388	0.603	0.763	1.99542e-06
IFITM2	1.06757e-10	-0.681882	0.507	0.646	2.6937e-06
MT-TP	1.40085e-10	0.730374	0.656	0.448	3.53463e-06
FGB	1.64759e-10	-0.606891	0.007	0.15	4.15719e-06
RPL37	2.31695e-10	0.306121	0.94	0.847	5.84612e-06
HIF1A	3.03756e-10	-0.777467	0.33	0.513	7.66437e-06
LAP3	3.21962e-10	-0.648728	0.323	0.518	8.12374e-06
KNG1	8.45861e-10	0.462802	0.181	0.033	2.13428e-05
CH25H	1.05652e-09	0.546706	0.199	0.045	2.66581e-05
LSP1	1.13685e-09	0.39775	0.316	0.114	2.86849e-05
CD14	1.3466e-09	-0.78032	0.681	0.755	3.39775e-05
IFI27	1.43672e-09	0.450953	0.167	0.028	3.62513e-05
TIMP1	1.67137e-09	-0.880256	0.284	0.462	4.2172e-05
AIF1	2.50257e-09	-0.331123	0.887	0.914	6.31449e-05
MT1M	3.27357e-09	-1.07995	0.028	0.173	8.25986e-05
GADD45B	3.3857e-09	0.408208	0.805	0.621	8.54279e-05
MT-ND2	3.65354e-09	0.334742	1	0.997	9.21862e-05
CD163	5.05056e-09	-0.863552	0.348	0.513	0.000127436
IFIT3	5.05951e-09	0.442938	0.181	0.039	0.000127662
PEBP1	5.65257e-09	0.359994	0.713	0.471	0.000142626
AKR1B1	6.99406e-09	0.44288	0.401	0.187	0.000176474
TACSTD2	7.12971e-09	0.42486	0.156	0.028	0.000179897
ALDH1A1	7.33393e-09	0.357576	0.209	0.056	0.00018505
RPL3	9.8209e-09	0.356938	0.823	0.643	0.000247801
AQP2	1.12076e-08	0.423736	0.103	0.006	0.00028279
KLF10	1.21429e-08	0.401734	0.404	0.181	0.00030639
CTSC	1.33957e-08	-0.547133	0.578	0.657	0.000338
ELF3	1.38046e-08	0.350223	0.149	0.025	0.000348319
CKS2	1.72919e-08	0.303581	0.206	0.056	0.000436309
NR4A3	1.99345e-08	0.388296	0.23	0.072	0.000502988
SRGN	2.11545e-08	-0.317223	0.862	0.95	0.000533771
FCN1	3.51744e-08	-0.854167	0.046	0.187	0.000887521
MT-CO3	3.57359e-08	0.275313	1	1	0.000901687
SLC40A1	3.96965e-08	0.495477	0.472	0.253	0.00100162
CTSB	4.53399e-08	-0.483605	0.851	0.919	0.00114402
TBL1X	4.63606e-08	0.345734	0.145	0.028	0.00116977
RPS23	5.10408e-08	0.304684	0.915	0.772	0.00128786
ARPC1B	5.58938e-08	-0.510852	0.358	0.515	0.00141031
CLDN4	5.84935e-08	0.41202	0.177	0.045	0.00147591
MGLL	7.49856e-08	0.427076	0.319	0.136	0.00189204
PRMT9	7.60207e-08	0.443836	0.167	0.039	0.00191815
ZFP36L2	8.12689e-08	0.389187	0.649	0.396	0.00205058
WFDC2	8.41462e-08	0.425517	0.333	0.148	0.00212318
PTGR1	8.51849e-08	0.324089	0.163	0.039	0.00214939
C6orf48	8.60692e-08	0.368293	0.362	0.167	0.0021717
RPS4X	8.9897e-08	0.356593	0.752	0.529	0.00226828
LGALS3	9.24895e-08	0.723341	0.631	0.479	0.00233369
RPS16	9.67428e-08	0.263939	0.943	0.861	0.00244101
CHCHD6	9.77727e-08	0.40752	0.138	0.025	0.002467
FCGR3A	1.06508e-07	-0.559229	0.326	0.507	0.0026874
DNAJB1	1.20832e-07	0.310254	0.73	0.496	0.00304884
TIPARP	1.20867e-07	0.373525	0.27	0.1	0.00304972
PLTP	1.23155e-07	-1.44235	0.284	0.409	0.00310745
HSPB1	1.66532e-07	0.364072	0.748	0.535	0.00420193
SERPINB9	2.03528e-07	-0.503911	0.057	0.192	0.00513541
HSPA1B	2.5512e-07	0.331465	0.67	0.462	0.00643719
RPL13	2.85635e-07	0.258187	0.954	0.877	0.00720713
LIPA	2.94015e-07	0.412725	0.45	0.245	0.00741858
FXYD5	3.17777e-07	0.303641	0.56	0.34	0.00801815
GATM	3.40563e-07	0.288563	0.362	0.167	0.0085931
RGS10	4.69084e-07	0.357482	0.564	0.331	0.0118359
RPL34	4.8971e-07	0.274975	0.897	0.799	0.0123564
LILRA5	5.0346e-07	-0.47288	0.032	0.148	0.0127033
AIG1	5.15908e-07	0.281512	0.223	0.078	0.0130174
DUSP5	5.23534e-07	0.448315	0.121	0.022	0.0132098
CD300E	5.66051e-07	-0.416606	0.011	0.109	0.0142826
AXL	5.69194e-07	0.273574	0.138	0.031	0.0143619
CD83	5.69834e-07	0.352848	0.56	0.343	0.0143781
BHLHE41	6.0212e-07	0.300559	0.298	0.128	0.0151927
AC103591.3	6.43788e-07	-0.569731	0.145	0.301	0.0162441
ATP1B1	6.46012e-07	0.302673	0.535	0.337	0.0163002
RARRES3	6.70283e-07	-0.520925	0.117	0.267	0.0169126
CTSD	7.03888e-07	0.664554	0.667	0.499	0.0177605
GAPT	7.23495e-07	0.328137	0.199	0.064	0.0182552
TPM3	7.3647e-07	-0.3929	0.702	0.772	0.0185826
NUPR1	8.25499e-07	0.325622	0.17	0.05	0.020829
PCNA	8.90578e-07	0.290326	0.163	0.045	0.0224711
IFI44L	9.71735e-07	0.378648	0.177	0.053	0.0245188
RPS3	1.07906e-06	0.315981	0.879	0.774	0.0272269
LY86	1.43472e-06	0.278995	0.465	0.259	0.0362008
RPL32	1.45878e-06	0.250056	0.943	0.805	0.0368079
LSM2	1.53058e-06	0.30466	0.206	0.072	0.0386195
TTC3	1.55556e-06	0.253459	0.39	0.198	0.0392498
DUT	1.55922e-06	0.375361	0.355	0.181	0.0393423
AL365357.1	1.57471e-06	-0.339052	0.018	0.117	0.0397331
VCAN	1.89703e-06	-0.7702	0.039	0.15	0.047866
RPL11	2.19108e-06	0.258104	0.904	0.786	0.0552853
EIF5	2.22173e-06	0.257623	0.656	0.448	0.0560587
ZRSR2	2.27114e-06	0.260747	0.252	0.103	0.0573055
RPL18	2.61182e-06	0.272453	0.855	0.721	0.0659016
MT-TF	2.67964e-06	0.289923	0.167	0.05	0.0676126
CD9	2.68932e-06	0.413002	0.394	0.212	0.0678569
TRA2B	2.69494e-06	0.324574	0.624	0.404	0.0679987
SNHG5	2.82226e-06	0.306475	0.472	0.281	0.0712113
PPDPF	2.86926e-06	0.329321	0.404	0.22	0.0723973
HSPA6	3.10585e-06	0.497081	0.206	0.081	0.0783668
WASL	3.34018e-06	0.31922	0.177	0.058	0.0842795
MTSS1	3.49877e-06	-0.554756	0.152	0.29	0.0882811
LILRB5	3.55797e-06	-0.466519	0.074	0.201	0.0897748
PFN1	3.58395e-06	-0.303731	0.84	0.866	0.0904302
NAPSB	3.83712e-06	0.436667	0.273	0.128	0.0968182
FTLP3	3.8644e-06	-0.360872	0.22	0.373	0.0975066
QPRT	4.1942e-06	0.36607	0.213	0.084	0.105828
OLFML2B	5.11581e-06	-0.389527	0.028	0.128	0.129082
GYPC	5.16857e-06	0.316982	0.316	0.153	0.130413
MBP	5.24695e-06	0.301473	0.273	0.123	0.132391
RASSF4	5.3048e-06	-0.468757	0.493	0.582	0.133851
SOX4	5.33078e-06	0.496936	0.408	0.24	0.134506
XAF1	5.40337e-06	0.325628	0.326	0.162	0.136338
HEXA	6.26726e-06	0.260679	0.298	0.139	0.158136
HLA-DMB	7.18304e-06	0.27723	0.691	0.504	0.181242
FAM20A	8.09273e-06	-0.401878	0.035	0.136	0.204196
LCORL	8.16463e-06	0.311971	0.131	0.036	0.20601
DSE	8.69544e-06	-0.566421	0.184	0.315	0.219403
SLC2A6	9.9573e-06	-0.444003	0.025	0.117	0.251242
ST6GAL1	1.01611e-05	0.279462	0.213	0.084	0.256385
TOB2	1.03378e-05	0.264618	0.191	0.072	0.260842
C1QC	1.11102e-05	-0.474377	0.727	0.724	0.280332
AQP1	1.15703e-05	0.300426	0.121	0.031	0.291943
NRP1	1.16275e-05	-0.648602	0.22	0.343	0.293385
CR1	1.18735e-05	-0.656094	0.067	0.178	0.299591
CD93	1.2811e-05	-0.589798	0.138	0.265	0.323246
RPL35A	1.32516e-05	0.255259	0.84	0.694	0.334364
RBM25	1.33769e-05	0.281395	0.589	0.396	0.337526
DDX24	1.45022e-05	0.325022	0.454	0.276	0.36592
KRT8	1.46704e-05	0.30732	0.17	0.061	0.370163
CD209	1.50455e-05	-0.456287	0.025	0.114	0.379628
FNBP1L	1.54741e-05	0.264819	0.156	0.053	0.390444
TMEM176A	1.60907e-05	-0.51382	0.22	0.351	0.406001
HRH1	1.67661e-05	0.278887	0.117	0.031	0.423043
DYNLL1	1.73073e-05	0.28412	0.596	0.396	0.436699
NUCKS1	1.78905e-05	0.284243	0.762	0.585	0.451414
IFNAR1	1.91519e-05	-0.428607	0.255	0.39	0.483241
ARHGAP18	1.99228e-05	-0.461718	0.422	0.51	0.502691
ID2	2.10359e-05	0.284074	0.798	0.627	0.530778
CCDC152	2.46842e-05	0.376224	0.138	0.045	0.622832
RBM39	2.85449e-05	0.322569	0.663	0.518	0.720246
HERPUD1	2.88602e-05	0.345342	0.67	0.496	0.728202
MT-TS2	2.96694e-05	0.346398	0.209	0.092	0.748617
ITM2B	3.05673e-05	0.260355	0.936	0.877	0.771275
CEBPA	3.07985e-05	0.288666	0.124	0.036	0.777108
GADD45A	3.25985e-05	0.279673	0.245	0.117	0.822526
VMP1	3.3736e-05	-0.483993	0.34	0.46	0.851226
GUSB	3.49096e-05	0.310735	0.447	0.279	0.880839
CXCL14	3.51258e-05	0.312929	0.443	0.267	0.886295
PSIP1	3.53903e-05	0.302526	0.227	0.103	0.892969
KLF2	3.69172e-05	-0.517783	0.103	0.214	0.931494
CYB5A	3.74925e-05	0.287469	0.277	0.142	0.946012
CYR61	3.75596e-05	0.27366	0.113	0.031	0.947704
TUBA1A	3.98554e-05	-0.599877	0.383	0.465	1
FCGR1CP	4.17687e-05	-0.424805	0.035	0.123	1
SVIP	4.50989e-05	0.291168	0.181	0.072	1
ATF3	4.87363e-05	0.301009	0.638	0.462	1
HLA-A	6.03523e-05	0.267902	0.791	0.682	1
FCGR1B	6.24959e-05	-0.419886	0.103	0.217	1
PRELID1	6.58365e-05	-0.432253	0.202	0.318	1
ZFP36L1	6.59602e-05	-0.341346	0.766	0.783	1
COLEC12	6.87544e-05	-0.590745	0.071	0.17	1
CEBPB	6.88259e-05	-0.400841	0.277	0.401	1
RTF1	7.14581e-05	0.292261	0.33	0.187	1
EIF3F	7.35141e-05	0.267829	0.294	0.153	1
SET	7.48618e-05	0.256112	0.592	0.418	1
SLC11A1	7.7477e-05	-0.332135	0.035	0.123	1
HIST1H2BG	8.11115e-05	-0.454614	0.074	0.175	1
SORL1	8.65529e-05	0.363568	0.16	0.064	1
ENPP2	9.08418e-05	-0.441735	0.053	0.148	1
NENF	9.09438e-05	0.291298	0.319	0.181	1
AKAP12	0.00010859	0.463473	0.152	0.058	1
RPS27L	0.000109612	0.254579	0.436	0.273	1
MARCKS	0.000110909	0.258839	0.812	0.666	1
LYZ	0.000112547	-0.77477	0.816	0.811	1
CTSL	0.000118481	-0.780562	0.383	0.476	1
CD68	0.000121915	-0.384766	0.415	0.518	1
ATP2B1-AS1	0.000129416	-0.529656	0.163	0.27	1
CD44	0.000130292	-0.452244	0.248	0.354	1
CFD	0.000133722	0.288517	0.234	0.117	1
SERPINB1	0.00014465	-0.505584	0.287	0.37	1
NAMPT	0.000161124	-0.509406	0.291	0.396	1
RPL41	0.000170092	-0.309066	0.528	0.582	1
PSME2	0.000170512	-0.385578	0.234	0.345	1
RNF149	0.000170663	-0.398118	0.135	0.248	1
ARHGDIB	0.000174763	-0.322339	0.635	0.699	1
CAPZA1	0.000180604	-0.455827	0.213	0.318	1
EMC7	0.00018545	-0.299891	0.085	0.187	1
PCBD1	0.00019757	0.261898	0.273	0.148	1
SLC39A10	0.000199256	0.2609	0.252	0.131	1
LST1	0.00021565	-0.497918	0.436	0.513	1
RBPJ	0.000227962	-0.462323	0.379	0.46	1
SMIM4	0.000232935	-0.36976	0.113	0.214	1
ZEB2	0.000233596	-0.382982	0.426	0.524	1
LYN	0.000255162	-0.443611	0.323	0.409	1
FADS2	0.00026559	-0.296899	0.035	0.111	1
TRIR	0.000265951	0.250359	0.223	0.111	1
MPC2	0.000276083	0.276832	0.27	0.15	1
SH3BGRL3	0.00029789	-0.308617	0.745	0.772	1
FCER1G	0.000299168	-0.273086	0.816	0.855	1
MT-TW	0.000321691	-0.391132	0.216	0.32	1
ADGRE2	0.000325554	-0.333923	0.092	0.189	1
TPM4	0.000332209	-0.270398	0.592	0.682	1
CCR1	0.000357215	-0.432127	0.16	0.259	1
AC026462.1	0.000366488	-0.311585	0.064	0.15	1
TMSB4XP8	0.000395261	-0.289175	0.057	0.142	1
SLC30A1	0.000398564	-0.366263	0.05	0.131	1
CXCL3	0.000417586	-0.62442	0.344	0.44	1
IRS2	0.00043916	0.294408	0.145	0.061	1
STAB1	0.00044711	-0.531546	0.284	0.384	1
IQGAP1	0.000480822	-0.274844	0.635	0.657	1
EMB	0.000492661	-0.53276	0.184	0.276	1
UVRAG	0.000550471	0.273723	0.184	0.089	1
PPP1R15A	0.000565279	-0.424463	0.55	0.61	1
MMP9	0.000604498	-0.855563	0.039	0.109	1
RPS27AP16	0.000611068	-0.280293	0.057	0.136	1
RAB5C	0.000666816	-0.358253	0.22	0.315	1
RBM3	0.000699017	-0.414512	0.379	0.443	1
DICER1	0.000706156	-0.407464	0.149	0.245	1
NLN	0.000706986	-0.335793	0.089	0.175	1
FTH1P10	0.000707513	-0.316341	0.199	0.298	1
TMSB4XP4	0.00074798	-0.463913	0.22	0.306	1
GNB2	0.000748618	-0.368881	0.234	0.326	1
TMEM176B	0.000780253	-0.453643	0.365	0.451	1
CD163L1	0.000816945	-0.391734	0.06	0.139	1
PLSCR1	0.000836415	-0.439143	0.309	0.387	1
LTC4S	0.000876782	0.317459	0.22	0.123	1
MPHOSPH6	0.000889685	-0.29586	0.078	0.164	1
THBD	0.000900724	-0.408834	0.064	0.142	1
TNF	0.000904454	-0.497282	0.149	0.251	1
PDIA3P1	0.000910958	-0.3083	0.085	0.17	1
CNOT6L	0.000940552	0.253734	0.135	0.058	1
FGR	0.000947503	-0.377973	0.046	0.117	1
CD48	0.00100122	-0.475751	0.113	0.198	1
FCER1A	0.00101736	0.400105	0.113	0.045	1
TNFAIP3	0.00106431	0.265862	0.376	0.237	1
CCNI	0.0010658	0.252052	0.567	0.421	1
CAPG	0.00111523	0.34381	0.379	0.262	1
WAS	0.00115401	-0.358181	0.128	0.214	1
STXBP2	0.00115515	-0.443583	0.11	0.195	1
CALHM6	0.00127448	-0.298432	0.06	0.136	1
MNDA	0.00146722	-0.281144	0.621	0.682	1
NECTIN2	0.00147641	-0.32343	0.039	0.103	1
PLEK	0.00151524	-0.43625	0.589	0.599	1
GBP2	0.00156257	-0.425418	0.138	0.223	1
FADS1	0.00157633	-0.250349	0.089	0.175	1
CCNY	0.00161168	-0.316012	0.17	0.262	1
CAPZB	0.00176552	-0.284717	0.638	0.674	1
PLAUR	0.00179857	-0.492261	0.34	0.409	1
EZR	0.00181666	0.321132	0.401	0.284	1
MXD1	0.00185032	-0.460971	0.113	0.195	1
SMIM25	0.00195596	-0.590356	0.082	0.153	1
CRYAB	0.00196895	0.319933	0.5	0.368	1
WDFY4	0.00198256	0.288568	0.188	0.1	1
PIM1	0.00202702	-0.287513	0.053	0.123	1
HIST1H1E	0.00203826	-0.41774	0.195	0.284	1
CLIC1	0.0020784	-0.334778	0.589	0.613	1
RAB10	0.00208473	-0.422578	0.255	0.32	1
HIST1H2AC	0.00210316	-0.349874	0.053	0.12	1
MAP1LC3B	0.0021737	0.257024	0.496	0.359	1
CD52	0.00222749	-0.858759	0.16	0.248	1
NEAT1	0.00234324	-0.368924	0.383	0.471	1
CD55	0.00235204	-0.403417	0.163	0.248	1
CCL4L2	0.00259259	-0.32156	0.482	0.596	1
LDHA	0.00262371	-0.402954	0.291	0.359	1
H1F0	0.00268816	-0.336689	0.085	0.162	1
FKBP5	0.00274191	-0.46431	0.191	0.273	1
SYNGR2	0.00279096	-0.280313	0.376	0.448	1
TMEM173	0.00280048	-0.298615	0.156	0.242	1
RGL1	0.00293082	-0.373105	0.085	0.159	1
SIGLEC10	0.00325727	-0.303038	0.089	0.164	1
FAM198B	0.00327305	-0.273493	0.057	0.123	1
RNU6-6P	0.00371642	-0.256721	0.05	0.111	1
AC024293.1	0.00381239	-0.267656	0.252	0.337	1
H1FX	0.00388205	-0.451274	0.238	0.32	1
FTH1P8	0.00389846	-0.27134	0.117	0.195	1
ARAP2	0.00426897	-0.255069	0.05	0.111	1
HIST1H4C	0.0044429	0.415513	0.56	0.437	1
DMXL2	0.00452952	-0.287445	0.078	0.148	1
GPR84	0.00455473	-0.326526	0.057	0.117	1
OAZ1	0.00462858	-0.278042	0.759	0.735	1
WDR1	0.00478861	-0.387841	0.252	0.318	1
SLA	0.00483081	-0.357188	0.209	0.287	1
RPL23AP2	0.00491882	-0.313169	0.103	0.173	1
ARHGAP26	0.00493019	-0.284241	0.082	0.153	1
HRH2	0.00494483	-0.312113	0.078	0.145	1
ANXA2	0.00521959	-0.256178	0.557	0.632	1
EFHD2	0.00530089	-0.319223	0.245	0.323	1
SPCS3	0.0053383	-0.319694	0.259	0.331	1
MT-TE	0.00551045	0.324142	0.514	0.398	1
GBP1	0.00562373	-0.440528	0.121	0.195	1
C1QB	0.00566074	-0.306684	0.759	0.733	1
GPRIN3	0.0060562	-0.325836	0.22	0.295	1
CLEC7A	0.00608178	-0.279705	0.291	0.365	1
CUL5	0.00657282	0.271573	0.199	0.12	1
LYVE1	0.00659442	-0.629635	0.121	0.198	1
ADAM9	0.00671178	-0.30339	0.106	0.173	1
QKI	0.00674684	-0.330866	0.209	0.284	1
PDIA4	0.00747824	-0.331572	0.142	0.212	1
ATF5	0.0075158	-0.296697	0.085	0.15	1
PARP9	0.00762691	-0.285955	0.092	0.159	1
ACTR3	0.00830057	-0.275422	0.45	0.496	1
HIST1H1D	0.00832939	-0.361058	0.121	0.195	1
LCP1	0.00880871	-0.287244	0.45	0.496	1
TRAM1	0.00896559	-0.27805	0.294	0.362	1
ACP5	0.00902375	0.287005	0.223	0.142	1
HCK	0.00914824	-0.369839	0.376	0.421	1
TNFSF10	0.00934252	-0.321544	0.333	0.398	1
MSN	0.00946168	-0.257092	0.383	0.446	1
BOLA3	0.00970373	-0.275829	0.071	0.128	1
HIST1H1C	0.0098647	-0.374959	0.191	0.259	1
RPL18AP3	0.0100847	-0.30935	0.16	0.226	1
C5AR1	0.0108124	-0.297073	0.44	0.499	1
HSPA5	0.0109072	-0.437506	0.535	0.554	1
LAIR1	0.0109526	-0.352406	0.411	0.451	1
PTPN2	0.0110227	-0.313235	0.206	0.273	1
FAM49B	0.0110248	-0.317003	0.245	0.306	1
COTL1	0.0110895	-0.307804	0.447	0.493	1
BEST1	0.0110993	-0.317509	0.11	0.175	1
NFIC	0.0112972	-0.3573	0.188	0.259	1
LILRB3	0.0118293	-0.32298	0.106	0.167	1
GCA	0.0133495	-0.317058	0.163	0.231	1
RPL6P27	0.0135323	-0.319129	0.227	0.29	1
SAMSN1	0.0139878	-0.285238	0.309	0.376	1
C3	0.0149392	0.28266	0.181	0.114	1
NAAA	0.0153937	-0.250357	0.131	0.198	1
TNFRSF1B	0.0157439	-0.332176	0.223	0.287	1
ANXA1	0.0161928	-0.420537	0.479	0.501	1
PTMAP5	0.0165374	-0.321777	0.33	0.379	1
RAP1B	0.017785	-0.332578	0.206	0.262	1
GRINA	0.0180468	-0.273298	0.312	0.359	1
ALOX5	0.0187698	-0.263544	0.103	0.162	1
IL10RA	0.0189759	-0.324414	0.17	0.228	1
VASP	0.0192109	-0.311474	0.121	0.175	1
CLTC	0.0196048	-0.301704	0.202	0.267	1
SLC8A1	0.020405	-0.291311	0.152	0.209	1
PET100	0.0218358	-0.281956	0.092	0.145	1
UCP2	0.0228485	-0.338425	0.387	0.412	1
AC099560.2	0.0235259	-0.254794	0.22	0.279	1
PPP1CA	0.0249185	-0.302189	0.216	0.27	1
HES4	0.0256953	-0.484462	0.064	0.111	1
TAGLN2	0.0257928	-0.283995	0.426	0.432	1
XBP1	0.0261621	-0.253527	0.259	0.318	1
EHBP1L1	0.0273718	-0.280463	0.067	0.114	1
C4orf3	0.0274151	-0.278877	0.309	0.354	1
WARS	0.0289876	-0.290291	0.082	0.131	1
KIAA1143	0.0293602	-0.262575	0.103	0.159	1
RPL21P28	0.0304422	-0.282664	0.255	0.312	1
LAPTM4A	0.0309279	-0.262786	0.408	0.448	1
SELENOT	0.0309854	-0.318451	0.206	0.259	1
CPPED1	0.031846	-0.261594	0.106	0.156	1
IL1B	0.0327101	-0.837019	0.479	0.485	1
VSIR	0.0365526	-0.282468	0.241	0.295	1
LRIF1	0.036718	-0.289028	0.089	0.136	1
MYL12A	0.0386065	-0.259996	0.504	0.513	1
TSPAN14	0.0411188	-0.268277	0.131	0.181	1
CREG1	0.041877	-0.276199	0.429	0.454	1
NCF2	0.0454134	-0.333163	0.291	0.337	1
HMOX1	0.0465611	-0.822966	0.309	0.334	1
ASPH	0.0505921	-0.28197	0.17	0.22	1
BCL2A1	0.0508191	-0.340575	0.426	0.448	1
CMTM6	0.0512688	-0.282301	0.372	0.401	1
PSMA2	0.0518455	-0.250388	0.188	0.234	1
ADAMDEC1	0.0537349	-0.367379	0.071	0.111	1
PMP22	0.0545008	-0.376091	0.138	0.181	1
ARRDC3	0.0545445	-0.268381	0.113	0.162	1
LBR	0.0604141	-0.309955	0.262	0.304	1
TWISTNB	0.0605712	-0.426368	0.206	0.253	1
HSP90AB3P	0.0616062	-0.349171	0.199	0.242	1
SPRED1	0.066751	-0.299714	0.206	0.251	1
IFI30	0.0688093	-0.322447	0.209	0.248	1
LRRC25	0.0708295	-0.26658	0.124	0.167	1
FCGR2A	0.0709766	-0.265837	0.638	0.627	1
RAB31	0.0745806	-0.253994	0.447	0.454	1
FKBP1A	0.0750671	-0.259169	0.365	0.39	1
RBMS1	0.0777347	-0.285526	0.202	0.245	1
HSP90AA2P	0.0799809	-0.281506	0.209	0.245	1
KLF4	0.080799	-0.285336	0.323	0.348	1
MYOF	0.0815438	-0.263887	0.117	0.159	1
AL590867.2	0.0843458	-0.254215	0.174	0.214	1
PTPN1	0.0876803	-0.309487	0.248	0.276	1
RNF145	0.0893251	-0.273413	0.188	0.231	1
APOBEC3C	0.0937678	-0.333869	0.184	0.217	1
NFKBIZ	0.0954443	-0.514299	0.589	0.563	1
G0S2	0.110076	-0.403065	0.255	0.295	1
TMEM165	0.112415	-0.256821	0.188	0.22	1
RAP1A	0.122357	-0.265171	0.34	0.359	1
RNASE1	0.135046	-0.400825	0.383	0.409	1
TGFBI	0.143269	-0.276351	0.415	0.421	1
CXCL2	0.143697	-0.366981	0.433	0.44	1
SCIMP	0.149895	-0.287501	0.202	0.22	1
ADGRE5	0.156721	-0.296034	0.085	0.114	1
TCF7L2	0.162317	-0.297359	0.085	0.114	1
AP2A2	0.214845	-0.252768	0.181	0.206	1
FBXL5	0.229187	-0.260733	0.184	0.203	1
ADM	0.234646	-0.321066	0.149	0.175	1
TUBGCP2	0.236586	-0.291976	0.121	0.142	1
CRBN	0.258975	-0.29406	0.223	0.237	1
BRK1	0.290728	-0.250173	0.309	0.309	1
IL1RN	0.294099	-0.306274	0.092	0.114	1
LGMN	0.304673	-0.296258	0.401	0.396	1
DUSP2	0.314988	-0.415079	0.259	0.267	1
ICAM1	0.358846	-0.352879	0.277	0.281	1
LILRB1	0.37995	-0.258927	0.209	0.223	1
ETS2	0.419368	-0.253987	0.216	0.22	1
MRC1	0.458	-0.26246	0.5	0.496	1
ACSL1	0.46557	-0.267586	0.131	0.139	1
CXCL8	0.514256	-0.287256	0.518	0.501	1
BTG2	0.537676	-0.263632	0.365	0.292	1
FABP5	0.628243	-0.254702	0.362	0.368	1
LGALS1	0.668784	0.299372	0.564	0.599	1
SDS	0.704541	-0.345698	0.131	0.131	1
GOLGA4	0.749355	-0.265133	0.34	0.306	1
DNAJB4	0.771725	-0.258906	0.195	0.189	1
TAOK1	0.774224	-1.06917	0.213	0.192	1
CCL2	0.785289	-0.605253	0.298	0.262	1
NAT8	0.927107	-0.25776	0.209	0.201	1

## Sheet: DC
gene_id	p_val	avg_logFC	pct.1	pct.2	p_val_adj
HLA-DRB6	3.71e-49	-2.60162	0.022	0.845	9.37e-45
HLA-DQA2	7.47e-32	-1.89623	0.026	0.62	1.88e-27
SPP1	1.15e-29	-2.14832	0.509	0.958	2.89e-25
MT1X	1.61e-24	-2.28913	0.18	0.761	4.06e-20
HLA-DRB5	5.16e-19	2.16861	0.724	0.127	1.3e-14
DUSP2	2.67e-16	-1.44049	0.395	0.817	6.74e-12
HLA-DQA1	3.54e-14	-0.726029	0.851	0.958	8.94e-10
MT2A	8.87e-14	-1.58342	0.447	0.831	2.24e-09
MT1G	1.87e-12	-1.61682	0.36	0.718	4.73e-08
MT-RNR1	1.99e-12	0.514161	1	1	5.02e-08
ACTB	7.1e-12	-0.706677	0.934	0.986	1.79e-07
GPX3	9.39e-12	-1.14055	0.386	0.732	2.37e-07
AL158823.1	4.37e-11	-0.691336	0	0.183	1.1e-06
S100B	4.37e-11	-0.882637	0	0.183	1.1e-06
IL1B	5.38e-10	-0.991477	0.658	0.873	1.36e-05
FGB	9.1e-10	-0.678125	0.009	0.197	2.3e-05
CXCL8	3.73e-09	-0.808804	0.522	0.845	9.4e-05
PLIN2	1.73e-08	1.54958	0.618	0.296	0.000435377
HLA-DRA	2.2e-08	-0.334094	0.996	1	0.000555746
FGG	5.15e-08	-0.519626	0	0.127	0.00129868
MT1H	1.81e-07	-1.04623	0.105	0.352	0.00457247
AL365357.1	2.52e-07	-0.635941	0.035	0.225	0.00635746
BCL2A1	3.61e-07	-0.674637	0.544	0.789	0.00909948
TMSB4XP4	4.55e-07	-0.833236	0.184	0.423	0.0114927
YIPF1	5.19e-07	-0.526039	0.004	0.127	0.0131079
PTPRC	5.66e-07	-0.63977	0.662	0.845	0.0142873
MT1E	5.89e-07	-0.75306	0.123	0.38	0.0148612
CCL4L2	7.96e-07	-1.22716	0.373	0.676	0.0200892
PABPC1	8.51e-07	0.397299	0.982	0.958	0.0214695
CCL3L1	1.06e-06	-0.841547	0.491	0.775	0.0268589
LILRA5	2.91e-06	-0.59022	0.018	0.155	0.0733584
HIF1A	3.49e-06	-0.62509	0.241	0.507	0.0880168
CD74	3.94e-06	-0.28943	1	1	0.0994713
ZNF331	4.36e-06	0.744281	0.715	0.408	0.109947
C5AR1	4.67e-06	1.12392	0.408	0.113	0.117729
AC092155.2	4.9e-06	-0.434086	0.018	0.155	0.123527
MT-ND3	5.15e-06	0.367626	0.996	0.944	0.129926
SRSF5	5.81e-06	0.622579	0.689	0.38	0.146707
HCST	6.67e-06	0.742661	0.544	0.239	0.16819
TANK	7.41e-06	0.701961	0.377	0.085	0.186931
TMSB4X	9.07e-06	-0.302495	1	0.986	0.228734
IFITM3	9.47e-06	-0.595824	0.614	0.803	0.238988
RPL21P28	1.08e-05	-0.660703	0.329	0.549	0.272544
UMOD	1.2e-05	0.77583	0.386	0.099	0.302794
HLA-DQB2	1.66e-05	-0.50674	0.022	0.155	0.418111
IFITM2	1.87e-05	-0.701857	0.522	0.676	0.471576
TYROBP	1.9e-05	0.482307	0.917	0.775	0.48025
REG1A	1.94e-05	-0.533974	0.009	0.113	0.488697
MT-CYB	2.07e-05	0.292223	1	1	0.52327
RPS16	2.16e-05	0.362892	0.982	0.958	0.545718
SERPINB9	2.45e-05	-0.759305	0.114	0.31	0.617689
HLA-DPB1	3.7e-05	-0.319403	0.982	1	0.933259
TWISTNB	4.18e-05	-0.85649	0.193	0.423	1
PHACTR1	4.4e-05	0.619597	0.64	0.366	1
PARM1	4.51e-05	-0.409	0.026	0.155	1
MT1F	4.69e-05	-0.754126	0.14	0.338	1
SOD2	4.88e-05	-0.482248	0.355	0.62	1
CH25H	5.47e-05	0.835014	0.228	0.014	1
ENPP2	5.65e-05	-0.446208	0.022	0.141	1
PPP1R15A	6.49e-05	-0.653691	0.557	0.746	1
PPA1	6.57e-05	-0.653926	0.289	0.507	1
FCN1	7e-05	0.85944	0.219	0.014	1
CDKN1B	7.31e-05	-0.492627	0.167	0.38	1
DUSP1	8.25e-05	-0.400687	0.842	0.972	1
FILIP1L	9.52e-05	-0.669937	0.132	0.324	1
MAP1LC3B	9.64e-05	0.689372	0.557	0.296	1
MT-ND2	0.000116772	0.308848	0.991	0.986	1
CCL3	0.000124622	-0.597814	0.64	0.775	1
CXCR4	0.000126771	0.564297	0.759	0.592	1
BNIP3L	0.000138723	0.491019	0.421	0.155	1
TYMP	0.000158111	-0.588311	0.408	0.62	1
GCA	0.000190792	-0.575853	0.083	0.239	1
UCP2	0.0001945	-0.518954	0.202	0.408	1
GHRL	0.000212386	-0.409008	0.022	0.127	1
RPL23A	0.000217935	-0.361604	0.864	0.93	1
SLC30A1	0.000224413	-0.473817	0.035	0.155	1
VPS13A	0.000234456	-0.469461	0.035	0.155	1
RAB20	0.000248661	0.661503	0.237	0.042	1
TMSB4XP8	0.000250353	-0.41033	0.039	0.169	1
JUN	0.000257671	-0.343696	0.789	0.915	1
MT-ND1	0.000298918	0.288816	0.996	0.944	1
ZFAND5	0.000314322	0.606637	0.728	0.493	1
AKAP13	0.000317347	0.651962	0.329	0.113	1
CREM	0.000356798	0.689346	0.447	0.225	1
ELL2	0.000369166	0.793741	0.211	0.028	1
CBX6	0.000374949	-0.329784	0.018	0.113	1
YTHDC1	0.000396913	0.554836	0.439	0.183	1
AC087343.1	0.000404723	-0.501635	0.031	0.141	1
ARGLU1	0.000408215	0.625566	0.404	0.169	1
VSIG4	0.000409989	0.594099	0.338	0.113	1
FAU	0.00043614	0.371061	0.833	0.634	1
TLR10	0.000455495	-0.428783	0.031	0.141	1
LDHA	0.00046815	-0.466802	0.224	0.408	1
CST7	0.000481166	-0.4956	0.123	0.296	1
RPL23AP42	0.000483191	-0.575679	0.066	0.197	1
SAT1	0.000500105	0.41355	0.93	0.958	1
FXYD5	0.000529847	0.464285	0.465	0.225	1
FCGR1A	0.000533307	-0.590124	0.048	0.169	1
AREG	0.000635034	1.19361	0.425	0.239	1
HLA-DPA1	0.000665786	-0.258475	0.961	0.986	1
RPL14	0.000709796	0.334389	0.904	0.761	1
TKT	0.000718876	0.397418	0.276	0.07	1
MAFB	0.000725624	0.837163	0.355	0.155	1
HSPE1P2	0.00076807	-0.323686	0.026	0.127	1
TNFAIP8	0.000808541	-0.741142	0.193	0.366	1
IER2	0.000810405	-0.543392	0.579	0.718	1
PTGER4	0.00082728	-0.520029	0.289	0.465	1
CTSS	0.00083583	0.434083	0.763	0.648	1
SOX4	0.000888308	0.832091	0.408	0.197	1
LMNB1	0.000890279	-0.449906	0.035	0.141	1
DDX24	0.000895996	0.4661	0.557	0.31	1
ARL4A	0.00103481	0.551367	0.456	0.211	1
BTG2	0.00105575	-0.58329	0.311	0.493	1
TRIP4	0.00107592	-0.395476	0.022	0.113	1
AC092809.2	0.001082	0.617532	0.136	0	1
MAPKAPK3	0.00109121	-0.264108	0.035	0.141	1
SRRM2	0.00121822	0.499394	0.531	0.31	1
PLD3	0.00132947	0.484587	0.132	0	1
ENTPD1	0.0014009	-0.494418	0.07	0.197	1
HSPA1B	0.00144941	-0.29294	0.579	0.761	1
HNRNPC	0.00147535	0.442466	0.478	0.254	1
XAF1	0.00153644	0.636407	0.298	0.113	1
CLDN4	0.00163215	0.455026	0.127	0	1
MIS18BP1	0.00165614	0.386387	0.364	0.155	1
STK4	0.00182465	0.482108	0.259	0.085	1
RBM25	0.00183277	0.394756	0.469	0.239	1
ATF6	0.00183656	0.507714	0.202	0.042	1
MTR	0.00189419	-0.427469	0.048	0.155	1
EGR1	0.00189577	-0.740637	0.32	0.465	1
RPS23	0.00194185	0.277793	0.925	0.761	1
DBF4	0.00201907	0.534111	0.149	0.014	1
HES4	0.00202044	0.757297	0.232	0.07	1
SERBP1	0.00202654	0.430327	0.513	0.282	1
PILRA	0.00203833	0.438754	0.175	0.028	1
PAK1	0.00205154	0.438781	0.452	0.225	1
PSMB3	0.00208614	-0.444569	0.211	0.38	1
TAGLN2	0.00215561	-0.438189	0.368	0.535	1
CALM1	0.00223503	0.280539	0.811	0.563	1
NR4A1	0.00231395	-0.373418	0.504	0.62	1
TRAF1	0.00231615	-0.46026	0.066	0.183	1
DNAJA4	0.00233586	-0.563543	0.048	0.155	1
GEM	0.00234629	-0.334142	0.026	0.113	1
GNA13	0.0023902	0.496586	0.215	0.056	1
CCL4	0.00244433	-0.572175	0.496	0.62	1
ABCA1	0.00245396	0.416387	0.118	0	1
CREBRF	0.0024671	0.426683	0.175	0.028	1
GNG5	0.00249995	0.426214	0.509	0.268	1
SOD1	0.00252199	0.452016	0.333	0.141	1
PTMAP5	0.00253373	-0.475319	0.338	0.479	1
RPL41	0.00262682	-0.384258	0.544	0.676	1
CBX3	0.00272743	-0.362133	0.456	0.62	1
RBM39	0.00278569	0.387413	0.75	0.563	1
FCER1G	0.00280017	0.360672	0.75	0.507	1
P4HA1	0.00300556	0.439023	0.114	0	1
RPS24	0.0031708	0.26867	0.895	0.746	1
ATP5PD	0.00323678	-0.341792	0.316	0.479	1
OSER1	0.00325317	0.524193	0.211	0.056	1
HEIH	0.00344508	0.490576	0.184	0.042	1
LYZ	0.00360875	-0.408951	0.886	0.93	1
CFD	0.00367857	0.479416	0.11	0	1
TXN2	0.00380153	0.439182	0.246	0.085	1
CA2	0.0038743	-0.584601	0.092	0.211	1
ITM2B	0.00389069	0.353318	0.816	0.69	1
PRNP	0.00390287	0.600061	0.219	0.07	1
STIP1	0.00395013	0.393008	0.162	0.028	1
FBXW2	0.00430626	-0.336831	0.044	0.141	1
RPL18AP3	0.00446561	-0.332912	0.246	0.408	1
RPP38	0.00449932	0.384205	0.105	0	1
ABCE1	0.00449932	0.381381	0.105	0	1
GPATCH2L	0.00449932	0.380141	0.105	0	1
ENSA	0.00455094	-0.584791	0.132	0.254	1
HERPUD1	0.00456771	0.417073	0.816	0.732	1
TBCA	0.00467127	-0.402959	0.215	0.366	1
NCF2	0.00467458	0.459031	0.294	0.127	1
MS4A7	0.00470258	0.513301	0.36	0.183	1
EIF3A	0.00474121	0.327592	0.658	0.437	1
IFRD1	0.0048763	0.396908	0.228	0.07	1
RMDN1	0.00502997	-0.356981	0.031	0.113	1
PLAU	0.00505384	-0.453299	0.11	0.239	1
SMIM26	0.00507742	0.321254	0.241	0.085	1
RPL9P9	0.00509013	-0.319298	0.355	0.493	1
VAV3	0.00510502	0.400602	0.132	0.014	1
AVPI1	0.00510504	0.485011	0.132	0.014	1
CIB1	0.00515096	-0.465311	0.18	0.324	1
NSMCE3	0.00520884	0.387525	0.158	0.028	1
CYCS	0.00522516	0.44593	0.491	0.282	1
EPB41	0.00529485	0.477557	0.175	0.042	1
LAMP3	0.00529551	-0.493719	0.031	0.113	1
NFKBIA	0.00531538	-0.349178	0.89	0.972	1
USP36	0.00537683	0.46314	0.219	0.07	1
PRDX1	0.00544467	-0.518384	0.303	0.451	1
MTATP8P2	0.00549985	0.339741	0.101	0	1
RILPL2	0.0055757	0.587242	0.412	0.254	1
LAP3	0.00560525	-0.51692	0.219	0.352	1
RPL36AL	0.00561945	0.420379	0.5	0.324	1
TUBA1B	0.00562952	-0.387178	0.627	0.817	1
GNAS	0.00565379	0.323573	0.618	0.394	1
C15orf48	0.00570442	-0.56904	0.461	0.577	1
FAM120AOS	0.0058255	-0.481174	0.057	0.155	1
ZBTB1	0.00589952	0.475715	0.197	0.056	1
GSN	0.00597799	-0.554684	0.211	0.338	1
PLSCR1	0.0060834	-0.413169	0.298	0.451	1
PHF20	0.0061037	0.409506	0.175	0.042	1
HSP90AB3P	0.00611941	-0.472228	0.329	0.465	1
PABPC1P3	0.00619807	0.382738	0.206	0.056	1
NDUFS4	0.00631254	0.439173	0.211	0.07	1
ATP1B3	0.00646014	0.511626	0.285	0.127	1
MCOLN1	0.00648893	-0.286604	0.031	0.113	1
MYL12A	0.00649644	-0.293941	0.425	0.577	1
NACA	0.00658344	0.37065	0.649	0.479	1
JMY	0.00658926	0.432516	0.211	0.07	1
NXF1	0.00680043	-0.341375	0.066	0.169	1
RUNX3	0.00685424	-0.449778	0.048	0.141	1
CCDC91	0.00690556	0.283657	0.154	0.028	1
CD1C	0.00719366	0.581135	0.364	0.197	1
NBR1	0.00730763	-0.261941	0.039	0.127	1
ASAH1	0.00732197	0.460436	0.408	0.225	1
BLVRB	0.00753788	0.446716	0.145	0.028	1
KBTBD8	0.00756251	0.372897	0.123	0.014	1
CDK11B	0.00765172	0.649748	0.263	0.113	1
ACSL3	0.00787258	0.497462	0.189	0.056	1
ARPC1B	0.00820632	-0.408566	0.268	0.394	1
A2M	0.00822126	0.346757	0.268	0.113	1
FLT3	0.00826313	0.384415	0.145	0.028	1
RAC2	0.00828605	0.434132	0.184	0.056	1
AL590867.2	0.00847578	-0.32159	0.136	0.268	1
UQCRH	0.00855338	0.356256	0.417	0.225	1
YBX1	0.00861331	0.346464	0.789	0.634	1
HSPA8	0.00862178	-0.460596	0.526	0.662	1
KNG1	0.00862652	0.340513	0.118	0.014	1
ADA2	0.00875657	0.37472	0.145	0.028	1
CLEC12A	0.00882917	0.34819	0.145	0.028	1
JAK1	0.00888527	0.348905	0.447	0.268	1
C3orf58	0.00914663	0.382587	0.167	0.042	1
RAD21	0.00915794	0.42125	0.329	0.169	1
THEMIS2	0.0092453	0.442652	0.246	0.099	1
MTRNR2L1	0.00937069	0.554947	0.175	0.056	1
FXYD4	0.00942959	0.360177	0.145	0.028	1
TMED9	0.00944455	-0.457244	0.101	0.211	1
SNX29	0.00950377	0.378258	0.167	0.042	1
HSPA9	0.00967978	0.416472	0.342	0.169	1
PGGT1B	0.00972002	-0.370024	0.035	0.113	1
LIPA	0.00983512	0.38798	0.114	0.014	1
NFKB1	0.00996307	0.48344	0.276	0.127	1
EZR	0.01039	0.599767	0.57	0.437	1
PRPF38B	0.0104188	0.433032	0.285	0.127	1
ACTR3	0.0106958	-0.359438	0.408	0.507	1
ATP5MC2	0.0107218	-0.322238	0.469	0.606	1
LTC4S	0.0109014	0.444764	0.136	0.028	1
CUBN	0.0110703	0.357496	0.114	0.014	1
LPAR6	0.0110822	0.27244	0.474	0.268	1
TBL1X	0.0112982	0.402055	0.162	0.042	1
UBE2D1	0.0113244	0.333877	0.184	0.056	1
TCEA1P2	0.0114096	-0.301791	0.044	0.127	1
CYTOR	0.01152	-0.425852	0.066	0.155	1
AKAP9	0.0115882	0.318701	0.443	0.254	1
CCNH	0.0116871	0.411215	0.241	0.099	1
MT-TF	0.0117409	0.314574	0.136	0.028	1
PNN	0.01176	0.288159	0.342	0.169	1
BST2	0.0120021	0.314174	0.162	0.042	1
PKIB	0.012336	-0.448617	0.228	0.352	1
METTL7A	0.0123526	0.419875	0.197	0.07	1
RPS15A	0.0125329	0.272983	0.715	0.549	1
USP3	0.0127207	0.414758	0.132	0.028	1
NDUFA3	0.0129004	0.363124	0.377	0.211	1
ITGB2	0.0131536	-0.380954	0.368	0.479	1
ZFP36L2	0.0132715	0.404003	0.57	0.394	1
PLA1A	0.0133217	-0.484921	0.066	0.155	1
FCHSD2	0.0133875	0.36983	0.154	0.042	1
VIM	0.0134467	-0.307641	0.702	0.789	1
NOL8	0.0135327	0.347862	0.338	0.169	1
LITAF	0.0135351	-0.392272	0.627	0.69	1
CWF19L2	0.0136635	0.401695	0.215	0.085	1
RYBP	0.0136808	0.289061	0.219	0.085	1
PHB2	0.0136964	0.368065	0.132	0.028	1
ATP5F1D	0.0137587	0.399407	0.259	0.113	1
NDUFB9	0.0141346	-0.396366	0.193	0.31	1
TMEM173	0.0141397	-0.458773	0.105	0.211	1
CLTA	0.0142999	0.256942	0.272	0.113	1
NDUFS5	0.0143032	0.363761	0.307	0.155	1
CLEC7A	0.0143462	-0.346466	0.224	0.352	1
LY6E	0.0144509	0.484053	0.263	0.127	1
IL16	0.0145703	-0.455672	0.066	0.155	1
HPRT1	0.0147006	-0.334545	0.066	0.155	1
VCAM1	0.0148516	-0.491633	0.057	0.141	1
RPL35A	0.0150992	0.292195	0.842	0.704	1
TUBA1A	0.0151279	-0.451587	0.439	0.563	1
SAFB2	0.0151976	0.450505	0.206	0.085	1
LPP	0.0153181	0.333427	0.105	0.014	1
PLP2	0.0154698	-0.297776	0.11	0.225	1
DNAJC10	0.0155951	0.274952	0.132	0.028	1
FCGR2B	0.0156409	-0.459495	0.32	0.451	1
DSC2	0.015848	-0.308065	0.083	0.183	1
C20orf27	0.0160227	0.313187	0.105	0.014	1
CLIC2	0.0160701	-0.472574	0.101	0.197	1
PPP1CB	0.0163402	0.328881	0.298	0.141	1
RHOQ	0.0164983	0.376742	0.149	0.042	1
ARL4C	0.01652	0.490923	0.632	0.563	1
HIST1H2AC	0.0166135	-0.276844	0.057	0.141	1
SNHG8	0.0166485	-0.276255	0.465	0.563	1
TOP1	0.0166876	0.443962	0.272	0.127	1
CKLF	0.0167165	-0.378055	0.294	0.423	1
STXBP2	0.0167557	0.327899	0.105	0.014	1
ILK	0.0170396	0.264701	0.127	0.028	1
NDUFA8	0.0173169	0.291244	0.127	0.028	1
RPL12	0.0174586	0.255987	0.772	0.718	1
EIF4G2	0.0175134	-0.368205	0.289	0.408	1
PTGES3	0.017721	0.37129	0.272	0.127	1
KPNA1	0.0178006	-0.302088	0.039	0.113	1
CHRAC1	0.017962	-0.279408	0.075	0.169	1
UPF2	0.018031	0.38392	0.298	0.155	1
PABPC4	0.018107	0.379954	0.566	0.408	1
LSM4	0.0181616	0.431854	0.123	0.028	1
IPO7	0.0181726	0.295788	0.127	0.028	1
METAP2	0.0182681	0.309616	0.259	0.113	1
RPL22	0.0183137	0.272481	0.759	0.577	1
ID2	0.0183525	0.390912	0.64	0.493	1
MAX	0.0183746	-0.423742	0.11	0.211	1
RPS12	0.0184274	0.299545	0.785	0.634	1
ILF3-AS1	0.018449	0.408168	0.149	0.042	1
DICER1	0.0187238	0.286046	0.149	0.042	1
WDR82	0.0194354	0.330107	0.101	0.014	1
PSMB6	0.0199087	0.335809	0.189	0.07	1
FAM210A	0.0199249	0.394647	0.193	0.07	1
CHMP2B	0.0200043	0.38418	0.246	0.113	1
CD84	0.0205026	0.432472	0.167	0.056	1
ST13	0.0206032	0.313172	0.39	0.211	1
U62317.5	0.0206691	-0.279481	0.048	0.127	1
MEA1	0.0206832	0.251872	0.101	0.014	1
UBE2Q1	0.0208301	0.359262	0.123	0.028	1
KIFAP3	0.020869	-0.290752	0.048	0.127	1
ACAP2	0.0210552	0.313763	0.32	0.169	1
FXR1	0.0212619	0.434281	0.25	0.127	1
MIR155HG	0.0213542	-0.426095	0.088	0.183	1
SKIL	0.0216144	-0.358394	0.329	0.451	1
NASP	0.0216853	0.278324	0.145	0.042	1
PIK3C3	0.0218077	-0.440685	0.061	0.141	1
SYNGR2	0.0219983	-0.365195	0.289	0.394	1
CYTIP	0.0220802	-0.357009	0.237	0.352	1
HLA-C	0.0220819	0.265897	0.645	0.465	1
NAGK	0.0221595	0.396557	0.219	0.099	1
HCAR2	0.0223111	0.282132	0.149	0.042	1
SLC12A1	0.0225544	0.328071	0.123	0.028	1
RNF168	0.0229676	0.434821	0.162	0.056	1
IFIH1	0.0229909	0.333542	0.145	0.042	1
PRRC2C	0.0230721	0.422769	0.434	0.31	1
RANBP1	0.0230953	-0.323314	0.079	0.169	1
TNFAIP2	0.0233271	-0.485623	0.206	0.31	1
SMARCA2	0.0234978	0.305524	0.145	0.042	1
PRMT2	0.0236207	-0.371986	0.206	0.324	1
FAM177A1	0.0236889	0.461916	0.197	0.085	1
GPX1	0.0240663	0.253076	0.829	0.761	1
DPYD	0.0240761	-0.28704	0.07	0.155	1
LRMP	0.0242322	-0.372831	0.101	0.197	1
FTH1P10	0.0242836	-0.256675	0.228	0.366	1
CEBPB	0.0244753	0.409555	0.346	0.197	1
SPAG9	0.0244928	0.363521	0.184	0.07	1
RNF13	0.0247564	0.285048	0.246	0.113	1
STOM	0.024811	-0.459841	0.053	0.127	1
PSMD12	0.0248545	-0.407646	0.061	0.141	1
NDUFA13	0.0248906	-0.321555	0.219	0.338	1
AKAP12	0.0252816	0.403814	0.14	0.042	1
NFKBIZ	0.0254523	-0.476218	0.675	0.704	1
PRPF40A	0.0255403	0.261281	0.601	0.451	1
AC005912.1	0.0256068	-0.392302	0.224	0.338	1
HSP90AA2P	0.0257645	-0.355032	0.281	0.394	1
NOSIP	0.0258378	0.306853	0.118	0.028	1
SNRPB2	0.0259511	0.359762	0.325	0.183	1
ITGA4	0.0261978	-0.368007	0.189	0.296	1
SRPRA	0.026308	0.34847	0.202	0.085	1
EMP3	0.0263152	0.304006	0.377	0.211	1
RANBP2	0.0267012	0.392351	0.263	0.127	1
CNN2	0.0270186	-0.307385	0.158	0.268	1
PPIB	0.0271533	-0.336295	0.263	0.38	1
DUSP11	0.0273171	-0.309154	0.061	0.141	1
FEZ2	0.027377	0.331008	0.14	0.042	1
IQGAP2	0.0282646	0.355051	0.219	0.099	1
NCBP2-AS2	0.0284804	-0.289503	0.044	0.113	1
LGALS9	0.028615	-0.368851	0.14	0.239	1
TMEM59	0.0288614	0.340285	0.197	0.085	1
CCDC112	0.0290863	0.291595	0.184	0.07	1
CLN8	0.0294517	0.348149	0.136	0.042	1
TM9SF2	0.0298904	-0.277423	0.044	0.113	1
MSL3	0.0298974	0.27834	0.162	0.056	1
PIN4	0.0304962	-0.270321	0.061	0.141	1
TOMM7	0.0307049	0.373914	0.443	0.31	1
SNRPN	0.031015	0.277752	0.114	0.028	1
CAT	0.0322283	0.276147	0.254	0.127	1
SPCS3	0.0325325	-0.314821	0.127	0.225	1
MAN1A1	0.0327398	-0.31674	0.101	0.197	1
IFIT2	0.0330069	0.71015	0.114	0.028	1
PPP1R15B	0.0331647	-0.293875	0.154	0.254	1
SAV1	0.0333016	-0.382298	0.066	0.141	1
SQLE	0.0334004	-0.278486	0.053	0.127	1
UBE2L6	0.0334404	0.281391	0.162	0.056	1
PKM	0.0334966	-0.385552	0.219	0.324	1
PHLDA1	0.0337369	0.412359	0.136	0.042	1
CYB5R4	0.0338765	0.329228	0.11	0.028	1
AMZ2P1	0.0343273	0.26603	0.158	0.056	1
SPCS1	0.0347323	0.321469	0.285	0.155	1
DNAJB14	0.0348866	-0.353819	0.057	0.127	1
C19orf53	0.0349665	0.318355	0.175	0.07	1
CPPED1	0.0350699	-0.414646	0.096	0.183	1
NINJ1	0.0351099	0.312559	0.351	0.197	1
UGT2B7	0.0364098	-0.32041	0.127	0.225	1
RPS13P2	0.0366363	-0.279669	0.127	0.225	1
COX7A2	0.0366438	0.259458	0.443	0.296	1
ARRDC3	0.0371969	0.314432	0.11	0.028	1
SF3B5	0.0376555	0.253659	0.285	0.155	1
DDX27	0.0377849	0.253511	0.311	0.169	1
DCXR	0.0378646	0.337333	0.211	0.099	1
ALDH2	0.0379877	-0.399457	0.193	0.296	1
CAST	0.0383673	0.311438	0.456	0.296	1
ANXA1	0.0385014	-0.332582	0.456	0.535	1
PSIP1	0.0386105	0.264024	0.175	0.07	1
PEA15	0.0389277	-0.329874	0.298	0.408	1
PSME2	0.0390582	-0.468435	0.219	0.31	1
PSAP	0.0393409	0.414813	0.697	0.62	1
NFKBIE	0.0396137	-0.450597	0.114	0.197	1
MPG	0.0396304	-0.34794	0.057	0.127	1
ACTG1	0.0403512	-0.310167	0.596	0.634	1
TIPARP	0.0404512	0.431179	0.478	0.352	1
HHEX	0.040735	0.324042	0.127	0.042	1
RASSF2	0.0411026	0.264798	0.11	0.028	1
POR	0.0416199	-0.305837	0.048	0.113	1
VPS35	0.0422126	-0.363063	0.193	0.296	1
WBP11	0.0427614	0.277807	0.241	0.127	1
AIG1	0.0431385	0.298476	0.149	0.056	1
DDIT4	0.0431678	0.40943	0.377	0.254	1
JPX	0.0432245	0.321319	0.105	0.028	1
YWHAZ	0.0434565	-0.27579	0.364	0.479	1
CBX5	0.043894	0.304826	0.105	0.028	1
SNX10	0.0438967	0.370544	0.241	0.127	1
PRDM1	0.0440573	-0.579517	0.211	0.296	1
GLYR1	0.0442962	-0.252774	0.048	0.113	1
HCLS1	0.044418	-0.30153	0.211	0.31	1
UBLCP1	0.0444569	-0.289462	0.079	0.155	1
LSM3	0.0447193	-0.338763	0.154	0.254	1
EVL	0.0449148	0.274416	0.105	0.028	1
HBEGF	0.0449967	0.329096	0.351	0.211	1
XRN1	0.0451395	0.251571	0.149	0.056	1
ARRB2	0.0452644	0.292487	0.189	0.085	1
COPS3	0.046035	-0.266789	0.057	0.127	1
MINOS1	0.0460782	-0.42117	0.206	0.296	1
ZBTB21	0.0463068	0.286342	0.105	0.028	1
GPAT3	0.0464381	-0.315179	0.079	0.155	1
DNAJC15	0.0465916	0.325745	0.289	0.169	1
POLR2K	0.0473387	0.388257	0.123	0.042	1
CD47	0.0481335	0.256815	0.149	0.056	1
FKBP1A	0.0485181	-0.37515	0.224	0.31	1
SCAND1	0.0485362	0.300917	0.18	0.085	1
GGTA1P	0.0486075	0.311573	0.259	0.141	1
C8orf33	0.0492	0.270728	0.105	0.028	1
DNAJB4	0.0498603	-0.30686	0.162	0.254	1
SAP18	0.0500126	0.27588	0.276	0.155	1
LUC7L3	0.0505491	0.363467	0.281	0.169	1
TMEM156	0.0505973	0.412775	0.101	0.028	1
RSRC2	0.0507306	0.358624	0.439	0.31	1
HIST1H1D	0.0508818	-0.340323	0.088	0.169	1
ATP1A1	0.0515311	-0.37822	0.303	0.408	1
ZNHIT1	0.051733	0.319881	0.18	0.085	1
C1QC	0.0520609	0.462741	0.14	0.056	1
COX7A2L	0.0521495	0.253432	0.184	0.085	1
IFI44L	0.0521636	0.258862	0.101	0.028	1
TIA1	0.0530332	0.280947	0.145	0.056	1
UBAP1	0.0530926	0.356495	0.118	0.042	1
FPR1	0.0534459	-0.375874	0.184	0.282	1
DBI	0.0540046	-0.268365	0.557	0.648	1
FLII	0.054167	-0.31943	0.136	0.225	1
ROCK2	0.0543975	0.264683	0.145	0.056	1
IMP3	0.0543975	0.258712	0.145	0.056	1
EIF2S3	0.0545889	0.258798	0.101	0.028	1
GK	0.0548098	-0.266216	0.101	0.183	1
PLEK	0.0548159	-0.296549	0.702	0.732	1
SUPT4H1	0.0552372	0.287425	0.303	0.183	1
CXCL1	0.0554179	0.288916	0.101	0.028	1
CACUL1	0.0555026	0.266558	0.123	0.042	1
MRPL13	0.0557401	-0.313779	0.083	0.155	1
KRT10	0.0557918	0.32034	0.215	0.113	1
RHOG	0.0565361	-0.365785	0.206	0.296	1
LRRK2	0.0566493	0.252756	0.123	0.042	1
RNASE6	0.0569058	0.308923	0.368	0.254	1
CCDC50	0.057093	0.250069	0.254	0.141	1
PTPN22	0.0571075	0.279755	0.101	0.028	1
TMX1	0.0573398	0.257164	0.162	0.07	1
CIITA	0.0574246	0.261936	0.123	0.042	1
NABP1	0.0579497	-0.364422	0.202	0.296	1
TXNIP	0.0579552	0.322206	0.684	0.577	1
ARF6	0.0581483	-0.36317	0.175	0.268	1
FAM118A	0.0582088	0.268013	0.123	0.042	1
LYST	0.0583167	0.404627	0.224	0.127	1
PTGS2	0.0584488	-0.360573	0.175	0.268	1
SLAMF7	0.0585456	-0.313333	0.127	0.211	1
PCMTD1	0.0588767	0.38865	0.193	0.099	1
RPL22L1	0.0596575	0.322144	0.18	0.085	1
SERPINB1	0.0596854	-0.340946	0.259	0.352	1
CFL1	0.0596876	-0.361039	0.566	0.592	1
S100A4	0.0596945	0.267028	0.754	0.634	1
NFE2L2	0.0598292	0.295891	0.605	0.479	1
ORMDL1	0.0614394	0.30361	0.14	0.056	1
MAL	0.0614394	0.293269	0.14	0.056	1
ARHGAP18	0.0619068	0.311878	0.232	0.127	1
TAX1BP3	0.0620261	-0.303135	0.061	0.127	1
DAD1	0.0625566	-0.393918	0.228	0.31	1
IRF7	0.0626305	0.265026	0.118	0.042	1
IL4I1	0.0634674	-0.341789	0.061	0.127	1
NPM1P27	0.0635499	-0.333811	0.171	0.254	1
TGFB1	0.0637922	0.28814	0.114	0.042	1
KCTD12	0.063899	0.271196	0.329	0.211	1
DNAJB6	0.064371	0.329483	0.346	0.225	1
CMAS	0.0649306	-0.281258	0.053	0.113	1
NPAT	0.0649363	-0.254347	0.061	0.127	1
SFSWAP	0.0656656	0.255172	0.118	0.042	1
ANKRD12	0.065717	0.296289	0.316	0.197	1
TMEM167A	0.0662178	0.251626	0.14	0.056	1
ANKIB1	0.0665547	0.252822	0.118	0.042	1
CBWD1	0.0665547	-0.281825	0.083	0.155	1
PET100	0.0669384	-0.270489	0.061	0.127	1
MBP	0.0669449	0.306552	0.171	0.085	1
SMIM7	0.0670029	-0.279209	0.083	0.155	1
BORCS7	0.0672195	0.292139	0.136	0.056	1
JAML	0.0673066	-0.398253	0.325	0.394	1
CSRNP1	0.0673138	-0.54521	0.149	0.225	1
SELENOP	0.0680656	0.536494	0.136	0.056	1
MYD88	0.0681417	-0.434112	0.11	0.183	1
CD52	0.068974	0.457795	0.399	0.296	1
NDUFB5	0.0696847	0.353013	0.175	0.085	1
ZNF706	0.0704829	0.283703	0.298	0.183	1
SHTN1	0.0707094	0.272201	0.246	0.141	1
NSD1	0.0710962	0.27826	0.136	0.056	1
SSR1	0.0734745	-0.288187	0.219	0.296	1
METTL9	0.0735487	0.257967	0.154	0.07	1
SLC25A3	0.0736784	0.258372	0.368	0.239	1
AC099560.2	0.0737681	-0.318138	0.307	0.38	1
TCEA1	0.0743433	-0.283179	0.237	0.324	1
ESF1	0.0746943	0.256215	0.136	0.056	1
GNPTAB	0.0761891	-0.36169	0.066	0.127	1
LGALS8	0.076565	0.256459	0.114	0.042	1
MYDGF	0.0766248	-0.333923	0.123	0.197	1
EFCAB14	0.0767984	0.256473	0.132	0.056	1
ZFP36L1	0.0770933	-0.261142	0.605	0.662	1
DUSP3	0.0773009	-0.313711	0.066	0.127	1
HSCB	0.0778617	-0.303796	0.066	0.127	1
TXNL1	0.0782897	0.283734	0.149	0.07	1
RNF7	0.0789146	0.298089	0.189	0.099	1
SF3B1	0.0793067	0.275011	0.465	0.324	1
COTL1	0.0802994	-0.435881	0.496	0.521	1
PSMA3-AS1	0.0809168	0.351343	0.127	0.056	1
NUCB2	0.081395	0.281199	0.228	0.127	1
DAB2	0.0815092	0.428986	0.25	0.155	1
MT-TM	0.0815809	0.265268	0.154	0.07	1
PDCD4	0.0816697	0.315642	0.167	0.085	1
ILF3	0.0825221	0.282663	0.241	0.141	1
CCNL1	0.0838185	0.316015	0.768	0.746	1
IRS2	0.0839302	0.327915	0.167	0.085	1
AC025164.1	0.0840354	-0.52748	0.088	0.155	1
RAB2A	0.0842693	0.279958	0.32	0.211	1
RIPK2	0.0846168	-0.27342	0.702	0.69	1
ASCC3	0.0848596	-0.521255	0.149	0.225	1
CEP63	0.0851672	0.295379	0.11	0.042	1
AC034236.1	0.0853613	-0.270615	0.101	0.169	1
CD1E	0.0857162	0.395568	0.25	0.155	1
PSMC6	0.0861055	-0.269802	0.136	0.211	1
MED13	0.0863011	0.253973	0.11	0.042	1
LSG1	0.0865556	-0.336414	0.057	0.113	1
CUL5	0.0867685	-0.265	0.11	0.183	1
SLC2A3	0.0870658	-0.455554	0.228	0.296	1
CEP57	0.0874472	0.310357	0.11	0.042	1
MSR1	0.0875936	0.349747	0.18	0.099	1
GPR132	0.088529	-0.279774	0.057	0.113	1
TNFSF10	0.0887023	-0.27376	0.294	0.38	1
LGALS1	0.088885	0.300289	0.566	0.437	1
YBX3	0.089244	-0.290839	0.325	0.394	1
ZNF317	0.0895331	-0.302346	0.101	0.169	1
RNF44	0.0895622	0.30813	0.167	0.085	1
HDLBP	0.0897761	0.266354	0.11	0.042	1
NAA38	0.0905397	-0.274076	0.123	0.197	1
PLGRKT	0.0909592	-0.320942	0.079	0.141	1
PAXBP1	0.0914887	0.297885	0.127	0.056	1
SMCHD1	0.0918047	0.312485	0.272	0.169	1
PNPLA8	0.0942873	0.253784	0.237	0.141	1
GLA	0.0951337	-0.311342	0.263	0.338	1
GRPEL1	0.0951989	0.261419	0.11	0.042	1
ARHGAP25	0.0958445	-0.270839	0.088	0.155	1
PRDX5	0.0960329	-0.274717	0.202	0.282	1
SP110	0.0965752	-0.265909	0.215	0.296	1
YWHAB	0.0968674	0.278149	0.553	0.465	1
LMNA	0.0976001	-0.377213	0.092	0.155	1
KCTD20	0.0978882	0.266457	0.105	0.042	1
CFLAR	0.0989368	0.295794	0.395	0.282	1
ZMAT2	0.100119	0.294246	0.18	0.099	1
CLEC10A	0.102238	-0.269781	0.395	0.493	1
MYADM	0.103611	-0.34713	0.224	0.296	1
RPL23AP2	0.10423	-0.358054	0.118	0.183	1
CDC40	0.104614	0.260849	0.162	0.085	1
OTUD1	0.105021	-0.269226	0.25	0.338	1
SGK1	0.105713	-0.320781	0.697	0.718	1
HNRNPH3	0.105986	0.329765	0.224	0.141	1
CCDC107	0.107186	0.315198	0.206	0.127	1
RPS10	0.107489	-0.330359	0.294	0.366	1
HSD17B11	0.108312	0.262587	0.197	0.113	1
VDAC1	0.108887	0.2592	0.351	0.254	1
HLA-DOA	0.109057	-0.283416	0.154	0.225	1
NDUFB11	0.110292	0.275231	0.294	0.197	1
RBM17	0.110483	-0.275392	0.215	0.296	1
GAPT	0.110551	0.322463	0.193	0.113	1
SYAP1	0.111985	0.45213	0.421	0.324	1
BATF3	0.112441	0.275311	0.101	0.042	1
HECTD1	0.113441	-0.433454	0.132	0.197	1
DDX52	0.114268	0.250439	0.105	0.042	1
ARPC4	0.117329	0.269459	0.171	0.099	1
HLA-DMB	0.117367	-0.276726	0.693	0.718	1
LSM10	0.117725	-0.262955	0.105	0.169	1
TNF	0.119036	-0.348705	0.105	0.169	1
PRPF4B	0.120105	0.394924	0.281	0.197	1
CSTB	0.120202	0.282122	0.469	0.366	1
HNRNPH1	0.120518	-0.326688	0.175	0.239	1
IDI1	0.120604	-0.489004	0.149	0.211	1
AC091271.1	0.126161	0.290744	0.101	0.042	1
ZCCHC6	0.126453	0.321905	0.136	0.07	1
DDX3X	0.12669	-0.295439	0.167	0.239	1
LAMTOR1	0.126793	-0.296899	0.193	0.268	1
HNRNPUL1	0.1282	0.330984	0.118	0.056	1
DDX46	0.128303	0.30155	0.158	0.085	1
TRIM38	0.128783	-0.252206	0.092	0.155	1
NUCB1	0.12956	-0.253446	0.061	0.113	1
EIF2AK2	0.130714	0.277635	0.189	0.113	1
NCOR1	0.130851	-0.262999	0.276	0.338	1
EIF3J	0.13103	0.264087	0.373	0.282	1
MAF	0.131969	0.306511	0.118	0.056	1
PHF14	0.133359	0.274467	0.171	0.099	1
PRKRIP1	0.135265	0.383124	0.193	0.127	1
CSF1R	0.135673	0.276536	0.189	0.113	1
MRPS31	0.135823	0.266051	0.118	0.056	1
LGMN	0.136768	-0.36689	0.088	0.141	1
XRCC1	0.136855	-0.295344	0.075	0.127	1
ITSN2	0.138009	0.286114	0.557	0.479	1
RC3H1	0.138324	0.309981	0.167	0.099	1
NMT1	0.138673	-0.270397	0.211	0.282	1
LIMD2	0.141191	-0.371246	0.189	0.254	1
CCR7	0.141331	-0.495528	0.123	0.183	1
MPLKIP	0.142422	0.252532	0.114	0.056	1
SLC25A11	0.142896	-0.313549	0.075	0.127	1
SEC13	0.142996	-0.297121	0.145	0.211	1
LILRB2	0.146224	-0.304487	0.136	0.197	1
SERPING1	0.146296	-0.314106	0.066	0.113	1
DUSP10	0.147178	-0.328797	0.167	0.225	1
MGST2	0.147246	0.257669	0.149	0.085	1
PSENEN	0.149869	-0.2626	0.11	0.169	1
SAMSN1	0.150678	0.318373	0.417	0.324	1
HACD4	0.15181	0.288155	0.197	0.127	1
CYP20A1	0.152531	0.262438	0.114	0.056	1
APIP	0.153025	-0.302405	0.066	0.113	1
PSMA5	0.154991	-0.298876	0.066	0.113	1
WAPL	0.15687	-0.310178	0.149	0.211	1
TAOK1	0.15909	2.72805	0.189	0.113	1
XIAP	0.161172	-0.369313	0.127	0.183	1
GBP2	0.162268	-0.25275	0.088	0.141	1
SELENOK	0.162536	-0.256819	0.496	0.549	1
UTRN	0.163463	-0.463913	0.171	0.225	1
EAPP	0.164306	-0.290208	0.127	0.183	1
TRIR	0.166355	-0.266439	0.114	0.169	1
LMO2	0.166846	-0.415117	0.088	0.141	1
ORAI1	0.167773	-0.262016	0.088	0.141	1
ENO1	0.168324	-0.332569	0.377	0.408	1
CHD2	0.168867	-0.310314	0.224	0.282	1
MIER1	0.170705	0.250693	0.211	0.141	1
OTUB1	0.171402	-0.291096	0.114	0.169	1
EPB41L3	0.172478	-0.257428	0.066	0.113	1
STK17A	0.176769	0.254435	0.162	0.099	1
APLP2	0.179148	0.264711	0.469	0.38	1
PPIA	0.180213	-0.271753	0.575	0.592	1
VASP	0.182085	-0.38951	0.149	0.197	1
ABCF1	0.183308	0.279812	0.228	0.155	1
CLINT1	0.184732	-0.380866	0.232	0.282	1
SNRNP27	0.18542	-0.311649	0.114	0.169	1
ARL6IP5	0.187732	-0.251847	0.447	0.493	1
ZNF184	0.188051	0.284203	0.11	0.056	1
KLF10	0.188277	0.250278	0.368	0.282	1
PRKAR1A	0.190381	-0.292721	0.14	0.197	1
HES1	0.191024	0.281477	0.421	0.324	1
MT-TV	0.194606	-0.291678	0.346	0.408	1
PTPN1	0.194833	-0.27465	0.228	0.282	1
PDAP1	0.195172	-0.300214	0.092	0.141	1
NDUFA2	0.200127	0.252827	0.298	0.225	1
LILRB1	0.201272	-0.282842	0.11	0.155	1
TES	0.204012	0.318848	0.184	0.127	1
MIR4458HG	0.207684	-0.290036	0.079	0.127	1
THBS1	0.211767	0.255153	0.105	0.056	1
RBPJ	0.212793	-0.253883	0.303	0.352	1
HDGF	0.215521	-0.328336	0.136	0.183	1
BAX	0.220616	-0.256629	0.132	0.183	1
SF3B6	0.220972	-0.29036	0.202	0.254	1
SHOC2	0.222846	0.273991	0.25	0.183	1
DDIT3	0.229209	-0.2847	0.294	0.338	1
WASHC4	0.230292	-0.264441	0.096	0.141	1
TCEAL4	0.231706	0.277979	0.232	0.169	1
PPIF	0.235957	0.302003	0.325	0.268	1
PSMA2	0.236461	-0.292928	0.14	0.183	1
ANKRD37	0.237463	-0.546695	0.14	0.183	1
CITED2	0.241	-0.297745	0.167	0.211	1
MKNK2	0.250223	-0.302659	0.096	0.141	1
MTATP6P1	0.255926	0.450113	0.768	0.69	1
PCM1	0.261276	0.257896	0.18	0.127	1
NDUFC2	0.264486	-0.300371	0.088	0.127	1
CD69	0.266581	-0.360351	0.224	0.268	1
JTB	0.272711	0.255427	0.228	0.169	1
RGS19	0.278869	-0.319762	0.145	0.183	1
ETHE1	0.279105	-0.348571	0.079	0.113	1
SRP14	0.27919	0.283716	0.636	0.648	1
TMEM176B	0.285449	-0.327647	0.154	0.197	1
CCAR1	0.294451	-0.313035	0.158	0.197	1
IRF2	0.298261	0.272804	0.145	0.099	1
ICAM1	0.304076	-0.670927	0.298	0.324	1
CCND2	0.309179	-0.32464	0.154	0.197	1
RAB29	0.315174	-0.287666	0.114	0.155	1
ARF4	0.316664	-0.294315	0.215	0.254	1
MTHFD2	0.324368	-0.279201	0.171	0.211	1
SPINT2	0.324452	-0.257092	0.246	0.282	1
UBE2J1	0.325872	-0.274273	0.105	0.141	1
CXCL3	0.329572	0.387705	0.193	0.141	1
TRA2B	0.339512	0.330462	0.482	0.437	1
TNRC6A	0.341475	-0.286491	0.092	0.127	1
HPS1	0.349885	-0.26702	0.11	0.141	1
WIPF1	0.350193	-0.305567	0.149	0.183	1
NDUFA4	0.355818	-0.251584	0.618	0.592	1
NEAT1	0.358971	-0.456318	0.404	0.296	1
NCKAP1L	0.368857	-0.273952	0.211	0.239	1
RASGEF1B	0.372362	-0.260229	0.294	0.324	1
CHML	0.375887	0.276845	0.123	0.085	1
AC073861.1	0.380187	-0.344655	0.193	0.225	1
PICALM	0.381408	-0.351252	0.193	0.225	1
CGAS	0.383109	-0.281483	0.149	0.183	1
C1QA	0.385988	0.337039	0.118	0.085	1
RAB32	0.390008	0.270365	0.215	0.169	1
SPN	0.3968	-0.278146	0.083	0.113	1
PHPT1	0.402344	-0.265977	0.149	0.183	1
TUBA1C	0.434903	-0.262441	0.145	0.169	1
TSC22D1	0.435442	0.289541	0.162	0.127	1
HMGN2	0.456443	0.33473	0.289	0.254	1
AASDHPPT	0.463902	-0.277158	0.088	0.113	1
THBD	0.468429	-0.377326	0.101	0.127	1
FCER1A	0.47407	0.263685	0.478	0.493	1
CSF2RA	0.47842	-0.263045	0.202	0.225	1
ATF5	0.490951	-0.367196	0.092	0.113	1
RFC1	0.521278	-0.263616	0.136	0.155	1
POLK	0.523872	-0.323571	0.11	0.127	1
CRYAB	0.530444	-0.311511	0.39	0.366	1
TMEM160	0.537584	-0.334696	0.132	0.155	1
FAM133B	0.602303	-0.286782	0.127	0.141	1
SP140L	0.610714	-0.252891	0.11	0.127	1
DEFB1	0.612188	-0.325644	0.206	0.211	1
IL1R2	0.643443	-0.433067	0.171	0.183	1
PCBD1	0.651544	-0.354471	0.101	0.113	1
PARK7	0.669697	-0.272861	0.189	0.197	1
TMA16	0.691874	-0.265861	0.118	0.127	1
DYNC1I2	0.720579	-0.259108	0.263	0.268	1
NUB1	0.803201	-0.288613	0.246	0.239	1
ALCAM	0.811481	-0.260965	0.241	0.197	1
PSMA1	0.893431	-0.278149	0.206	0.197	1
IL1RN	0.955478	0.27721	0.158	0.155	1

## Sheet: Plasma
gene_id	p_val	avg_logFC	pct.1	pct.2	p_val_adj
SRP14	0.0002325	-1.49121	0.25	0.941	1
MT2A	0.000433051	-2.79756	0.375	0.941	1
MT1X	0.000876459	-2.31139	0.25	0.941	1
SPP1	0.00117175	-1.99697	0.5	0.941	1
MT1H	0.00147202	-2.18766	0	0.765	1
MT1F	0.00174675	-1.98347	0.125	0.824	1
LPCAT1	0.00223997	1.03688	0.5	0	1
PPP2CA	0.00223997	1.00974	0.5	0	1
NCF4	0.00223997	1.00195	0.5	0	1
HLA-B	0.00314626	1.75563	0.875	0.412	1
TMBIM6	0.00337468	-1.27059	0.25	0.882	1
OST4	0.00381673	-1.6396	0.25	0.824	1
MT-RNR1	0.00482629	0.912826	1	1	1
MT1E	0.00527158	-2.26284	0	0.647	1
MT1G	0.0063858	-2.24889	0.5	0.882	1
SEL1L	0.00741218	0.956546	0.75	0.176	1
SEC31A	0.00864944	1.01945	0.5	0.059	1
FCRL5	0.00938273	-1.21022	0	0.588	1
JCHAIN	0.00964083	-1.5078	0.125	0.824	1
SYNCRIP	0.00990313	1.26426	0.375	0	1
IFI35	0.00990313	1.22044	0.375	0	1
UBE2A	0.00990313	1.08287	0.375	0	1
CBX4	0.00990313	1.00674	0.375	0	1
PSMC2	0.00990313	0.875778	0.375	0	1
CCL5	0.00990313	0.792052	0.375	0	1
EPN2	0.00990313	0.788312	0.375	0	1
RABL6	0.00990313	0.662223	0.375	0	1
RNF20	0.00990313	0.655467	0.375	0	1
IFIH1	0.00990313	0.601647	0.375	0	1
ACTR1A	0.00990313	0.601647	0.375	0	1
COX7C	0.0108826	-1.04126	0.375	0.824	1
RPL31	0.0109621	-0.988496	0.5	0.941	1
MT-ATP8	0.0109621	-1.262	0.625	0.882	1
CXCR4	0.0125384	1.54673	0.625	0.176	1
RPS26	0.0133091	-1.22629	0.375	0.765	1
HSPA8	0.0157032	1.15519	0.875	0.529	1
PAIP2	0.016103	-1.06871	0	0.529	1
CALM2	0.016103	-1.11645	0	0.529	1
NAT8	0.016103	-1.39628	0	0.529	1
NDUFA1	0.017418	-0.962635	0.25	0.765	1
ROMO1	0.0184888	-1.04233	0.125	0.647	1
FKBP2	0.0204728	-1.12939	0.25	0.765	1
HIST1H1D	0.0209477	-1.61382	0.125	0.588	1
RPLP1	0.0225061	-0.564912	1	1	1
LINC00309	0.0252801	1.03222	0.625	0.235	1
MT-RNR2	0.0266038	0.453173	1	1	1
RHOH	0.0267195	0.913426	0.5	0.118	1
TMA7	0.0267389	-0.824394	0	0.471	1
NDUFA6	0.0267389	-0.844042	0	0.471	1
GUSB	0.0267389	-0.871261	0	0.471	1
PSMD8	0.0267389	-0.92631	0	0.471	1
PSME1	0.0267389	-0.930246	0	0.471	1
C4orf48	0.0267389	-0.931539	0	0.471	1
PAPOLA	0.0267389	-0.994778	0	0.471	1
POU2AF1	0.0267389	-1.16286	0	0.471	1
HIST1H2BC	0.0267389	-1.17008	0	0.471	1
IGKV4-1	0.0267389	-2.94506	0	0.471	1
HERPUD1	0.0306554	1.47308	0.75	0.647	1
RPL36	0.0315877	-0.677582	0.375	0.882	1
ATP5F1E	0.0330145	-0.78876	0.375	0.824	1
HIST1H1C	0.0342173	-1.37899	0.375	0.765	1
FTL	0.036617	-0.65831	0.875	1	1
RPL23A	0.0378885	-0.749463	0.625	0.882	1
HIST1H2AE	0.038298	-1.08701	0.125	0.529	1
GADD45B	0.0385802	1.01597	0.75	0.412	1
PMAIP1	0.0400901	1.40699	0.375	0.059	1
PPCDC	0.0400901	1.32666	0.375	0.059	1
SH3KBP1	0.0400901	1.27241	0.375	0.059	1
GTF3A	0.0400901	1.04329	0.375	0.059	1
BASP1	0.0400901	0.699098	0.375	0.059	1
PPIA	0.0401329	-0.88117	0.125	0.588	1
CITED2	0.0401329	-1.00455	0.125	0.588	1
TMEM183A	0.0411337	1.09547	0.25	0	1
SMC2	0.0411337	1.09547	0.25	0	1
MED11	0.0411337	1.01111	0.25	0	1
ZRSR2	0.0411337	1.01111	0.25	0	1
TULP4	0.0411337	0.973699	0.25	0	1
MRPL18	0.0411337	0.943469	0.25	0	1
HINT3	0.0411337	0.892383	0.25	0	1
ZNF22	0.0411337	0.885921	0.25	0	1
OSBPL3	0.0411337	0.878158	0.25	0	1
CMBL	0.0411337	0.85078	0.25	0	1
MAP2K3	0.0411337	0.845189	0.25	0	1
ADTRP	0.0411337	0.845189	0.25	0	1
UQCC1	0.0411337	0.838829	0.25	0	1
AARS	0.0411337	0.838829	0.25	0	1
CEP83	0.0411337	0.830442	0.25	0	1
RAB11FIP1	0.0411337	0.818997	0.25	0	1
ZBTB7A	0.0411337	0.800879	0.25	0	1
TRMT10C	0.0411337	0.78083	0.25	0	1
IFRD1	0.0411337	0.742658	0.25	0	1
RAB10	0.0411337	0.741718	0.25	0	1
SMIM20	0.0411337	0.741718	0.25	0	1
PDS5B	0.0411337	0.741718	0.25	0	1
SERTAD2	0.0411337	0.741718	0.25	0	1
ZBP1	0.0411337	0.741718	0.25	0	1
TAF4B	0.0411337	0.71401	0.25	0	1
CCNDBP1	0.0411337	0.71401	0.25	0	1
BUB3	0.0411337	0.694905	0.25	0	1
ITGA4	0.0411337	0.686242	0.25	0	1
CCND1	0.0411337	0.685903	0.25	0	1
PAFAH1B2	0.0411337	0.676466	0.25	0	1
DYNLL2	0.0411337	0.676466	0.25	0	1
MARCKSL1	0.0411337	0.652208	0.25	0	1
DUSP22	0.0411337	0.652208	0.25	0	1
C2orf42	0.0411337	0.645384	0.25	0	1
P3H3	0.0411337	0.612178	0.25	0	1
RRP8	0.0411337	0.610365	0.25	0	1
SSPN	0.0411337	0.610365	0.25	0	1
GATM	0.0411337	0.599814	0.25	0	1
STT3B	0.0411337	0.599814	0.25	0	1
CTSZ	0.0411337	0.568491	0.25	0	1
MX2	0.0411337	0.563812	0.25	0	1
UBE4A	0.0411337	0.563812	0.25	0	1
PELP1	0.0411337	0.563812	0.25	0	1
PRKAG1	0.0411337	0.563812	0.25	0	1
CTSB	0.0411337	0.557487	0.25	0	1
HLA-DOB	0.0411337	0.557487	0.25	0	1
DCLRE1C	0.0411337	0.556355	0.25	0	1
RPP25	0.0411337	0.556355	0.25	0	1
C12orf10	0.0411337	0.552756	0.25	0	1
PARN	0.0411337	0.552756	0.25	0	1
SLC17A3	0.0411337	0.552756	0.25	0	1
MNT	0.0411337	0.545216	0.25	0	1
ST3GAL5	0.0411337	0.496757	0.25	0	1
TRMT2A	0.0411337	0.496757	0.25	0	1
TRIM27	0.0411337	0.484929	0.25	0	1
ESD	0.0411337	0.484929	0.25	0	1
GPATCH4	0.0411337	0.484929	0.25	0	1
NDUFA8	0.0411337	0.484929	0.25	0	1
CEP44	0.0411337	0.484929	0.25	0	1
MTA3	0.0411337	0.447591	0.25	0	1
BBIP1	0.0411337	0.447591	0.25	0	1
ACO1	0.0411337	0.447591	0.25	0	1
PLTP	0.0411337	0.447591	0.25	0	1
FAM177A1	0.0411337	0.324111	0.25	0	1
GBA3	0.0411337	0.324111	0.25	0	1
COX15	0.0411337	0.324111	0.25	0	1
PARG	0.0411337	0.324111	0.25	0	1
KHNYN	0.0411337	0.324111	0.25	0	1
SCLT1	0.0411337	0.324111	0.25	0	1
TMEM59	0.041375	-0.975711	0.25	0.706	1
SAT1	0.041375	-1.00181	0.25	0.706	1
SF3B2	0.0431063	-0.739706	0	0.412	1
SCAMP2	0.0431063	-0.76912	0	0.412	1
AP001324.1	0.0431063	-0.784877	0	0.412	1
FUCA2	0.0431063	-0.836525	0	0.412	1
RHBDD1	0.0431063	-0.871526	0	0.412	1
SRSF9	0.0431063	-0.875764	0	0.412	1
SNX3	0.0431063	-0.880331	0	0.412	1
NOL8	0.0431063	-0.885665	0	0.412	1
HMGB1P5	0.0431063	-0.929065	0	0.412	1
PITPNB	0.0431063	-0.996442	0	0.412	1
RPL13P12	0.0431063	-1.00106	0	0.412	1
COX6A1	0.0431063	-1.02001	0	0.412	1
NCOA7	0.0431063	-1.07771	0	0.412	1
GPX1	0.0431063	-1.09698	0	0.412	1
MDH1	0.0431063	-1.19945	0	0.412	1
CHCHD2	0.0437389	-0.41783	0.25	0.765	1
ATP5MG	0.0440654	-0.527022	0.375	0.824	1
RPS4X	0.0467849	-0.882937	0.125	0.588	1
EIF3K	0.0467849	-0.957427	0.125	0.588	1
LSM7	0.0474377	0.75615	0.5	0.118	1
HLA-DRA	0.0474377	0.741678	0.5	0.118	1
PCBP2	0.0474377	0.630333	0.5	0.118	1
DNAJB1	0.0478416	1.29387	0.625	0.412	1
RPN2	0.0478416	-0.749665	0.125	0.647	1
SPCS3	0.0485057	-0.706324	0.375	0.882	1
COPB2	0.049811	0.921077	0.375	0.059	1
SNRPB2	0.049811	0.776922	0.375	0.059	1
ZBTB43	0.049811	0.587788	0.375	0.059	1
AC016739.1	0.0523654	-0.958165	0.125	0.529	1
CEP350	0.0523654	-1.12846	0.125	0.529	1
FAU	0.0529299	-0.656685	0.375	0.941	1
SON	0.055114	-0.564018	0.25	0.706	1
RPS24	0.0580886	-0.792087	0.375	0.824	1
RPS28	0.0602568	-0.729752	0.375	0.765	1
SIL1	0.0607137	0.774287	0.5	0.176	1
CPEB4	0.060882	-1.12379	0.125	0.529	1
AP3B1	0.0614357	0.883204	0.375	0.059	1
PLPBP	0.0614357	0.474079	0.375	0.059	1
RPL39	0.0620283	-0.864425	0.375	0.706	1
NPM1	0.06289	-0.942461	0.125	0.588	1
UQCRH	0.06289	-1.02091	0.125	0.588	1
RPL35A	0.0646725	-0.657915	0.5	0.882	1
ZNF706	0.0671975	-0.869425	0.125	0.471	1
ATRX	0.0671975	-1.25322	0.125	0.471	1
CCDC69	0.0677162	-0.511155	0	0.353	1
COPB1	0.0677162	-0.606533	0	0.353	1
DHRS7	0.0677162	-0.635484	0	0.353	1
PARK7	0.0677162	-0.650423	0	0.353	1
AC012236.1	0.0677162	-0.652499	0	0.353	1
COX8A	0.0677162	-0.654736	0	0.353	1
RBM8A	0.0677162	-0.687453	0	0.353	1
RPL41P5	0.0677162	-0.689113	0	0.353	1
ZNF131	0.0677162	-0.707487	0	0.353	1
IFI27L2	0.0677162	-0.736669	0	0.353	1
CLTRN	0.0677162	-0.816339	0	0.353	1
PHPT1	0.0677162	-0.838445	0	0.353	1
TBCA	0.0677162	-0.934806	0	0.353	1
TECR	0.0677162	-1.04179	0	0.353	1
RGS16	0.0677162	-1.05114	0	0.353	1
HIST1H2BN	0.0677162	-1.05406	0	0.353	1
RPL41	0.0685103	-0.841893	0.25	0.647	1
DUSP2	0.0685103	-1.05027	0.25	0.647	1
PNRC1	0.0709345	-0.705053	0.375	0.706	1
SSR3	0.0709345	-0.79149	0.375	0.706	1
EIF3A	0.0725213	-0.669735	0.125	0.588	1
GIGYF2	0.0752217	0.619241	0.375	0.059	1
IFI16	0.0752217	0.546932	0.375	0.059	1
GCC2	0.0752217	0.528379	0.375	0.059	1
LSM8	0.0752217	0.453658	0.375	0.059	1
MRPS31	0.0752217	0.449721	0.375	0.059	1
ARID5B	0.0779747	-0.572892	0.125	0.471	1
S100A10	0.0779747	-1.05987	0.125	0.471	1
IKBIP	0.0813655	-0.637117	0.125	0.529	1
DBI	0.0813655	-0.940286	0.125	0.529	1
RSRP1	0.0839038	0.820367	0.5	0.176	1
UMOD	0.0839038	0.776885	0.5	0.176	1
NUCB2	0.0844958	-0.605125	0.625	0.882	1
MT-CO3	0.0858119	0.29167	1	1	1
TXNIP	0.0891374	-0.846147	0.375	0.765	1
SUB1	0.0918914	-0.731022	0.375	0.706	1
HIST1H1E	0.0935325	-0.657883	0.125	0.529	1
ZFP36	0.0954036	0.831788	0.625	0.353	1
ATP5PB	0.0955039	1.10087	0.375	0.118	1
NR4A2	0.0955039	1.07878	0.375	0.118	1
ITM2A	0.0955039	0.907767	0.375	0.118	1
FTH1	0.095575	-0.696374	0.625	0.882	1
HSP90AB1	0.102198	0.840198	0.875	0.824	1
LGALS1	0.103742	-0.677462	0.125	0.471	1
MERTK	0.104082	-0.455903	0	0.294	1
CD38	0.104082	-0.473129	0	0.294	1
SENP6	0.104082	-0.483293	0	0.294	1
MORF4L1P1	0.104082	-0.504402	0	0.294	1
KCNN3	0.104082	-0.51182	0	0.294	1
EIF4A2	0.104082	-0.531509	0	0.294	1
SCARB2	0.104082	-0.535065	0	0.294	1
PA2G4	0.104082	-0.537004	0	0.294	1
HIST1H2BK	0.104082	-0.539088	0	0.294	1
TMCO1	0.104082	-0.54049	0	0.294	1
DNPH1	0.104082	-0.542967	0	0.294	1
UROD	0.104082	-0.583029	0	0.294	1
ATP5PO	0.104082	-0.593598	0	0.294	1
ECI1	0.104082	-0.598392	0	0.294	1
C1orf43	0.104082	-0.600689	0	0.294	1
EIF1B	0.104082	-0.61276	0	0.294	1
MIF	0.104082	-0.630935	0	0.294	1
TRA2A	0.104082	-0.636924	0	0.294	1
NUCB1	0.104082	-0.642146	0	0.294	1
MRPS26	0.104082	-0.653332	0	0.294	1
KLF13	0.104082	-0.654853	0	0.294	1
ZCRB1	0.104082	-0.658492	0	0.294	1
H2AFV	0.104082	-0.668686	0	0.294	1
TOR1AIP2	0.104082	-0.673222	0	0.294	1
TARS	0.104082	-0.683503	0	0.294	1
FNBP1	0.104082	-0.691941	0	0.294	1
IL32	0.104082	-0.704505	0	0.294	1
CREBBP	0.104082	-0.705109	0	0.294	1
EVI2A	0.104082	-0.709097	0	0.294	1
LSM3	0.104082	-0.714664	0	0.294	1
FAM45A	0.104082	-0.720915	0	0.294	1
DDX3X	0.104082	-0.735997	0	0.294	1
NDUFB8	0.104082	-0.747644	0	0.294	1
FKBP5	0.104082	-0.750633	0	0.294	1
ARRDC3	0.104082	-0.759623	0	0.294	1
LINC02576	0.104082	-0.762257	0	0.294	1
SUMO2	0.104082	-0.794449	0	0.294	1
GLS	0.104082	-0.795291	0	0.294	1
MPG	0.104082	-0.796438	0	0.294	1
IGF1	0.104082	-0.801897	0	0.294	1
COA3	0.104082	-0.807563	0	0.294	1
TAOK1	0.104082	-0.828472	0	0.294	1
YPEL5	0.104082	-0.82977	0	0.294	1
MINOS1	0.104082	-0.831996	0	0.294	1
POLR2I	0.104082	-0.841065	0	0.294	1
NDUFS3	0.104082	-0.849221	0	0.294	1
CTSA	0.104082	-0.860552	0	0.294	1
MRPS36	0.104082	-0.892199	0	0.294	1
IFITM3	0.104082	-0.89688	0	0.294	1
SCAF11	0.104082	-0.911685	0	0.294	1
DEPP1	0.104082	-0.928619	0	0.294	1
OXR1	0.104082	-0.947034	0	0.294	1
THOC2	0.104082	-0.967447	0	0.294	1
BAZ2B	0.104082	-0.980094	0	0.294	1
FAM173A	0.104082	-0.984387	0	0.294	1
RNASEH2C	0.104082	-1.04314	0	0.294	1
APOLD1	0.104082	-1.04499	0	0.294	1
IGFBP7	0.104082	-1.04565	0	0.294	1
RTN4	0.104082	-1.06093	0	0.294	1
AMPD1	0.104082	-1.08201	0	0.294	1
CYB5A	0.104082	-1.12292	0	0.294	1
CCDC88A	0.104082	-1.35878	0	0.294	1
MYL6	0.106628	-0.736839	0.25	0.706	1
CRYAB	0.106628	-1.00478	0.375	0.647	1
COX4I1	0.107118	-0.650804	0.125	0.529	1
RPL10	0.107788	0.455319	0.875	0.765	1
ANKRD37	0.109186	1.02752	0.625	0.412	1
MT-CO2	0.110359	0.641658	1	1	1
PPP1R10	0.113262	0.832464	0.375	0.118	1
PNPLA8	0.113262	0.698173	0.375	0.118	1
DDX1	0.113262	0.677674	0.375	0.118	1
TUBB4B	0.113567	-0.868604	0.125	0.412	1
ID2	0.113794	0.580437	0.5	0.176	1
PRDX5	0.118952	-0.584326	0.125	0.471	1
TRA2B	0.120507	-0.586756	0.375	0.647	1
UBL5	0.120507	-0.704875	0.25	0.706	1
SEC62	0.121205	-0.459785	0.625	0.882	1
NDUFA3	0.122221	-0.352047	0.125	0.529	1
DANCR	0.122221	-0.465722	0.125	0.529	1
SEC11C	0.122358	-0.428158	0.75	0.941	1
EIF5	0.122647	-1.07531	0.375	0.588	1
HSP90B1	0.124446	0.523676	1	1	1
EZR	0.130525	0.91966	0.5	0.235	1
MEF2C	0.130525	0.90054	0.5	0.235	1
ATRAID	0.130525	0.58165	0.5	0.235	1
DDT	0.130525	-0.660745	0.125	0.412	1
MAP3K13	0.130525	-0.673279	0.125	0.412	1
PECAM1	0.130525	-0.763121	0.125	0.412	1
SNRPD2	0.130525	-1.00546	0.125	0.412	1
LAPTM4A	0.131602	0.344758	0.5	0.176	1
ISG20	0.132346	-0.457114	0.375	0.706	1
AKAP12	0.133524	0.857988	0.375	0.118	1
CRBN	0.133524	0.817729	0.375	0.118	1
SRP9	0.133524	0.665206	0.375	0.118	1
DDX17	0.135857	-0.602717	0.125	0.471	1
SF3B1	0.135857	-0.608104	0.125	0.471	1
CTSH	0.135857	-0.700732	0.125	0.471	1
TMSB10	0.138338	0.739824	0.625	0.471	1
NCL	0.138338	0.627817	0.625	0.471	1
COX7A2	0.13894	-0.861856	0.25	0.471	1
CD63	0.139883	-0.493277	0.25	0.588	1
EIF4A3	0.139883	-0.803878	0.25	0.588	1
HIST1H2BG	0.139883	-0.881055	0.25	0.588	1
MTATP6P1	0.146813	-0.775773	0.5	0.765	1
HSP90AB3P	0.149384	0.685689	0.5	0.235	1
REEP5	0.149384	-0.791351	0.125	0.412	1
LAMTOR5	0.154561	-0.375812	0.125	0.471	1
C19orf53	0.154561	-0.559207	0.125	0.471	1
COPS9	0.156484	0.612716	0.375	0.118	1
ANXA2	0.156484	0.575289	0.375	0.118	1
HMGN2	0.156484	0.556157	0.375	0.118	1
CCT8	0.157314	-0.317087	0	0.235	1
NCF1C	0.157314	-0.3588	0	0.235	1
PSMB7	0.157314	-0.376242	0	0.235	1
CAPZB	0.157314	-0.378922	0	0.235	1
BOLA3	0.157314	-0.393442	0	0.235	1
FAUP1	0.157314	-0.398054	0	0.235	1
BRK1	0.157314	-0.401202	0	0.235	1
MRPL9	0.157314	-0.401295	0	0.235	1
ARPC1B	0.157314	-0.403575	0	0.235	1
CCNK	0.157314	-0.418978	0	0.235	1
QPCT	0.157314	-0.421869	0	0.235	1
MAN1A2	0.157314	-0.433233	0	0.235	1
CD151	0.157314	-0.447465	0	0.235	1
C6orf120	0.157314	-0.459479	0	0.235	1
RALGPS2	0.157314	-0.465937	0	0.235	1
ARL6IP5	0.157314	-0.467387	0	0.235	1
RAD17	0.157314	-0.471784	0	0.235	1
MIEN1	0.157314	-0.471978	0	0.235	1
HOOK1	0.157314	-0.472823	0	0.235	1
CCDC90B	0.157314	-0.485821	0	0.235	1
TIMMDC1	0.157314	-0.488769	0	0.235	1
SLC39A7	0.157314	-0.4992	0	0.235	1
CEP104	0.157314	-0.500353	0	0.235	1
FNBP1L	0.157314	-0.500615	0	0.235	1
MXD4	0.157314	-0.502575	0	0.235	1
VAMP2	0.157314	-0.504006	0	0.235	1
MCEE	0.157314	-0.510111	0	0.235	1
TNFSF10	0.157314	-0.511001	0	0.235	1
SLAIN2	0.157314	-0.515144	0	0.235	1
UBE2F	0.157314	-0.517064	0	0.235	1
ORMDL2	0.157314	-0.521931	0	0.235	1
TRIM44	0.157314	-0.525715	0	0.235	1
AL121603.2	0.157314	-0.526047	0	0.235	1
RPL24P2	0.157314	-0.527226	0	0.235	1
NPM1P27	0.157314	-0.530765	0	0.235	1
ALKBH7	0.157314	-0.531389	0	0.235	1
SH3BGRL	0.157314	-0.537697	0	0.235	1
OLA1	0.157314	-0.540324	0	0.235	1
SPAG4	0.157314	-0.541476	0	0.235	1
USP7	0.157314	-0.541898	0	0.235	1
PPIG	0.157314	-0.545336	0	0.235	1
ADAM10	0.157314	-0.548487	0	0.235	1
RNF19A	0.157314	-0.549112	0	0.235	1
DICER1	0.157314	-0.551718	0	0.235	1
PIM3	0.157314	-0.55299	0	0.235	1
SYNGR1	0.157314	-0.554319	0	0.235	1
AHCYL1	0.157314	-0.556677	0	0.235	1
RPL7L1	0.157314	-0.558454	0	0.235	1
OPTN	0.157314	-0.561274	0	0.235	1
COPS6	0.157314	-0.571682	0	0.235	1
AC091271.1	0.157314	-0.571684	0	0.235	1
TMEM14C	0.157314	-0.57372	0	0.235	1
MSL1	0.157314	-0.576732	0	0.235	1
EMC2	0.157314	-0.579771	0	0.235	1
NDUFAF6	0.157314	-0.580054	0	0.235	1
ARHGDIB	0.157314	-0.582232	0	0.235	1
RAB11B	0.157314	-0.586416	0	0.235	1
RPA3	0.157314	-0.591957	0	0.235	1
AZI2	0.157314	-0.594042	0	0.235	1
Z93930.2	0.157314	-0.597307	0	0.235	1
ZNF271P	0.157314	-0.598204	0	0.235	1
PFDN6	0.157314	-0.602966	0	0.235	1
AK4	0.157314	-0.60358	0	0.235	1
RNU2-63P	0.157314	-0.603594	0	0.235	1
IRF3	0.157314	-0.611577	0	0.235	1
THAP5	0.157314	-0.611968	0	0.235	1
FUS	0.157314	-0.613483	0	0.235	1
PNP	0.157314	-0.613905	0	0.235	1
TMEM134	0.157314	-0.622529	0	0.235	1
SHARPIN	0.157314	-0.623651	0	0.235	1
RBM17	0.157314	-0.629363	0	0.235	1
TMEM208	0.157314	-0.637868	0	0.235	1
ANKRD36	0.157314	-0.648537	0	0.235	1
TMBIM4	0.157314	-0.649907	0	0.235	1
AP3D1	0.157314	-0.658899	0	0.235	1
EIF2AK4	0.157314	-0.66548	0	0.235	1
MTREX	0.157314	-0.679643	0	0.235	1
NRDC	0.157314	-0.682475	0	0.235	1
VAPA	0.157314	-0.68267	0	0.235	1
HNRNPR	0.157314	-0.683869	0	0.235	1
ANKRD36B	0.157314	-0.694273	0	0.235	1
SRI	0.157314	-0.697693	0	0.235	1
AC026403.1	0.157314	-0.703758	0	0.235	1
POLR2B	0.157314	-0.705772	0	0.235	1
FXYD2	0.157314	-0.706962	0	0.235	1
UCHL5	0.157314	-0.713667	0	0.235	1
ERP44	0.157314	-0.715025	0	0.235	1
AL365357.1	0.157314	-0.724737	0	0.235	1
ABCE1	0.157314	-0.726049	0	0.235	1
ANKRD20A11P	0.157314	-0.728176	0	0.235	1
APRT	0.157314	-0.728335	0	0.235	1
CCDC112	0.157314	-0.746166	0	0.235	1
PHF20L1	0.157314	-0.75396	0	0.235	1
NDUFA2	0.157314	-0.758553	0	0.235	1
CCDC50	0.157314	-0.774123	0	0.235	1
CNOT4	0.157314	-0.78889	0	0.235	1
ZNF207	0.157314	-0.792495	0	0.235	1
MRPL41	0.157314	-0.799404	0	0.235	1
PIM1	0.157314	-0.802257	0	0.235	1
PDZK1	0.157314	-0.82468	0	0.235	1
FCRL2	0.157314	-0.846913	0	0.235	1
NEDD9	0.157314	-0.970395	0	0.235	1
PRPF4B	0.157314	-0.972608	0	0.235	1
ATP5MD	0.157536	-0.58577	0.25	0.588	1
ERN1	0.163691	0.925939	0.25	0.059	1
EMC10	0.163691	0.818481	0.25	0.059	1
PIGK	0.163691	0.789705	0.25	0.059	1
RNF10	0.163691	0.770389	0.25	0.059	1
TXLNGY	0.163691	0.763235	0.25	0.059	1
SMIM7	0.163691	0.758222	0.25	0.059	1
TAP1	0.163691	0.720047	0.25	0.059	1
SLC7A6OS	0.163691	0.683414	0.25	0.059	1
RTF1	0.163691	0.671045	0.25	0.059	1
PUS7L	0.163691	0.654751	0.25	0.059	1
SERPINA1	0.163691	0.64872	0.25	0.059	1
ING4	0.163691	0.647824	0.25	0.059	1
ZMYND8	0.163691	0.636983	0.25	0.059	1
AKAP11	0.163691	0.627207	0.25	0.059	1
CARM1	0.163691	0.621904	0.25	0.059	1
AL450405.1	0.163691	0.612065	0.25	0.059	1
DHX36	0.163691	0.596075	0.25	0.059	1
GYPC	0.163691	0.585624	0.25	0.059	1
MIR4435-2HG	0.163691	0.583733	0.25	0.059	1
OSBP	0.163691	0.550555	0.25	0.059	1
SMPD1	0.163691	0.519423	0.25	0.059	1
SCRN1	0.163691	0.519423	0.25	0.059	1
RAB30-AS1	0.163691	0.516044	0.25	0.059	1
ZNF394	0.163691	0.511195	0.25	0.059	1
MIB1	0.163691	0.507097	0.25	0.059	1
RIPK2	0.163691	0.470519	0.25	0.059	1
LPXN	0.163691	0.43567	0.25	0.059	1
UBE2G2	0.163691	0.409789	0.25	0.059	1
DNAJC7	0.163691	0.404538	0.25	0.059	1
KDELR3	0.163691	0.379475	0.25	0.059	1
MARCKS	0.166199	-0.450871	0.375	0.706	1
ALDOB	0.170067	1.22695	0.125	0	1
RHOBTB2	0.170067	1.21061	0.125	0	1
PHLDB2	0.170067	1.15467	0.125	0	1
HPF1	0.170067	1.07163	0.125	0	1
SRP68	0.170067	0.96688	0.125	0	1
SMIM24	0.170067	0.944043	0.125	0	1
CFAP36	0.170067	0.944043	0.125	0	1
KLHDC3	0.170067	0.824211	0.125	0	1
C1orf131	0.170067	0.824211	0.125	0	1
DGCR6L	0.170067	0.824211	0.125	0	1
BTN2A2	0.170067	0.824211	0.125	0	1
EED	0.170067	0.790909	0.125	0	1
MTFR1L	0.170067	0.790909	0.125	0	1
SNX29	0.170067	0.790909	0.125	0	1
PRMT1	0.170067	0.790909	0.125	0	1
ZNF561-AS1	0.170067	0.790909	0.125	0	1
ARHGAP29	0.170067	0.790909	0.125	0	1
CDC37	0.170067	0.790909	0.125	0	1
VPS41	0.170067	0.790909	0.125	0	1
DHX16	0.170067	0.790909	0.125	0	1
POLR3K	0.170067	0.790909	0.125	0	1
GAS8	0.170067	0.790909	0.125	0	1
STAT6	0.170067	0.790909	0.125	0	1
RBM22	0.170067	0.790909	0.125	0	1
PHKB	0.170067	0.790909	0.125	0	1
EEF1AKMT4	0.170067	0.790909	0.125	0	1
ZYG11B	0.170067	0.790909	0.125	0	1
COQ8A	0.170067	0.790909	0.125	0	1
CASC3	0.170067	0.790909	0.125	0	1
KBTBD3	0.170067	0.790909	0.125	0	1
ZNF581	0.170067	0.790909	0.125	0	1
C22orf46	0.170067	0.790909	0.125	0	1
LRRC61	0.170067	0.790909	0.125	0	1
USP6NL	0.170067	0.790909	0.125	0	1
AP4M1	0.170067	0.790909	0.125	0	1
C9orf85	0.170067	0.790909	0.125	0	1
ADM2	0.170067	0.790909	0.125	0	1
AC005332.6	0.170067	0.790909	0.125	0	1
FTH1P20	0.170067	0.790909	0.125	0	1
IQSEC3	0.170067	0.790909	0.125	0	1
PWRN3	0.170067	0.790909	0.125	0	1
NTHL1	0.170067	0.747917	0.125	0	1
HSD17B4	0.170067	0.747917	0.125	0	1
DUS4L	0.170067	0.747917	0.125	0	1
RNF146	0.170067	0.747917	0.125	0	1
FMN1	0.170067	0.747917	0.125	0	1
IRF2BPL	0.170067	0.73548	0.125	0	1
RNF122	0.170067	0.73548	0.125	0	1
IRS1	0.170067	0.73548	0.125	0	1
NAGA	0.170067	0.73548	0.125	0	1
DDR2	0.170067	0.695798	0.125	0	1
CKS2	0.170067	0.646419	0.125	0	1
HNRNPL	0.170067	0.633738	0.125	0	1
TYK2	0.170067	0.633738	0.125	0	1
STMP1	0.170067	0.633738	0.125	0	1
MAP4K4	0.170067	0.633738	0.125	0	1
TUT1	0.170067	0.633738	0.125	0	1
PHTF1	0.170067	0.633738	0.125	0	1
FAM3A	0.170067	0.633738	0.125	0	1
WNT5B	0.170067	0.633738	0.125	0	1
GNPNAT1	0.170067	0.579517	0.125	0	1
H6PD	0.170067	0.579517	0.125	0	1
HCG11	0.170067	0.579517	0.125	0	1
OSBPL10	0.170067	0.579517	0.125	0	1
NME6	0.170067	0.579517	0.125	0	1
CYSLTR1	0.170067	0.579517	0.125	0	1
GGT6	0.170067	0.579517	0.125	0	1
AL138963.3	0.170067	0.579517	0.125	0	1
TMX1	0.170067	0.579517	0.125	0	1
MT-TC	0.170067	0.579517	0.125	0	1
TOPORS	0.170067	0.579517	0.125	0	1
ELAVL1	0.170067	0.579517	0.125	0	1
CLUAP1	0.170067	0.579517	0.125	0	1
ABCC4	0.170067	0.579517	0.125	0	1
GTF2A2	0.170067	0.579517	0.125	0	1
PDCD11	0.170067	0.579517	0.125	0	1
CLDN2	0.170067	0.579517	0.125	0	1
RBP4	0.170067	0.579517	0.125	0	1
C9orf116	0.170067	0.579517	0.125	0	1
ZMPSTE24	0.170067	0.579517	0.125	0	1
CCDC28A	0.170067	0.579517	0.125	0	1
FAM120AOS	0.170067	0.579517	0.125	0	1
DHRS7B	0.170067	0.579517	0.125	0	1
EIF2S1	0.170067	0.579517	0.125	0	1
JDP2	0.170067	0.579517	0.125	0	1
ZBTB7B	0.170067	0.579517	0.125	0	1
PLBD2	0.170067	0.579517	0.125	0	1
ZNF813	0.170067	0.579517	0.125	0	1
BPI	0.170067	0.579517	0.125	0	1
ATP6V1E2	0.170067	0.579517	0.125	0	1
ALPK1	0.170067	0.579517	0.125	0	1
IQCH-AS1	0.170067	0.579517	0.125	0	1
KDM5D	0.170067	0.579517	0.125	0	1
PTGES	0.170067	0.579517	0.125	0	1
VPS33B	0.170067	0.579517	0.125	0	1
RAP1GAP2	0.170067	0.579517	0.125	0	1
H3F3AP6	0.170067	0.579517	0.125	0	1
AC087343.1	0.170067	0.579517	0.125	0	1
AC104046.1	0.170067	0.579517	0.125	0	1
AP3B2	0.170067	0.579517	0.125	0	1
HIST1H4K	0.170067	0.579517	0.125	0	1
PSMA6P1	0.170067	0.579517	0.125	0	1
CYP51A1P2	0.170067	0.579517	0.125	0	1
CYP51A1	0.170067	0.579517	0.125	0	1
CEBPB	0.170067	0.494721	0.125	0	1
CXCL2	0.170067	0.494721	0.125	0	1
ZNF621	0.170067	0.494721	0.125	0	1
PCP4	0.170067	0.494721	0.125	0	1
ACSL4	0.170067	0.494721	0.125	0	1
PIGG	0.170067	0.494721	0.125	0	1
CMC2	0.170067	0.494721	0.125	0	1
BCR	0.170067	0.494721	0.125	0	1
GTDC1	0.170067	0.494721	0.125	0	1
SLC18B1	0.170067	0.494721	0.125	0	1
ZNF606	0.170067	0.494721	0.125	0	1
MAP3K1	0.170067	0.494721	0.125	0	1
GLMP	0.170067	0.494721	0.125	0	1
TOM1L1	0.170067	0.494721	0.125	0	1
ODR4	0.170067	0.494721	0.125	0	1
CEBPG	0.170067	0.494721	0.125	0	1
DVL3	0.170067	0.494721	0.125	0	1
AIMP2	0.170067	0.494721	0.125	0	1
TP53I3	0.170067	0.494721	0.125	0	1
TMEM116	0.170067	0.494721	0.125	0	1
DNAJC11	0.170067	0.494721	0.125	0	1
TSPAN12	0.170067	0.494721	0.125	0	1
GPT2	0.170067	0.494721	0.125	0	1
SMPDL3B	0.170067	0.494721	0.125	0	1
PIGL	0.170067	0.494721	0.125	0	1
TMCC3	0.170067	0.494721	0.125	0	1
GTF2A1	0.170067	0.494721	0.125	0	1
FEM1B	0.170067	0.494721	0.125	0	1
RPE	0.170067	0.494721	0.125	0	1
APBB3	0.170067	0.494721	0.125	0	1
EEFSEC	0.170067	0.494721	0.125	0	1
EFCAB6	0.170067	0.494721	0.125	0	1
GANC	0.170067	0.494721	0.125	0	1
ARL6	0.170067	0.494721	0.125	0	1
PLEKHA4	0.170067	0.494721	0.125	0	1
CHFR	0.170067	0.494721	0.125	0	1
EEF1AKMT3	0.170067	0.494721	0.125	0	1
MAP3K14	0.170067	0.494721	0.125	0	1
TMEM199	0.170067	0.494721	0.125	0	1
NCAPH2	0.170067	0.494721	0.125	0	1
NCALD	0.170067	0.494721	0.125	0	1
PNOC	0.170067	0.494721	0.125	0	1
ST6GALNAC4	0.170067	0.494721	0.125	0	1
AL133338.1	0.170067	0.494721	0.125	0	1
S1PR4	0.170067	0.494721	0.125	0	1
IFITM1	0.170067	0.494721	0.125	0	1
LINC01160	0.170067	0.494721	0.125	0	1
CTU1	0.170067	0.494721	0.125	0	1
CUL1	0.170067	0.471992	0.125	0	1
ANKRD28	0.170067	0.471992	0.125	0	1
USE1	0.170067	0.471992	0.125	0	1
RNF5	0.170067	0.442309	0.125	0	1
ANKRD13A	0.170067	0.442309	0.125	0	1
CTGF	0.170067	0.442309	0.125	0	1
CDC123	0.170067	0.442309	0.125	0	1
RALBP1	0.170067	0.442309	0.125	0	1
NOSIP	0.170067	0.442309	0.125	0	1
CHMP3	0.170067	0.442309	0.125	0	1
DKC1	0.170067	0.442309	0.125	0	1
ARMC6	0.170067	0.442309	0.125	0	1
RGL3	0.170067	0.442309	0.125	0	1
CARNMT1	0.170067	0.442309	0.125	0	1
TMEM126B	0.170067	0.442309	0.125	0	1
TAF1B	0.170067	0.442309	0.125	0	1
ANXA11	0.170067	0.442309	0.125	0	1
ARSK	0.170067	0.442309	0.125	0	1
SOCS3	0.170067	0.442309	0.125	0	1
LAS1L	0.170067	0.442309	0.125	0	1
SWAP70	0.170067	0.442309	0.125	0	1
ABCG1	0.170067	0.442309	0.125	0	1
COIL	0.170067	0.442309	0.125	0	1
CNIH1	0.170067	0.442309	0.125	0	1
MRFAP1L1	0.170067	0.442309	0.125	0	1
SAMD1	0.170067	0.442309	0.125	0	1
TCF3	0.170067	0.442309	0.125	0	1
ZBTB40	0.170067	0.442309	0.125	0	1
KIF16B	0.170067	0.442309	0.125	0	1
ARAP2	0.170067	0.442309	0.125	0	1
DDAH1	0.170067	0.442309	0.125	0	1
ZNF250	0.170067	0.442309	0.125	0	1
GPR155	0.170067	0.442309	0.125	0	1
ARAF	0.170067	0.442309	0.125	0	1
C2orf68	0.170067	0.442309	0.125	0	1
HINFP	0.170067	0.442309	0.125	0	1
ATG14	0.170067	0.442309	0.125	0	1
KLC1	0.170067	0.442309	0.125	0	1
VAT1	0.170067	0.442309	0.125	0	1
RECQL	0.170067	0.442309	0.125	0	1
AC097534.2	0.170067	0.442309	0.125	0	1
IRAK4	0.170067	0.442309	0.125	0	1
TGFA	0.170067	0.442309	0.125	0	1
TM2D1	0.170067	0.442309	0.125	0	1
LIMS2	0.170067	0.442309	0.125	0	1
SH3BP5	0.170067	0.442309	0.125	0	1
NAA10	0.170067	0.442309	0.125	0	1
EMC9	0.170067	0.442309	0.125	0	1
YLPM1	0.170067	0.442309	0.125	0	1
TTC28	0.170067	0.442309	0.125	0	1
ZNF383	0.170067	0.442309	0.125	0	1
PTEN	0.170067	0.442309	0.125	0	1
AC092279.1	0.170067	0.442309	0.125	0	1
PPP6R3	0.170067	0.442309	0.125	0	1
PIAS4	0.170067	0.442309	0.125	0	1
UCHL3	0.170067	0.442309	0.125	0	1
PRPF38A	0.170067	0.442309	0.125	0	1
FAM47E	0.170067	0.442309	0.125	0	1
XRCC1	0.170067	0.442309	0.125	0	1
RHCG	0.170067	0.442309	0.125	0	1
MOSMO	0.170067	0.442309	0.125	0	1
PHF1	0.170067	0.442309	0.125	0	1
PEX5	0.170067	0.442309	0.125	0	1
TRAPPC10	0.170067	0.442309	0.125	0	1
NMD3	0.170067	0.442309	0.125	0	1
ACSF2	0.170067	0.442309	0.125	0	1
PRPF18	0.170067	0.442309	0.125	0	1
ENDOG	0.170067	0.442309	0.125	0	1
SGPP1	0.170067	0.442309	0.125	0	1
ABCA7	0.170067	0.442309	0.125	0	1
CPTP	0.170067	0.442309	0.125	0	1
MLLT10	0.170067	0.442309	0.125	0	1
UTP4	0.170067	0.442309	0.125	0	1
RHOG	0.170067	0.442309	0.125	0	1
RAB3D	0.170067	0.442309	0.125	0	1
ETFDH	0.170067	0.442309	0.125	0	1
WIPF2	0.170067	0.442309	0.125	0	1
TTC36	0.170067	0.442309	0.125	0	1
ACTR8	0.170067	0.442309	0.125	0	1
AGFG2	0.170067	0.442309	0.125	0	1
PKN1	0.170067	0.442309	0.125	0	1
Z93241.1	0.170067	0.442309	0.125	0	1
KDM6A	0.170067	0.442309	0.125	0	1
ABHD17B	0.170067	0.442309	0.125	0	1
AL132639.2	0.170067	0.442309	0.125	0	1
ACTR3B	0.170067	0.442309	0.125	0	1
EXD3	0.170067	0.442309	0.125	0	1
KIAA0513	0.170067	0.442309	0.125	0	1
GMPPB	0.170067	0.442309	0.125	0	1
PCNX3	0.170067	0.442309	0.125	0	1
TFPT	0.170067	0.442309	0.125	0	1
SLC25A20	0.170067	0.442309	0.125	0	1
AL645728.1	0.170067	0.442309	0.125	0	1
PLXNA1	0.170067	0.442309	0.125	0	1
ENSG00000274428	0.170067	0.442309	0.125	0	1
DDN-AS1	0.170067	0.442309	0.125	0	1
SCRIB	0.170067	0.442309	0.125	0	1
AC016831.5	0.170067	0.442309	0.125	0	1
ITGB7	0.170067	0.442309	0.125	0	1
CPNE5	0.170067	0.442309	0.125	0	1
COX10-AS1	0.170067	0.442309	0.125	0	1
STAG3L4	0.170067	0.435164	0.125	0	1
NUFIP1	0.170067	0.435164	0.125	0	1
IGSF11	0.170067	0.435164	0.125	0	1
CHP1	0.170067	0.433885	0.125	0	1
NAPG	0.170067	0.433885	0.125	0	1
SNAPC1	0.170067	0.433885	0.125	0	1
GLYAT	0.170067	0.433885	0.125	0	1
RALGDS	0.170067	0.433885	0.125	0	1
PSMD11	0.170067	0.433885	0.125	0	1
COPS8	0.170067	0.433885	0.125	0	1
CCT3	0.170067	0.433885	0.125	0	1
PSMD13	0.170067	0.433885	0.125	0	1
CCDC71L	0.170067	0.433885	0.125	0	1
DNAJC19	0.170067	0.433885	0.125	0	1
POLR3GL	0.170067	0.433885	0.125	0	1
SEC22C	0.170067	0.433885	0.125	0	1
TIMM9	0.170067	0.433885	0.125	0	1
RAMP2	0.170067	0.433885	0.125	0	1
TMEM120A	0.170067	0.433885	0.125	0	1
COASY	0.170067	0.433885	0.125	0	1
CTSO	0.170067	0.433885	0.125	0	1
SCAMP1	0.170067	0.433885	0.125	0	1
XPC	0.170067	0.433885	0.125	0	1
PCMTD2	0.170067	0.433885	0.125	0	1
FBL	0.170067	0.433885	0.125	0	1
TMEM259	0.170067	0.433885	0.125	0	1
GABPA	0.170067	0.433885	0.125	0	1
TM4SF1	0.170067	0.433885	0.125	0	1
DIS3L	0.170067	0.433885	0.125	0	1
ELOVL1	0.170067	0.433885	0.125	0	1
PXMP4	0.170067	0.433885	0.125	0	1
ZSCAN16-AS1	0.170067	0.433885	0.125	0	1
CD69	0.170067	0.433885	0.125	0	1
CHRNB1	0.170067	0.433885	0.125	0	1
AC019197.1	0.170067	0.433885	0.125	0	1
OPA3	0.170067	0.433885	0.125	0	1
ETHE1	0.170067	0.433885	0.125	0	1
CC2D2A	0.170067	0.433885	0.125	0	1
MAT2B	0.170067	0.433885	0.125	0	1
RC3H1	0.170067	0.433885	0.125	0	1
PEX13	0.170067	0.433885	0.125	0	1
GPR108	0.170067	0.433885	0.125	0	1
SIRPA	0.170067	0.433885	0.125	0	1
DNAJA3	0.170067	0.433885	0.125	0	1
TMEM60	0.170067	0.433885	0.125	0	1
POLB	0.170067	0.433885	0.125	0	1
ANAPC7	0.170067	0.433885	0.125	0	1
LRWD1	0.170067	0.433885	0.125	0	1
FPGS	0.170067	0.433885	0.125	0	1
CHMP7	0.170067	0.433885	0.125	0	1
TMEM150A	0.170067	0.433885	0.125	0	1
ATF5	0.170067	0.433885	0.125	0	1
ATP8B2	0.170067	0.433885	0.125	0	1
RIPOR1	0.170067	0.433885	0.125	0	1
ANGEL1	0.170067	0.433885	0.125	0	1
ZNF687	0.170067	0.433885	0.125	0	1
UBE2O	0.170067	0.433885	0.125	0	1
RTTN	0.170067	0.433885	0.125	0	1
HNRNPA1P48	0.170067	0.433885	0.125	0	1
WDTC1	0.170067	0.433885	0.125	0	1
RPS23P8	0.170067	0.433885	0.125	0	1
SPRTN	0.170067	0.433885	0.125	0	1
RPS19P3	0.170067	0.433885	0.125	0	1
NOTCH2	0.170067	0.433885	0.125	0	1
TRIM11	0.170067	0.433885	0.125	0	1
ASB1	0.170067	0.433885	0.125	0	1
EIF2S2P2	0.170067	0.433885	0.125	0	1
RIMKLA	0.170067	0.433885	0.125	0	1
HIPK1-AS1	0.170067	0.433885	0.125	0	1
AL033519.2	0.170067	0.433885	0.125	0	1
BOLA2B	0.170067	0.433885	0.125	0	1
RAB40C	0.170067	0.433885	0.125	0	1
LYPLAL1-AS1	0.170067	0.433885	0.125	0	1
AL359711.2	0.170067	0.433885	0.125	0	1
AC026369.3	0.170067	0.433885	0.125	0	1
AZGP1P1	0.170067	0.433885	0.125	0	1
PPP1CC	0.170067	0.366254	0.125	0	1
GATC	0.170067	0.366254	0.125	0	1
CKB	0.170067	0.366254	0.125	0	1
GTPBP4	0.170067	0.366254	0.125	0	1
IVNS1ABP	0.170067	0.366254	0.125	0	1
DAP3	0.170067	0.366254	0.125	0	1
DZIP1	0.170067	0.366254	0.125	0	1
ARSD	0.170067	0.366254	0.125	0	1
MON1B	0.170067	0.366254	0.125	0	1
CRLS1	0.170067	0.366254	0.125	0	1
DUS1L	0.170067	0.366254	0.125	0	1
POFUT1	0.170067	0.366254	0.125	0	1
RBM5	0.170067	0.366254	0.125	0	1
BORCS8	0.170067	0.366254	0.125	0	1
MSH6	0.170067	0.366254	0.125	0	1
R3HCC1	0.170067	0.366254	0.125	0	1
KIF20B	0.170067	0.366254	0.125	0	1
APC	0.170067	0.366254	0.125	0	1
ITGAV	0.170067	0.366254	0.125	0	1
LMBR1L	0.170067	0.366254	0.125	0	1
AC135983.2	0.170067	0.366254	0.125	0	1
SLC35D2	0.170067	0.366254	0.125	0	1
GBP2	0.170067	0.366254	0.125	0	1
PSPN	0.170067	0.366254	0.125	0	1
MIS18BP1	0.170067	0.366254	0.125	0	1
CLCNKB	0.170067	0.366254	0.125	0	1
CERS2	0.170067	0.366254	0.125	0	1
SLC4A4	0.170067	0.366254	0.125	0	1
NUMB	0.170067	0.366254	0.125	0	1
NOL6	0.170067	0.366254	0.125	0	1
AKAP8	0.170067	0.366254	0.125	0	1
MLLT3	0.170067	0.366254	0.125	0	1
ZMYM4	0.170067	0.366254	0.125	0	1
EPSTI1	0.170067	0.366254	0.125	0	1
ZSWIM9	0.170067	0.366254	0.125	0	1
DLD	0.170067	0.366254	0.125	0	1
MTX3	0.170067	0.366254	0.125	0	1
THAP12	0.170067	0.366254	0.125	0	1
SMIM5	0.170067	0.366254	0.125	0	1
CUL3	0.170067	0.366254	0.125	0	1
CCAR1	0.170067	0.366254	0.125	0	1
ZBED1	0.170067	0.366254	0.125	0	1
2020-09-09	0.170067	0.366254	0.125	0	1
LASP1	0.170067	0.366254	0.125	0	1
AL353743.1	0.170067	0.366254	0.125	0	1
CLDN15	0.170067	0.366254	0.125	0	1
DENND4B	0.170067	0.366254	0.125	0	1
KAT14	0.170067	0.366254	0.125	0	1
PLCG2	0.170067	0.366254	0.125	0	1
FOLR3	0.170067	0.366254	0.125	0	1
PDP2	0.170067	0.366254	0.125	0	1
SAE1	0.170067	0.366254	0.125	0	1
GM2A	0.170067	0.366254	0.125	0	1
CAPZA1	0.170067	0.366254	0.125	0	1
SGPL1	0.170067	0.366254	0.125	0	1
BORCS5	0.170067	0.366254	0.125	0	1
TUBG1	0.170067	0.366254	0.125	0	1
CEP120	0.170067	0.366254	0.125	0	1
KMT5A	0.170067	0.366254	0.125	0	1
ICK	0.170067	0.366254	0.125	0	1
SURF6	0.170067	0.366254	0.125	0	1
GON7	0.170067	0.366254	0.125	0	1
GDE1	0.170067	0.366254	0.125	0	1
SNAPC5	0.170067	0.366254	0.125	0	1
AC073896.4	0.170067	0.366254	0.125	0	1
PHF21A	0.170067	0.366254	0.125	0	1
SLC35D1	0.170067	0.366254	0.125	0	1
NR1D1	0.170067	0.366254	0.125	0	1
DTX3L	0.170067	0.366254	0.125	0	1
OGG1	0.170067	0.366254	0.125	0	1
MRRF	0.170067	0.366254	0.125	0	1
IGFBP6	0.170067	0.366254	0.125	0	1
RAB27A	0.170067	0.366254	0.125	0	1
PRMT3	0.170067	0.366254	0.125	0	1
LENG8	0.170067	0.366254	0.125	0	1
FAM20B	0.170067	0.366254	0.125	0	1
MYO5C	0.170067	0.366254	0.125	0	1
PPP6R1	0.170067	0.366254	0.125	0	1
CELF2	0.170067	0.366254	0.125	0	1
NCAM1	0.170067	0.366254	0.125	0	1
GID4	0.170067	0.366254	0.125	0	1
STK40	0.170067	0.366254	0.125	0	1
ARHGEF25	0.170067	0.366254	0.125	0	1
AC108047.1	0.170067	0.366254	0.125	0	1
C16orf74	0.170067	0.366254	0.125	0	1
RMST	0.170067	0.366254	0.125	0	1
AP003392.5	0.170067	0.366254	0.125	0	1
RPL21P11	0.170067	0.366254	0.125	0	1
SDK2	0.170067	0.366254	0.125	0	1
MYEOV	0.170067	0.366254	0.125	0	1
ATP6V1E1	0.170067	0.337988	0.125	0	1
CMSS1	0.170067	0.337988	0.125	0	1
ANAPC5	0.170067	0.337988	0.125	0	1
RNF216	0.170067	0.337988	0.125	0	1
IQGAP2	0.170067	0.337988	0.125	0	1
UBIAD1	0.170067	0.337988	0.125	0	1
DNMT3A	0.170067	0.337988	0.125	0	1
CDC73	0.170067	0.337988	0.125	0	1
DDX55	0.170067	0.337988	0.125	0	1
CCDC191	0.170067	0.337988	0.125	0	1
ISCA1	0.170067	0.337988	0.125	0	1
ZRANB1	0.170067	0.337988	0.125	0	1
SIRT2	0.170067	0.337988	0.125	0	1
NFE2L3	0.170067	0.337988	0.125	0	1
CS	0.170067	0.337988	0.125	0	1
FAM122A	0.170067	0.337988	0.125	0	1
VASP	0.170067	0.337988	0.125	0	1
TLR1	0.170067	0.337988	0.125	0	1
AC016773.1	0.170067	0.337988	0.125	0	1
HIST2H4A	0.170067	0.337988	0.125	0	1
MTF2	0.170067	0.310039	0.125	0	1
DEDD2	0.170067	0.310039	0.125	0	1
RAB32	0.170067	0.310039	0.125	0	1
PDPR	0.170067	0.310039	0.125	0	1
KLF3	0.170067	0.310039	0.125	0	1
HYOU1	0.170067	0.310039	0.125	0	1
KAT2B	0.170067	0.310039	0.125	0	1
C17orf62	0.170067	0.310039	0.125	0	1
ZNF547	0.170067	0.310039	0.125	0	1
SPRYD3	0.170067	0.310039	0.125	0	1
DUSP28	0.170067	0.310039	0.125	0	1
SP140	0.170067	0.310039	0.125	0	1
FLT3	0.170067	0.310039	0.125	0	1
ERP29	0.170256	0.433155	0.5	0.235	1
PDZK1IP1	0.170256	-0.603025	0.125	0.412	1
HINT1	0.170692	0.402144	0.75	0.471	1
MBD2	0.173687	1.05201	0.375	0.176	1
UBE2D3	0.173687	0.794759	0.375	0.176	1
MT-ND1	0.174734	0.410444	1	0.941	1
SPCS1	0.175602	0.422954	0.75	0.529	1
RPL24	0.177344	-0.492855	0.625	0.824	1
PCBP1	0.178021	0.363232	0.625	0.353	1
RPS2	0.179449	-0.393634	0.625	0.941	1
SEC61B	0.179571	-0.595099	0.5	0.706	1
RBBP6	0.182321	0.68205	0.375	0.118	1
MRPL1	0.182321	0.57963	0.375	0.118	1
UBALD2	0.182321	0.385483	0.375	0.118	1
RPL35	0.185142	-0.46839	0.625	0.765	1
MORF4L1	0.185142	-0.523039	0.5	0.824	1
TRIP11	0.185525	-0.584015	0.125	0.353	1
EIF1	0.189604	0.384499	0.875	0.882	1
FOS	0.18986	-0.478259	0.75	1	1
TMSB4X	0.190502	-0.707863	0.375	0.647	1
ENO1	0.19324	-0.459344	0.125	0.412	1
DYNLT1	0.197191	0.770786	0.25	0.059	1
SCAND1	0.197191	0.752174	0.25	0.059	1
DHX9	0.197191	0.699871	0.25	0.059	1
UTRN	0.197191	0.695133	0.25	0.059	1
SUPT16H	0.197191	0.684032	0.25	0.059	1
VPS4B	0.197191	0.651982	0.25	0.059	1
HTATSF1	0.197191	0.597356	0.25	0.059	1
2020-03-02	0.197191	0.55453	0.25	0.059	1
GAMT	0.197191	0.504981	0.25	0.059	1
TSTA3	0.197191	0.495205	0.25	0.059	1
HSPA13	0.197191	0.492443	0.25	0.059	1
NKAPD1	0.197191	0.487272	0.25	0.059	1
RPL18AP3	0.197191	0.464503	0.25	0.059	1
ZNF33A	0.197191	0.464123	0.25	0.059	1
IRF2BP2	0.197191	0.441876	0.25	0.059	1
EDEM3	0.197191	0.440889	0.25	0.059	1
SERTAD1	0.197191	0.438433	0.25	0.059	1
SKIL	0.197191	0.434834	0.25	0.059	1
DNAJB14	0.197191	0.43442	0.25	0.059	1
EIF4G2	0.197191	0.429104	0.25	0.059	1
BET1L	0.197191	0.418283	0.25	0.059	1
BUD31	0.197191	0.417094	0.25	0.059	1
HSD17B11	0.197191	0.413502	0.25	0.059	1
ZNF398	0.197191	0.4057	0.25	0.059	1
BLM	0.197191	0.396662	0.25	0.059	1
SCYL1	0.197191	0.394644	0.25	0.059	1
APOBEC3G	0.197191	0.382551	0.25	0.059	1
GTF2B	0.197191	0.382011	0.25	0.059	1
ZNF317	0.197191	0.367007	0.25	0.059	1
SMARCD1	0.197191	0.358991	0.25	0.059	1
TNIP1	0.197191	0.326004	0.25	0.059	1
SVIP	0.197737	-0.338605	0.125	0.471	1
IGLC2	0.199685	0.431735	0.625	0.294	1
SMAP2	0.199685	-0.7912	0.25	0.471	1
S100A6	0.199685	-0.87874	0.25	0.471	1
GRB2	0.199692	-0.601261	0.5	0.706	1
RPL38	0.205443	-0.6413	0.625	0.765	1
RPN1	0.209795	0.469402	0.5	0.294	1
DSTN	0.211056	-0.495975	0.25	0.529	1
RAB2A	0.211056	-0.67749	0.25	0.529	1
AC024293.1	0.21116	-0.481343	0.125	0.353	1
CHCHD1	0.21116	-0.578638	0.125	0.353	1
TOMM20	0.21116	-0.742084	0.125	0.353	1
NDUFB5	0.21116	-0.806807	0.125	0.353	1
RPS20	0.21807	-0.480369	0.625	0.824	1
2020-09-02	0.218425	-0.417816	0.125	0.412	1
CTSS	0.221412	0.606577	0.625	0.647	1
CAST	0.223724	0.630074	0.5	0.353	1
PTPN1	0.223724	-0.632776	0.25	0.471	1
CSDE1	0.223724	-0.682967	0.25	0.471	1
RPL13A	0.227315	-0.660647	0.5	0.824	1
GPX3	0.227315	-0.954634	0.625	0.765	1
RAB30	0.228215	0.673813	0.375	0.176	1
CNBP	0.228215	0.612039	0.375	0.176	1
TSG101	0.228215	0.607869	0.375	0.176	1
RPL37	0.230586	-0.584766	0.5	0.941	1
PTMA	0.232028	0.497661	1	0.824	1
XBP1	0.232298	0.313396	1	0.882	1
HSPE1	0.235102	0.723735	0.625	0.529	1
CBX3	0.235102	0.428784	0.625	0.529	1
DNAJA1	0.235102	0.389712	0.625	0.529	1
SEC61G	0.235412	-0.258665	0.25	0.529	1
CACYBP	0.235453	0.569946	0.25	0.059	1
RSU1	0.235453	0.422165	0.25	0.059	1
COMMD10	0.235453	0.419717	0.25	0.059	1
PNRC2	0.235453	0.370268	0.25	0.059	1
ZC3H6	0.235453	0.369928	0.25	0.059	1
PPWD1	0.235453	0.329046	0.25	0.059	1
EIF3I	0.235453	0.309789	0.25	0.059	1
GNPAT	0.235453	0.291072	0.25	0.059	1
NEDD4L	0.235453	0.276581	0.25	0.059	1
PTGES3	0.235453	0.256733	0.25	0.059	1
MDH2	0.235453	0.250227	0.25	0.059	1
PPHLN1	0.235453	0.250227	0.25	0.059	1
PET100	0.235453	-0.253947	0	0.176	1
POLR2C	0.235453	-0.264638	0	0.176	1
LACTB2	0.235453	-0.264776	0	0.176	1
ACSM2B	0.235453	-0.264776	0	0.176	1
KAT6B	0.235453	-0.265631	0	0.176	1
PTPN7	0.235453	-0.266586	0	0.176	1
FAM98A	0.235453	-0.270248	0	0.176	1
PSMA5	0.235453	-0.272049	0	0.176	1
LINC01353	0.235453	-0.272049	0	0.176	1
DBP	0.235453	-0.272774	0	0.176	1
GSTA1	0.235453	-0.273363	0	0.176	1
TMF1	0.235453	-0.278788	0	0.176	1
TRAPPC1	0.235453	-0.280436	0	0.176	1
GCA	0.235453	-0.280436	0	0.176	1
FAM204A	0.235453	-0.291586	0	0.176	1
AC012146.1	0.235453	-0.291586	0	0.176	1
PDAP1	0.235453	-0.292598	0	0.176	1
DCAF10	0.235453	-0.292731	0	0.176	1
YWHAG	0.235453	-0.29704	0	0.176	1
FUBP1	0.235453	-0.297748	0	0.176	1
C1GALT1C1	0.235453	-0.298547	0	0.176	1
SMIM27	0.235453	-0.299445	0	0.176	1
TOX4	0.235453	-0.299445	0	0.176	1
GLIPR1	0.235453	-0.301194	0	0.176	1
HIST1H2AL	0.235453	-0.30693	0	0.176	1
ANKIB1	0.235453	-0.307148	0	0.176	1
APPBP2	0.235453	-0.308551	0	0.176	1
ZNF106	0.235453	-0.310572	0	0.176	1
CDH16	0.235453	-0.313789	0	0.176	1
SLC35B1	0.235453	-0.3147	0	0.176	1
PAIP2B	0.235453	-0.321287	0	0.176	1
UGT2A3	0.235453	-0.323769	0	0.176	1
ADI1	0.235453	-0.327838	0	0.176	1
GOLGA3	0.235453	-0.329728	0	0.176	1
FDFT1	0.235453	-0.329826	0	0.176	1
OTUD5	0.235453	-0.334527	0	0.176	1
PSMD12	0.235453	-0.336224	0	0.176	1
TMEM220	0.235453	-0.336821	0	0.176	1
CES2	0.235453	-0.339339	0	0.176	1
RNPC3	0.235453	-0.340725	0	0.176	1
WSB1	0.235453	-0.340725	0	0.176	1
HMGB2	0.235453	-0.343743	0	0.176	1
CYSTM1	0.235453	-0.345092	0	0.176	1
MT1L	0.235453	-0.346063	0	0.176	1
UQCRFS1	0.235453	-0.348164	0	0.176	1
HNRNPA0	0.235453	-0.348358	0	0.176	1
TNFRSF18	0.235453	-0.349233	0	0.176	1
MAPKAPK2	0.235453	-0.350143	0	0.176	1
PDCD6	0.235453	-0.353304	0	0.176	1
PPP1R7	0.235453	-0.357898	0	0.176	1
RAB18	0.235453	-0.360263	0	0.176	1
SMIM14	0.235453	-0.360725	0	0.176	1
NPM1P39	0.235453	-0.361014	0	0.176	1
LINC00888	0.235453	-0.362885	0	0.176	1
NCOR1	0.235453	-0.362987	0	0.176	1
FER1L4	0.235453	-0.364077	0	0.176	1
GPS1	0.235453	-0.365405	0	0.176	1
ZDHHC16	0.235453	-0.36615	0	0.176	1
ADAM28	0.235453	-0.36854	0	0.176	1
ZC3H7B	0.235453	-0.370018	0	0.176	1
OFD1	0.235453	-0.370018	0	0.176	1
MRPL35	0.235453	-0.370773	0	0.176	1
SETDB2	0.235453	-0.371557	0	0.176	1
MPHOSPH6	0.235453	-0.372511	0	0.176	1
CNPPD1	0.235453	-0.373446	0	0.176	1
MANEA	0.235453	-0.374021	0	0.176	1
CALU	0.235453	-0.374963	0	0.176	1
NIFK	0.235453	-0.37685	0	0.176	1
DERL2	0.235453	-0.378928	0	0.176	1
PRR34-AS1	0.235453	-0.380601	0	0.176	1
TRAPPC2B	0.235453	-0.383498	0	0.176	1
RAB9A	0.235453	-0.383902	0	0.176	1
C4orf3	0.235453	-0.384213	0	0.176	1
RHOF	0.235453	-0.38583	0	0.176	1
LMBRD1	0.235453	-0.38698	0	0.176	1
MTND4P12	0.235453	-0.387627	0	0.176	1
SCP2	0.235453	-0.387627	0	0.176	1
MAD2L2	0.235453	-0.39068	0	0.176	1
CPNE3	0.235453	-0.391248	0	0.176	1
PRKAR2A	0.235453	-0.392272	0	0.176	1
ZC3H13	0.235453	-0.39532	0	0.176	1
ARHGAP18	0.235453	-0.39552	0	0.176	1
SNX2	0.235453	-0.3956	0	0.176	1
AC004057.1	0.235453	-0.396921	0	0.176	1
TMEM176B	0.235453	-0.397	0	0.176	1
TUBB2A	0.235453	-0.398269	0	0.176	1
RNF7	0.235453	-0.398642	0	0.176	1
DDX27	0.235453	-0.399382	0	0.176	1
NUTF2	0.235453	-0.402747	0	0.176	1
SS18L2	0.235453	-0.403609	0	0.176	1
TBRG1	0.235453	-0.406583	0	0.176	1
SNAP47	0.235453	-0.407629	0	0.176	1
TKT	0.235453	-0.407817	0	0.176	1
STARD7	0.235453	-0.408373	0	0.176	1
GTF3C6	0.235453	-0.409323	0	0.176	1
RPL24P8	0.235453	-0.409323	0	0.176	1
CLTB	0.235453	-0.413289	0	0.176	1
RPL26L1	0.235453	-0.413522	0	0.176	1
AEN	0.235453	-0.414061	0	0.176	1
GAB1	0.235453	-0.415179	0	0.176	1
PET117	0.235453	-0.416787	0	0.176	1
CCT5	0.235453	-0.418461	0	0.176	1
FSIP1	0.235453	-0.418461	0	0.176	1
LPIN1	0.235453	-0.418461	0	0.176	1
LAMTOR1	0.235453	-0.420305	0	0.176	1
EHHADH	0.235453	-0.420305	0	0.176	1
GDI2	0.235453	-0.420305	0	0.176	1
UBE3A	0.235453	-0.420614	0	0.176	1
MRPL52	0.235453	-0.420622	0	0.176	1
PQBP1	0.235453	-0.421781	0	0.176	1
WIPF1	0.235453	-0.422038	0	0.176	1
PSMC4	0.235453	-0.423273	0	0.176	1
ARHGAP5	0.235453	-0.42499	0	0.176	1
MLF2	0.235453	-0.42499	0	0.176	1
GADD45GIP1	0.235453	-0.42499	0	0.176	1
GEMIN7	0.235453	-0.425734	0	0.176	1
EIF4B	0.235453	-0.426011	0	0.176	1
TIMM13	0.235453	-0.427418	0	0.176	1
GNB1	0.235453	-0.428757	0	0.176	1
HMBS	0.235453	-0.428757	0	0.176	1
ATXN2	0.235453	-0.430384	0	0.176	1
XRN1	0.235453	-0.430455	0	0.176	1
PSMB9	0.235453	-0.431719	0	0.176	1
UBE2H	0.235453	-0.433309	0	0.176	1
AC092069.1	0.235453	-0.433309	0	0.176	1
TXNRD1	0.235453	-0.435236	0	0.176	1
WDR1	0.235453	-0.435236	0	0.176	1
C9orf16	0.235453	-0.436351	0	0.176	1
TES	0.235453	-0.439396	0	0.176	1
NARS	0.235453	-0.439852	0	0.176	1
SMC6	0.235453	-0.439852	0	0.176	1
SNW1	0.235453	-0.440335	0	0.176	1
CSNK2A1	0.235453	-0.440963	0	0.176	1
NDUFAF3	0.235453	-0.443579	0	0.176	1
PTPMT1	0.235453	-0.44598	0	0.176	1
SRA1	0.235453	-0.446465	0	0.176	1
HBP1	0.235453	-0.448873	0	0.176	1
SDR42E2	0.235453	-0.449385	0	0.176	1
ENPEP	0.235453	-0.450769	0	0.176	1
LARP1	0.235453	-0.451168	0	0.176	1
CERCAM	0.235453	-0.451168	0	0.176	1
TPR	0.235453	-0.453211	0	0.176	1
RNF213	0.235453	-0.453406	0	0.176	1
KRT8	0.235453	-0.457072	0	0.176	1
EWSR1	0.235453	-0.460577	0	0.176	1
CISD3	0.235453	-0.461702	0	0.176	1
MITD1	0.235453	-0.462232	0	0.176	1
NEU1	0.235453	-0.464378	0	0.176	1
GOLGA5	0.235453	-0.464378	0	0.176	1
CPQ	0.235453	-0.46455	0	0.176	1
ECE1	0.235453	-0.465078	0	0.176	1
RASSF4	0.235453	-0.467499	0	0.176	1
GNPTG	0.235453	-0.467499	0	0.176	1
THUMPD1	0.235453	-0.468724	0	0.176	1
PDCD2	0.235453	-0.469151	0	0.176	1
C16orf87	0.235453	-0.471498	0	0.176	1
BDH2	0.235453	-0.4738	0	0.176	1
NDUFV3	0.235453	-0.475174	0	0.176	1
MED31	0.235453	-0.476242	0	0.176	1
RPS13P2	0.235453	-0.476833	0	0.176	1
NFU1	0.235453	-0.478575	0	0.176	1
ARL2	0.235453	-0.479048	0	0.176	1
DDX3Y	0.235453	-0.479048	0	0.176	1
PCMTD1	0.235453	-0.489107	0	0.176	1
SNRPGP10	0.235453	-0.489107	0	0.176	1
RSRC1	0.235453	-0.48962	0	0.176	1
APP	0.235453	-0.489986	0	0.176	1
MTHFD1	0.235453	-0.490366	0	0.176	1
NELFB	0.235453	-0.491013	0	0.176	1
RNVU1-6	0.235453	-0.491598	0	0.176	1
CCNT1	0.235453	-0.493136	0	0.176	1
ZNF593	0.235453	-0.493136	0	0.176	1
SCRN2	0.235453	-0.49673	0	0.176	1
RBM42	0.235453	-0.497625	0	0.176	1
ERICH1	0.235453	-0.500456	0	0.176	1
TLK1	0.235453	-0.500577	0	0.176	1
DDX42	0.235453	-0.501739	0	0.176	1
UTP23	0.235453	-0.503357	0	0.176	1
TMA16	0.235453	-0.503832	0	0.176	1
PCGF5	0.235453	-0.504649	0	0.176	1
ALG3	0.235453	-0.5071	0	0.176	1
RMDN1	0.235453	-0.509355	0	0.176	1
NCOA5	0.235453	-0.512244	0	0.176	1
NUGGC	0.235453	-0.513847	0	0.176	1
ABCF3	0.235453	-0.514565	0	0.176	1
AC098934.3	0.235453	-0.517674	0	0.176	1
PHAX	0.235453	-0.519521	0	0.176	1
TMEM107	0.235453	-0.519704	0	0.176	1
ATP2B1	0.235453	-0.520328	0	0.176	1
LCORL	0.235453	-0.520925	0	0.176	1
SPCS2P4	0.235453	-0.522239	0	0.176	1
CCR10	0.235453	-0.524457	0	0.176	1
TMEM184B	0.235453	-0.525291	0	0.176	1
PRPS1	0.235453	-0.525854	0	0.176	1
CA2	0.235453	-0.527709	0	0.176	1
SND1	0.235453	-0.527966	0	0.176	1
TMEM131	0.235453	-0.529492	0	0.176	1
BMP6	0.235453	-0.530268	0	0.176	1
DNAJC2	0.235453	-0.53103	0	0.176	1
MOB1A	0.235453	-0.531428	0	0.176	1
PSMG2	0.235453	-0.532024	0	0.176	1
HOOK3	0.235453	-0.532584	0	0.176	1
VPREB3	0.235453	-0.533175	0	0.176	1
TMEM14B	0.235453	-0.54078	0	0.176	1
PJA2	0.235453	-0.541024	0	0.176	1
CHD9	0.235453	-0.542013	0	0.176	1
NDUFA5	0.235453	-0.543763	0	0.176	1
BLVRB	0.235453	-0.546424	0	0.176	1
TMEM161B	0.235453	-0.546426	0	0.176	1
CCDC88C	0.235453	-0.54691	0	0.176	1
RNU5A-1	0.235453	-0.54691	0	0.176	1
TOB1	0.235453	-0.55091	0	0.176	1
SLC16A9	0.235453	-0.553951	0	0.176	1
RFC1	0.235453	-0.554952	0	0.176	1
NQO2	0.235453	-0.555363	0	0.176	1
DARS	0.235453	-0.556219	0	0.176	1
HADHB	0.235453	-0.55979	0	0.176	1
BTG3	0.235453	-0.560439	0	0.176	1
TBCC	0.235453	-0.565253	0	0.176	1
CD53	0.235453	-0.566828	0	0.176	1
AK3	0.235453	-0.567254	0	0.176	1
SHPRH	0.235453	-0.57487	0	0.176	1
DYNLT3	0.235453	-0.575086	0	0.176	1
KPNA6	0.235453	-0.575833	0	0.176	1
SDHB	0.235453	-0.577694	0	0.176	1
SMIM30	0.235453	-0.580131	0	0.176	1
CD79B	0.235453	-0.581384	0	0.176	1
RFXANK	0.235453	-0.581767	0	0.176	1
MYADM	0.235453	-0.584852	0	0.176	1
MGAT1	0.235453	-0.586623	0	0.176	1
HNRNPH3	0.235453	-0.588912	0	0.176	1
PARVB	0.235453	-0.588912	0	0.176	1
GTF2E2	0.235453	-0.593498	0	0.176	1
METTL5	0.235453	-0.594798	0	0.176	1
SNRNP25	0.235453	-0.600658	0	0.176	1
MYL12A	0.235453	-0.603147	0	0.176	1
CCDC122	0.235453	-0.603147	0	0.176	1
POLR2E	0.235453	-0.6083	0	0.176	1
DIS3	0.235453	-0.609643	0	0.176	1
NBEAL1	0.235453	-0.61055	0	0.176	1
DDIT3	0.235453	-0.611903	0	0.176	1
FAM13B	0.235453	-0.614425	0	0.176	1
PPID	0.235453	-0.615682	0	0.176	1
STARD5	0.235453	-0.61918	0	0.176	1
ACADM	0.235453	-0.625571	0	0.176	1
AL109918.1	0.235453	-0.629726	0	0.176	1
KMT2E-AS1	0.235453	-0.642726	0	0.176	1
NDUFC2	0.235453	-0.646398	0	0.176	1
DNAJB11	0.235453	-0.650423	0	0.176	1
2020-09-06	0.235453	-0.652139	0	0.176	1
PDHB	0.235453	-0.662452	0	0.176	1
AFG3L2	0.235453	-0.662868	0	0.176	1
RSBN1	0.235453	-0.684162	0	0.176	1
SRSF4	0.235453	-0.691893	0	0.176	1
ABLIM1	0.235453	-0.710156	0	0.176	1
HLA-DRB1	0.235453	-0.710156	0	0.176	1
ZNF542P	0.235453	-0.717283	0	0.176	1
DNAJC3-AS1	0.235453	-0.727432	0	0.176	1
DENR	0.235453	-0.732151	0	0.176	1
N4BP2L2	0.235453	-0.733532	0	0.176	1
FAM96B	0.235453	-0.735708	0	0.176	1
PYM1	0.235453	-0.743646	0	0.176	1
GSTO1	0.235453	-0.760292	0	0.176	1
PRELID1	0.235453	-0.764099	0	0.176	1
IQCG	0.235453	-0.772316	0	0.176	1
FIS1	0.235453	-0.776939	0	0.176	1
CCDC82	0.235453	-0.79611	0	0.176	1
RPAP3	0.235453	-0.834821	0	0.176	1
UBE2E3	0.235453	-0.845086	0	0.176	1
CWC25	0.235453	-0.871109	0	0.176	1
TLE4	0.235453	-0.918378	0	0.176	1
ANKRD36C	0.235453	-0.993754	0	0.176	1
H3F3A	0.235453	-1.02413	0	0.176	1
HIST1H2BD	0.239263	-0.407305	0.125	0.353	1
HSBP1	0.239263	-0.487795	0.125	0.353	1
POMP	0.239263	-0.638248	0.125	0.353	1
S100A4	0.239263	-0.642984	0.125	0.353	1
HIST1H2AC	0.239263	-0.826494	0.125	0.353	1
AL031777.3	0.239263	-1.0361	0.125	0.353	1
CANX	0.240462	0.838815	0.75	0.529	1
HIST1H4C	0.240786	-0.289477	0.625	0.824	1
SPCS2	0.244775	0.447959	0.75	0.588	1
ATP5MC3	0.24518	-0.530953	0.25	0.588	1
MCL1	0.245886	0.705629	0.5	0.235	1
CWC15	0.245886	-0.35209	0.125	0.412	1
ATP5PD	0.245886	-0.426671	0.125	0.412	1
ATP6V1F	0.245886	-0.431804	0.125	0.412	1
VIM	0.249766	0.67041	0.5	0.353	1
CRELD2	0.259645	0.733611	0.375	0.176	1
SLC22A17	0.259645	0.415636	0.375	0.176	1
RGCC	0.259645	0.411207	0.375	0.176	1
SARS	0.259645	0.403453	0.375	0.176	1
RPS7	0.259983	0.338022	0.75	0.471	1
RPS15A	0.259983	-0.477897	0.375	0.647	1
SRSF5	0.261695	-0.519648	0.25	0.529	1
ATP5MF	0.261695	-0.532574	0.25	0.529	1
HNRNPDL	0.261695	-0.776916	0.25	0.529	1
SERP1	0.265435	-0.627571	0.5	0.647	1
PSMB1	0.269906	-0.349248	0.125	0.353	1
SDF2L1	0.277855	-0.389964	0.25	0.471	1
UFM1	0.277855	-0.420732	0.25	0.471	1
BCLAF1	0.277855	-0.485414	0.25	0.471	1
RPL30	0.279301	-0.45158	0.75	0.824	1
ANKRD36BP2	0.286631	-0.47792	0.375	0.647	1
SRGN	0.291095	0.555015	0.875	0.706	1
CLU	0.29337	-1.32008	0.25	0.412	1
POLR2L	0.29383	-0.532776	0.375	0.588	1
SQSTM1	0.293952	0.544022	0.375	0.176	1
NMT1	0.293952	0.4636	0.375	0.176	1
SF3B5	0.293952	0.398767	0.375	0.176	1
SLTM	0.293952	0.266406	0.375	0.176	1
ATOX1	0.293952	-0.452637	0.125	0.294	1
AL590867.2	0.293952	-0.461661	0.125	0.294	1
SRPRB	0.293952	-0.467862	0.125	0.294	1
MBTPS1	0.293952	-0.468341	0.125	0.294	1
MAP1LC3B	0.293952	-0.528223	0.125	0.294	1
SRM	0.293952	-0.53604	0.125	0.294	1
RBBP4	0.293952	-0.538466	0.125	0.294	1
ITGA6	0.293952	-0.673457	0.125	0.294	1
TXNDC11	0.293952	-0.696038	0.125	0.294	1
LARP7	0.293952	-0.708107	0.125	0.294	1
TPI1	0.293952	-0.769755	0.125	0.294	1
RHEB	0.293952	-0.889354	0.125	0.294	1
RPS25	0.29656	0.446639	0.75	0.588	1
PSMB6	0.299969	0.287532	0.625	0.412	1
COX7B	0.299969	-0.601055	0.375	0.529	1
CREB3L2	0.303138	-0.468994	0.125	0.353	1
SELENOW	0.303138	-0.592702	0.125	0.353	1
GSTP1	0.304704	-0.478773	0.5	0.882	1
RPL3	0.306114	-0.265678	0.625	0.882	1
AKAP9	0.306146	-0.432346	0.375	0.706	1
RPS29	0.30761	-0.343482	0.75	0.941	1
CFL1	0.308021	0.656736	0.5	0.353	1
YBX1	0.308021	-0.398882	0.25	0.471	1
CDC42	0.308021	-0.487283	0.25	0.471	1
CALM1	0.31873	-0.674732	0.625	0.824	1
CYTOR	0.320164	-0.297973	0.25	0.529	1
RPL28	0.320164	-0.474301	0.25	0.529	1
UQCR10	0.325624	0.627684	0.5	0.294	1
BANF1	0.325624	-0.4906	0.25	0.412	1
ANAPC16	0.330215	-0.544318	0.375	0.529	1
SKP1	0.331175	0.62639	0.375	0.176	1
DAB2	0.331175	0.296093	0.375	0.176	1
MKNK2	0.331175	0.293951	0.375	0.176	1
PSMA3	0.331175	-0.262965	0.125	0.294	1
MPC1	0.331175	-0.384455	0.125	0.294	1
FAM96A	0.331175	-0.419309	0.125	0.294	1
SYF2	0.331175	-0.458405	0.125	0.294	1
QPRT	0.331175	-0.462203	0.125	0.294	1
ATP5MC1	0.331175	-0.463372	0.125	0.294	1
GOLGB1	0.331175	-0.489663	0.125	0.294	1
SYAP1	0.331175	-0.498562	0.125	0.294	1
2020-09-07	0.331175	-0.518495	0.125	0.294	1
ARF1	0.331175	-0.549775	0.125	0.294	1
TMEM147	0.331175	-0.567025	0.125	0.294	1
HNRNPM	0.331175	-0.702312	0.125	0.294	1
PLPP5	0.331175	-0.709301	0.125	0.294	1
NSMCE4A	0.331175	-0.73318	0.125	0.294	1
TLN1	0.331175	-0.757237	0.125	0.294	1
RPS23	0.331184	0.253439	0.75	0.706	1
GAPDH	0.331184	-0.33447	0.625	0.765	1
ERLEC1	0.336074	-0.620137	0.75	0.941	1
TFG	0.338072	0.801817	0.25	0.118	1
COPS2	0.338072	0.744165	0.25	0.118	1
SRSF10	0.338072	0.643225	0.25	0.118	1
CEP63	0.338072	0.636376	0.25	0.118	1
WAC	0.338072	0.621348	0.25	0.118	1
BZW1	0.338072	0.606231	0.25	0.118	1
SHOC2	0.338072	0.565464	0.25	0.118	1
ZC3H15	0.338072	0.514761	0.25	0.118	1
UPP1	0.338072	0.507315	0.25	0.118	1
NMRAL1	0.338072	0.502964	0.25	0.118	1
RAB14	0.338072	0.47815	0.25	0.118	1
CASP3	0.338072	0.473884	0.25	0.118	1
LRP10	0.338072	0.431579	0.25	0.118	1
TANK	0.338072	0.364542	0.25	0.118	1
COX6B1	0.338501	0.284023	0.25	0.647	1
UBE2D2	0.338984	0.531193	0.375	0.235	1
DNAJB9	0.338984	0.493368	0.375	0.235	1
ARFGAP3	0.338984	-0.265219	0.125	0.353	1
TPD52	0.338984	-0.266847	0.125	0.353	1
TXNDC15	0.338984	-0.366753	0.125	0.353	1
USP34	0.338984	-0.765425	0.125	0.353	1
NOP58	0.340277	0.489367	0.5	0.353	1
TMED9	0.340277	0.475988	0.5	0.353	1
PDIA6	0.345289	0.346536	0.625	0.529	1
HSP90AA1	0.351201	0.545261	0.875	0.941	1
RPL29	0.352379	0.550774	0.5	0.412	1
CDKN1B	0.352379	0.536451	0.5	0.412	1
UQCRB	0.352379	-0.703452	0.25	0.529	1
TMX3	0.353271	-0.254324	0	0.118	1
INSR	0.353271	-0.254324	0	0.118	1
MIR1244-2	0.353271	-0.254324	0	0.118	1
POP5	0.353271	-0.254324	0	0.118	1
EIF5P1	0.353271	-0.254324	0	0.118	1
CCDC106	0.353271	-0.25781	0	0.118	1
B3GNT9	0.353271	-0.25781	0	0.118	1
PSME2P2	0.353271	-0.25781	0	0.118	1
HNRNPH2	0.353271	-0.259633	0	0.118	1
EAPP	0.353271	-0.260133	0	0.118	1
YIPF3	0.353271	-0.260133	0	0.118	1
UBE2I	0.353271	-0.260368	0	0.118	1
STUB1	0.353271	-0.260368	0	0.118	1
GTPBP10	0.353271	-0.260368	0	0.118	1
PHYKPL	0.353271	-0.260368	0	0.118	1
PRELID1P1	0.353271	-0.260368	0	0.118	1
KRAS	0.353271	-0.2613	0	0.118	1
G3BP2	0.353271	-0.2613	0	0.118	1
ZNF844	0.353271	-0.2613	0	0.118	1
MAGOHB	0.353271	-0.262143	0	0.118	1
TMEM41A	0.353271	-0.262143	0	0.118	1
TMEM50A	0.353271	-0.263117	0	0.118	1
HEMK1	0.353271	-0.263117	0	0.118	1
DCTD	0.353271	-0.263117	0	0.118	1
TBCEL	0.353271	-0.263117	0	0.118	1
TSPO	0.353271	-0.263824	0	0.118	1
CYB5D2	0.353271	-0.263824	0	0.118	1
NUDT16	0.353271	-0.263824	0	0.118	1
MRPL42	0.353271	-0.263849	0	0.118	1
BRD9	0.353271	-0.263849	0	0.118	1
ATL2	0.353271	-0.263849	0	0.118	1
TGFBR3L	0.353271	-0.263849	0	0.118	1
IDH3B	0.353271	-0.264774	0	0.118	1
PTMS	0.353271	-0.264774	0	0.118	1
ASAP1	0.353271	-0.264774	0	0.118	1
SPSB2	0.353271	-0.264774	0	0.118	1
GBP3	0.353271	-0.269301	0	0.118	1
APMAP	0.353271	-0.269301	0	0.118	1
LIMS1	0.353271	-0.269301	0	0.118	1
MRPL3	0.353271	-0.269301	0	0.118	1
PRMT5	0.353271	-0.269301	0	0.118	1
CREB1	0.353271	-0.269301	0	0.118	1
SOD2	0.353271	-0.269742	0	0.118	1
ARPC1A	0.353271	-0.269742	0	0.118	1
YBEY	0.353271	-0.269742	0	0.118	1
MIR5188	0.353271	-0.269742	0	0.118	1
AC090498.1	0.353271	-0.269742	0	0.118	1
TMCO4	0.353271	-0.269917	0	0.118	1
PSMC6	0.353271	-0.269917	0	0.118	1
LONRF1	0.353271	-0.269917	0	0.118	1
DNAJC21	0.353271	-0.271098	0	0.118	1
EMC3	0.353271	-0.273917	0	0.118	1
CAPN2	0.353271	-0.273917	0	0.118	1
DHRS4L2	0.353271	-0.273917	0	0.118	1
SRPK1	0.353271	-0.273917	0	0.118	1
INIP	0.353271	-0.273917	0	0.118	1
EP300	0.353271	-0.273917	0	0.118	1
C19orf12	0.353271	-0.273917	0	0.118	1
PHIP	0.353271	-0.273917	0	0.118	1
WDR74	0.353271	-0.273917	0	0.118	1
SMG7	0.353271	-0.273917	0	0.118	1
PPP3CC	0.353271	-0.273917	0	0.118	1
ENTPD1	0.353271	-0.273917	0	0.118	1
PRR13	0.353271	-0.274552	0	0.118	1
POLK	0.353271	-0.274552	0	0.118	1
KXD1	0.353271	-0.274552	0	0.118	1
ATF1	0.353271	-0.274552	0	0.118	1
C6orf89	0.353271	-0.274552	0	0.118	1
HIST2H2BC	0.353271	-0.274552	0	0.118	1
CTNNAL1	0.353271	-0.275352	0	0.118	1
NAA20	0.353271	-0.275352	0	0.118	1
SPG11	0.353271	-0.275352	0	0.118	1
TYW1	0.353271	-0.275352	0	0.118	1
STAT1	0.353271	-0.277005	0	0.118	1
RARS2	0.353271	-0.277005	0	0.118	1
ATP6V0B	0.353271	-0.277143	0	0.118	1
HIBADH	0.353271	-0.277143	0	0.118	1
CBX1	0.353271	-0.277143	0	0.118	1
ITSN1	0.353271	-0.277143	0	0.118	1
HSPB11	0.353271	-0.277143	0	0.118	1
RPL10AP6	0.353271	-0.277866	0	0.118	1
MAGOH	0.353271	-0.279597	0	0.118	1
UBR2	0.353271	-0.279597	0	0.118	1
VWA5A	0.353271	-0.279597	0	0.118	1
AHCY	0.353271	-0.28057	0	0.118	1
SRD5A3	0.353271	-0.28057	0	0.118	1
AASDHPPT	0.353271	-0.283982	0	0.118	1
UBE2D1	0.353271	-0.283982	0	0.118	1
RPS20P14	0.353271	-0.283982	0	0.118	1
TP53INP1	0.353271	-0.286419	0	0.118	1
HTRA2	0.353271	-0.2882	0	0.118	1
HMOX2	0.353271	-0.291713	0	0.118	1
EIF2AK1	0.353271	-0.292425	0	0.118	1
TYMP	0.353271	-0.292844	0	0.118	1
CADM1	0.353271	-0.293545	0	0.118	1
DNASE2	0.353271	-0.293555	0	0.118	1
THEMIS2	0.353271	-0.293555	0	0.118	1
GABARAPL2	0.353271	-0.294791	0	0.118	1
SBF1	0.353271	-0.294791	0	0.118	1
C1R	0.353271	-0.294791	0	0.118	1
CHMP2A	0.353271	-0.294791	0	0.118	1
EPB41L4A-AS1	0.353271	-0.294791	0	0.118	1
SOAT1	0.353271	-0.294791	0	0.118	1
FBXO22	0.353271	-0.294791	0	0.118	1
ARRDC1	0.353271	-0.294791	0	0.118	1
RPL21P16	0.353271	-0.294791	0	0.118	1
CMTR1	0.353271	-0.295162	0	0.118	1
SNHG5	0.353271	-0.295314	0	0.118	1
HELZ	0.353271	-0.297589	0	0.118	1
NOB1	0.353271	-0.297721	0	0.118	1
TFDP1	0.353271	-0.298525	0	0.118	1
DCTN3	0.353271	-0.298525	0	0.118	1
AC068282.1	0.353271	-0.298525	0	0.118	1
MT-TT	0.353271	-0.298862	0	0.118	1
GBA2	0.353271	-0.298862	0	0.118	1
THAP4	0.353271	-0.298862	0	0.118	1
NBAS	0.353271	-0.298862	0	0.118	1
RRP1B	0.353271	-0.298862	0	0.118	1
FCHO2	0.353271	-0.298862	0	0.118	1
HIST1H3A	0.353271	-0.298862	0	0.118	1
MAPKAPK5-AS1	0.353271	-0.29947	0	0.118	1
RAB22A	0.353271	-0.299482	0	0.118	1
IDH2	0.353271	-0.300101	0	0.118	1
YIF1A	0.353271	-0.300101	0	0.118	1
HPS5	0.353271	-0.300101	0	0.118	1
RNASE6	0.353271	-0.300101	0	0.118	1
RRNAD1	0.353271	-0.302339	0	0.118	1
CHCHD4	0.353271	-0.304152	0	0.118	1
MSI2	0.353271	-0.304152	0	0.118	1
LAMTOR4	0.353271	-0.304152	0	0.118	1
LSP1	0.353271	-0.304152	0	0.118	1
ARG2	0.353271	-0.304152	0	0.118	1
ZDHHC4	0.353271	-0.304152	0	0.118	1
WDR26	0.353271	-0.304152	0	0.118	1
PRPF3	0.353271	-0.304152	0	0.118	1
NPLOC4	0.353271	-0.304152	0	0.118	1
MLKL	0.353271	-0.304152	0	0.118	1
RPS6P25	0.353271	-0.304152	0	0.118	1
ZCCHC7	0.353271	-0.304768	0	0.118	1
ABRACL	0.353271	-0.304768	0	0.118	1
RNASEH2B	0.353271	-0.310086	0	0.118	1
FAM136A	0.353271	-0.310459	0	0.118	1
CDC27	0.353271	-0.310459	0	0.118	1
DNM1L	0.353271	-0.310459	0	0.118	1
STMN1	0.353271	-0.310459	0	0.118	1
RREB1	0.353271	-0.310459	0	0.118	1
UBE3C	0.353271	-0.310459	0	0.118	1
GRPEL1	0.353271	-0.311592	0	0.118	1
SLC30A9	0.353271	-0.311996	0	0.118	1
RARRES1	0.353271	-0.311996	0	0.118	1
USF3	0.353271	-0.312067	0	0.118	1
EHMT2	0.353271	-0.312067	0	0.118	1
ASXL2	0.353271	-0.312067	0	0.118	1
FIZ1	0.353271	-0.312067	0	0.118	1
GFER	0.353271	-0.312067	0	0.118	1
FBP1	0.353271	-0.312204	0	0.118	1
FAM35A	0.353271	-0.313104	0	0.118	1
ZNF24	0.353271	-0.314096	0	0.118	1
GSPT1	0.353271	-0.314096	0	0.118	1
ZFYVE9	0.353271	-0.314096	0	0.118	1
ZDHHC12	0.353271	-0.314829	0	0.118	1
TERF1	0.353271	-0.314829	0	0.118	1
HMGXB3	0.353271	-0.315525	0	0.118	1
NAPSA	0.353271	-0.315525	0	0.118	1
FABP5	0.353271	-0.322079	0	0.118	1
VAMP8	0.353271	-0.322856	0	0.118	1
BCL2L11	0.353271	-0.322856	0	0.118	1
PTMAP5	0.353271	-0.325188	0	0.118	1
CLN5	0.353271	-0.325188	0	0.118	1
RNF114	0.353271	-0.325188	0	0.118	1
TECRP1	0.353271	-0.325188	0	0.118	1
GOT1	0.353271	-0.325942	0	0.118	1
IMMP1L	0.353271	-0.327127	0	0.118	1
SCAMP5	0.353271	-0.327127	0	0.118	1
AUP1	0.353271	-0.327233	0	0.118	1
MRPL34	0.353271	-0.327233	0	0.118	1
DCXR	0.353271	-0.328126	0	0.118	1
ALDH1L2	0.353271	-0.328452	0	0.118	1
AC136475.10	0.353271	-0.328452	0	0.118	1
HOXB7	0.353271	-0.329138	0	0.118	1
UBAC1	0.353271	-0.329138	0	0.118	1
LSM5	0.353271	-0.329138	0	0.118	1
GEN1	0.353271	-0.329138	0	0.118	1
CCDC18-AS1	0.353271	-0.329138	0	0.118	1
SPAG16	0.353271	-0.329619	0	0.118	1
ZNF140	0.353271	-0.329619	0	0.118	1
ZMYM5	0.353271	-0.329739	0	0.118	1
PSMC5	0.353271	-0.329739	0	0.118	1
UBE2M	0.353271	-0.329739	0	0.118	1
LYG1	0.353271	-0.329739	0	0.118	1
METTL26	0.353271	-0.331522	0	0.118	1
FDPS	0.353271	-0.332389	0	0.118	1
ENOSF1	0.353271	-0.332389	0	0.118	1
EBLN3P	0.353271	-0.332389	0	0.118	1
NSUN6	0.353271	-0.332389	0	0.118	1
NCOA3	0.353271	-0.332389	0	0.118	1
2020-09-10	0.353271	-0.332389	0	0.118	1
EIF3B	0.353271	-0.332389	0	0.118	1
TRIR	0.353271	-0.33289	0	0.118	1
SNX5	0.353271	-0.332988	0	0.118	1
CMPK1	0.353271	-0.332988	0	0.118	1
KCNJ16	0.353271	-0.33452	0	0.118	1
SMAD1	0.353271	-0.33452	0	0.118	1
PSMB8	0.353271	-0.33452	0	0.118	1
TFAM	0.353271	-0.33452	0	0.118	1
SSB	0.353271	-0.33452	0	0.118	1
MICU1	0.353271	-0.33452	0	0.118	1
APAF1	0.353271	-0.33452	0	0.118	1
TMEM54	0.353271	-0.33452	0	0.118	1
SERPINF2	0.353271	-0.33452	0	0.118	1
SQOR	0.353271	-0.33452	0	0.118	1
LSM10	0.353271	-0.335308	0	0.118	1
OSBPL8	0.353271	-0.339624	0	0.118	1
NOC3L	0.353271	-0.339624	0	0.118	1
RARRES2	0.353271	-0.339624	0	0.118	1
EIF4ENIF1	0.353271	-0.339624	0	0.118	1
CEP57L1	0.353271	-0.339624	0	0.118	1
STK17A	0.353271	-0.339624	0	0.118	1
RIOK3	0.353271	-0.339624	0	0.118	1
AGAP1	0.353271	-0.339624	0	0.118	1
P2RX4	0.353271	-0.339624	0	0.118	1
ZFYVE16	0.353271	-0.339624	0	0.118	1
IPO8	0.353271	-0.341847	0	0.118	1
CD24	0.353271	-0.345483	0	0.118	1
ADH5	0.353271	-0.345483	0	0.118	1
NSRP1	0.353271	-0.345483	0	0.118	1
PIP4P1	0.353271	-0.345483	0	0.118	1
CA12	0.353271	-0.345483	0	0.118	1
ADGRF5	0.353271	-0.345483	0	0.118	1
TAPBPL	0.353271	-0.345483	0	0.118	1
DFFA	0.353271	-0.345483	0	0.118	1
TJAP1	0.353271	-0.345483	0	0.118	1
ETV5	0.353271	-0.345483	0	0.118	1
ABHD2	0.353271	-0.346074	0	0.118	1
GPANK1	0.353271	-0.346806	0	0.118	1
MAP3K2	0.353271	-0.346806	0	0.118	1
AMDHD2	0.353271	-0.346806	0	0.118	1
ZNF248	0.353271	-0.348483	0	0.118	1
RPS2P46	0.353271	-0.348483	0	0.118	1
IAH1	0.353271	-0.349224	0	0.118	1
HCFC1R1	0.353271	-0.349224	0	0.118	1
TMEM243	0.353271	-0.349224	0	0.118	1
INO80E	0.353271	-0.349224	0	0.118	1
TMEM101	0.353271	-0.349224	0	0.118	1
NUBP2	0.353271	-0.350128	0	0.118	1
SUGP2	0.353271	-0.351771	0	0.118	1
RPP30	0.353271	-0.35179	0	0.118	1
POLR2H	0.353271	-0.352126	0	0.118	1
POLR2G	0.353271	-0.352126	0	0.118	1
ZNF7	0.353271	-0.352126	0	0.118	1
SPERT	0.353271	-0.352126	0	0.118	1
ACAA2	0.353271	-0.352366	0	0.118	1
CHPT1	0.353271	-0.352366	0	0.118	1
CD2AP	0.353271	-0.355263	0	0.118	1
PHF20	0.353271	-0.356324	0	0.118	1
AUH	0.353271	-0.356324	0	0.118	1
BAG1	0.353271	-0.356324	0	0.118	1
RBM12	0.353271	-0.356324	0	0.118	1
BEX2	0.353271	-0.356423	0	0.118	1
ILF3-AS1	0.353271	-0.356423	0	0.118	1
PIAS1	0.353271	-0.356484	0	0.118	1
SNHG1	0.353271	-0.357976	0	0.118	1
LAGE3	0.353271	-0.357976	0	0.118	1
MDK	0.353271	-0.358642	0	0.118	1
CHID1	0.353271	-0.358642	0	0.118	1
ZNF431	0.353271	-0.359096	0	0.118	1
ELOC	0.353271	-0.360088	0	0.118	1
IGSF8	0.353271	-0.360088	0	0.118	1
SF3B4	0.353271	-0.360153	0	0.118	1
JMJD1C	0.353271	-0.360153	0	0.118	1
RRAGD	0.353271	-0.360153	0	0.118	1
ARHGEF7	0.353271	-0.360153	0	0.118	1
RHOBTB3	0.353271	-0.361799	0	0.118	1
ZCCHC17	0.353271	-0.361799	0	0.118	1
SLC25A36	0.353271	-0.361799	0	0.118	1
ATAD3C	0.353271	-0.361799	0	0.118	1
NBPF10	0.353271	-0.361799	0	0.118	1
SLC39A4	0.353271	-0.362381	0	0.118	1
UPF1	0.353271	-0.362381	0	0.118	1
RAC1P2	0.353271	-0.362381	0	0.118	1
MRPS18A	0.353271	-0.362463	0	0.118	1
ZNF226	0.353271	-0.362463	0	0.118	1
PIP5K1B	0.353271	-0.362463	0	0.118	1
AL021453.1	0.353271	-0.363044	0	0.118	1
PLXDC2	0.353271	-0.36375	0	0.118	1
TRIM4	0.353271	-0.36375	0	0.118	1
WASL	0.353271	-0.36375	0	0.118	1
PSIP1	0.353271	-0.36375	0	0.118	1
CD81	0.353271	-0.366225	0	0.118	1
FZD3	0.353271	-0.36689	0	0.118	1
CETN3	0.353271	-0.36689	0	0.118	1
PPP2R2D	0.353271	-0.375216	0	0.118	1
NPEPL1	0.353271	-0.375216	0	0.118	1
GAR1	0.353271	-0.376971	0	0.118	1
POLR1C	0.353271	-0.376971	0	0.118	1
TMEM128	0.353271	-0.376971	0	0.118	1
HBS1L	0.353271	-0.376971	0	0.118	1
HSPB1P1	0.353271	-0.376971	0	0.118	1
PGAM1	0.353271	-0.377128	0	0.118	1
AK6	0.353271	-0.379543	0	0.118	1
PAK2	0.353271	-0.379543	0	0.118	1
PUM3	0.353271	-0.379543	0	0.118	1
CBR1	0.353271	-0.379543	0	0.118	1
CLDN10	0.353271	-0.379543	0	0.118	1
PBDC1	0.353271	-0.379543	0	0.118	1
HSPE1P2	0.353271	-0.379543	0	0.118	1
RAD23B	0.353271	-0.380118	0	0.118	1
SLC25A4	0.353271	-0.380118	0	0.118	1
GALNT2	0.353271	-0.380118	0	0.118	1
AC007613.1	0.353271	-0.380118	0	0.118	1
ZNF480	0.353271	-0.380509	0	0.118	1
ZMAT3	0.353271	-0.380722	0	0.118	1
ACTR5	0.353271	-0.380722	0	0.118	1
TEC	0.353271	-0.380722	0	0.118	1
UBL5P2	0.353271	-0.380722	0	0.118	1
EEA1	0.353271	-0.380857	0	0.118	1
PITPNA-AS1	0.353271	-0.381294	0	0.118	1
FRG1	0.353271	-0.383502	0	0.118	1
CRCP	0.353271	-0.383801	0	0.118	1
AL133523.1	0.353271	-0.385029	0	0.118	1
WIPI1	0.353271	-0.38681	0	0.118	1
PHF5A	0.353271	-0.389338	0	0.118	1
UAP1	0.353271	-0.389338	0	0.118	1
AP5M1	0.353271	-0.389338	0	0.118	1
LYRM2	0.353271	-0.389643	0	0.118	1
QKI	0.353271	-0.390231	0	0.118	1
SAP30BP	0.353271	-0.390231	0	0.118	1
TNFRSF4	0.353271	-0.390231	0	0.118	1
CCS	0.353271	-0.390581	0	0.118	1
ENPP2	0.353271	-0.392704	0	0.118	1
MALSU1	0.353271	-0.39283	0	0.118	1
EXOSC4	0.353271	-0.39283	0	0.118	1
TIPRL	0.353271	-0.39283	0	0.118	1
PAF1	0.353271	-0.393726	0	0.118	1
ENOPH1	0.353271	-0.393726	0	0.118	1
CRK	0.353271	-0.393726	0	0.118	1
RBM10	0.353271	-0.393726	0	0.118	1
FAM168B	0.353271	-0.393726	0	0.118	1
GGNBP2	0.353271	-0.393933	0	0.118	1
AKIRIN1	0.353271	-0.393933	0	0.118	1
EVI5	0.353271	-0.393933	0	0.118	1
IBTK	0.353271	-0.393933	0	0.118	1
HIST1H2AK	0.353271	-0.393933	0	0.118	1
MT1M	0.353271	-0.394	0	0.118	1
COA1	0.353271	-0.394497	0	0.118	1
DPH3	0.353271	-0.394497	0	0.118	1
HNRNPH1	0.353271	-0.394497	0	0.118	1
PDXK	0.353271	-0.395318	0	0.118	1
DHRS4-AS1	0.353271	-0.395318	0	0.118	1
ACTN4	0.353271	-0.395318	0	0.118	1
CCDC59	0.353271	-0.395318	0	0.118	1
ENTPD3-AS1	0.353271	-0.395318	0	0.118	1
MFSD12	0.353271	-0.395318	0	0.118	1
PCCB	0.353271	-0.395318	0	0.118	1
ASXL1	0.353271	-0.395318	0	0.118	1
KAT6A	0.353271	-0.395959	0	0.118	1
PIGT	0.353271	-0.395959	0	0.118	1
NUP153	0.353271	-0.395959	0	0.118	1
DMXL1	0.353271	-0.395959	0	0.118	1
RRN3P1	0.353271	-0.397646	0	0.118	1
FAM174A	0.353271	-0.400492	0	0.118	1
FLRT3	0.353271	-0.401903	0	0.118	1
STAT3	0.353271	-0.402314	0	0.118	1
AFTPH	0.353271	-0.402314	0	0.118	1
ESRRA	0.353271	-0.402314	0	0.118	1
AQP2	0.353271	-0.403297	0	0.118	1
CDC40	0.353271	-0.403297	0	0.118	1
CENPJ	0.353271	-0.403297	0	0.118	1
LSM14A	0.353271	-0.406707	0	0.118	1
USP1	0.353271	-0.411559	0	0.118	1
TFEC	0.353271	-0.412438	0	0.118	1
MPC2	0.353271	-0.413623	0	0.118	1
ALCAM	0.353271	-0.413623	0	0.118	1
TTPAL	0.353271	-0.415918	0	0.118	1
CCND2	0.353271	-0.417721	0	0.118	1
BRD4	0.353271	-0.417721	0	0.118	1
KIAA0319L	0.353271	-0.418482	0	0.118	1
KMT2B	0.353271	-0.418482	0	0.118	1
ANPEP	0.353271	-0.420271	0	0.118	1
METTL23	0.353271	-0.420271	0	0.118	1
TEX264	0.353271	-0.421173	0	0.118	1
CYR61	0.353271	-0.421173	0	0.118	1
CCDC14	0.353271	-0.421173	0	0.118	1
PHKA2	0.353271	-0.421173	0	0.118	1
SLC3A1	0.353271	-0.421323	0	0.118	1
UBE2S	0.353271	-0.421547	0	0.118	1
RIC8B	0.353271	-0.421721	0	0.118	1
LTF	0.353271	-0.421721	0	0.118	1
VPS72	0.353271	-0.421721	0	0.118	1
CISH	0.353271	-0.421721	0	0.118	1
PPP1R1A	0.353271	-0.423461	0	0.118	1
SLC25A46	0.353271	-0.425309	0	0.118	1
TRAM2	0.353271	-0.425309	0	0.118	1
NUP50	0.353271	-0.425309	0	0.118	1
MDM2	0.353271	-0.425309	0	0.118	1
ZNF800	0.353271	-0.426409	0	0.118	1
GTF2H5	0.353271	-0.426409	0	0.118	1
COL4A3BP	0.353271	-0.426409	0	0.118	1
FTSJ3	0.353271	-0.426409	0	0.118	1
FNIP1	0.353271	-0.426409	0	0.118	1
RNF32	0.353271	-0.426409	0	0.118	1
LCP1	0.353271	-0.426409	0	0.118	1
CD58	0.353271	-0.431144	0	0.118	1
2020-03-06	0.353271	-0.432127	0	0.118	1
SLC31A2	0.353271	-0.432127	0	0.118	1
INTS6	0.353271	-0.432127	0	0.118	1
RUFY2	0.353271	-0.432292	0	0.118	1
CKLF	0.353271	-0.432641	0	0.118	1
WDR70	0.353271	-0.433877	0	0.118	1
SCO1	0.353271	-0.440393	0	0.118	1
AKIP1	0.353271	-0.445153	0	0.118	1
CLIP4	0.353271	-0.445153	0	0.118	1
SEC24A	0.353271	-0.445516	0	0.118	1
TSEN34	0.353271	-0.448562	0	0.118	1
PRNP	0.353271	-0.450286	0	0.118	1
KLF9	0.353271	-0.450889	0	0.118	1
PRKD3	0.353271	-0.451282	0	0.118	1
ADAR	0.353271	-0.451282	0	0.118	1
ATP6V1C1	0.353271	-0.452789	0	0.118	1
GDF15	0.353271	-0.452789	0	0.118	1
ANKRD11	0.353271	-0.452789	0	0.118	1
FBXO11	0.353271	-0.452789	0	0.118	1
CNST	0.353271	-0.452789	0	0.118	1
GFM1	0.353271	-0.452789	0	0.118	1
SNX6	0.353271	-0.456267	0	0.118	1
SMS	0.353271	-0.456267	0	0.118	1
ELF3	0.353271	-0.456267	0	0.118	1
MVP	0.353271	-0.456267	0	0.118	1
SP140L	0.353271	-0.456267	0	0.118	1
TNKS2	0.353271	-0.456267	0	0.118	1
GRHPR	0.353271	-0.456267	0	0.118	1
RGP1	0.353271	-0.456267	0	0.118	1
EHMT1	0.353271	-0.456267	0	0.118	1
SSBP1	0.353271	-0.456796	0	0.118	1
SLC25A32	0.353271	-0.456796	0	0.118	1
AES	0.353271	-0.456796	0	0.118	1
BRMS1	0.353271	-0.456796	0	0.118	1
ZNF322	0.353271	-0.456796	0	0.118	1
SPARCL1	0.353271	-0.457247	0	0.118	1
AP001160.1	0.353271	-0.457685	0	0.118	1
MTAP	0.353271	-0.461305	0	0.118	1
TADA3	0.353271	-0.461305	0	0.118	1
CALCOCO1	0.353271	-0.463598	0	0.118	1
SERPINB9	0.353271	-0.463598	0	0.118	1
AL359541.1	0.353271	-0.466032	0	0.118	1
HIST1H2AG	0.353271	-0.471556	0	0.118	1
RPS28P7	0.353271	-0.474499	0	0.118	1
STOML2	0.353271	-0.476032	0	0.118	1
CDK17	0.353271	-0.476989	0	0.118	1
PRDX3	0.353271	-0.48248	0	0.118	1
SREK1IP1	0.353271	-0.48248	0	0.118	1
AP2S1	0.353271	-0.483512	0	0.118	1
PHYH	0.353271	-0.489028	0	0.118	1
TRNT1	0.353271	-0.489028	0	0.118	1
CNBD2	0.353271	-0.489028	0	0.118	1
DUSP6	0.353271	-0.489168	0	0.118	1
RNU5F-1	0.353271	-0.49183	0	0.118	1
WARS2	0.353271	-0.492382	0	0.118	1
ASH1L	0.353271	-0.492382	0	0.118	1
SNX13	0.353271	-0.492382	0	0.118	1
MAPK8IP3	0.353271	-0.492382	0	0.118	1
IK	0.353271	-0.504497	0	0.118	1
SETD5	0.353271	-0.50616	0	0.118	1
SPATS2L	0.353271	-0.517369	0	0.118	1
VRK2	0.353271	-0.517369	0	0.118	1
2020-09-01	0.353271	-0.517369	0	0.118	1
PMEPA1	0.353271	-0.520476	0	0.118	1
TMEM171	0.353271	-0.521857	0	0.118	1
PNKD	0.353271	-0.528655	0	0.118	1
EIF3J-AS1	0.353271	-0.529547	0	0.118	1
ETF1	0.353271	-0.532158	0	0.118	1
DNAJC24	0.353271	-0.536977	0	0.118	1
KNTC1	0.353271	-0.537048	0	0.118	1
BBOX1	0.353271	-0.541148	0	0.118	1
CEP70	0.353271	-0.55276	0	0.118	1
HIST1H2BH	0.353271	-0.555009	0	0.118	1
LBH	0.353271	-0.559578	0	0.118	1
PTPRC	0.353271	-0.563493	0	0.118	1
DAZAP1	0.353271	-0.570444	0	0.118	1
NUDT21	0.353271	-0.582234	0	0.118	1
ANG	0.353271	-0.582234	0	0.118	1
TAGLN2	0.353271	-0.584748	0	0.118	1
WDR45	0.353271	-0.58529	0	0.118	1
ROCK1	0.353271	-0.585591	0	0.118	1
ME2	0.353271	-0.602043	0	0.118	1
SNHG14	0.353271	-0.611278	0	0.118	1
SNORD3A	0.353271	-0.612032	0	0.118	1
ATM	0.353271	-0.612117	0	0.118	1
AL049873.1	0.353271	-0.612644	0	0.118	1
FBXW11	0.353271	-0.627473	0	0.118	1
SMIM15	0.353271	-0.634591	0	0.118	1
ECI2	0.353271	-0.637933	0	0.118	1
APOL6	0.353271	-0.643165	0	0.118	1
FBXO16	0.353271	-0.649948	0	0.118	1
FAHD2A	0.353271	-0.654158	0	0.118	1
MPHOSPH10	0.353271	-0.65546	0	0.118	1
CLIP1	0.353271	-0.689424	0	0.118	1
TMEM87A	0.353271	-0.697041	0	0.118	1
RETREG1	0.353271	-0.705266	0	0.118	1
KLHDC2	0.353271	-0.708792	0	0.118	1
REG1A	0.353271	-0.759647	0	0.118	1
TCTN3	0.353271	-0.791021	0	0.118	1
PYCR2	0.353271	-0.791237	0	0.118	1
ATXN7L3B	0.353271	-0.847144	0	0.118	1
EIF2B1	0.353271	-0.86082	0	0.118	1
VIRMA	0.353271	-0.943942	0	0.118	1
DMGDH	0.353271	-0.94672	0	0.118	1
BTG1	0.354313	0.395976	0.625	0.471	1
FAM46C	0.3601	-0.371939	0.25	0.412	1
PRDX2	0.3601	-0.462227	0.25	0.412	1
ISCU	0.369231	-0.651962	0.375	0.471	1
ENAM	0.369231	-0.846275	0.375	0.471	1
HSPA1B	0.370584	1.17662	0.5	0.529	1
NAXE	0.371316	0.398621	0.375	0.176	1
TRAPPC2L	0.371316	0.350423	0.375	0.176	1
CCNI	0.371316	-0.307514	0.375	0.176	1
HIPK2	0.371316	-0.369485	0.125	0.294	1
TIFA	0.371316	-0.436157	0.125	0.294	1
ODC1	0.371316	-0.449651	0.125	0.294	1
GNG5	0.371316	-0.457113	0.125	0.294	1
DNAAF1	0.371316	-0.459072	0.125	0.294	1
SUMO1	0.371316	-0.490825	0.125	0.294	1
KLF2	0.374621	0.605702	0.5	0.353	1
SEM1	0.374621	0.348518	0.5	0.353	1
SIAH2	0.37744	0.650488	0.375	0.235	1
PDXDC1	0.37744	0.581364	0.375	0.235	1
CXCL14	0.379352	-0.754644	0.25	0.353	1
EIF1AY	0.386081	1.11474	0.25	0.118	1
RALA	0.386081	0.6119	0.25	0.118	1
KIF22	0.386081	0.574209	0.25	0.118	1
TM9SF2	0.386081	0.513049	0.25	0.118	1
PAXX	0.386081	0.465646	0.25	0.118	1
CFAP97	0.386081	0.422418	0.25	0.118	1
PHB	0.386081	0.404919	0.25	0.118	1
RNH1	0.386081	0.401992	0.25	0.118	1
NDUFA9	0.386081	0.382699	0.25	0.118	1
RTN3	0.386081	0.351796	0.25	0.118	1
MGEA5	0.386081	0.271498	0.25	0.118	1
MRPL14	0.386081	0.257908	0.25	0.118	1
ELOB	0.387311	-0.41554	0.375	0.588	1
RPL4	0.396781	0.264691	0.5	0.294	1
MAN1A1	0.396781	-0.451675	0.25	0.412	1
RPLP0	0.397369	-0.365579	0.75	0.882	1
JUN	0.406344	0.476295	0.875	1	1
SLC25A6	0.411029	-0.263763	0.25	0.471	1
ACBD3	0.411029	-0.340831	0.25	0.471	1
RPL22L1	0.411083	0.346174	0.625	0.529	1
XRCC5	0.414346	-0.272767	0.125	0.294	1
CDC5L	0.414346	-0.343297	0.125	0.294	1
NSA2	0.414346	-0.36528	0.125	0.294	1
DEFB1	0.414346	-0.507481	0.125	0.294	1
NFKBIA	0.414655	0.542076	0.875	0.941	1
SNHG8	0.418474	-0.312798	0.375	0.235	1
COX5A	0.422117	0.447597	0.625	0.471	1
DDX5	0.424021	-0.278905	0.5	0.765	1
SELENOK	0.430719	-0.260037	0.75	0.882	1
EIF5B	0.43232	-0.393898	0.375	0.529	1
HDLBP	0.43232	-0.431902	0.375	0.529	1
NDUFC1	0.43563	0.461141	0.5	0.294	1
FNDC3A	0.43563	-0.260136	0.25	0.412	1
HIST1H2BJ	0.43563	-0.474981	0.25	0.412	1
TUBA4A	0.438039	0.602525	0.25	0.118	1
SRP54	0.438039	0.59223	0.25	0.118	1
MANF	0.438039	0.585935	0.25	0.118	1
CCDC91	0.438039	0.441206	0.25	0.118	1
BCL2L1	0.438039	0.402379	0.25	0.118	1
CLDN4	0.438039	0.380195	0.25	0.118	1
PDCD7	0.438039	0.364	0.25	0.118	1
EIF3E	0.438039	0.349014	0.25	0.118	1
LINC-PINT	0.438039	0.3488	0.25	0.118	1
PKM	0.438039	0.328706	0.25	0.118	1
PCM1	0.438039	0.317739	0.25	0.118	1
SEC22B	0.438039	0.305141	0.25	0.118	1
DPM2	0.438039	0.29484	0.25	0.118	1
RSBN1L	0.438039	0.287982	0.25	0.118	1
MAL	0.438039	0.278839	0.25	0.118	1
BCL2	0.438039	0.263904	0.25	0.118	1
SMCHD1	0.438039	0.260786	0.25	0.118	1
GOLGA1	0.438039	0.25788	0.25	0.118	1
LUC7L3	0.438039	0.253257	0.25	0.118	1
RPL14	0.448773	-0.267932	0.875	0.941	1
MLEC	0.449459	0.393935	0.5	0.353	1
GNB2	0.45315	-0.373094	0.125	0.235	1
NDUFB7	0.45315	-0.374667	0.125	0.235	1
SLC3A2	0.45315	-0.389569	0.125	0.235	1
[truncated: 574 more rows]

## Sheet: T cell
gene_id	p_val	avg_logFC	pct.1	pct.2	p_val_adj
MAL	4.84409e-05	1.68229	0.667	0.034	1
NUP62	8.88431e-05	1.3592	0.667	0.034	1
BCL7A	0.00010647	1.41361	0.5	0	1
HLA-DRB5	0.00010647	1.40941	0.5	0	1
HSPBP1	0.00010647	1.21987	0.5	0	1
TSPAN13	0.00010647	1.07836	0.5	0	1
ABHD12	0.00010647	1.03115	0.5	0	1
PERP	0.00010647	0.902484	0.5	0	1
MT-RNR1	0.000154021	1.32923	1	1	1
SOX4	0.000216835	2.21665	0.667	0.069	1
PDAP1	0.000399604	1.18768	0.833	0.172	1
MTDH	0.000598645	1.30367	0.833	0.276	1
HLA-DPB1	0.000630936	1.356	0.833	0.138	1
MT2A	0.000948168	-2.5622	0.5	1	1
SQLE	0.00101168	1.44479	0.5	0.034	1
ATP5ME	0.00108408	0.89127	1	0.621	1
TIMP1	0.0013364	2.06803	0.5	0.034	1
DSC2	0.0013364	1.1665	0.5	0.034	1
NELFE	0.0013364	0.954535	0.5	0.034	1
TAF11	0.0013364	0.943527	0.5	0.034	1
MT1X	0.00152409	-2.95105	0.167	0.897	1
UMOD	0.00159882	2.09547	0.833	0.172	1
PPP1CC	0.00175501	0.77351	0.5	0.034	1
MTRNR2L1	0.00193436	1.42915	0.333	0	1
SNN	0.00193436	1.15756	0.333	0	1
ARSD	0.00193436	1.13854	0.333	0	1
GKAP1	0.00193436	1.09415	0.333	0	1
TSSC4	0.00193436	1.06798	0.333	0	1
ACAD10	0.00193436	1.0518	0.333	0	1
CAPN12	0.00193436	1.01811	0.333	0	1
CHPF	0.00193436	1.00789	0.333	0	1
NIPAL1	0.00193436	0.957136	0.333	0	1
MUC1	0.00193436	0.957136	0.333	0	1
IL6R	0.00193436	0.954844	0.333	0	1
OXTR	0.00193436	0.932926	0.333	0	1
PAPSS1	0.00193436	0.919467	0.333	0	1
HLA-DMB	0.00193436	0.901251	0.333	0	1
ABCC3	0.00193436	0.901251	0.333	0	1
AC026462.3	0.00193436	0.901251	0.333	0	1
MT-TC	0.00193436	0.878468	0.333	0	1
EVC	0.00193436	0.868827	0.333	0	1
UBXN2A	0.00193436	0.843366	0.333	0	1
EXT2	0.00193436	0.781184	0.333	0	1
ZNF317	0.00193436	0.754028	0.333	0	1
AC124017.1	0.00193436	0.725425	0.333	0	1
CHST11	0.00193436	0.725425	0.333	0	1
RIC8A	0.00193436	0.725425	0.333	0	1
SMIM20	0.00193436	0.685115	0.333	0	1
RNU6-6P	0.00193436	0.685115	0.333	0	1
KIAA1217	0.00193436	0.65444	0.333	0	1
CNOT8	0.00193436	0.65444	0.333	0	1
GTF3C4	0.00193436	0.65444	0.333	0	1
CMIP	0.00193436	0.65444	0.333	0	1
SPICE1	0.00193436	0.65444	0.333	0	1
EZH2	0.00193436	0.65444	0.333	0	1
MTFMT	0.00193436	0.65444	0.333	0	1
NFKB1	0.00193436	0.65444	0.333	0	1
PIK3R3	0.00193436	0.65444	0.333	0	1
ACTR5	0.00193436	0.65444	0.333	0	1
PIN4	0.00193436	0.554869	0.333	0	1
PIGG	0.00193436	0.432857	0.333	0	1
JMJD8	0.00193436	0.432857	0.333	0	1
NXT1	0.00193436	0.432857	0.333	0	1
ILVBL	0.00193436	0.432857	0.333	0	1
SLC2A8	0.00193436	0.432857	0.333	0	1
EIF4EBP1	0.00193436	0.432857	0.333	0	1
ZNF626	0.00193436	0.432857	0.333	0	1
TBC1D23	0.00193436	0.432857	0.333	0	1
ZNF140	0.00193436	0.432857	0.333	0	1
ANXA2	0.00204702	1.31405	0.833	0.207	1
BBS4	0.00229128	0.784707	0.5	0.034	1
ATG12	0.00229128	0.693339	0.5	0.034	1
TSPAN6	0.00229128	0.672385	0.5	0.034	1
SUPT7L	0.00229128	0.632586	0.5	0.034	1
ARL1	0.00229128	0.411844	0.5	0.034	1
LMBRD1	0.00238131	1.06232	0.667	0.103	1
PCBP2	0.00239217	0.875279	1	0.379	1
MT1G	0.00311187	-1.96965	0.333	1	1
CALM1	0.00336011	-1.18278	0.833	0.966	1
MT-ATP8	0.0039688	-0.764768	1	1	1
RPL26L1	0.00402141	1.5589	0.5	0.069	1
ATP5MC1	0.00566929	0.844145	0.833	0.241	1
LST1	0.00628263	1.21911	0.5	0.069	1
SELENOF	0.00628263	1.04144	0.5	0.069	1
SAMSN1	0.00663533	0.974439	0.833	0.241	1
FKBP5	0.00667172	-1.7568	0	0.69	1
MT1F	0.00688408	-2.17463	0.5	0.862	1
CD69	0.00735431	-2.59998	0.167	0.759	1
HADH	0.00779687	0.936311	0.5	0.069	1
RPL24	0.00847368	-1.19691	0.5	0.897	1
MT1E	0.00862912	-2.11207	0.333	0.828	1
DNAJC2	0.00963027	0.825069	0.5	0.069	1
TCEAL3	0.00963027	0.702207	0.5	0.069	1
EFHD1	0.00963027	0.644832	0.5	0.069	1
SUMO2	0.0100481	1.08436	0.833	0.276	1
RPL6	0.010153	-1.16187	0.333	0.897	1
MT1H	0.010153	-1.54741	0.333	0.897	1
SREK1	0.010298	1.36262	0.5	0.103	1
ARPC2	0.0111448	0.511617	1	0.69	1
TRIR	0.0112453	0.841129	0.667	0.172	1
TRAPPC2B	0.0118386	0.599084	0.5	0.069	1
NAT8	0.0126469	-2.21782	0.167	0.724	1
ARHGDIB	0.012842	-1.62708	0	0.621	1
SET	0.0128515	-1.55424	0.167	0.69	1
RPL9P9	0.0128515	-1.60978	0.167	0.69	1
PDZK1	0.0128515	-1.66308	0.167	0.69	1
PRDX2	0.0133405	0.842159	0.833	0.345	1
MRPL41	0.0134369	1.05981	0.667	0.241	1
C11orf54	0.0145809	-1.54616	0.167	0.69	1
C1orf122	0.015	1.48215	0.5	0.103	1
MESD	0.015	1.13587	0.5	0.103	1
SLC38A2	0.015	1.06679	0.5	0.103	1
SUDS3	0.015	1.0258	0.5	0.103	1
RPS29	0.0151264	-1.09583	0.667	1	1
UQCRQ	0.0162299	1.01359	0.833	0.586	1
IGFBP7	0.016629	1.23525	1	0.759	1
MMP7	0.0169266	2.15891	0.333	0.034	1
IL1B	0.0169266	1.45486	0.333	0.034	1
LYZ	0.0169266	1.36681	0.333	0.034	1
TMEM222	0.0169266	1.20506	0.333	0.034	1
NIT1	0.0169266	1.11587	0.333	0.034	1
PLPP5	0.0169266	1.08722	0.333	0.034	1
CTSO	0.0169266	1.0568	0.333	0.034	1
JUP	0.0169266	1.01535	0.333	0.034	1
BLMH	0.0169266	0.99496	0.333	0.034	1
TPD52L1	0.0169266	0.975326	0.333	0.034	1
LYN	0.0169266	0.950393	0.333	0.034	1
FAM3C2	0.0169266	0.916198	0.333	0.034	1
ERO1B	0.0169266	0.862251	0.333	0.034	1
TRIM28	0.0169266	0.822047	0.333	0.034	1
ARFIP1	0.0169266	0.733025	0.333	0.034	1
PARD6G-AS1	0.0169266	0.713091	0.333	0.034	1
CMTR1	0.0169266	0.668586	0.333	0.034	1
UXT	0.0169553	0.767447	0.667	0.207	1
CNN3	0.0174286	-1.3749	0	0.586	1
TMEM208	0.0179941	1.14669	0.5	0.103	1
TEX264	0.0179941	1.02441	0.5	0.103	1
LAMP1	0.0179941	1.02293	0.5	0.103	1
WDR43	0.0179941	0.838332	0.5	0.103	1
SEC13	0.0179941	0.756336	0.5	0.103	1
SUPT6H	0.0179941	0.742624	0.5	0.103	1
HSPH1	0.0179983	1.29427	0.667	0.241	1
RAB2A	0.0179983	1.24902	0.667	0.241	1
TOX4	0.0179983	0.927273	0.667	0.241	1
MT-RNR2	0.0185995	0.672468	1	1	1
RPLP2	0.0185995	-0.638419	1	1	1
RAB7A	0.0188977	0.823254	0.833	0.31	1
TPT1	0.0191154	-0.887283	0.667	0.931	1
CHD9	0.0196594	1.08725	0.667	0.207	1
TUBA1C	0.0204672	1.46722	0.5	0.138	1
MRPL14	0.0214993	0.855436	0.5	0.103	1
SLC25A39	0.0214993	0.737257	0.5	0.103	1
CTSH	0.0214993	0.677423	0.5	0.103	1
TBC1D4	0.0215519	1.9249	0.333	0.034	1
CTNNAL1	0.0215519	1.29057	0.333	0.034	1
DDR1	0.0215519	0.928734	0.333	0.034	1
AC093827.4	0.0215519	0.886668	0.333	0.034	1
TJP1	0.0215519	0.884376	0.333	0.034	1
C12orf45	0.0215519	0.818549	0.333	0.034	1
PLIN3	0.0215519	0.803832	0.333	0.034	1
C1orf162	0.0215519	0.794461	0.333	0.034	1
IMPDH2	0.0215519	0.742854	0.333	0.034	1
MAP3K7	0.0215519	0.715969	0.333	0.034	1
HEXIM1	0.0215519	0.648953	0.333	0.034	1
AMZ2P1	0.0215519	0.648953	0.333	0.034	1
SHMT2	0.0215519	0.644178	0.333	0.034	1
POGLUT1	0.0215519	0.643409	0.333	0.034	1
CADM1	0.0215519	0.642738	0.333	0.034	1
GYPC	0.0215519	0.628277	0.333	0.034	1
MRPL54	0.0215519	0.608644	0.333	0.034	1
POLR2C	0.0215519	0.608644	0.333	0.034	1
SCRN2	0.0215519	0.606318	0.333	0.034	1
FAF2	0.0215519	0.601753	0.333	0.034	1
PKP4	0.0215519	0.598495	0.333	0.034	1
IFT81	0.0215519	0.597601	0.333	0.034	1
TMEM9B	0.0215519	0.597236	0.333	0.034	1
SDF4	0.0215519	0.597224	0.333	0.034	1
FN3K	0.0215519	0.592488	0.333	0.034	1
UTP11	0.0215519	0.587696	0.333	0.034	1
FAM210A	0.0215519	0.562534	0.333	0.034	1
OXCT1	0.0215519	0.55702	0.333	0.034	1
MAP7D1	0.0215519	0.556531	0.333	0.034	1
BAD	0.0215519	0.553035	0.333	0.034	1
FBXL20	0.0215519	0.542753	0.333	0.034	1
TSPAN31	0.0215519	0.540375	0.333	0.034	1
B4GALT5	0.0215519	0.380171	0.333	0.034	1
MKRN1	0.0215519	0.380171	0.333	0.034	1
TBRG4	0.0215519	0.380171	0.333	0.034	1
RPL37	0.022752	-1.04949	0.5	0.966	1
HNRNPDL	0.0233328	-1.41595	0	0.552	1
ZBTB20	0.0233328	-1.52051	0	0.552	1
RACK1	0.0236366	-0.919206	0.333	0.897	1
SOD2	0.0237165	-1.60924	0.167	0.69	1
PSME2	0.0238627	0.968056	0.667	0.241	1
RPL5	0.0242133	-0.67996	1	1	1
JPT1	0.0244392	0.739859	0.667	0.172	1
LPIN2	0.0255847	0.844639	0.5	0.103	1
TOLLIP	0.0255847	0.832598	0.5	0.103	1
TXNL4A	0.0255847	0.817113	0.5	0.103	1
PCNP	0.0262153	0.978743	0.667	0.207	1
HSBP1	0.0262153	0.767028	0.667	0.207	1
NPC2	0.0269143	0.947909	0.833	0.414	1
TAGLN2	0.0270153	0.544341	1	0.586	1
DNAJB1	0.0271948	-2.00722	0.167	0.621	1
TRIAP1	0.0272408	0.542993	0.333	0.034	1
CCNG2	0.0272408	0.527146	0.333	0.034	1
RNASEH2B	0.0272408	0.517502	0.333	0.034	1
SORL1	0.0272408	0.49893	0.333	0.034	1
TAF2	0.0272408	0.494913	0.333	0.034	1
THNSL2	0.0272408	0.485784	0.333	0.034	1
KNOP1	0.0272408	0.459002	0.333	0.034	1
PRPF4	0.0272408	0.44772	0.333	0.034	1
CHCHD1	0.0272408	0.392194	0.333	0.034	1
UBE2Z	0.0272408	0.38673	0.333	0.034	1
BMPR1A	0.0272408	0.357042	0.333	0.034	1
RPA2	0.0272408	0.35406	0.333	0.034	1
TIPRL	0.0272408	0.344978	0.333	0.034	1
SUSD6	0.0272408	0.286571	0.333	0.034	1
AUP1	0.0272408	0.279874	0.333	0.034	1
PSMD13	0.0272408	0.279874	0.333	0.034	1
CDC23	0.0272408	0.271202	0.333	0.034	1
AL353763.2	0.0272408	0.250426	0.333	0.034	1
TYROBP	0.027372	1.37159	0.667	0.241	1
ARAP2	0.0283512	0.902297	0.5	0.138	1
RBBP6	0.0301497	0.866297	0.667	0.207	1
EPCAM	0.0301497	0.744584	0.667	0.207	1
COPZ1	0.0303251	1.02333	0.5	0.103	1
RPS6KB1	0.0303251	0.554921	0.5	0.103	1
MGEA5	0.0308374	-1.11675	0	0.517	1
HMGB1P5	0.0308374	-1.23108	0	0.517	1
CFLAR	0.0308374	-1.30211	0	0.517	1
BTG2	0.0308374	-1.62127	0	0.517	1
SSR4	0.031886	1.0598	0.667	0.276	1
UBE2Q2	0.0331921	0.79971	0.5	0.138	1
TNFRSF12A	0.0331921	0.797085	0.5	0.138	1
SLPI	0.0337811	2.40704	0.167	0	1
MARCKS	0.0337811	1.33406	0.167	0	1
CPSF7	0.0337811	1.33406	0.167	0	1
NRP2	0.0337811	1.33406	0.167	0	1
NOS1AP	0.0337811	1.25995	0.167	0	1
TTLL7	0.0337811	0.99621	0.167	0	1
EREG	0.0337811	0.955684	0.167	0	1
NVL	0.0337811	0.943084	0.167	0	1
PAPSS2	0.0337811	0.943084	0.167	0	1
FSD1L	0.0337811	0.943084	0.167	0	1
PARP2	0.0337811	0.943084	0.167	0	1
SCGB2A1	0.0337811	0.943084	0.167	0	1
ATF5	0.0337811	0.943084	0.167	0	1
NDUFA7	0.0337811	0.943084	0.167	0	1
KLRD1	0.0337811	0.943084	0.167	0	1
GANAB	0.0337811	0.895278	0.167	0	1
RNF43	0.0337811	0.895278	0.167	0	1
AC008741.2	0.0337811	0.895278	0.167	0	1
COMMD2	0.0337811	0.874723	0.167	0	1
RAP2C	0.0337811	0.874723	0.167	0	1
HILPDA	0.0337811	0.874723	0.167	0	1
FSCN1	0.0337811	0.874723	0.167	0	1
IL1R2	0.0337811	0.874723	0.167	0	1
WFDC21P	0.0337811	0.874723	0.167	0	1
ZNF431	0.0337811	0.874723	0.167	0	1
BCOR	0.0337811	0.874723	0.167	0	1
FTH1P16	0.0337811	0.874723	0.167	0	1
ZNF713	0.0337811	0.874723	0.167	0	1
C10orf76	0.0337811	0.874723	0.167	0	1
BCL11A	0.0337811	0.874723	0.167	0	1
C4orf46	0.0337811	0.874723	0.167	0	1
SLC15A3	0.0337811	0.874723	0.167	0	1
RNY4	0.0337811	0.874723	0.167	0	1
IZUMO4	0.0337811	0.874723	0.167	0	1
CD1E	0.0337811	0.874723	0.167	0	1
LINC00612	0.0337811	0.874723	0.167	0	1
NME2P1	0.0337811	0.874723	0.167	0	1
TOMM5	0.0337811	0.874723	0.167	0	1
PSMB10	0.0337811	0.874723	0.167	0	1
SNX11	0.0337811	0.86137	0.167	0	1
A2M	0.0337811	0.816526	0.167	0	1
C1orf54	0.0337811	0.816526	0.167	0	1
TACSTD2	0.0337811	0.816526	0.167	0	1
SMAD2	0.0337811	0.816526	0.167	0	1
CYSLTR1	0.0337811	0.816526	0.167	0	1
MECOM	0.0337811	0.816526	0.167	0	1
MYOF	0.0337811	0.816526	0.167	0	1
CLDN19	0.0337811	0.816526	0.167	0	1
DNAJC25	0.0337811	0.816526	0.167	0	1
ADCK5	0.0337811	0.816526	0.167	0	1
THG1L	0.0337811	0.816526	0.167	0	1
DALRD3	0.0337811	0.816526	0.167	0	1
FOXC1	0.0337811	0.816526	0.167	0	1
NHLRC3	0.0337811	0.816526	0.167	0	1
KCNIP4	0.0337811	0.816526	0.167	0	1
ZNF121	0.0337811	0.816526	0.167	0	1
TGFBRAP1	0.0337811	0.816526	0.167	0	1
SNHG14	0.0337811	0.816526	0.167	0	1
BCL2L11	0.0337811	0.816526	0.167	0	1
SIK2	0.0337811	0.816526	0.167	0	1
SBF2-AS1	0.0337811	0.816526	0.167	0	1
TMUB1	0.0337811	0.816526	0.167	0	1
BIN3	0.0337811	0.816526	0.167	0	1
LAMC2	0.0337811	0.816526	0.167	0	1
SLC20A1	0.0337811	0.816526	0.167	0	1
AC024022.1	0.0337811	0.816526	0.167	0	1
TXNRD2	0.0337811	0.816526	0.167	0	1
TRNP1	0.0337811	0.816526	0.167	0	1
METRN	0.0337811	0.816526	0.167	0	1
ARHGEF40	0.0337811	0.816526	0.167	0	1
SOX9-AS1	0.0337811	0.816526	0.167	0	1
C11orf65	0.0337811	0.816526	0.167	0	1
AL136038.5	0.0337811	0.816526	0.167	0	1
WASF4P	0.0337811	0.816526	0.167	0	1
UXT-AS1	0.0337811	0.816526	0.167	0	1
RPL5P23	0.0337811	0.816526	0.167	0	1
RETN	0.0337811	0.816526	0.167	0	1
MT-TL2	0.0337811	0.705471	0.167	0	1
LONP1	0.0337811	0.705471	0.167	0	1
MAP1B	0.0337811	0.705471	0.167	0	1
POLR1C	0.0337811	0.705471	0.167	0	1
PRRC1	0.0337811	0.705471	0.167	0	1
DYRK4	0.0337811	0.705471	0.167	0	1
MCOLN1	0.0337811	0.705471	0.167	0	1
C16orf91	0.0337811	0.705471	0.167	0	1
CRABP2	0.0337811	0.705471	0.167	0	1
CIC	0.0337811	0.705471	0.167	0	1
ZNF486	0.0337811	0.693287	0.167	0	1
VCAN	0.0337811	0.587911	0.167	0	1
PLCB4	0.0337811	0.587911	0.167	0	1
CCDC84	0.0337811	0.587911	0.167	0	1
TBC1D31	0.0337811	0.578827	0.167	0	1
TLDC1	0.0337811	0.578827	0.167	0	1
RND3	0.0337811	0.578827	0.167	0	1
MTATP8P2	0.0337811	0.578827	0.167	0	1
SLFN12	0.0337811	0.578827	0.167	0	1
SCNN1G	0.0337811	0.578827	0.167	0	1
HOXB2	0.0337811	0.578827	0.167	0	1
GPER1	0.0337811	0.578827	0.167	0	1
BIVM	0.0337811	0.578827	0.167	0	1
RTL6	0.0337811	0.578827	0.167	0	1
STARD3NL	0.0337811	0.578827	0.167	0	1
FAM13A	0.0337811	0.578827	0.167	0	1
CLDN8	0.0337811	0.578827	0.167	0	1
ANKRD39	0.0337811	0.578827	0.167	0	1
ANKRD37	0.0337811	0.578827	0.167	0	1
NKAPP1	0.0337811	0.578827	0.167	0	1
VOPP1	0.0337811	0.578827	0.167	0	1
STX11	0.0337811	0.578827	0.167	0	1
AL355472.1	0.0337811	0.578827	0.167	0	1
SPA17	0.0337811	0.578827	0.167	0	1
TRAPPC10	0.0337811	0.578827	0.167	0	1
PTCD2	0.0337811	0.578827	0.167	0	1
PEX3	0.0337811	0.578827	0.167	0	1
C18orf25	0.0337811	0.578827	0.167	0	1
LIMK2	0.0337811	0.578827	0.167	0	1
NAA40	0.0337811	0.578827	0.167	0	1
RIPK4	0.0337811	0.578827	0.167	0	1
CCDC170	0.0337811	0.578827	0.167	0	1
AL139246.5	0.0337811	0.578827	0.167	0	1
SLC7A6OS	0.0337811	0.578827	0.167	0	1
JHDM1D-AS1	0.0337811	0.578827	0.167	0	1
SPAG8	0.0337811	0.578827	0.167	0	1
APOL2	0.0337811	0.578827	0.167	0	1
STYX	0.0337811	0.578827	0.167	0	1
ZNF613	0.0337811	0.578827	0.167	0	1
INTS13	0.0337811	0.578827	0.167	0	1
INTS6L	0.0337811	0.578827	0.167	0	1
SLC23A1	0.0337811	0.578827	0.167	0	1
CHRDL1	0.0337811	0.578827	0.167	0	1
LINC00284	0.0337811	0.578827	0.167	0	1
NCALD	0.0337811	0.578827	0.167	0	1
PLEKHF1	0.0337811	0.578827	0.167	0	1
TMEM216	0.0337811	0.578827	0.167	0	1
NEIL1	0.0337811	0.578827	0.167	0	1
AC115618.3	0.0337811	0.578827	0.167	0	1
AC127455.1	0.0337811	0.578827	0.167	0	1
CEP131	0.0337811	0.578827	0.167	0	1
S1PR5	0.0337811	0.578827	0.167	0	1
RHEBL1	0.0337811	0.578827	0.167	0	1
AL356417.1	0.0337811	0.578827	0.167	0	1
GOLGA8O	0.0337811	0.578827	0.167	0	1
ERMP1	0.0337811	0.544652	0.167	0	1
KCTD7	0.0337811	0.544652	0.167	0	1
TMEM175	0.0337811	0.544652	0.167	0	1
TRAPPC6A	0.0337811	0.544652	0.167	0	1
PLEKHH2	0.0337811	0.544652	0.167	0	1
AKAP8L	0.0337811	0.544652	0.167	0	1
PLAU	0.0337811	0.544652	0.167	0	1
DPCD	0.0337811	0.544652	0.167	0	1
SPTLC1	0.0337811	0.544652	0.167	0	1
RNF130	0.0337811	0.544652	0.167	0	1
PAPPA2	0.0337811	0.544652	0.167	0	1
RARG	0.0337811	0.544652	0.167	0	1
P3H4	0.0337811	0.544652	0.167	0	1
CASR	0.0337811	0.544652	0.167	0	1
UBL3	0.0337811	0.544652	0.167	0	1
GOLGA1	0.0337811	0.544652	0.167	0	1
PROX1	0.0337811	0.544652	0.167	0	1
PRPS1	0.0337811	0.544652	0.167	0	1
NUDT14	0.0337811	0.544652	0.167	0	1
GPATCH11	0.0337811	0.544652	0.167	0	1
ZNF814	0.0337811	0.544652	0.167	0	1
NARFL	0.0337811	0.544652	0.167	0	1
ZBED3	0.0337811	0.544652	0.167	0	1
AAMP	0.0337811	0.544652	0.167	0	1
RAI2	0.0337811	0.544652	0.167	0	1
TMEM187	0.0337811	0.544652	0.167	0	1
RBM8B	0.0337811	0.544652	0.167	0	1
NPRL3	0.0337811	0.544652	0.167	0	1
TRMO	0.0337811	0.544652	0.167	0	1
AL589935.1	0.0337811	0.544652	0.167	0	1
LAMA1	0.0337811	0.544652	0.167	0	1
ANKRD54	0.0337811	0.544652	0.167	0	1
MFSD6L	0.0337811	0.544652	0.167	0	1
KIAA1147	0.0337811	0.544652	0.167	0	1
KBTBD4	0.0337811	0.544652	0.167	0	1
SWI5	0.0337811	0.544652	0.167	0	1
MMP14	0.0337811	0.544652	0.167	0	1
LAMA5	0.0337811	0.544652	0.167	0	1
GRASP	0.0337811	0.544652	0.167	0	1
ESRRB	0.0337811	0.544652	0.167	0	1
BTBD6	0.0337811	0.544652	0.167	0	1
RNF41	0.0337811	0.544652	0.167	0	1
SMG6	0.0337811	0.544652	0.167	0	1
ZNF701	0.0337811	0.544652	0.167	0	1
F11	0.0337811	0.544652	0.167	0	1
ZNF225	0.0337811	0.544652	0.167	0	1
BICDL2	0.0337811	0.544652	0.167	0	1
AC007238.1	0.0337811	0.544652	0.167	0	1
LINC02298	0.0337811	0.544652	0.167	0	1
ARFGAP1	0.0337811	0.544652	0.167	0	1
FRG2C	0.0337811	0.544652	0.167	0	1
BTBD8	0.0337811	0.544652	0.167	0	1
TCEANC2	0.0337811	0.544652	0.167	0	1
DLEU2	0.0337811	0.544652	0.167	0	1
HOXC-AS1	0.0337811	0.544652	0.167	0	1
REM2	0.0337811	0.544652	0.167	0	1
EDARADD	0.0337811	0.544652	0.167	0	1
AHR	0.0337811	0.544652	0.167	0	1
AGAP6	0.0337811	0.544652	0.167	0	1
AL357556.4	0.0337811	0.544652	0.167	0	1
RPL21P116	0.0337811	0.544652	0.167	0	1
AC092802.1	0.0337811	0.544652	0.167	0	1
DLEU2L	0.0337811	0.544652	0.167	0	1
SMLR1	0.0337811	0.544652	0.167	0	1
AC068620.1	0.0337811	0.544652	0.167	0	1
AC105760.2	0.0337811	0.544652	0.167	0	1
FRG2B	0.0337811	0.544652	0.167	0	1
CERNA1	0.0337811	0.544652	0.167	0	1
CUL9	0.0337811	0.544652	0.167	0	1
STAC	0.0337811	0.544652	0.167	0	1
FAM234B	0.0337811	0.544652	0.167	0	1
MAP3K6	0.0337811	0.544652	0.167	0	1
CARD11	0.0337811	0.544652	0.167	0	1
ATP5PDP2	0.0337811	0.544652	0.167	0	1
AC116366.3	0.0337811	0.544652	0.167	0	1
USP27X	0.0337811	0.520697	0.167	0	1
HMGCR	0.0337811	0.520697	0.167	0	1
PCIF1	0.0337811	0.520697	0.167	0	1
ST3GAL3	0.0337811	0.520697	0.167	0	1
XPOT	0.0337811	0.520697	0.167	0	1
NANP	0.0337811	0.520697	0.167	0	1
ADAM17	0.0337811	0.520697	0.167	0	1
TBPL1	0.0337811	0.520697	0.167	0	1
ICAM3	0.0337811	0.520697	0.167	0	1
BRPF1	0.0337811	0.520697	0.167	0	1
CCNQ	0.0337811	0.520697	0.167	0	1
NSDHL	0.0337811	0.520697	0.167	0	1
NLRP2	0.0337811	0.520697	0.167	0	1
FBXL12	0.0337811	0.520697	0.167	0	1
STC2	0.0337811	0.520697	0.167	0	1
BTBD11	0.0337811	0.520697	0.167	0	1
ZNF672	0.0337811	0.520697	0.167	0	1
TIMM29	0.0337811	0.520697	0.167	0	1
AP002387.2	0.0337811	0.520697	0.167	0	1
FAM86EP	0.0337811	0.520697	0.167	0	1
NRAV	0.0337811	0.520697	0.167	0	1
LBX2-AS1	0.0337811	0.520697	0.167	0	1
AC145207.5	0.0337811	0.520697	0.167	0	1
CYP27B1	0.0337811	0.520697	0.167	0	1
AC006077.2	0.0337811	0.520697	0.167	0	1
ZNF596	0.0337811	0.520697	0.167	0	1
NOP2	0.0337811	0.520697	0.167	0	1
PHF5A	0.0337811	0.470109	0.167	0	1
UBXN8	0.0337811	0.470109	0.167	0	1
RBM15	0.0337811	0.470109	0.167	0	1
NRCAM	0.0337811	0.470109	0.167	0	1
COL27A1	0.0337811	0.470109	0.167	0	1
PLXNA2	0.0337811	0.470109	0.167	0	1
TPX2	0.0337811	0.470109	0.167	0	1
FPR1	0.0337811	0.470109	0.167	0	1
EPHX2	0.0337811	0.336552	0.167	0	1
ITGA2	0.0337811	0.336552	0.167	0	1
SEMA3D	0.0337811	0.336552	0.167	0	1
USPL1	0.0337811	0.336552	0.167	0	1
CEP112	0.0337811	0.336552	0.167	0	1
SYCE1L	0.0337811	0.336552	0.167	0	1
CX3CL1	0.0337811	0.336552	0.167	0	1
RRP1B	0.0337811	0.336552	0.167	0	1
UGGT2	0.0337811	0.336552	0.167	0	1
THBD	0.0337811	0.336552	0.167	0	1
AC245452.1	0.0337811	0.336552	0.167	0	1
HMGXB4	0.0337811	0.336552	0.167	0	1
NEK11	0.0337811	0.336552	0.167	0	1
SPI1	0.0337811	0.336552	0.167	0	1
CEP19	0.0337811	0.336552	0.167	0	1
VNN1	0.0337811	0.336552	0.167	0	1
SNX16	0.0337811	0.336552	0.167	0	1
KDELR3	0.0337811	0.336552	0.167	0	1
HDDC3	0.0337811	0.336552	0.167	0	1
2020-03-08	0.0337811	0.336552	0.167	0	1
CARS2	0.0337811	0.336552	0.167	0	1
SLC5A10	0.0337811	0.336552	0.167	0	1
IGSF6	0.0337811	0.336552	0.167	0	1
GMPPA	0.0337811	0.336552	0.167	0	1
BMI1	0.0337811	0.336552	0.167	0	1
CTXN1	0.0337811	0.336552	0.167	0	1
ATG2B	0.0337811	0.336552	0.167	0	1
DPP3	0.0337811	0.336552	0.167	0	1
SERPINA6	0.0337811	0.336552	0.167	0	1
IL1RAP	0.0337811	0.336552	0.167	0	1
LIG1	0.0337811	0.336552	0.167	0	1
CCDC40	0.0337811	0.336552	0.167	0	1
MFSD3	0.0337811	0.336552	0.167	0	1
ARRDC2	0.0337811	0.336552	0.167	0	1
LINC00488	0.0337811	0.336552	0.167	0	1
FEM1A	0.0337811	0.336552	0.167	0	1
ERAP2	0.0337811	0.336552	0.167	0	1
SLC35F3	0.0337811	0.336552	0.167	0	1
DNAJB13	0.0337811	0.336552	0.167	0	1
UGT2B17	0.0337811	0.336552	0.167	0	1
ZNF511	0.0337811	0.293863	0.167	0	1
NCK1	0.0337811	0.293863	0.167	0	1
AC064807.4	0.0337811	0.293863	0.167	0	1
KIFC3	0.0337811	0.293863	0.167	0	1
PJA1	0.0337811	0.293863	0.167	0	1
WDR5B	0.0337811	0.293863	0.167	0	1
ARMC6	0.0337811	0.293863	0.167	0	1
DPP9	0.0337811	0.293863	0.167	0	1
MUL1	0.0337811	0.293863	0.167	0	1
FAM171A1	0.0337811	0.293863	0.167	0	1
CAV2	0.0337811	0.293863	0.167	0	1
C4orf47	0.0337811	0.293863	0.167	0	1
TAF9B	0.0337811	0.293863	0.167	0	1
SMG5	0.0337811	0.293863	0.167	0	1
SPRED2	0.0337811	0.293863	0.167	0	1
GLMP	0.0337811	0.293863	0.167	0	1
ANKRD13D	0.0337811	0.293863	0.167	0	1
ZZEF1	0.0337811	0.293863	0.167	0	1
KLHL18	0.0337811	0.293863	0.167	0	1
ELAVL1	0.0337811	0.293863	0.167	0	1
DYRK3	0.0337811	0.293863	0.167	0	1
PRKAB1	0.0337811	0.293863	0.167	0	1
MSLN	0.0337811	0.293863	0.167	0	1
CLK4	0.0337811	0.293863	0.167	0	1
VPS37B	0.0337811	0.293863	0.167	0	1
BORCS6	0.0337811	0.293863	0.167	0	1
FAM104A	0.0337811	0.293863	0.167	0	1
COG1	0.0337811	0.293863	0.167	0	1
CCDC24	0.0337811	0.293863	0.167	0	1
ARID3A	0.0337811	0.293863	0.167	0	1
FOCAD-AS1	0.0337811	0.293863	0.167	0	1
PLEKHM2	0.0337811	0.293863	0.167	0	1
PXMP4	0.0337811	0.293863	0.167	0	1
MTHFD2	0.0337811	0.293863	0.167	0	1
HS1BP3	0.0337811	0.293863	0.167	0	1
DDX41	0.0337811	0.293863	0.167	0	1
NSD1	0.0337811	0.293863	0.167	0	1
C20orf194	0.0337811	0.293863	0.167	0	1
NEFM	0.0337811	0.293863	0.167	0	1
LEMD3	0.0337811	0.293863	0.167	0	1
MTREX	0.0337811	0.293863	0.167	0	1
CST6	0.0337811	0.293863	0.167	0	1
NRAS	0.0337811	0.293863	0.167	0	1
MAGEH1	0.0337811	0.293863	0.167	0	1
TOM1	0.0337811	0.293863	0.167	0	1
KLHL26	0.0337811	0.293863	0.167	0	1
ZNF449	0.0337811	0.293863	0.167	0	1
EPB41L4A-AS1	0.0337811	0.293863	0.167	0	1
NRBF2	0.0337811	0.293863	0.167	0	1
MYL9	0.0337811	0.293863	0.167	0	1
COPS7B	0.0337811	0.293863	0.167	0	1
RFC5	0.0337811	0.293863	0.167	0	1
DOK4	0.0337811	0.293863	0.167	0	1
AC007541.1	0.0337811	0.293863	0.167	0	1
KPNA2	0.0337811	0.293863	0.167	0	1
REEP4	0.0337811	0.293863	0.167	0	1
GAS1	0.0337811	0.293863	0.167	0	1
SNX24	0.0337811	0.293863	0.167	0	1
IGDCC4	0.0337811	0.293863	0.167	0	1
TYW1	0.0337811	0.293863	0.167	0	1
OSER1-AS1	0.0337811	0.293863	0.167	0	1
FN3KRP	0.0337811	0.293863	0.167	0	1
PPP1R1C	0.0337811	0.293863	0.167	0	1
ARMCX4	0.0337811	0.293863	0.167	0	1
THOC3	0.0337811	0.293863	0.167	0	1
MTND4P24	0.0337811	0.293863	0.167	0	1
ZNF433-AS1	0.0337811	0.293863	0.167	0	1
EIF4A1	0.0337811	0.293863	0.167	0	1
SLC52A2	0.0337811	0.293863	0.167	0	1
ARMCX1	0.0337811	0.293863	0.167	0	1
SMN2	0.0337811	0.293863	0.167	0	1
PCSK7	0.0337811	0.293863	0.167	0	1
AC008966.1	0.0337811	0.293863	0.167	0	1
MAP1A	0.0337811	0.293863	0.167	0	1
AC006511.3	0.0337811	0.293863	0.167	0	1
EIF1AD	0.0337811	0.293863	0.167	0	1
PCGF1	0.0337811	0.293863	0.167	0	1
VCPKMT	0.0337811	0.293863	0.167	0	1
SETD7	0.0337811	0.293863	0.167	0	1
GPM6A	0.0337811	0.293863	0.167	0	1
C2CD2L	0.0337811	0.293863	0.167	0	1
LIN7B	0.0337811	0.293863	0.167	0	1
ZNF562	0.0337811	0.293863	0.167	0	1
HSPBAP1	0.0337811	0.293863	0.167	0	1
CD320	0.0337811	0.293863	0.167	0	1
SEPSECS	0.0337811	0.293863	0.167	0	1
CHFR	0.0337811	0.293863	0.167	0	1
SLC7A1	0.0337811	0.293863	0.167	0	1
SS18L1	0.0337811	0.293863	0.167	0	1
COL5A1	0.0337811	0.293863	0.167	0	1
PRCD	0.0337811	0.293863	0.167	0	1
SEC24A	0.0337811	0.293863	0.167	0	1
TCF7L1	0.0337811	0.293863	0.167	0	1
SLC2A1-AS1	0.0337811	0.293863	0.167	0	1
KTI12	0.0337811	0.293863	0.167	0	1
ATF6B	0.0337811	0.293863	0.167	0	1
CSGALNACT1	0.0337811	0.293863	0.167	0	1
F10	0.0337811	0.293863	0.167	0	1
HLA-G	0.0337811	0.293863	0.167	0	1
AC018653.3	0.0337811	0.293863	0.167	0	1
AC026471.1	0.0337811	0.293863	0.167	0	1
TMEM45A	0.0337811	0.293863	0.167	0	1
ENO1-AS1	0.0337811	0.293863	0.167	0	1
EDA2R	0.0337811	0.293863	0.167	0	1
ZSWIM4	0.0337811	0.293863	0.167	0	1
SPPL2B	0.0337811	0.293863	0.167	0	1
NEURL2	0.0337811	0.293863	0.167	0	1
NES	0.0337811	0.293863	0.167	0	1
ASMTL	0.0337811	0.293863	0.167	0	1
PLEKHM1	0.0337811	0.293863	0.167	0	1
FAM227A	0.0337811	0.293863	0.167	0	1
AC226118.1	0.0337811	0.293863	0.167	0	1
GPS2	0.0337811	0.293863	0.167	0	1
GAL	0.0337811	0.293863	0.167	0	1
TRIM11	0.0337811	0.293863	0.167	0	1
ZNF484	0.0337811	0.293863	0.167	0	1
SMAD4	0.0337811	0.293863	0.167	0	1
AL139353.1	0.0337811	0.293863	0.167	0	1
TFPT	0.0337811	0.293863	0.167	0	1
LINC01268	0.0337811	0.293863	0.167	0	1
C1orf198	0.0337811	0.293863	0.167	0	1
FAM71E1	0.0337811	0.293863	0.167	0	1
STK40	0.0337811	0.293863	0.167	0	1
NOC2L	0.0337811	0.293863	0.167	0	1
AC067852.2	0.0337811	0.293863	0.167	0	1
GTPBP3	0.0337811	0.293863	0.167	0	1
LURAP1L-AS1	0.0337811	0.293863	0.167	0	1
HLA-V	0.0337811	0.293863	0.167	0	1
MAP3K9	0.0337811	0.293863	0.167	0	1
CTSV	0.0337811	0.293863	0.167	0	1
AC005332.1	0.0337811	0.293863	0.167	0	1
ZNF230	0.0337811	0.293863	0.167	0	1
AL391244.3	0.0337811	0.293863	0.167	0	1
TSACC	0.0337811	0.293863	0.167	0	1
AL390957.1	0.0337811	0.293863	0.167	0	1
AC100812.1	0.0337811	0.293863	0.167	0	1
AC025181.2	0.0337811	0.293863	0.167	0	1
AC008074.3	0.0337811	0.293863	0.167	0	1
LINC01943	0.0337811	0.293863	0.167	0	1
CBFA2T3	0.0337811	0.293863	0.167	0	1
AC108471.2	0.0337811	0.293863	0.167	0	1
LINC01089	0.0337811	0.293863	0.167	0	1
AC002128.1	0.0337811	0.293863	0.167	0	1
AP000568.1	0.0337811	0.293863	0.167	0	1
AC131235.3	0.0337811	0.293863	0.167	0	1
PPM1N	0.0337811	0.293863	0.167	0	1
WDR62	0.0337811	0.293863	0.167	0	1
AL162426.1	0.0337811	0.293863	0.167	0	1
PLEKHA3P1	0.0337811	0.293863	0.167	0	1
AL391807.1	0.0337811	0.293863	0.167	0	1
AC068580.3	0.0337811	0.293863	0.167	0	1
AC093001.1	0.0337811	0.293863	0.167	0	1
TCERG1L-AS1	0.0337811	0.293863	0.167	0	1
Z97989.1	0.0337811	0.293863	0.167	0	1
SNORD116-29	0.0337811	0.293863	0.167	0	1
CHSY3	0.0337811	0.293863	0.167	0	1
REST	0.0345811	0.802813	0.667	0.207	1
SNRNP27	0.0345811	0.728039	0.667	0.207	1
LYRM2	0.0345811	0.709193	0.667	0.207	1
HES1	0.034674	1.67311	0.5	0.172	1
RPL9	0.0355204	-0.846152	0.833	0.897	1
MRFAP1	0.0358013	0.500221	0.5	0.103	1
KLF6	0.036019	-1.51945	0.5	0.793	1
TMED4	0.0362484	0.889283	0.667	0.276	1
RPL39	0.0375621	-0.831093	0.667	0.966	1
XRCC5	0.0384936	-1.26116	0.167	0.586	1
RPL21P28	0.0384936	-1.31508	0.167	0.586	1
TROVE2	0.0387236	0.83666	0.5	0.138	1
POLR2K	0.0387236	0.726245	0.5	0.138	1
S100A6	0.0394768	0.605371	1	0.655	1
VAPA	0.0395575	0.577229	0.667	0.207	1
PIK3R1	0.0402659	-1.08245	0	0.483	1
HSP90AB3P	0.0402659	-1.18714	0	0.483	1
MT-TW	0.0402659	-1.24001	0	0.483	1
SH3KBP1	0.0402659	-1.34056	0	0.483	1
PCK1	0.0402659	-1.90456	0	0.483	1
S100A13	0.0406886	0.598639	0.667	0.241	1
TCEAL4	0.0411096	1.2076	0.667	0.276	1
HACD3	0.0411096	0.788556	0.667	0.276	1
TNF	0.0420994	0.418466	0.5	0.103	1
HIST1H1C	0.0429032	-1.50313	0.167	0.621	1
CLDN4	0.0450195	1.33519	0.5	0.138	1
DHX40	0.0450195	0.90703	0.5	0.138	1
ITM2C	0.0450195	0.8723	0.5	0.138	1
TMED10	0.0450195	0.780082	0.5	0.138	1
LGALS3	0.0450195	0.678475	0.5	0.138	1
PDXDC1	0.0450195	0.677884	0.5	0.138	1
ASAH1	0.0461826	1.07569	0.667	0.31	1
ATOX1	0.0461826	1.05183	0.667	0.31	1
NARS	0.048093	-1.14634	0.167	0.586	1
RPS3A	0.0513841	-0.705197	0.5	1	1
STK17B	0.0519864	-0.998295	0	0.448	1
VPS29	0.0519864	-1.06449	0	0.448	1
UBE2L3	0.0519864	-1.10476	0	0.448	1
TOMM70	0.0519864	-1.11614	0	0.448	1
PLEKHA5	0.0519864	-1.19844	0	0.448	1
EMX2	0.0519864	-1.23448	0	0.448	1
ETS1	0.0519864	-1.49148	0	0.448	1
MRPL51	0.0521573	0.825874	0.5	0.138	1
CAPG	0.0521573	0.76326	0.5	0.138	1
SERPINB9	0.0522983	1.05046	0.333	0.069	1
ELOVL6	0.0522983	0.949236	0.333	0.069	1
CHMP2A	0.0522983	0.849271	0.333	0.069	1
C2orf49	0.0522983	0.846158	0.333	0.069	1
TGIF2	0.0522983	0.774136	0.333	0.069	1
SMCO4	0.0522983	0.74553	0.333	0.069	1
NME5	0.0522983	0.624746	0.333	0.069	1
SYNCRIP	0.0525002	0.764664	0.667	0.276	1
CLTRN	0.052658	-1.15184	0.167	0.655	1
RPL7A	0.0532828	-1.10955	0.167	0.621	1
JUNB	0.0535724	-1.72578	0.167	0.552	1
NPM1	0.0574568	0.632456	0.833	0.552	1
AC016739.1	0.0584748	-1.10379	0.333	0.621	1
WFDC2	0.0591197	1.50465	0.667	0.276	1
VPS35	0.0591197	0.663012	0.667	0.276	1
IL2RG	0.0602181	0.654107	0.5	0.138	1
NOP16	0.0602181	0.510352	0.5	0.138	1
MYO6	0.0609089	0.821553	0.5	0.172	1
TM9SF2	0.0609089	0.598269	0.5	0.172	1
LIMCH1	0.0626794	1.30191	0.333	0.069	1
ASPH	0.0626794	0.896919	0.333	0.069	1
CPVL	0.0626794	0.880227	0.333	0.069	1
MRPL28	0.0626794	0.87572	0.333	0.069	1
FAM174A	0.0626794	0.856562	0.333	0.069	1
COMMD10	0.0626794	0.851364	0.333	0.069	1
HNF1B	0.0626794	0.776227	0.333	0.069	1
FAM3C	0.0626794	0.700784	0.333	0.069	1
PTPRD	0.0626794	0.642717	0.333	0.069	1
RAB32	0.0626794	0.626677	0.333	0.069	1
COMTD1	0.0626794	0.603482	0.333	0.069	1
GNPDA1	0.0626794	0.596462	0.333	0.069	1
SEC23B	0.0626794	0.571781	0.333	0.069	1
GSTP1	0.0637513	1.04206	1	0.586	1
AMD1	0.0638361	0.558739	0.833	0.31	1
SRRM2	0.0638361	0.512048	0.833	0.31	1
GLO1	0.0654315	0.610909	0.667	0.31	1
C12orf75	0.0656813	-0.840386	0.167	0.621	1
FAM204A	0.0664175	-0.934729	0	0.414	1
HLTF	0.0664175	-0.969343	0	0.414	1
KCNJ15	0.0664175	-0.978798	0	0.414	1
PHPT1	0.0664175	-1.04404	0	0.414	1
DYNLT3	0.0664175	-1.05353	0	0.414	1
HOOK1	0.0664175	-1.13019	0	0.414	1
EIF4B	0.0664175	-1.15402	0	0.414	1
NAPSA	0.0664175	-1.17547	0	0.414	1
ACSM2B	0.0664175	-1.23012	0	0.414	1
TCEA1	0.0664175	-1.29557	0	0.414	1
GOLGA4	0.0664175	-1.30412	0	0.414	1
SLC4A4	0.0664175	-1.33656	0	0.414	1
PPDPF	0.0664175	-1.36048	0	0.414	1
CITED2	0.0664175	-1.41091	0	0.414	1
IL7R	0.0664175	-1.75633	0	0.414	1
GPX3	0.068626	-1.07519	0.667	0.862	1
RBM8A	0.068816	0.646638	0.833	0.586	1
EDF1	0.068832	0.514803	0.667	0.379	1
RPS26	0.0689183	-0.491692	0.667	0.897	1
ZMYM5	0.0692855	0.572007	0.5	0.138	1
COBLL1	0.0695763	0.881696	0.5	0.172	1
LRIF1	0.0695763	0.818844	0.5	0.172	1
POLR2E	0.0695763	0.795392	0.5	0.172	1
RPSA	0.0703963	-0.937073	0.167	0.69	1
SEC61B	0.0712468	1.01574	0.667	0.345	1
CYCS	0.0733707	-1.10619	0.167	0.586	1
NDUFA5	0.0733768	-1.34222	0.167	0.517	1
TNFAIP8	0.0747088	1.39841	0.333	0.069	1
TDP2	0.0747088	1.22681	0.333	0.069	1
EIF2B2	0.0747088	0.893882	0.333	0.069	1
CHP1	0.0747088	0.860572	0.333	0.069	1
OSBPL9	0.0747088	0.846112	0.333	0.069	1
TMA16	0.0747088	0.805574	0.333	0.069	1
NEDD4L	0.0747088	0.796707	0.333	0.069	1
LSM10	0.0747088	0.784825	0.333	0.069	1
FOLR1	0.0747088	0.775815	0.333	0.069	1
ENPP2	0.0747088	0.76938	0.333	0.069	1
SCARB2	0.0747088	0.762388	0.333	0.069	1
CLMN	0.0747088	0.748645	0.333	0.069	1
TYMP	0.0747088	0.741258	0.333	0.069	1
TSPAN14	0.0747088	0.731252	0.333	0.069	1
NME3	0.0747088	0.686013	0.333	0.069	1
KHDC4	0.0747088	0.683002	0.333	0.069	1
IQCH-AS1	0.0747088	0.67302	0.333	0.069	1
PCYT1A	0.0747088	0.667168	0.333	0.069	1
BEX5	0.0747088	0.657606	0.333	0.069	1
IRF2	0.0747088	0.639576	0.333	0.069	1
CSNK1G3	0.0747088	0.634758	0.333	0.069	1
TMEM248	0.0747088	0.632658	0.333	0.069	1
PRPF39	0.0747088	0.627649	0.333	0.069	1
RPS6KA2	0.0747088	0.561222	0.333	0.069	1
MFN1	0.0747088	0.55899	0.333	0.069	1
SCML1	0.0747088	0.534237	0.333	0.069	1
PAM	0.0747088	0.531129	0.333	0.069	1
CYLD	0.0747088	0.511815	0.333	0.069	1
RAB9A	0.0747088	0.501539	0.333	0.069	1
RBBP5	0.0747088	0.456234	0.333	0.069	1
FOXN3	0.0747088	0.361973	0.333	0.069	1
SMAP2	0.0747088	0.357801	0.333	0.069	1
NCL	0.0759479	-0.79266	0.333	0.69	1
CCNL1	0.076466	-1.24393	0.333	0.586	1
EIF6	0.0774054	1.02601	0.5	0.207	1
UBE3A	0.0774054	0.787308	0.5	0.207	1
NDUFAF3	0.0774054	0.692932	0.5	0.207	1
SLC25A1	0.0792315	0.796513	0.5	0.172	1
BUD23	0.0792315	0.772105	0.5	0.172	1
IMP3	0.0792315	0.575374	0.5	0.172	1
TMEM205	0.0792315	0.547965	0.5	0.172	1
PSMC5	0.0794453	0.563517	0.5	0.138	1
TCEAL8	0.0794453	0.425101	0.5	0.138	1
PTPN1	0.0815157	-1.12544	0.167	0.552	1
SNHG8	0.0815957	-1.04449	0.333	0.655	1
MYL6	0.0833992	-0.593658	0.5	0.931	1
RPL37A	0.083746	-0.671347	0.5	1	1
CA2	0.0840376	-0.766229	0	0.379	1
PSENEN	0.0840376	-0.773212	0	0.379	1
TPMT	0.0840376	-0.932413	0	0.379	1
DNAJC19	0.0840376	-0.939435	0	0.379	1
YES1	0.0840376	-1.00327	0	0.379	1
AL590867.2	0.0840376	-1.01719	0	0.379	1
GABARAPL1	0.0840376	-1.08223	0	0.379	1
AKR1C3	0.0840376	-1.12461	0	0.379	1
NDUFS1	0.0840376	-1.14663	0	0.379	1
IL32	0.0841577	-0.86686	0.5	0.759	1
BPTF	0.0844275	-1.10148	0.333	0.586	1
CYTOR	0.0885612	0.671077	0.333	0.069	1
SBNO1	0.0885612	0.557484	0.333	0.069	1
SCNM1	0.0885612	0.530403	0.333	0.069	1
AKAP5	0.0885612	0.527191	0.333	0.069	1
MAGT1	0.0885612	0.512199	0.333	0.069	1
TGS1	0.0885612	0.500214	0.333	0.069	1
DYNC2LI1	0.0885612	0.482954	0.333	0.069	1
VKORC1	0.0885612	0.478841	0.333	0.069	1
AHI1	0.0885612	0.475353	0.333	0.069	1
PINX1	0.0885612	0.457339	0.333	0.069	1
KDM5B	0.0885612	0.455127	0.333	0.069	1
NUP37	0.0885612	0.437862	0.333	0.069	1
SRRT	0.0885612	0.432142	0.333	0.069	1
SDF2	0.0885612	0.427346	0.333	0.069	1
KNG1	0.0885612	0.4167	0.333	0.069	1
ZNF354B	0.0885612	0.405215	0.333	0.069	1
ZNF655	0.0885612	0.395001	0.333	0.069	1
WTAP	0.0885612	0.392094	0.333	0.069	1
RAB5B	0.0885612	0.390213	0.333	0.069	1
SULF2	0.0885612	0.383372	0.333	0.069	1
TAF9	0.0885612	0.375597	0.333	0.069	1
BORCS7	0.0885612	0.333737	0.333	0.069	1
PDS5B	0.0885612	0.311403	0.333	0.069	1
ZNF146	0.0885612	0.309317	0.333	0.069	1
POR	0.0885612	0.308964	0.333	0.069	1
ALDH2	0.0885612	0.307421	0.333	0.069	1
WBP2	0.0885612	0.30527	0.333	0.069	1
SSSCA1	0.0885612	0.305137	0.333	0.069	1
EPN1	0.0885612	0.296619	0.333	0.069	1
BMS1	0.0885612	0.292799	0.333	0.069	1
MED28	0.0885612	0.278692	0.333	0.069	1
POLR2B	0.0899493	0.8889	0.5	0.172	1
SLU7	0.0899493	0.779821	0.5	0.172	1
AKR7A2	0.0907845	0.359342	0.5	0.138	1
SYNE2	0.0920196	-0.89635	0.333	0.69	1
PRDX6	0.092865	0.522609	0.667	0.276	1
DNAJA1	0.0954713	-0.962132	0.5	0.724	1
CTSA	0.0990045	-0.931445	0.167	0.483	1
RHOC	0.0990045	-0.976062	0.167	0.483	1
UGT2A3	0.0990045	-1.06296	0.167	0.483	1
SMIM24	0.0990045	-1.24731	0.167	0.483	1
OSBPL8	0.0995084	-1.04844	0.167	0.517	1
JUN	0.10049	-1.14357	1	0.862	1
H3F3B	0.100705	-1.08761	1	0.931	1
SPP1	0.101776	0.473873	0.833	1	1
RPL13A	0.101776	-0.642423	0.833	1	1
GLDC	0.104413	0.365695	0.333	0.069	1
ZMAT3	0.104413	0.353268	0.333	0.069	1
ACOT9	0.104413	0.283792	0.333	0.069	1
DNAJB11	0.104413	0.268159	0.333	0.069	1
APPBP2	0.104413	0.266422	0.333	0.069	1
MPDU1	0.104413	0.262015	0.333	0.069	1
TSNAX	0.104413	0.259822	0.333	0.069	1
NUB1	0.105398	1.28196	0.5	0.241	1
CSNK2B	0.105398	0.747886	0.5	0.241	1
ITGAV	0.105398	-0.683116	0	0.345	1
TERF1	0.105398	-0.699582	0	0.345	1
CCDC82	0.105398	-0.747817	0	0.345	1
STOM	0.105398	-0.764044	0	0.345	1
TLK1	0.105398	-0.765522	0	0.345	1
AIF1L	0.105398	-0.776944	0	0.345	1
WASL	0.105398	-0.782049	0	0.345	1
PPP2CB	0.105398	-0.824916	0	0.345	1
TFEC	0.105398	-0.826694	0	0.345	1
FAM96B	0.105398	-0.839445	0	0.345	1
KLF9	0.105398	-0.851212	0	0.345	1
PDLIM5	0.105398	-0.856	0	0.345	1
SEC31A	0.105398	-0.864041	0	0.345	1
PRNP	0.105398	-0.872959	0	0.345	1
BDH2	0.105398	-0.919766	0	0.345	1
OXNAD1	0.105398	-0.94177	0	0.345	1
SVIP	0.105398	-0.948544	0	0.345	1
SNRPN	0.105398	-0.958676	0	0.345	1
GLYAT	0.105398	-0.978185	0	0.345	1
AOX1	0.105398	-0.982104	0	0.345	1
SLC9A3R1	0.105398	-0.989177	0	0.345	1
MACF1	0.105398	-1.01755	0	0.345	1
PTPN11	0.105398	-1.06754	0	0.345	1
EVI2B	0.105398	-1.154	0	0.345	1
CD3D	0.105398	-1.16398	0	0.345	1
TNFAIP3	0.105398	-1.1866	0	0.345	1
HSPA1B	0.105398	-1.19204	0	0.345	1
RBM47	0.105398	-1.35464	0	0.345	1
CAMLG	0.105659	1.43328	0.333	0.103	1
CLDN7	0.105659	1.05966	0.333	0.103	1
WLS	0.105659	1.02136	0.333	0.103	1
GPRIN3	0.105659	1.01124	0.333	0.103	1
PLEK	0.105659	0.855183	0.333	0.103	1
STAU2	0.105659	0.764364	0.333	0.103	1
TMEM183A	0.105659	0.623412	0.333	0.103	1
NDUFA4	0.107145	0.405886	0.833	0.724	1
NDUFA1	0.107145	-0.719493	0.5	0.793	1
CRYAB	0.107145	-0.912996	0.5	0.793	1
EEF1B2	0.108318	-0.91561	0.333	0.655	1
SLC16A9	0.108606	-0.814339	0.167	0.586	1
UQCRB	0.108744	-0.718527	0.667	0.828	1
2020-09-07	0.109711	-0.920272	0.167	0.517	1
HNRNPR	0.111851	0.636643	0.667	0.31	1
CDC42	0.112767	-0.74474	0.333	0.724	1
CDKN1A	0.114871	0.79269	0.5	0.172	1
TUBB	0.114871	0.612899	0.5	0.172	1
PSMD14	0.114871	0.47563	0.5	0.172	1
DDX6	0.114871	0.473105	0.5	0.172	1
MORF4L1	0.117111	0.645513	0.833	0.724	1
CD59	0.11952	0.673076	0.667	0.345	1
COPS2	0.120505	-0.609497	0.167	0.483	1
AIFM1	0.120505	-0.833725	0.167	0.483	1
SCP2	0.120505	-0.924417	0.167	0.483	1
DGUOK	0.122079	1.1173	0.333	0.103	1
SLC12A1	0.122079	1.06929	0.333	0.103	1
SP3	0.122079	0.82855	0.333	0.103	1
ZNF704	0.122079	0.800352	0.333	0.103	1
LIPA	0.122079	0.797977	0.333	0.103	1
COPS5	0.122079	0.766485	0.333	0.103	1
SIVA1	0.124029	0.644174	0.5	0.207	1
PPP1R1A	0.124029	0.635851	0.5	0.207	1
SPINT2	0.126414	0.581721	0.667	0.379	1
POLR2F	0.129223	0.542798	0.5	0.172	1
TPP1	0.129223	0.371364	0.5	0.172	1
RNF7	0.129223	0.327396	0.5	0.172	1
TCEA1P2	0.131146	-0.649966	0	0.31	1
VPS26A	0.131146	-0.735649	0	0.31	1
TBC1D1	0.131146	-0.73612	0	0.31	1
DYNC1H1	0.131146	-0.746966	0	0.31	1
TEAD1	0.131146	-0.758103	0	0.31	1
PRKAR1A	0.131146	-0.767011	0	0.31	1
SRSF4	0.131146	-0.770168	0	0.31	1
PURA	0.131146	-0.772104	0	0.31	1
SNRPC	0.131146	-0.775989	0	0.31	1
SFT2D2	0.131146	-0.781661	0	0.31	1
ALDH3A2	0.131146	-0.78427	0	0.31	1
SDAD1	0.131146	-0.793313	0	0.31	1
ANXA11	0.131146	-0.831356	0	0.31	1
RARRES1	0.131146	-0.835084	0	0.31	1
IMMT	0.131146	-0.849773	0	0.31	1
FDFT1	0.131146	-0.851084	0	0.31	1
PTMS	0.131146	-0.872492	0	0.31	1
FOXP1	0.131146	-0.874836	0	0.31	1
EEA1	0.131146	-0.880193	0	0.31	1
SETD3	0.131146	-0.881117	0	0.31	1
SUZ12	0.131146	-0.881964	0	0.31	1
PFN2	0.131146	-0.883308	0	0.31	1
APOL6	0.131146	-0.885665	0	0.31	1
DDX17	0.131146	-0.893077	0	0.31	1
SRP72	0.131146	-0.895436	0	0.31	1
ARID4B	0.131146	-0.937802	0	0.31	1
ERP29	0.131146	-0.94375	0	0.31	1
LINC01871	0.131146	-0.950572	0	0.31	1
CD37	0.131146	-0.964037	0	0.31	1
TRAC	0.131146	-0.969416	0	0.31	1
MIEN1	0.131146	-0.976418	0	0.31	1
SECISBP2L	0.131146	-1.01933	0	0.31	1
M6PR	0.131146	-1.02739	0	0.31	1
CD3G	0.131146	-1.04391	0	0.31	1
CD53	0.131146	-1.16738	0	0.31	1
NOL7	0.131716	0.65201	0.667	0.345	1
KCNJ16	0.131716	-0.831016	0.167	0.448	1
RPL13P12	0.131716	-0.860919	0.167	0.448	1
SLC13A1	0.132581	-1.0384	0.167	0.517	1
PDZK1IP1	0.134515	-0.980662	0.333	0.724	1
RPL41	0.136387	-0.911282	0.5	0.724	1
RAB13	0.136619	0.7797	0.5	0.276	1
CBR1	0.138069	0.660837	0.667	0.448	1
HIF1A	0.138398	-0.668346	0.333	0.621	1
MCFD2	0.138576	0.612476	0.5	0.207	1
EWSR1	0.138576	0.554347	0.5	0.207	1
UQCR11	0.140428	0.468077	0.833	0.621	1
IER3	0.140429	0.947202	0.333	0.103	1
PPP6R2	0.140429	0.826793	0.333	0.103	1
GNL3	0.140429	0.673726	0.333	0.103	1
AUH	0.140429	0.659482	0.333	0.103	1
POLR3GL	0.140429	0.619279	0.333	0.103	1
YTHDF3	0.140429	0.609854	0.333	0.103	1
MT-TF	0.140429	0.589745	0.333	0.103	1
SDF2L1	0.140429	0.582398	0.333	0.103	1
C9orf16	0.140429	0.57179	0.333	0.103	1
CRIPT	0.140429	0.554964	0.333	0.103	1
KIF3B	0.140429	0.524627	0.333	0.103	1
ANXA4	0.140429	0.481877	0.333	0.103	1
PDIA3	0.14101	0.379551	1	0.759	1
CALM2	0.144237	-0.633611	0.333	0.69	1
MZT2B	0.14493	0.44895	0.5	0.172	1
GNAS	0.145322	0.518357	0.667	0.414	1
FRG1	0.145499	-0.700523	0.167	0.483	1
RSL1D1	0.145499	-0.711099	0.167	0.483	1
SFPQ	0.145499	-0.786973	0.167	0.483	1
GPR183	0.145791	1.04908	0.5	0.241	1
AFF4	0.145791	0.556409	0.5	0.241	1
KRT10	0.145791	0.485625	0.5	0.241	1
HNRNPA1	0.147207	-0.676163	0.333	0.586	1
RARRES3	0.147207	-1.05701	0.333	0.586	1
RPL30	0.14835	-0.581067	0.833	0.897	1
MYL12B	0.153872	-0.489823	0.667	0.862	1
NFKBIZ	0.157833	-0.916073	0.167	0.552	1
MAF	0.158976	-0.912142	0.167	0.448	1
AK4	0.158976	-0.998871	0.167	0.448	1
NDUFB9	0.15898	-0.625966	0.167	0.517	1
ATP5F1A	0.160482	-0.692424	0.333	0.586	1
HSD17B10	0.160831	0.930465	0.333	0.103	1
GPC3	0.160831	0.914842	0.333	0.103	1
GMPS	0.160831	0.837277	0.333	0.103	1
TRIM4	0.160831	0.72466	0.333	0.103	1
PDIA3P1	0.160831	0.712533	0.333	0.103	1
TCF7L2	0.160831	0.679661	0.333	0.103	1
ARL4A	0.160831	0.675141	0.333	0.103	1
TACC1	0.160831	0.655751	0.333	0.103	1
KDM2A	0.160831	0.614795	0.333	0.103	1
USF3	0.160831	0.54954	0.333	0.103	1
RAD23A	0.160831	0.538085	0.333	0.103	1
GLRX5	0.160831	0.51807	0.333	0.103	1
AP1S2	0.160831	0.512231	0.333	0.103	1
SEC61A1	0.160831	0.476173	0.333	0.103	1
DNAJC10	0.160831	0.47521	0.333	0.103	1
IFI27L2	0.160831	0.471332	0.333	0.103	1
MANF	0.160831	0.460736	0.333	0.103	1
CALU	0.160831	0.449761	0.333	0.103	1
ERCC1	0.160831	0.446919	0.333	0.103	1
NAXE	0.160831	0.435207	0.333	0.103	1
FBXO8	0.160831	0.434846	0.333	0.103	1
TOPORS	0.160831	0.43242	0.333	0.103	1
FDPS	0.160831	0.417594	0.333	0.103	1
MAGI3	0.160831	0.413046	0.333	0.103	1
COMT	0.160831	0.408211	0.333	0.103	1
SLC3A2	0.160831	0.404586	0.333	0.103	1
RNASET2	0.160831	0.378187	0.333	0.103	1
RPL36	0.161375	-0.540612	0.667	0.69	1
PLGRKT	0.161612	0.767452	0.5	0.241	1
LAMTOR2	0.161612	0.651201	0.5	0.241	1
AK2	0.161612	0.630996	0.5	0.241	1
UTP3	0.162059	-0.568818	0	0.276	1
GFM1	0.162059	-0.574383	0	0.276	1
FBXW5	0.162059	-0.583618	0	0.276	1
KDELR2	0.162059	-0.583725	0	0.276	1
VDAC2	0.162059	-0.606476	0	0.276	1
SOS1	0.162059	-0.608313	0	0.276	1
TMEM165	0.162059	-0.610413	0	0.276	1
TOB2	0.162059	-0.612688	0	0.276	1
TMEM123	0.162059	-0.629338	0	0.276	1
GNB5	0.162059	-0.64622	0	0.276	1
ZNF770	0.162059	-0.647729	0	0.276	1
MRPS31	0.162059	-0.65283	0	0.276	1
SERINC3	0.162059	-0.654297	0	0.276	1
FIS1	0.162059	-0.658267	0	0.276	1
COL4A3BP	0.162059	-0.660784	0	0.276	1
CA12	0.162059	-0.668312	0	0.276	1
SLC39A10	0.162059	-0.676532	0	0.276	1
COA4	0.162059	-0.67777	0	0.276	1
C12orf57	0.162059	-0.683646	0	0.276	1
AFTPH	0.162059	-0.688238	0	0.276	1
DRG1	0.162059	-0.698311	0	0.276	1
WWC1	0.162059	-0.700192	0	0.276	1
SESN3	0.162059	-0.709618	0	0.276	1
ARG2	0.162059	-0.720772	0	0.276	1
XBP1	0.162059	-0.728628	0	0.276	1
ATP13A3	0.162059	-0.742187	0	0.276	1
TAF1B	0.162059	-0.748379	0	0.276	1
SELENOH	0.162059	-0.75557	0	0.276	1
C1GALT1	0.162059	-0.759678	0	0.276	1
RBPJ	0.162059	-0.765702	0	0.276	1
NCOA7	0.162059	-0.772642	0	0.276	1
USP12	0.162059	-0.780246	0	0.276	1
MPHOSPH10	0.162059	-0.793905	0	0.276	1
AIMP1	0.162059	-0.795766	0	0.276	1
LARP1	0.162059	-0.804484	0	0.276	1
STXBP3	0.162059	-0.828253	0	0.276	1
MBD4	0.162059	-0.862678	0	0.276	1
USH1C	0.162059	-0.868997	0	0.276	1
ETS2	0.162059	-0.873709	0	0.276	1
ARL4C	0.162059	-0.889718	0	0.276	1
ZNF148	0.162059	-0.911391	0	0.276	1
ARF6	0.162059	-0.931112	0	0.276	1
CDC40	0.162059	-0.995782	0	0.276	1
LPAR6	0.162059	-1.04581	0	0.276	1
PPP1R12A	0.162059	-1.07395	0	0.276	1
ISG20	0.162059	-1.10817	0	0.276	1
GIMAP7	0.162059	-1.21304	0	0.276	1
EIF2S2	0.164876	-1.12229	0.333	0.517	1
GLRX	0.166098	-0.678426	0.5	0.69	1
EIF4A3	0.166715	1.08506	0.667	0.379	1
HLA-DRA	0.166917	1.30971	0.5	0.276	1
RSU1	0.166917	0.732402	0.5	0.276	1
CD63	0.170077	0.680406	0.667	0.483	1
PHB2	0.171568	0.579595	0.5	0.207	1
ARHGAP29	0.171568	0.486302	0.5	0.207	1
SSR3	0.171898	0.8447	0.333	0.138	1
MRPS22	0.171898	0.659872	0.333	0.138	1
NINJ1	0.171898	0.656217	0.333	0.138	1
G0S2	0.171898	0.646165	0.333	0.138	1
ASNA1	0.171898	0.559938	0.333	0.138	1
MINOS1	0.172947	0.695632	0.5	0.345	1
RAP1A	0.172947	-0.697484	0.167	0.414	1
SNX3	0.172947	-0.771252	0.167	0.414	1
CRYZ	0.172947	-0.804498	0.167	0.414	1
PAK2	0.172947	-0.9037	0.167	0.414	1
SUCLG1	0.173776	-0.519658	0.833	0.828	1
MRPS36	0.174114	-0.643664	0.167	0.448	1
OPTN	0.174114	-0.752552	0.167	0.448	1
HSP90AA1	0.174804	-0.604924	0.833	0.966	1
MRPL57	0.178696	0.584454	0.5	0.241	1
GALM	0.183396	0.612191	0.333	0.103	1
LUZP1	0.183396	0.5452	0.333	0.103	1
BRD8	0.183396	0.507943	0.333	0.103	1
DDB1	0.183396	0.464632	0.333	0.103	1
MTMR6	0.183396	0.45459	0.333	0.103	1
FNDC3B	0.183396	0.446277	0.333	0.103	1
RPAP3	0.183396	0.437512	0.333	0.103	1
EPB41L2	0.183396	0.415146	0.333	0.103	1
DCAF7	0.183396	0.348986	0.333	0.103	1
RPS19BP1	0.183396	0.348097	0.333	0.103	1
TXNRD1	0.183396	0.280954	0.333	0.103	1
CEP95	0.183396	0.27428	0.333	0.103	1
ITGB1	0.183842	0.830601	0.5	0.276	1
TOP1	0.183842	0.6801	0.5	0.276	1
BBX	0.185023	-0.479322	0.167	0.586	1
IFITM3	0.185036	-0.744804	0.5	0.655	1
RPL27	0.186549	-0.323632	0.5	0.828	1
EIF4A2	0.189177	-0.624119	0.167	0.517	1
LRP2	0.189177	-0.637901	0.167	0.517	1
S100A4	0.189674	-0.882925	0.5	0.724	1
AFG3L2	0.190177	-0.737466	0.167	0.483	1
ATP6AP2	0.190304	0.407201	0.667	0.345	1
SLIRP	0.190304	0.341572	0.667	0.345	1
KIF5B	0.190304	-0.996747	0.167	0.448	1
HLA-DPA1	0.193776	1.15566	0.333	0.138	1
SINHCAF	0.193776	1.05899	0.333	0.138	1
EIF5	0.193804	-0.79203	0.333	0.621	1
CLCN3	0.197088	0.609244	0.5	0.241	1
RPS15A	0.199065	-0.598081	0.5	0.759	1
HNRNPH2	0.199102	-0.409179	0	0.241	1
BIN1	0.199102	-0.470689	0	0.241	1
C12orf49	0.199102	-0.476587	0	0.241	1
SMARCA1	0.199102	-0.484048	0	0.241	1
DLD	0.199102	-0.497166	0	0.241	1
MSH3	0.199102	-0.511676	0	0.241	1
METTL5	0.199102	-0.52405	0	0.241	1
CAPRIN2	0.199102	-0.537265	0	0.241	1
TFCP2L1	0.199102	-0.552143	0	0.241	1
SNRPGP10	0.199102	-0.553327	0	0.241	1
C6orf62	0.199102	-0.554559	0	0.241	1
ACO2	0.199102	-0.554683	0	0.241	1
PSMC3	0.199102	-0.555966	0	0.241	1
RNF13	0.199102	-0.561219	0	0.241	1
LCORL	0.199102	-0.566647	0	0.241	1
ARL3	0.199102	-0.569207	0	0.241	1
MME	0.199102	-0.571562	0	0.241	1
C7orf50	0.199102	-0.573675	0	0.241	1
DDX52	0.199102	-0.5764	0	0.241	1
LSM2	0.199102	-0.579489	0	0.241	1
BBS2	0.199102	-0.58017	0	0.241	1
C1R	0.199102	-0.583581	0	0.241	1
RPL12P4	0.199102	-0.586859	0	0.241	1
NUDT21	0.199102	-0.587403	0	0.241	1
MFAP1	0.199102	-0.593636	0	0.241	1
SLC5A12	0.199102	-0.596994	0	0.241	1
RNF19A	0.199102	-0.59812	0	0.241	1
LYPLAL1	0.199102	-0.59919	0	0.241	1
DIAPH2	0.199102	-0.60265	0	0.241	1
UPP1	0.199102	-0.605614	0	0.241	1
SNRPA1	0.199102	-0.611387	0	0.241	1
H2AFJ	0.199102	-0.611875	0	0.241	1
USP2	0.199102	-0.614309	0	0.241	1
TMX1	0.199102	-0.616387	0	0.241	1
AGL	0.199102	-0.61997	0	0.241	1
NDUFV2	0.199102	-0.621573	0	0.241	1
NUDT4	0.199102	-0.623881	0	0.241	1
ITCH	0.199102	-0.62699	0	0.241	1
POP4	0.199102	-0.631052	0	0.241	1
SLC22A8	0.199102	-0.634265	0	0.241	1
SF3A1	0.199102	-0.636694	0	0.241	1
PACSIN2	0.199102	-0.655029	0	0.241	1
NKTR	0.199102	-0.657029	0	0.241	1
ETF1	0.199102	-0.659712	0	0.241	1
ASH1L	0.199102	-0.661228	0	0.241	1
RNF152	0.199102	-0.663424	0	0.241	1
SLC27A2	0.199102	-0.671122	0	0.241	1
USP34	0.199102	-0.683191	0	0.241	1
PHF11	0.199102	-0.688562	0	0.241	1
SYNRG	0.199102	-0.688907	0	0.241	1
SLC16A12	0.199102	-0.690104	0	0.241	1
MED1	0.199102	-0.690698	0	0.241	1
MEF2A	0.199102	-0.694639	0	0.241	1
DNAJC21	0.199102	-0.696796	0	0.241	1
SAT2	0.199102	-0.702017	0	0.241	1
SLC28A1	0.199102	-0.702398	0	0.241	1
UBA1	0.199102	-0.712362	0	0.241	1
MZT2A	0.199102	-0.714972	0	0.241	1
FTH1P8	0.199102	-0.715878	0	0.241	1
PNISR	0.199102	-0.721131	0	0.241	1
CD48	0.199102	-0.736325	0	0.241	1
GTF2A2	0.199102	-0.737504	0	0.241	1
ALDH8A1	0.199102	-0.742364	0	0.241	1
MRPL16	0.199102	-0.745228	0	0.241	1
ATF6	0.199102	-0.747354	0	0.241	1
EFR3A	0.199102	-0.748785	0	0.241	1
PCCB	0.199102	-0.752436	0	0.241	1
SMIM14	0.199102	-0.760636	0	0.241	1
RIF1	0.199102	-0.764537	0	0.241	1
TIMM10	0.199102	-0.778232	0	0.241	1
NBR1	0.199102	-0.781436	0	0.241	1
ANKLE2	0.199102	-0.785996	0	0.241	1
RASA2	0.199102	-0.791676	0	0.241	1
DDAH1	0.199102	-0.791899	0	0.241	1
PPP1R10	0.199102	-0.808557	0	0.241	1
NT5DC1	0.199102	-0.814554	0	0.241	1
SH3YL1	0.199102	-0.82322	0	0.241	1
WIPF1	0.199102	-0.834142	0	0.241	1
GSTA1	0.199102	-0.856287	0	0.241	1
MT2P1	0.199102	-0.868562	0	0.241	1
GTF2I	0.199102	-0.877455	0	0.241	1
SLC44A1	0.199102	-0.905181	0	0.241	1
BCL2	0.199102	-0.915934	0	0.241	1
ARRDC3	0.199102	-0.919657	0	0.241	1
DUSP23	0.199102	-0.926389	0	0.241	1
PAIP1	0.199102	-0.933751	0	0.241	1
DCXR	0.199102	-0.9388	0	0.241	1
NRP1	0.199102	-0.948845	0	0.241	1
UHMK1	0.199102	-0.973371	0	0.241	1
MDFIC	0.199102	-0.999505	0	0.241	1
ASCC3	0.199102	-1.09408	0	0.241	1
RPL3	0.201663	-0.569683	0.5	0.828	1
RPL12	0.201663	-0.612889	0.5	0.828	1
STRN3	0.202006	0.661454	0.5	0.276	1
CIB1	0.202006	0.51252	0.5	0.276	1
RPL13	0.204304	-0.464919	0.833	0.966	1
DNAJC8	0.205774	0.422488	0.667	0.414	1
HMGN3	0.207003	0.996089	0.5	0.345	1
NIPBL	0.207003	-0.781649	0.167	0.414	1
HSPA9	0.207003	-0.816393	0.167	0.414	1
ARF1	0.207576	-0.563131	0.167	0.448	1
AQP1	0.207576	-0.892727	0.167	0.448	1
OSTC	0.208226	0.407677	0.333	0.103	1
RPN2	0.208226	0.351697	0.333	0.103	1
VEZF1	0.208226	0.350878	0.333	0.103	1
PRELID1	0.208226	0.340915	0.333	0.103	1
INPP5F	0.208226	0.301925	0.333	0.103	1
PURB	0.208226	0.289674	0.333	0.103	1
ZKSCAN1	0.208226	0.264496	0.333	0.103	1
RB1	0.208226	0.264344	0.333	0.103	1
ARID3B	0.21096	1.18108	0.167	0.034	1
IFI30	0.21096	1.17333	0.167	0.034	1
EHBP1L1	0.21096	1.17333	0.167	0.034	1
AIF1	0.21096	1.1697	0.167	0.034	1
CLEC2D	0.21096	1.15163	0.167	0.034	1
S100A9	0.21096	0.90117	0.167	0.034	1
RHOBTB3	0.21096	0.890398	0.167	0.034	1
PXK	0.21096	0.872616	0.167	0.034	1
TMEM45B	0.21096	0.838439	0.167	0.034	1
CCAR2	0.21096	0.833785	0.167	0.034	1
RIC8B	0.21096	0.822036	0.167	0.034	1
OGFRL1	0.21096	0.822036	0.167	0.034	1
LINC00888	0.21096	0.804154	0.167	0.034	1
NECTIN2	0.21096	0.798907	0.167	0.034	1
TNFSF13B	0.21096	0.798251	0.167	0.034	1
IGHG1	0.21096	0.795926	0.167	0.034	1
GXYLT1	0.21096	0.793091	0.167	0.034	1
HERC1	0.21096	0.788103	0.167	0.034	1
MAP4K4	0.21096	0.788103	0.167	0.034	1
RASSF2	0.21096	0.786844	0.167	0.034	1
SLC25A16	0.21096	0.782096	0.167	0.034	1
APOLD1	0.21096	0.782096	0.167	0.034	1
SERPINF2	0.21096	0.777303	0.167	0.034	1
SS18	0.21096	0.777303	0.167	0.034	1
RAB30	0.21096	0.777303	0.167	0.034	1
MNDA	0.21096	0.775589	0.167	0.034	1
TLR1	0.21096	0.775589	0.167	0.034	1
NACA2	0.21096	0.775589	0.167	0.034	1
ZNF680	0.21096	0.773318	0.167	0.034	1
USP9Y	0.21096	0.773318	0.167	0.034	1
PITHD1	0.21096	0.772536	0.167	0.034	1
TGFBR1	0.21096	0.76384	0.167	0.034	1
PPCDC	0.21096	0.759688	0.167	0.034	1
NKAPL	0.21096	0.758634	0.167	0.034	1
MKL2	0.21096	0.746058	0.167	0.034	1
ABHD10	0.21096	0.746058	0.167	0.034	1
PRRC2A	0.21096	0.740711	0.167	0.034	1
ORAI1	0.21096	0.740711	0.167	0.034	1
TUBGCP5	0.21096	0.740054	0.167	0.034	1
DUSP15	0.21096	0.740054	0.167	0.034	1
GK5	0.21096	0.740054	0.167	0.034	1
BICD1	0.21096	0.740054	0.167	0.034	1
EXOSC2	0.21096	0.740054	0.167	0.034	1
PPP1R18	0.21096	0.738748	0.167	0.034	1
GABRB2	0.21096	0.737729	0.167	0.034	1
TARSL2	0.21096	0.737729	0.167	0.034	1
YIPF6	0.21096	0.736261	0.167	0.034	1
MT-TY	0.21096	0.729906	0.167	0.034	1
KRT7	0.21096	0.728647	0.167	0.034	1
SAE1	0.21096	0.726277	0.167	0.034	1
GOLGA8B	0.21096	0.723899	0.167	0.034	1
DSEL	0.21096	0.723899	0.167	0.034	1
MEGF11	0.21096	0.723899	0.167	0.034	1
ENO3	0.21096	0.721739	0.167	0.034	1
GRN	0.21096	0.719605	0.167	0.034	1
ST8SIA4	0.21096	0.719107	0.167	0.034	1
NUP214	0.21096	0.719107	0.167	0.034	1
ELMO1	0.21096	0.716753	0.167	0.034	1
THAP9-AS1	0.21096	0.715121	0.167	0.034	1
CLDND1	0.21096	0.715121	0.167	0.034	1
CCT6P3	0.21096	0.715121	0.167	0.034	1
RPUSD3	0.21096	0.705907	0.167	0.034	1
AUTS2	0.21096	0.6825	0.167	0.034	1
ABI3	0.21096	0.671044	0.167	0.034	1
FAM129A	0.21096	0.670386	0.167	0.034	1
ING2	0.21096	0.665886	0.167	0.034	1
SLC30A7	0.21096	0.648632	0.167	0.034	1
MRPL36	0.21096	0.629655	0.167	0.034	1
ADGRF1	0.21096	0.626324	0.167	0.034	1
MLST8	0.21096	0.626324	0.167	0.034	1
PAG1	0.21096	0.624303	0.167	0.034	1
PIK3CG	0.21096	0.608604	0.167	0.034	1
DERL2	0.21096	0.608352	0.167	0.034	1
BSDC1	0.21096	0.602736	0.167	0.034	1
GSN	0.21096	0.537889	0.167	0.034	1
RBM33	0.21096	0.537889	0.167	0.034	1
FAM13B	0.21096	0.535225	0.167	0.034	1
P4HB	0.21096	0.526141	0.167	0.034	1
AC084033.3	0.21096	0.526141	0.167	0.034	1
C3orf14	0.21096	0.526141	0.167	0.034	1
SMIM10L2A	0.21096	0.526141	0.167	0.034	1
ATF1	0.21096	0.521988	0.167	0.034	1
KCMF1	0.21096	0.521988	0.167	0.034	1
LINC02015	0.21096	0.521988	0.167	0.034	1
TFAP2B	0.21096	0.521611	0.167	0.034	1
SC5D	0.21096	0.521611	0.167	0.034	1
IFI27L1	0.21096	0.521611	0.167	0.034	1
MMAB	0.21096	0.509114	0.167	0.034	1
ADAM10	0.21096	0.508359	0.167	0.034	1
RHBDD1	0.21096	0.508359	0.167	0.034	1
DDX3Y	0.21096	0.508359	0.167	0.034	1
RNF10	0.21096	0.508359	0.167	0.034	1
RNF24	0.21096	0.503714	0.167	0.034	1
CD47	0.21096	0.503714	0.167	0.034	1
HYAL1	0.21096	0.503714	0.167	0.034	1
AL450998.2	0.21096	0.503714	0.167	0.034	1
CDIPT	0.21096	0.503714	0.167	0.034	1
TRMT61B	0.21096	0.503714	0.167	0.034	1
HLA-DMA	0.21096	0.502355	0.167	0.034	1
DNAJC11	0.21096	0.502355	0.167	0.034	1
BLOC1S4	0.21096	0.502355	0.167	0.034	1
FH	0.21096	0.500032	0.167	0.034	1
RGS12	0.21096	0.492207	0.167	0.034	1
IMMP2L	0.21096	0.492207	0.167	0.034	1
COMMD1	0.21096	0.491965	0.167	0.034	1
AC006978.1	0.21096	0.491965	0.167	0.034	1
IDH3B	0.21096	0.490948	0.167	0.034	1
GPAT3	0.21096	0.490948	0.167	0.034	1
IDH1	0.21096	0.490492	0.167	0.034	1
SGPP1	0.21096	0.488577	0.167	0.034	1
RAP1GAP	0.21096	0.487813	0.167	0.034	1
QTRT2	0.21096	0.487813	0.167	0.034	1
PTGR2	0.21096	0.487813	0.167	0.034	1
SCCPDH	0.21096	0.487436	0.167	0.034	1
ADAL	0.21096	0.4862	0.167	0.034	1
KHSRP	0.21096	0.4862	0.167	0.034	1
INTS11	0.21096	0.4862	0.167	0.034	1
CLUH	0.21096	0.481408	0.167	0.034	1
RRP36	0.21096	0.481408	0.167	0.034	1
SUOX	0.21096	0.481408	0.167	0.034	1
CXorf21	0.21096	0.481408	0.167	0.034	1
WASF1	0.21096	0.481408	0.167	0.034	1
SLC22A12	0.21096	0.481408	0.167	0.034	1
PELO	0.21096	0.479759	0.167	0.034	1
RIC3	0.21096	0.477422	0.167	0.034	1
KDM4C	0.21096	0.477422	0.167	0.034	1
ZFAND3	0.21096	0.47664	0.167	0.034	1
FAM76B	0.21096	0.47664	0.167	0.034	1
GATAD2B	0.21096	0.474184	0.167	0.034	1
UGT8	0.21096	0.468836	0.167	0.034	1
LTBP3	0.21096	0.468836	0.167	0.034	1
CDK7	0.21096	0.468207	0.167	0.034	1
PNO1	0.21096	0.46818	0.167	0.034	1
STRAP	0.21096	0.465855	0.167	0.034	1
COX16	0.21096	0.465855	0.167	0.034	1
EXOSC3	0.21096	0.465855	0.167	0.034	1
AP1S3	0.21096	0.465855	0.167	0.034	1
NCS1	0.21096	0.465855	0.167	0.034	1
LINC00958	0.21096	0.464387	0.167	0.034	1
MTCO2P12	0.21096	0.464387	0.167	0.034	1
GSK3A	0.21096	0.463858	0.167	0.034	1
GABRB3	0.21096	0.463481	0.167	0.034	1
TP53TG1	0.21096	0.458032	0.167	0.034	1
TMEM9	0.21096	0.458032	0.167	0.034	1
CENPM	0.21096	0.458032	0.167	0.034	1
BRMS1L	0.21096	0.456773	0.167	0.034	1
DNASE1	0.21096	0.456773	0.167	0.034	1
ZFP37	0.21096	0.456773	0.167	0.034	1
PROM2	0.21096	0.456773	0.167	0.034	1
FAM229B	0.21096	0.452025	0.167	0.034	1
MSL1	0.21096	0.450229	0.167	0.034	1
INSIG2	0.21096	0.447232	0.167	0.034	1
SRA1	0.21096	0.444225	0.167	0.034	1
DNASE2	0.21096	0.444225	0.167	0.034	1
CLTB	0.21096	0.444225	0.167	0.034	1
ZNF184	0.21096	0.444225	0.167	0.034	1
MST1	0.21096	0.442465	0.167	0.034	1
SURF2	0.21096	0.442465	0.167	0.034	1
SNHG19	0.21096	0.442465	0.167	0.034	1
RABGEF1	0.21096	0.442465	0.167	0.034	1
S100A16	0.21096	0.440432	0.167	0.034	1
PTK2B	0.21096	0.434077	0.167	0.034	1
AQP2	0.21096	0.433345	0.167	0.034	1
MT-TR	0.21096	0.432818	0.167	0.034	1
BCAT2	0.21096	0.432541	0.167	0.034	1
CPE	0.21096	0.430447	0.167	0.034	1
BRD9	0.21096	0.430447	0.167	0.034	1
TMEM242	0.21096	0.429171	0.167	0.034	1
TRIM47	0.21096	0.429171	0.167	0.034	1
ACTL6A	0.21096	0.423277	0.167	0.034	1
ZNF347	0.21096	0.423277	0.167	0.034	1
PKN1	0.21096	0.423277	0.167	0.034	1
C5orf15	0.21096	0.419292	0.167	0.034	1
MRPL46	0.21096	0.41851	0.167	0.034	1
CEBPB	0.21096	0.417422	0.167	0.034	1
MRPS12	0.21096	0.399641	0.167	0.034	1
TM4SF18	0.21096	0.391312	0.167	0.034	1
ERAP1	0.21096	0.379859	0.167	0.034	1
KANK1	0.21096	0.379859	0.167	0.034	1
MRPS26	0.21096	0.377482	0.167	0.034	1
SEC22B	0.21096	0.377482	0.167	0.034	1
NBPF14	0.21096	0.377482	0.167	0.034	1
CCDC107	0.21096	0.295615	0.167	0.034	1
TAPBPL	0.21096	0.295615	0.167	0.034	1
DSE	0.21096	0.295615	0.167	0.034	1
C17orf80	0.21096	0.295615	0.167	0.034	1
TSFM	0.21096	0.283866	0.167	0.034	1
FXR2	0.21096	0.283866	0.167	0.034	1
BNC2-AS1	0.21096	0.283866	0.167	0.034	1
DCTPP1	0.21096	0.279714	0.167	0.034	1
CLDN1	0.21096	0.279714	0.167	0.034	1
N4BP2	0.21096	0.279714	0.167	0.034	1
ZDHHC9	0.21096	0.279714	0.167	0.034	1
TSPAN9	0.21096	0.279714	0.167	0.034	1
RAB20	0.21096	0.279336	0.167	0.034	1
CGNL1	0.21096	0.279336	0.167	0.034	1
MDK	0.21096	0.279336	0.167	0.034	1
PRKAA1	0.21096	0.266084	0.167	0.034	1
SEMA5A	0.21096	0.260737	0.167	0.034	1
DDX60L	0.21096	0.260737	0.167	0.034	1
AC073896.2	0.21096	0.260737	0.167	0.034	1
PHF10	0.21096	0.260737	0.167	0.034	1
NBL1	0.21096	0.260081	0.167	0.034	1
ZFYVE9	0.21096	0.260081	0.167	0.034	1
ISYNA1	0.21096	0.260081	0.167	0.034	1
SLC35E2B	0.21096	0.260081	0.167	0.034	1
KBTBD11	0.21096	0.257755	0.167	0.034	1
PRAP1	0.21096	0.257755	0.167	0.034	1
YIPF3	0.21096	0.252925	0.167	0.034	1
EXTL2	0.21096	0.252925	0.167	0.034	1
STRADB	0.21096	0.252925	0.167	0.034	1
PUF60	0.21096	0.252925	0.167	0.034	1
FAM91A1	0.21096	0.252925	0.167	0.034	1
LINC00526	0.21096	0.252925	0.167	0.034	1
PIP4K2C	0.21096	0.252925	0.167	0.034	1
RPL21P93	0.21096	0.252925	0.167	0.034	1
HMGB1	0.212119	-0.539291	0.833	0.931	1
RPL15	0.212215	0.423089	1	0.931	1
YWHAE	0.214999	0.789363	0.833	0.69	1
TPM3	0.214999	-0.381964	0.5	0.759	1
CHURC1	0.216829	0.567333	0.5	0.241	1
DNAJB6	0.216829	0.28775	0.5	0.241	1
DNAJC3	0.217632	0.711755	0.333	0.138	1
TFAM	0.217632	0.581174	0.333	0.138	1
RMND5A	0.217632	0.481625	0.333	0.138	1
WWC2	0.217632	0.415148	0.333	0.138	1
MAPK1	0.217632	0.413474	0.333	0.138	1
HSPA1A	0.217787	-0.985684	0.333	0.552	1
MAP1LC3B	0.221444	0.68458	0.5	0.276	1
FBXO9	0.221444	0.471798	0.5	0.276	1
APLP2	0.222695	0.544934	0.667	0.517	1
CHCHD10	0.223404	-0.719945	0.167	0.517	1
SYAP1	0.223404	-0.80858	0.333	0.483	1
PDHA1	0.224323	-0.708577	0.167	0.379	1
CTSD	0.224323	-0.710297	0.167	0.379	1
CLPX	0.224323	-0.721376	0.167	0.379	1
RAD23B	0.224323	-0.725631	0.167	0.379	1
SNX5	0.224323	-0.76102	0.167	0.379	1
GBA3	0.224323	-0.829174	0.167	0.379	1
LY6E	0.224323	-0.871335	0.167	0.379	1
GPR65	0.224323	-0.960953	0.167	0.379	1
RDX	0.224323	-0.978914	0.167	0.379	1
ADI1	0.225752	-0.675565	0.167	0.414	1
TOMM20	0.225752	-0.792832	0.167	0.414	1
TRBC2	0.225752	-1.0837	0.167	0.414	1
DDX5	0.225978	-0.535831	0.667	0.793	1
SRSF7	0.226962	-0.585577	0.5	0.586	1
BUD31	0.231586	0.271763	0.5	0.207	1
S100A11	0.233803	0.55005	0.667	0.621	1
UBA52	0.23453	-0.555465	0.5	0.828	1
DEGS1	0.235406	0.26106	0.333	0.103	1
BHMT	0.237954	0.313721	0.5	0.241	1
NDUFC1	0.240644	-0.469444	0.333	0.586	1
ENO1	0.240644	-0.586172	0.333	0.586	1
COX5A	0.242089	0.336009	0.667	0.414	1
HIST1H1E	0.242089	-0.532416	0.167	0.517	1
FNDC3A	0.24353	0.632995	0.333	0.138	1
RBM3	0.24353	0.626551	0.333	0.138	1
NMRK1	0.24353	0.624075	0.333	0.138	1
CEP162	0.24353	0.60698	0.333	0.138	1
DCAF6	0.24353	0.594787	0.333	0.138	1
SMNDC1	0.24353	0.532764	0.333	0.138	1
CYTH2	0.24353	0.497092	0.333	0.138	1
PMM1	0.24353	0.46333	0.333	0.138	1
ZC3H7A	0.24353	0.435684	0.333	0.138	1
SUPT5H	0.24353	0.418155	0.333	0.138	1
DNPH1	0.24353	0.402496	0.333	0.138	1
HSPA4	0.24353	0.38093	0.333	0.138	1
EFCAB14	0.24353	-0.351414	0	0.207	1
EMC7	0.24353	-0.362403	0	0.207	1
ATP2A2	0.24353	-0.372134	0	0.207	1
PTCD3	0.24353	-0.386107	0	0.207	1
ALDH9A1	0.24353	-0.38697	0	0.207	1
CERS2	0.24353	-0.41304	0	0.207	1
SFXN1	0.24353	-0.413922	0	0.207	1
MAPK1IP1L	0.24353	-0.418598	0	0.207	1
FBXL3	0.24353	-0.428063	0	0.207	1
NDUFV3	0.24353	-0.443852	0	0.207	1
CDK14	0.24353	-0.447179	0	0.207	1
TARDBP	0.24353	-0.450254	0	0.207	1
MTRF1L	0.24353	-0.450731	0	0.207	1
TECR	0.24353	-0.455814	0	0.207	1
ZNF91	0.24353	-0.46814	0	0.207	1
KLHDC2	0.24353	-0.47474	0	0.207	1
PPP2R2D	0.24353	-0.478131	0	0.207	1
TIMP3	0.24353	-0.478535	0	0.207	1
2020-03-02	0.24353	-0.479311	0	0.207	1
ANAPC5	0.24353	-0.480638	0	0.207	1
POLK	0.24353	-0.482772	0	0.207	1
H3F3AP4	0.24353	-0.484773	0	0.207	1
KHK	0.24353	-0.484887	0	0.207	1
PPP1R11	0.24353	-0.486272	0	0.207	1
FCF1	0.24353	-0.488621	0	0.207	1
METTL26	0.24353	-0.489024	0	0.207	1
CNOT7	0.24353	-0.489087	0	0.207	1
UQCRHL	0.24353	-0.492931	0	0.207	1
WNK1	0.24353	-0.494518	0	0.207	1
LYPLA2	0.24353	-0.494519	0	0.207	1
DSP	0.24353	-0.499746	0	0.207	1
FGD5-AS1	0.24353	-0.50157	0	0.207	1
IFI35	0.24353	-0.502643	0	0.207	1
EPHX1	0.24353	-0.506172	0	0.207	1
PIGT	0.24353	-0.508535	0	0.207	1
NKAIN4	0.24353	-0.509964	0	0.207	1
CDC42BPA	0.24353	-0.516075	0	0.207	1
GCLM	0.24353	-0.520544	0	0.207	1
GRSF1	0.24353	-0.520811	0	0.207	1
MTR	0.24353	-0.523386	0	0.207	1
CCDC43	0.24353	-0.527168	0	0.207	1
SECISBP2	0.24353	-0.529854	0	0.207	1
ECPAS	0.24353	-0.531844	0	0.207	1
CNOT2	0.24353	-0.531997	0	0.207	1
SPOCK2	0.24353	-0.532605	0	0.207	1
EIF4EBP2	0.24353	-0.533761	0	0.207	1
AKR7A3	0.24353	-0.533783	0	0.207	1
MTPN	0.24353	-0.534879	0	0.207	1
TOM1L1	0.24353	-0.536636	0	0.207	1
LACTB	0.24353	-0.537362	0	0.207	1
AC034236.1	0.24353	-0.542229	0	0.207	1
UBE2V2	0.24353	-0.544089	0	0.207	1
TTC39B	0.24353	-0.547117	0	0.207	1
PBLD	0.24353	-0.549862	0	0.207	1
ZFYVE16	0.24353	-0.553917	0	0.207	1
ZC3H6	0.24353	-0.555321	0	0.207	1
PPP1CA	0.24353	-0.555813	0	0.207	1
C6orf48	0.24353	-0.561626	0	0.207	1
ENTPD3-AS1	0.24353	-0.562728	0	0.207	1
KIF1B	0.24353	-0.565267	0	0.207	1
CD8A	0.24353	-0.572218	0	0.207	1
CUL3	0.24353	-0.575406	0	0.207	1
ZNF518A	0.24353	-0.57803	0	0.207	1
SFT2D1	0.24353	-0.580675	0	0.207	1
LINC01320	0.24353	-0.581349	0	0.207	1
AGXT2	0.24353	-0.58195	0	0.207	1
ACMSD	0.24353	-0.58215	0	0.207	1
RALGAPA1	0.24353	-0.582892	0	0.207	1
TSN	0.24353	-0.583853	0	0.207	1
ABI1	0.24353	-0.584216	0	0.207	1
PRLR	0.24353	-0.585381	0	0.207	1
UPF3A	0.24353	-0.587583	0	0.207	1
MPP6	0.24353	-0.588471	0	0.207	1
THAP12	0.24353	-0.58888	0	0.207	1
ANKIB1	0.24353	-0.589088	0	0.207	1
DDI2	0.24353	-0.589529	0	0.207	1
MXI1	0.24353	-0.600324	0	0.207	1
JPX	0.24353	-0.602166	0	0.207	1
PYM1	0.24353	-0.603145	0	0.207	1
DPEP1	0.24353	-0.603605	0	0.207	1
COX7A1	0.24353	-0.604394	0	0.207	1
MOCS2	0.24353	-0.605799	0	0.207	1
RSRC1	0.24353	-0.606069	0	0.207	1
TBC1D8B	0.24353	-0.607253	0	0.207	1
MBNL2	0.24353	-0.607574	0	0.207	1
FEZ2	0.24353	-0.613438	0	0.207	1
MED13	0.24353	-0.613557	0	0.207	1
NGDN	0.24353	-0.614148	0	0.207	1
UBE2R2	0.24353	-0.620851	0	0.207	1
DNAJA2	0.24353	-0.623249	0	0.207	1
USP33	0.24353	-0.624335	0	0.207	1
SNX4	0.24353	-0.626459	0	0.207	1
JADE1	0.24353	-0.629887	0	0.207	1
HNRNPCP2	0.24353	-0.633224	0	0.207	1
IMPA1	0.24353	-0.635177	0	0.207	1
RB1CC1	0.24353	-0.635535	0	0.207	1
C2orf88	0.24353	-0.639074	0	0.207	1
WWP1	0.24353	-0.640246	0	0.207	1
SPN	0.24353	-0.641401	0	0.207	1
PFDN4	0.24353	-0.642529	0	0.207	1
ARHGDIA	0.24353	-0.650361	0	0.207	1
SELENOP	0.24353	-0.652737	0	0.207	1
PGAM1	0.24353	-0.653353	0	0.207	1
HTATIP2	0.24353	-0.654266	0	0.207	1
RAB1B	0.24353	-0.664666	0	0.207	1
LIMD2	0.24353	-0.667694	0	0.207	1
EIF2S1	0.24353	-0.670317	0	0.207	1
CCDC91	0.24353	-0.67083	0	0.207	1
C3	0.24353	-0.67705	0	0.207	1
AC026403.1	0.24353	-0.68867	0	0.207	1
GMFG	0.24353	-0.696777	0	0.207	1
SCML4	0.24353	-0.70112	0	0.207	1
GLOD4	0.24353	-0.701141	0	0.207	1
MIR4458HG	0.24353	-0.702082	0	0.207	1
CDC42SE1	0.24353	-0.708826	0	0.207	1
CDC42EP3	0.24353	-0.716272	0	0.207	1
ARHGAP15	0.24353	-0.723911	0	0.207	1
LTB	0.24353	-0.724817	0	0.207	1
KIF21A	0.24353	-0.727355	0	0.207	1
EPB41	0.24353	-0.727779	0	0.207	1
UXS1	0.24353	-0.751372	0	0.207	1
IMPA2	0.24353	-0.758547	0	0.207	1
SNRPB	0.24353	-0.760812	0	0.207	1
RPS3AP6	0.24353	-0.777236	0	0.207	1
ITM2A	0.24353	-0.779251	0	0.207	1
AL365357.1	0.24353	-0.782664	0	0.207	1
PNP	0.24353	-0.794481	0	0.207	1
FNIP2	0.24353	-0.796877	0	0.207	1
BAZ1B	0.24353	-0.804434	0	0.207	1
HPF1	0.24353	-0.831845	0	0.207	1
FAM192A	0.24353	-0.873003	0	0.207	1
CD7	0.24353	-0.874983	0	0.207	1
RSBN1L	0.24353	-0.916537	0	0.207	1
REG1A	0.24353	-1.33609	0	0.207	1
IFNG	0.24353	-1.36373	0	0.207	1
ANK3	0.244665	-0.530051	0.167	0.379	1
TAF7	0.244665	-0.713885	0.167	0.379	1
MRPS35	0.244665	-0.720403	0.167	0.379	1
PNRC2	0.244665	-0.814676	0.167	0.379	1
ZBTB38	0.244665	-0.84546	0.167	0.379	1
CISD1	0.244665	-0.854292	0.167	0.379	1
GSTK1	0.244665	-0.894659	0.167	0.379	1
RPL7	0.24494	-0.355212	0.667	0.862	1
TXNIP	0.245443	-0.670832	0.5	0.69	1
IK	0.245473	0.497298	0.5	0.379	1
FAM107B	0.245473	-0.697348	0.167	0.448	1
RETREG1	0.245682	-0.834477	0.167	0.414	1
RPLP0	0.245968	-0.436872	0.833	0.931	1
RBPMS	0.246523	0.808527	0.333	0.172	1
SAT1	0.248721	0.533688	0.667	0.586	1
SMCHD1	0.248722	-0.919337	0.333	0.517	1
CD52	0.251923	-0.711384	0.5	0.655	1
RPLP1	0.253335	-0.434892	1	1	1
SLC39A8	0.25339	0.485365	0.167	0.034	1
SGO2	0.25339	0.428429	0.167	0.034	1
AVL9	0.25339	0.428187	0.167	0.034	1
RMI1	0.25339	0.425844	0.167	0.034	1
SLF2	0.25339	0.420858	0.167	0.034	1
NUBP1	0.25339	0.420056	0.167	0.034	1
CCDC106	0.25339	0.420056	0.167	0.034	1
POLR3D	0.25339	0.399169	0.167	0.034	1
ASB7	0.25339	0.396395	0.167	0.034	1
VSIG10	0.25339	0.396395	0.167	0.034	1
STAT5B	0.25339	0.396395	0.167	0.034	1
LRRC75A	0.25339	0.394012	0.167	0.034	1
NFKB2	0.25339	0.394012	0.167	0.034	1
GPATCH1	0.25339	0.393545	0.167	0.034	1
WASHC2A	0.25339	0.392816	0.167	0.034	1
NUBP2	0.25339	0.391668	0.167	0.034	1
LINC02001	0.25339	0.391668	0.167	0.034	1
WWOX	0.25339	0.390088	0.167	0.034	1
THOC6	0.25339	0.388625	0.167	0.034	1
TBC1D10C	0.25339	0.386604	0.167	0.034	1
CRAMP1	0.25339	0.386604	0.167	0.034	1
ZNF444	0.25339	0.385881	0.167	0.034	1
RBCK1	0.25339	0.373188	0.167	0.034	1
CXCL3	0.25339	0.370653	0.167	0.034	1
RP9P	0.25339	0.370653	0.167	0.034	1
ZNF622	0.25339	0.370653	0.167	0.034	1
TTC3P1	0.25339	0.370653	0.167	0.034	1
SNHG7	0.25339	0.367713	0.167	0.034	1
PRKCQ-AS1	0.25339	0.36222	0.167	0.034	1
AC097263.1	0.25339	0.36222	0.167	0.034	1
NAALADL1	0.25339	0.35937	0.167	0.034	1
NDUFAF6	0.25339	0.35445	0.167	0.034	1
CCR5	0.25339	0.351185	0.167	0.034	1
HSP90AB2P	0.25339	0.340315	0.167	0.034	1
NECAP2	0.25339	0.336477	0.167	0.034	1
SOSTDC1	0.25339	0.336477	0.167	0.034	1
LASP1	0.25339	0.333813	0.167	0.034	1
SLC44A4	0.25339	0.324626	0.167	0.034	1
MPP7	0.25339	0.311117	0.167	0.034	1
PPP4R1	0.25339	0.297218	0.167	0.034	1
ZNF287	0.25339	0.283073	0.167	0.034	1
TCAIM	0.25339	0.276942	0.167	0.034	1
FAM118A	0.25339	0.272189	0.167	0.034	1
SMARCA5	0.254189	0.315485	0.667	0.379	1
HSP90B1	0.254528	0.815553	0.667	0.483	1
SOD1	0.254528	-0.687828	0.333	0.552	1
CHMP2B	0.25457	0.323956	0.5	0.207	1
MYL12A	0.256917	-0.678891	0.667	0.69	1
PTGES3	0.259589	-0.451544	0.333	0.586	1
CAPNS1	0.260493	0.389302	0.5	0.241	1
CCT5	0.260493	0.281405	0.5	0.241	1
GADD45A	0.261848	-0.391867	0.167	0.517	1
SEC62	0.264073	0.349577	0.833	0.621	1
ATP5F1E	0.264243	-0.452612	0.833	0.931	1
APRT	0.264261	0.458503	0.5	0.276	1
RAN	0.264261	0.443677	0.5	0.276	1
ABCF1	0.266141	-0.436562	0.167	0.448	1
LPP	0.266268	0.590872	0.5	0.31	1
CSTB	0.266815	0.423687	0.5	0.345	1
RAD21	0.266815	-0.611131	0.167	0.414	1
CD164	0.266815	-0.710796	0.167	0.414	1
MT1M	0.266815	-0.782731	0.167	0.414	1
RHOA	0.266815	-0.793901	0.167	0.414	1
ZFP36	0.266815	-1.03862	0.167	0.414	1
PGP	0.27152	0.711175	0.333	0.138	1
KRT18	0.27152	0.578877	0.333	0.138	1
MRFAP1L1	0.27152	0.54315	0.333	0.138	1
COPE	0.27152	0.542096	0.333	0.138	1
PSMB8	0.27152	0.515168	0.333	0.138	1
APMAP	0.27152	0.508252	0.333	0.138	1
CMSS1	0.27152	0.504589	0.333	0.138	1
LINC02471	0.27152	0.495522	0.333	0.138	1
UBE2H	0.27152	0.458821	0.333	0.138	1
RNH1	0.27152	0.432463	0.333	0.138	1
RPS28P7	0.27152	0.43246	0.333	0.138	1
PET100	0.27152	0.427406	0.333	0.138	1
ALG5	0.27152	0.421874	0.333	0.138	1
KIF13B	0.27152	0.420167	0.333	0.138	1
ZNF706	0.27152	0.381771	0.333	0.138	1
PCLO	0.27152	0.370624	0.333	0.138	1
MALT1	0.27152	0.332012	0.333	0.138	1
USP14	0.27152	0.309456	0.333	0.138	1
ADGRG1	0.272993	1.07626	0.333	0.172	1
MED13L	0.272993	0.996813	0.333	0.172	1
AZI2	0.272993	0.695019	0.333	0.172	1
CYS1	0.272993	0.672516	0.333	0.172	1
PNPT1	0.272993	0.603446	0.333	0.172	1
EIF5B	0.276044	-0.384579	0.5	0.724	1
RPS11	0.279492	0.356883	0.833	0.724	1
MT-TP	0.281674	0.483893	0.833	0.793	1
COA3	0.282694	0.58997	0.5	0.448	1
ARGLU1	0.282694	0.311767	0.667	0.414	1
RPL27A	0.283434	-0.411314	1	0.897	1
SKP1	0.283971	-0.53152	0.5	0.586	1
AP2M1	0.284468	0.350266	0.5	0.241	1
EEF1E1	0.287684	0.453116	0.5	0.276	1
UBXN1	0.287684	0.452191	0.5	0.276	1
CSNK1A1	0.287684	0.415824	0.5	0.276	1
ZMYND11	0.287684	-0.554389	0.167	0.345	1
TMED5	0.287684	-0.59123	0.167	0.345	1
SLC40A1	0.287684	-0.591336	0.167	0.345	1
ECHDC1	0.287684	-0.645574	0.167	0.345	1
SF3B2	0.287684	-0.662628	0.167	0.345	1
ENPEP	0.287684	-0.705553	0.167	0.345	1
UFSP2	0.287684	-0.727847	0.167	0.345	1
EHHADH	0.287684	-0.759238	0.167	0.345	1
PTMAP5	0.287684	-0.801088	0.167	0.345	1
TTC37	0.287684	-0.806876	0.167	0.345	1
MRPS18C	0.287684	-0.854058	0.167	0.345	1
ANK2	0.287684	-0.882385	0.167	0.345	1
NEAT1	0.287684	-0.959357	0.167	0.345	1
DPYS	0.287684	-1.10038	0.167	0.345	1
LAMTOR1	0.289148	0.679355	0.5	0.31	1
RPS10	0.289148	-0.637043	0.167	0.379	1
SNRPD3	0.289166	0.484178	0.5	0.345	1
GLS	0.289166	-0.456137	0.167	0.414	1
RPL21	0.291756	-0.431086	1	1	1
ACTR3	0.295373	-0.530826	0.333	0.552	1
CPQ	0.297077	-0.280675	0	0.172	1
TNPO1	0.297077	-0.297651	0	0.172	1
AC098934.3	0.297077	-0.314351	0	0.172	1
PAH	0.297077	-0.316306	0	0.172	1
SOS2	0.297077	-0.32412	0	0.172	1
TRAPPC2L	0.297077	-0.327599	0	0.172	1
ARL5A	0.297077	-0.334177	0	0.172	1
XRCC6	0.297077	-0.335864	0	0.172	1
FCHO2	0.297077	-0.337732	0	0.172	1
NFYC	0.297077	-0.340652	0	0.172	1
NR1H4	0.297077	-0.348553	0	0.172	1
LTV1	0.297077	-0.35045	0	0.172	1
CLCN5	0.297077	-0.351087	0	0.172	1
ALKBH5	0.297077	-0.352775	0	0.172	1
ZSCAN16-AS1	0.297077	-0.367948	0	0.172	1
WDR82	0.297077	-0.368326	0	0.172	1
PPP1R7	0.297077	-0.371028	0	0.172	1
DIXDC1	0.297077	-0.378274	0	0.172	1
ZBTB1	0.297077	-0.378825	0	0.172	1
MVP	0.297077	-0.382341	0	0.172	1
BCCIP	0.297077	-0.383404	0	0.172	1
WDR61	0.297077	-0.387835	0	0.172	1
EPB41L3	0.297077	-0.38878	0	0.172	1
SNX9	0.297077	-0.389372	0	0.172	1
COX19	0.297077	-0.390686	0	0.172	1
UBA5	0.297077	-0.390686	0	0.172	1
AC004453.1	0.297077	-0.391052	0	0.172	1
RAC1P2	0.297077	-0.391594	0	0.172	1
SEC23IP	0.297077	-0.391901	0	0.172	1
ATL3	0.297077	-0.39235	0	0.172	1
CEBPG	0.297077	-0.393291	0	0.172	1
AL049873.1	0.297077	-0.393674	0	0.172	1
FAAP20	0.297077	-0.394652	0	0.172	1
SURF6	0.297077	-0.397765	0	0.172	1
SERPINE2	0.297077	-0.400362	0	0.172	1
MKLN1	0.297077	-0.40091	0	0.172	1
RRP8	0.297077	-0.401722	0	0.172	1
OPA1	0.297077	-0.402059	0	0.172	1
SSFA2	0.297077	-0.40247	0	0.172	1
SMIM30	0.297077	-0.404597	0	0.172	1
RWDD4	0.297077	-0.404762	0	0.172	1
CBWD1	0.297077	-0.408031	0	0.172	1
GOLIM4	0.297077	-0.408287	0	0.172	1
OXA1L	0.297077	-0.408943	0	0.172	1
FAM96A	0.297077	-0.412283	0	0.172	1
COG2	0.297077	-0.413223	0	0.172	1
PIAS2	0.297077	-0.417399	0	0.172	1
FAM20A	0.297077	-0.418305	0	0.172	1
HMOX2	0.297077	-0.420751	0	0.172	1
RPF2	0.297077	-0.42195	0	0.172	1
DMXL1	0.297077	-0.42195	0	0.172	1
NBEAL1	0.297077	-0.42339	0	0.172	1
MGAT4B	0.297077	-0.423908	0	0.172	1
RGN	0.297077	-0.424565	0	0.172	1
PPP2R5A	0.297077	-0.425493	0	0.172	1
MGAM	0.297077	-0.426952	0	0.172	1
CTTN	0.297077	-0.427529	0	0.172	1
GTF2A1	0.297077	-0.429651	0	0.172	1
SNX29	0.297077	-0.431987	0	0.172	1
MAP3K2	0.297077	-0.432351	0	0.172	1
SFSWAP	0.297077	-0.433692	0	0.172	1
ARCN1	0.297077	-0.434107	0	0.172	1
RNF187	0.297077	-0.434383	0	0.172	1
RANBP9	0.297077	-0.436611	0	0.172	1
CMAS	0.297077	-0.438182	0	0.172	1
HMGB1P8	0.297077	-0.438415	0	0.172	1
C1orf210	0.297077	-0.438612	0	0.172	1
ZC3H7B	0.297077	-0.441296	0	0.172	1
NDFIP2	0.297077	-0.444115	0	0.172	1
ZFX	0.297077	-0.444278	0	0.172	1
MED11	0.297077	-0.445138	0	0.172	1
KIN	0.297077	-0.447094	0	0.172	1
FTSJ3	0.297077	-0.447616	0	0.172	1
ASB13	0.297077	-0.447884	0	0.172	1
C9orf3	0.297077	-0.447912	0	0.172	1
ANAPC13	0.297077	-0.447914	0	0.172	1
SCFD1	0.297077	-0.44933	0	0.172	1
TRIM13	0.297077	-0.4502	0	0.172	1
FGD4	0.297077	-0.451264	0	0.172	1
NDUFV1	0.297077	-0.452009	0	0.172	1
PPIAP22	0.297077	-0.452443	0	0.172	1
HAUS3	0.297077	-0.455061	0	0.172	1
PFKFB2	0.297077	-0.458079	0	0.172	1
FRG1CP	0.297077	-0.466203	0	0.172	1
ARF3	0.297077	-0.467499	0	0.172	1
SUCLA2	0.297077	-0.469421	0	0.172	1
SMU1	0.297077	-0.470284	0	0.172	1
SMIM32	0.297077	-0.470774	0	0.172	1
CALM3	0.297077	-0.471309	0	0.172	1
EMX2OS	0.297077	-0.474406	0	0.172	1
PRDM2	0.297077	-0.475979	0	0.172	1
MCPH1	0.297077	-0.477176	0	0.172	1
COPA	0.297077	-0.477704	0	0.172	1
TMEM131	0.297077	-0.479913	0	0.172	1
GPR155	0.297077	-0.486559	0	0.172	1
TTC17	0.297077	-0.486584	0	0.172	1
MPLKIP	0.297077	-0.489516	0	0.172	1
MYADM	0.297077	-0.490592	0	0.172	1
TRAPPC4	0.297077	-0.491655	0	0.172	1
LRCH3	0.297077	-0.495836	0	0.172	1
ATE1	0.297077	-0.496626	0	0.172	1
IFIH1	0.297077	-0.498223	0	0.172	1
CYFIP2	0.297077	-0.498423	0	0.172	1
ACYP2	0.297077	-0.498598	0	0.172	1
RBFOX2	0.297077	-0.498762	0	0.172	1
ATP6V1H	0.297077	-0.499255	0	0.172	1
RPL41P5	0.297077	-0.500335	0	0.172	1
CSGALNACT2	0.297077	-0.501565	0	0.172	1
THAP5	0.297077	-0.504978	0	0.172	1
GPSM3	0.297077	-0.50653	0	0.172	1
HMGN5	0.297077	-0.506948	0	0.172	1
ZFAND6	0.297077	-0.507225	0	0.172	1
FAM173A	0.297077	-0.511628	0	0.172	1
CEP89	0.297077	-0.512305	0	0.172	1
CFAP36	0.297077	-0.514821	0	0.172	1
FERMT2	0.297077	-0.517111	0	0.172	1
BBIP1	0.297077	-0.521478	0	0.172	1
FKBP8	0.297077	-0.525489	0	0.172	1
CCSER2	0.297077	-0.525767	0	0.172	1
RAB5A	0.297077	-0.527779	0	0.172	1
EPB41L1	0.297077	-0.529492	0	0.172	1
RBBP7	0.297077	-0.529902	0	0.172	1
SRPK1	0.297077	-0.531468	0	0.172	1
PABPC4	0.297077	-0.531819	0	0.172	1
CDC5L	0.297077	-0.53364	0	0.172	1
MRPL50	0.297077	-0.53442	0	0.172	1
LZIC	0.297077	-0.534963	0	0.172	1
PRPF18	0.297077	-0.53549	0	0.172	1
PEX13	0.297077	-0.535708	0	0.172	1
PDE4D	0.297077	-0.535847	0	0.172	1
ACADS	0.297077	-0.536743	0	0.172	1
DDX58	0.297077	-0.538697	0	0.172	1
WDR13	0.297077	-0.539279	0	0.172	1
HNRNPUL1	0.297077	-0.539824	0	0.172	1
SP140L	0.297077	-0.539903	0	0.172	1
RCSD1	0.297077	-0.54149	0	0.172	1
AC073861.1	0.297077	-0.541662	0	0.172	1
CELF2	0.297077	-0.54475	0	0.172	1
BTN3A2	0.297077	-0.545177	0	0.172	1
SNHG9	0.297077	-0.554408	0	0.172	1
CDC42SE2	0.297077	-0.557712	0	0.172	1
PSMA5	0.297077	-0.558531	0	0.172	1
PAX2	0.297077	-0.560562	0	0.172	1
NR2F1	0.297077	-0.561593	0	0.172	1
TGFB1	0.297077	-0.561891	0	0.172	1
SYTL3	0.297077	-0.562211	0	0.172	1
ENSA	0.297077	-0.564123	0	0.172	1
TXLNGY	0.297077	-0.568671	0	0.172	1
TIAL1	0.297077	-0.572388	0	0.172	1
DYNLL2	0.297077	-0.572847	0	0.172	1
MFSD10	0.297077	-0.573869	0	0.172	1
RAB8B	0.297077	-0.575374	0	0.172	1
TRMT11	0.297077	-0.576572	0	0.172	1
ESYT2	0.297077	-0.576932	0	0.172	1
PQBP1	0.297077	-0.577089	0	0.172	1
CCND1	0.297077	-0.58177	0	0.172	1
UBA6	0.297077	-0.583397	0	0.172	1
PTH1R	0.297077	-0.588707	0	0.172	1
CCND2	0.297077	-0.589929	0	0.172	1
MRPL47	0.297077	-0.593414	0	0.172	1
SMIM12	0.297077	-0.596958	0	0.172	1
2020-09-09	0.297077	-0.597176	0	0.172	1
NUTF2	0.297077	-0.599728	0	0.172	1
CD3E	0.297077	-0.600121	0	0.172	1
2020-03-07	0.297077	-0.60203	0	0.172	1
OXLD1	0.297077	-0.602207	0	0.172	1
NFE2L1	0.297077	-0.604952	0	0.172	1
NUTM2B-AS1	0.297077	-0.606787	0	0.172	1
SIGIRR	0.297077	-0.609443	0	0.172	1
NLN	0.297077	-0.610007	0	0.172	1
LTF	0.297077	-0.611307	0	0.172	1
HNRNPA3P6	0.297077	-0.615049	0	0.172	1
DTX3L	0.297077	-0.616915	0	0.172	1
[truncated: 1,925 more rows]

## Sheet: Mast
gene_id	p_val	avg_logFC	pct.1	pct.2	p_val_adj
CDC73	1.22037e-05	2.1344	1	0	0.307923
TMEM18	1.22037e-05	1.67461	1	0	0.307923
HES4	0.000185653	1.77002	1	0.056	1
MRPS6	0.000329159	1.55374	1	0.056	1
BCAS2	0.000365226	1.74656	1	0.111	1
ZNF706	0.000558417	2.33448	0.667	0	1
DDX27	0.000558417	1.8333	0.667	0	1
UQCRC1	0.000558417	1.73379	0.667	0	1
RHEB	0.000558417	1.67258	0.667	0	1
KRT10	0.000558417	1.61387	0.667	0	1
MALT1	0.000558417	1.61171	0.667	0	1
MTRNR2L1	0.000558417	1.61171	0.667	0	1
NOL10	0.000558417	1.41207	0.667	0	1
PAICS	0.000558417	1.41207	0.667	0	1
SF3B6	0.000558417	1.33234	0.667	0	1
BDH2	0.000558417	1.33234	0.667	0	1
SPAST	0.000558417	1.33234	0.667	0	1
PEX26	0.000558417	1.33234	0.667	0	1
FXYD4	0.000558417	1.32948	0.667	0	1
NDUFAF4	0.000558417	1.32948	0.667	0	1
GTF3C6	0.000558417	1.32948	0.667	0	1
COL4A1	0.000558417	1.32948	0.667	0	1
GTPBP8	0.000558417	1.32948	0.667	0	1
SMDT1	0.000571862	1.37656	1	0.056	1
CHORDC1	0.000571862	1.37048	1	0.056	1
STK17B	0.000604643	2.00059	1	0.111	1
ALKBH7	0.000604643	1.56863	1	0.111	1
HNRNPM	0.00150858	1.79117	1	0.222	1
DNAJB6	0.00202385	1.46735	1	0.167	1
ZNF331	0.00247772	1.73636	1	0.111	1
MAL	0.00335106	1.19078	1	0.222	1
PTP4A2	0.00458639	1.26764	1	0.167	1
ATF4	0.00501748	1.77386	0.667	0.056	1
IRF3	0.00501748	1.58816	0.667	0.056	1
KRT8	0.00501748	1.32358	0.667	0.056	1
NME4	0.00501748	1.24386	0.667	0.056	1
FCHSD2	0.00501748	1.24386	0.667	0.056	1
OLA1	0.00501748	1.241	0.667	0.056	1
P4HB	0.00501748	1.241	0.667	0.056	1
TSPAN3	0.00501748	1.23707	0.667	0.056	1
UBL7	0.00501748	1.23432	0.667	0.056	1
STOML2	0.00501748	1.21587	0.667	0.056	1
DNAJC19	0.00501748	1.21212	0.667	0.056	1
MAP3K8	0.00501748	1.20361	0.667	0.056	1
MGP	0.00501748	1.15173	0.667	0.056	1
TNS1	0.00501748	1.15173	0.667	0.056	1
CCDC198	0.00583223	1.1842	1	0.111	1
STMN1	0.00583223	0.937218	1	0.111	1
ARL4A	0.00675381	1.31321	1	0.167	1
DDIT4	0.00675381	0.852842	1	0.167	1
PMAIP1	0.00705833	1.67243	1	0.222	1
RPS19	0.00734431	1.1697	1	0.722	1
SRSF5	0.00782256	1.09244	1	0.389	1
DCXR	0.00826969	1.48045	0.667	0.056	1
METTL7A	0.00826969	1.47638	0.667	0.056	1
NDUFB11	0.00826969	1.45339	0.667	0.056	1
PPP1R2	0.00826969	1.40866	0.667	0.056	1
BAG3	0.00826969	1.29661	0.667	0.056	1
TMEM165	0.00826969	1.13615	0.667	0.056	1
PRPF38A	0.00826969	1.13329	0.667	0.056	1
PPM1K	0.00826969	1.1324	0.667	0.056	1
EIF3J	0.0100431	1.21239	1	0.222	1
RPL19	0.013194	0.945109	1	0.722	1
SNRPD2	0.0132937	1.19491	0.667	0.056	1
KDELR2	0.0132937	1.09788	0.667	0.056	1
TMEM43	0.0132937	1.09481	0.667	0.056	1
RABGAP1L	0.0132937	1.08345	0.667	0.056	1
TNPO1	0.0132937	1.07786	0.667	0.056	1
GADD45G	0.0132937	1.02884	0.667	0.056	1
DDIT3	0.0132937	1.02041	0.667	0.056	1
SEC61G	0.0132937	1.01509	0.667	0.056	1
REEP5	0.0132937	1.0097	0.667	0.056	1
PSMA3-AS1	0.0132937	1.0097	0.667	0.056	1
ANXA11	0.0132937	0.774608	0.667	0.056	1
RPL27A	0.0136804	0.893988	1	0.833	1
GNL3	0.0155819	1.69794	0.667	0.111	1
ANKRD11	0.0155819	1.23202	0.667	0.111	1
FASTKD2	0.0155819	1.1212	0.667	0.111	1
EIF3G	0.0155819	1.01297	0.667	0.111	1
EPCAM	0.0155819	1.00323	0.667	0.111	1
RBBP6	0.0183874	0.937641	1	0.278	1
RPL36	0.0185254	1.14089	1	0.5	1
RGS2	0.0195503	1.29826	1	0.222	1
IER3	0.0195503	0.873396	1	0.222	1
RPS27L	0.0195976	1.04811	1	0.389	1
WDR90	0.0207003	3.75568	0.333	0	1
SMIM24	0.0207003	1.9723	0.333	0	1
PER1	0.0207003	1.77988	0.333	0	1
ZCCHC8	0.0207003	1.7357	0.333	0	1
EPB41L1	0.0207003	1.7357	0.333	0	1
PTGDS	0.0207003	1.7357	0.333	0	1
FIS1	0.0207003	1.54689	0.333	0	1
NOB1	0.0207003	1.54689	0.333	0	1
PGLS	0.0207003	1.54689	0.333	0	1
JAKMIP2	0.0207003	1.54689	0.333	0	1
MIR1244-4	0.0207003	1.54689	0.333	0	1
LAX1	0.0207003	1.54689	0.333	0	1
PHF11	0.0207003	1.4147	0.333	0	1
ANKRD39	0.0207003	1.4147	0.333	0	1
VRK1	0.0207003	1.4147	0.333	0	1
IL3RA	0.0207003	1.4147	0.333	0	1
SMCO4	0.0207003	1.4147	0.333	0	1
TMEM41B	0.0207003	1.4147	0.333	0	1
TAZ	0.0207003	1.4147	0.333	0	1
LGALS8	0.0207003	1.4147	0.333	0	1
LTBP3	0.0207003	1.4147	0.333	0	1
ITGAE	0.0207003	1.4147	0.333	0	1
ZNF346	0.0207003	1.4147	0.333	0	1
CYP46A1	0.0207003	1.4147	0.333	0	1
WHAMMP2	0.0207003	1.4147	0.333	0	1
KYAT1	0.0207003	1.4147	0.333	0	1
ST6GALNAC4	0.0207003	1.4147	0.333	0	1
GZMB	0.0207003	1.4147	0.333	0	1
ECH1	0.0207003	1.40942	0.333	0	1
TINAGL1	0.0207003	1.40942	0.333	0	1
WDR73	0.0207003	1.40942	0.333	0	1
TCEA1	0.0207003	1.40942	0.333	0	1
ATAD2	0.0207003	1.40942	0.333	0	1
ATP1B3	0.0207003	1.40942	0.333	0	1
HHEX	0.0207003	1.40942	0.333	0	1
DDX11	0.0207003	1.40942	0.333	0	1
TRMT5	0.0207003	1.40942	0.333	0	1
MYL3	0.0207003	1.40942	0.333	0	1
GPSM3	0.0207003	1.40942	0.333	0	1
HNRNPA1L2	0.0207003	1.40942	0.333	0	1
NAPSB	0.0207003	1.40942	0.333	0	1
IRX3	0.0207003	1.24259	0.333	0	1
ATP2B1	0.0207003	1.24259	0.333	0	1
SLPI	0.0207003	1.24259	0.333	0	1
HOXB2	0.0207003	1.24259	0.333	0	1
SGMS2	0.0207003	1.24259	0.333	0	1
CAPN10	0.0207003	1.24259	0.333	0	1
LIMCH1	0.0207003	1.24259	0.333	0	1
FHIT	0.0207003	1.24259	0.333	0	1
SMIM27	0.0207003	1.24259	0.333	0	1
FOXC1	0.0207003	1.24259	0.333	0	1
HIST2H2BE	0.0207003	1.24259	0.333	0	1
ERBB4	0.0207003	1.24259	0.333	0	1
GPATCH8	0.0207003	1.24259	0.333	0	1
FYB2	0.0207003	1.24259	0.333	0	1
ZNF234	0.0207003	1.24259	0.333	0	1
TMUB2	0.0207003	1.24259	0.333	0	1
RNF114	0.0207003	1.24259	0.333	0	1
AC026412.1	0.0207003	1.24259	0.333	0	1
CHMP4C	0.0207003	1.24259	0.333	0	1
ZNHIT6	0.0207003	1.24259	0.333	0	1
UPRT	0.0207003	1.24259	0.333	0	1
ZNF844	0.0207003	1.24259	0.333	0	1
AC012146.1	0.0207003	1.24259	0.333	0	1
PIK3CG	0.0207003	1.24259	0.333	0	1
GTPBP2	0.0207003	1.24259	0.333	0	1
ANKMY1	0.0207003	1.24259	0.333	0	1
VKORC1	0.0207003	0.939082	0.333	0	1
MRPS36	0.0207003	0.939082	0.333	0	1
CTNNAL1	0.0207003	0.939082	0.333	0	1
UBE2J1	0.0207003	0.939082	0.333	0	1
NAA20	0.0207003	0.939082	0.333	0	1
ZEB1	0.0207003	0.939082	0.333	0	1
MTF2	0.0207003	0.939082	0.333	0	1
BANF1	0.0207003	0.939082	0.333	0	1
ATF6	0.0207003	0.939082	0.333	0	1
CFAP44	0.0207003	0.939082	0.333	0	1
KRT17	0.0207003	0.939082	0.333	0	1
CBR1	0.0207003	0.939082	0.333	0	1
TMEM205	0.0207003	0.939082	0.333	0	1
SMIM19	0.0207003	0.939082	0.333	0	1
COPZ1	0.0207003	0.939082	0.333	0	1
GRAMD2B	0.0207003	0.939082	0.333	0	1
FKBP3	0.0207003	0.939082	0.333	0	1
COLCA1	0.0207003	0.939082	0.333	0	1
TXLNG	0.0207003	0.939082	0.333	0	1
LINC00909	0.0207003	0.939082	0.333	0	1
NEDD4L	0.0207003	0.939082	0.333	0	1
EMC6	0.0207003	0.939082	0.333	0	1
LSM3	0.0207003	0.939082	0.333	0	1
ZUFSP	0.0207003	0.939082	0.333	0	1
CAPRIN1	0.0207003	0.939082	0.333	0	1
GTF3C1	0.0207003	0.939082	0.333	0	1
MPLKIP	0.0207003	0.939082	0.333	0	1
TMEM170A	0.0207003	0.939082	0.333	0	1
NCLN	0.0207003	0.939082	0.333	0	1
TIMM13	0.0207003	0.939082	0.333	0	1
TRIM14	0.0207003	0.939082	0.333	0	1
EFCAB2	0.0207003	0.939082	0.333	0	1
TRIP6	0.0207003	0.939082	0.333	0	1
NGDN	0.0207003	0.939082	0.333	0	1
OGDH	0.0207003	0.939082	0.333	0	1
ZCCHC9	0.0207003	0.939082	0.333	0	1
DMAC2	0.0207003	0.939082	0.333	0	1
LAMP1	0.0207003	0.939082	0.333	0	1
RTL8C	0.0207003	0.939082	0.333	0	1
ACTR1B	0.0207003	0.939082	0.333	0	1
VSIR	0.0207003	0.939082	0.333	0	1
COPS6	0.0207003	0.939082	0.333	0	1
MX2	0.0207003	0.939082	0.333	0	1
TPM2	0.0207003	0.939082	0.333	0	1
AC007388.1	0.0207003	0.939082	0.333	0	1
ZNF770	0.0207003	0.939082	0.333	0	1
CYP4A11	0.0207003	0.939082	0.333	0	1
DDX18	0.0207003	0.939082	0.333	0	1
C9orf116	0.0207003	0.939082	0.333	0	1
LYG1	0.0207003	0.939082	0.333	0	1
AL353763.2	0.0207003	0.939082	0.333	0	1
RPL7AP6	0.0207003	0.939082	0.333	0	1
SLC35A5	0.0207003	0.939082	0.333	0	1
NOC4L	0.0207003	0.939082	0.333	0	1
MTREX	0.0207003	0.939082	0.333	0	1
PPP1R14A	0.0207003	0.939082	0.333	0	1
CKS1B	0.0207003	0.939082	0.333	0	1
TMEM161A	0.0207003	0.939082	0.333	0	1
ENPP4	0.0207003	0.939082	0.333	0	1
RBBP5	0.0207003	0.939082	0.333	0	1
RNU5A-1	0.0207003	0.939082	0.333	0	1
EPB41L4A-AS1	0.0207003	0.939082	0.333	0	1
NFIX	0.0207003	0.939082	0.333	0	1
FLNB	0.0207003	0.939082	0.333	0	1
MS4A6A	0.0207003	0.939082	0.333	0	1
RINT1	0.0207003	0.939082	0.333	0	1
PAPSS1	0.0207003	0.939082	0.333	0	1
TRMT13	0.0207003	0.939082	0.333	0	1
PEX1	0.0207003	0.939082	0.333	0	1
CLK3	0.0207003	0.939082	0.333	0	1
NSUN2	0.0207003	0.939082	0.333	0	1
PLK3	0.0207003	0.939082	0.333	0	1
MAP3K5	0.0207003	0.939082	0.333	0	1
MAX	0.0207003	0.939082	0.333	0	1
TRIM52-AS1	0.0207003	0.939082	0.333	0	1
RAB11B	0.0207003	0.939082	0.333	0	1
JARID2	0.0207003	0.939082	0.333	0	1
LRRCC1	0.0207003	0.939082	0.333	0	1
ENO2	0.0207003	0.939082	0.333	0	1
OSGEPL1	0.0207003	0.939082	0.333	0	1
TPT1-AS1	0.0207003	0.939082	0.333	0	1
STAMBPL1	0.0207003	0.939082	0.333	0	1
RUBCN	0.0207003	0.939082	0.333	0	1
ZNF25	0.0207003	0.939082	0.333	0	1
CEPT1	0.0207003	0.939082	0.333	0	1
TOR3A	0.0207003	0.939082	0.333	0	1
IGSF6	0.0207003	0.939082	0.333	0	1
ANKRD13C	0.0207003	0.939082	0.333	0	1
LENG1	0.0207003	0.939082	0.333	0	1
SHQ1	0.0207003	0.939082	0.333	0	1
NDRG2	0.0207003	0.939082	0.333	0	1
ADPRHL2	0.0207003	0.939082	0.333	0	1
NUDT16	0.0207003	0.939082	0.333	0	1
RAP2A	0.0207003	0.939082	0.333	0	1
CGAS	0.0207003	0.939082	0.333	0	1
AL451165.2	0.0207003	0.939082	0.333	0	1
SLC22A18	0.0207003	0.939082	0.333	0	1
SLC38A9	0.0207003	0.939082	0.333	0	1
RNU4-2	0.0207003	0.939082	0.333	0	1
PCED1B	0.0207003	0.939082	0.333	0	1
GCDH	0.0207003	0.939082	0.333	0	1
TEX10	0.0207003	0.939082	0.333	0	1
CD36	0.0207003	0.939082	0.333	0	1
PPP3CB-AS1	0.0207003	0.939082	0.333	0	1
PARP16	0.0207003	0.939082	0.333	0	1
CYBB	0.0207003	0.939082	0.333	0	1
CALHM2	0.0207003	0.939082	0.333	0	1
NOA1	0.0207003	0.939082	0.333	0	1
RAD51B	0.0207003	0.939082	0.333	0	1
AC011498.1	0.0207003	0.939082	0.333	0	1
RNASE6	0.0207003	0.939082	0.333	0	1
AC024940.1	0.0207003	0.939082	0.333	0	1
TEAD3	0.0207003	0.939082	0.333	0	1
RPL13AP25	0.0207003	0.939082	0.333	0	1
SERPINF1	0.0207003	0.939082	0.333	0	1
NBPF14	0.0207003	0.939082	0.333	0	1
AL118558.3	0.0207003	0.939082	0.333	0	1
PLXNA4	0.0207003	0.939082	0.333	0	1
PLCB3	0.0207003	0.939082	0.333	0	1
HOMER3-AS1	0.0207003	0.939082	0.333	0	1
AL080250.1	0.0207003	0.939082	0.333	0	1
PTPRO	0.0207003	0.939082	0.333	0	1
TCTEX1D1	0.0207003	0.939082	0.333	0	1
AL512625.3	0.0207003	0.939082	0.333	0	1
NBPF9	0.0207003	0.939082	0.333	0	1
FAM49A	0.0207003	0.939082	0.333	0	1
AL136454.1	0.0207003	0.939082	0.333	0	1
DBF4B	0.0207003	0.939082	0.333	0	1
SNRPEP4	0.0207003	0.939082	0.333	0	1
BZW1P2	0.0207003	0.939082	0.333	0	1
AC106872.2	0.0207003	0.939082	0.333	0	1
HSPD1P5	0.0207003	0.939082	0.333	0	1
AL353637.1	0.0207003	0.939082	0.333	0	1
TOX2	0.0207003	0.939082	0.333	0	1
ENSG00000206828	0.0207003	0.939082	0.333	0	1
GRAP2	0.0207003	0.939082	0.333	0	1
TNFSF8	0.0207003	0.939082	0.333	0	1
ST6GAL1	0.0207003	0.934834	0.333	0	1
TOR1AIP1	0.0207003	0.934834	0.333	0	1
CXCL12	0.0207003	0.934834	0.333	0	1
NUPR1	0.0207003	0.934834	0.333	0	1
CTGF	0.0207003	0.934834	0.333	0	1
RNF212	0.0207003	0.934834	0.333	0	1
STAU1	0.0207003	0.934834	0.333	0	1
CDH16	0.0207003	0.934834	0.333	0	1
PIGU	0.0207003	0.934834	0.333	0	1
BSG	0.0207003	0.934834	0.333	0	1
MYO3B	0.0207003	0.934834	0.333	0	1
BEX2	0.0207003	0.934834	0.333	0	1
MAD2L2	0.0207003	0.934834	0.333	0	1
LRG1	0.0207003	0.934834	0.333	0	1
RPL7L1	0.0207003	0.934834	0.333	0	1
DNASE1	0.0207003	0.934834	0.333	0	1
LYPLA1	0.0207003	0.934834	0.333	0	1
MRPL58	0.0207003	0.934834	0.333	0	1
BTD	0.0207003	0.934834	0.333	0	1
EDF1	0.0207003	0.934834	0.333	0	1
LITAF	0.0207003	0.934834	0.333	0	1
TUSC2	0.0207003	0.934834	0.333	0	1
YIF1A	0.0207003	0.934834	0.333	0	1
TMEM126B	0.0207003	0.934834	0.333	0	1
C5orf42	0.0207003	0.934834	0.333	0	1
NAXD	0.0207003	0.934834	0.333	0	1
MRPS33	0.0207003	0.934834	0.333	0	1
FNDC3A	0.0207003	0.934834	0.333	0	1
SEMA5A	0.0207003	0.934834	0.333	0	1
GFPT1	0.0207003	0.934834	0.333	0	1
PIGK	0.0207003	0.934834	0.333	0	1
CTH	0.0207003	0.934834	0.333	0	1
ATRN	0.0207003	0.934834	0.333	0	1
MRPS12	0.0207003	0.934834	0.333	0	1
TMEM51	0.0207003	0.934834	0.333	0	1
HIKESHI	0.0207003	0.934834	0.333	0	1
NAA35	0.0207003	0.934834	0.333	0	1
FUNDC2	0.0207003	0.934834	0.333	0	1
LRRC57	0.0207003	0.934834	0.333	0	1
UFC1	0.0207003	0.934834	0.333	0	1
PEG3	0.0207003	0.934834	0.333	0	1
ABHD17A	0.0207003	0.934834	0.333	0	1
ISCA1	0.0207003	0.934834	0.333	0	1
MRPS18A	0.0207003	0.934834	0.333	0	1
ACAT2	0.0207003	0.934834	0.333	0	1
GTF2A2	0.0207003	0.934834	0.333	0	1
AC062017.1	0.0207003	0.934834	0.333	0	1
MED11	0.0207003	0.934834	0.333	0	1
AZIN1	0.0207003	0.934834	0.333	0	1
PYCARD	0.0207003	0.934834	0.333	0	1
PSMD6	0.0207003	0.934834	0.333	0	1
SAMM50	0.0207003	0.934834	0.333	0	1
SVBP	0.0207003	0.934834	0.333	0	1
OSTF1	0.0207003	0.934834	0.333	0	1
NR3C1	0.0207003	0.934834	0.333	0	1
DCPS	0.0207003	0.934834	0.333	0	1
CXorf56	0.0207003	0.934834	0.333	0	1
KLHL24	0.0207003	0.934834	0.333	0	1
ZNF267	0.0207003	0.934834	0.333	0	1
PACSIN2	0.0207003	0.934834	0.333	0	1
CLYBL	0.0207003	0.934834	0.333	0	1
AKT2	0.0207003	0.934834	0.333	0	1
TTI1	0.0207003	0.934834	0.333	0	1
SYNGR1	0.0207003	0.934834	0.333	0	1
DERL1	0.0207003	0.934834	0.333	0	1
ORMDL3	0.0207003	0.934834	0.333	0	1
VPS35L	0.0207003	0.934834	0.333	0	1
SIPA1L2	0.0207003	0.934834	0.333	0	1
NCF1C	0.0207003	0.934834	0.333	0	1
RPL24P8	0.0207003	0.934834	0.333	0	1
USP46	0.0207003	0.934834	0.333	0	1
SGTA	0.0207003	0.934834	0.333	0	1
ABHD12	0.0207003	0.934834	0.333	0	1
NEK11	0.0207003	0.934834	0.333	0	1
RETREG2	0.0207003	0.934834	0.333	0	1
STX6	0.0207003	0.934834	0.333	0	1
CCDC125	0.0207003	0.934834	0.333	0	1
MOK	0.0207003	0.934834	0.333	0	1
TNS3	0.0207003	0.934834	0.333	0	1
COLCA2	0.0207003	0.934834	0.333	0	1
DXO	0.0207003	0.934834	0.333	0	1
XPO7	0.0207003	0.934834	0.333	0	1
FKBP7	0.0207003	0.934834	0.333	0	1
FBXO42	0.0207003	0.934834	0.333	0	1
POP7	0.0207003	0.934834	0.333	0	1
SPATA6L	0.0207003	0.934834	0.333	0	1
OTULIN	0.0207003	0.934834	0.333	0	1
IMMP1L	0.0207003	0.934834	0.333	0	1
ADD1	0.0207003	0.934834	0.333	0	1
UGT3A1	0.0207003	0.934834	0.333	0	1
TMEM60	0.0207003	0.934834	0.333	0	1
FBRSL1	0.0207003	0.934834	0.333	0	1
TMEM135	0.0207003	0.934834	0.333	0	1
TCEA1P2	0.0207003	0.934834	0.333	0	1
MORN1	0.0207003	0.934834	0.333	0	1
PTRH2	0.0207003	0.934834	0.333	0	1
CIDEB	0.0207003	0.934834	0.333	0	1
PELI1	0.0207003	0.934834	0.333	0	1
TMEM222	0.0207003	0.934834	0.333	0	1
ZNF195	0.0207003	0.934834	0.333	0	1
IFT80	0.0207003	0.934834	0.333	0	1
RAP1B	0.0207003	0.934834	0.333	0	1
BCAS4	0.0207003	0.934834	0.333	0	1
CACNB3	0.0207003	0.934834	0.333	0	1
TRMT1	0.0207003	0.934834	0.333	0	1
SNN	0.0207003	0.934834	0.333	0	1
AJAP1	0.0207003	0.934834	0.333	0	1
KLHDC7A	0.0207003	0.934834	0.333	0	1
MRPS30	0.0207003	0.934834	0.333	0	1
PELP1	0.0207003	0.934834	0.333	0	1
NFKBIE	0.0207003	0.934834	0.333	0	1
IFNAR2	0.0207003	0.934834	0.333	0	1
WDR47	0.0207003	0.934834	0.333	0	1
ZNF317	0.0207003	0.934834	0.333	0	1
ZNF543	0.0207003	0.934834	0.333	0	1
JHDM1D-AS1	0.0207003	0.934834	0.333	0	1
RASGRF2	0.0207003	0.934834	0.333	0	1
AL109628.1	0.0207003	0.934834	0.333	0	1
TMSB4XP4	0.0207003	0.934834	0.333	0	1
IL27RA	0.0207003	0.934834	0.333	0	1
DOK2	0.0207003	0.934834	0.333	0	1
ZFYVE1	0.0207003	0.934834	0.333	0	1
CMAHP	0.0207003	0.934834	0.333	0	1
MYCBP	0.0207003	0.934834	0.333	0	1
TRIM68	0.0207003	0.934834	0.333	0	1
HCP5	0.0207003	0.934834	0.333	0	1
MLH1	0.0207003	0.934834	0.333	0	1
TMEM11	0.0207003	0.934834	0.333	0	1
NAB2	0.0207003	0.934834	0.333	0	1
C17orf107	0.0207003	0.934834	0.333	0	1
RANBP10	0.0207003	0.934834	0.333	0	1
RPS6KA6	0.0207003	0.934834	0.333	0	1
VPS8	0.0207003	0.934834	0.333	0	1
DISP1	0.0207003	0.934834	0.333	0	1
SOX5	0.0207003	0.934834	0.333	0	1
ZNF223	0.0207003	0.934834	0.333	0	1
TGFBR1	0.0207003	0.934834	0.333	0	1
TRMT61A	0.0207003	0.934834	0.333	0	1
TFPT	0.0207003	0.934834	0.333	0	1
APCDD1	0.0207003	0.934834	0.333	0	1
IL23A	0.0207003	0.934834	0.333	0	1
GDF9	0.0207003	0.934834	0.333	0	1
FCRLB	0.0207003	0.934834	0.333	0	1
TP53INP2	0.0207003	0.934834	0.333	0	1
FCMR	0.0207003	0.934834	0.333	0	1
TRAF3IP3	0.0207003	0.934834	0.333	0	1
MFSD14A	0.0207003	0.934834	0.333	0	1
AL161787.1	0.0207003	0.934834	0.333	0	1
AIM2	0.0207003	0.934834	0.333	0	1
LINC02328	0.0207003	0.934834	0.333	0	1
CARD11	0.0207003	0.934834	0.333	0	1
AC009949.1	0.0207003	0.934834	0.333	0	1
VPREB3	0.0207003	0.934834	0.333	0	1
GPR132	0.0207003	0.934834	0.333	0	1
JCHAIN	0.0207003	0.934834	0.333	0	1
RPS27AP11	0.0207003	0.934834	0.333	0	1
NAMPTP1	0.0207003	0.934834	0.333	0	1
BCAS2P2	0.0207003	0.934834	0.333	0	1
CXCR5	0.0207003	0.934834	0.333	0	1
AL390039.1	0.0207003	0.934834	0.333	0	1
AP002784.2	0.0207003	0.934834	0.333	0	1
GMNN	0.0207003	0.803026	0.333	0	1
PDCD6	0.0207003	0.803026	0.333	0	1
ATOX1	0.0207003	0.803026	0.333	0	1
LINC01320	0.0207003	0.803026	0.333	0	1
MTURN	0.0207003	0.803026	0.333	0	1
CCND1	0.0207003	0.803026	0.333	0	1
SNAPC1	0.0207003	0.803026	0.333	0	1
AQP2	0.0207003	0.803026	0.333	0	1
MTATP8P2	0.0207003	0.803026	0.333	0	1
GLYAT	0.0207003	0.803026	0.333	0	1
APMAP	0.0207003	0.803026	0.333	0	1
TSPAN8	0.0207003	0.803026	0.333	0	1
HOXB7	0.0207003	0.803026	0.333	0	1
GPANK1	0.0207003	0.803026	0.333	0	1
TACSTD2	0.0207003	0.803026	0.333	0	1
ZNF800	0.0207003	0.803026	0.333	0	1
CLCNKA	0.0207003	0.803026	0.333	0	1
PMP22	0.0207003	0.803026	0.333	0	1
PBLD	0.0207003	0.803026	0.333	0	1
IRF2BPL	0.0207003	0.803026	0.333	0	1
TM2D3	0.0207003	0.803026	0.333	0	1
TSPAN4	0.0207003	0.803026	0.333	0	1
ZBTB4	0.0207003	0.803026	0.333	0	1
SSBP4	0.0207003	0.803026	0.333	0	1
COG8	0.0207003	0.803026	0.333	0	1
UBE2B	0.0207003	0.803026	0.333	0	1
KPNA4	0.0207003	0.803026	0.333	0	1
NUDT21	0.0207003	0.803026	0.333	0	1
C15orf65	0.0207003	0.803026	0.333	0	1
HLA-DRB5	0.0207003	0.803026	0.333	0	1
ARL5B	0.0207003	0.803026	0.333	0	1
DSTYK	0.0207003	0.803026	0.333	0	1
HOXD8	0.0207003	0.803026	0.333	0	1
MRPS2	0.0207003	0.803026	0.333	0	1
SOCS1	0.0207003	0.803026	0.333	0	1
DEPP1	0.0207003	0.803026	0.333	0	1
TIMM10	0.0207003	0.803026	0.333	0	1
C5orf30	0.0207003	0.803026	0.333	0	1
USP25	0.0207003	0.803026	0.333	0	1
PDE4A	0.0207003	0.803026	0.333	0	1
RNF44	0.0207003	0.803026	0.333	0	1
STK17A	0.0207003	0.803026	0.333	0	1
ST7	0.0207003	0.803026	0.333	0	1
DHRS1	0.0207003	0.803026	0.333	0	1
EGOT	0.0207003	0.803026	0.333	0	1
MTX2	0.0207003	0.803026	0.333	0	1
KIF16B	0.0207003	0.803026	0.333	0	1
OAZ2	0.0207003	0.803026	0.333	0	1
FIG4	0.0207003	0.803026	0.333	0	1
TOLLIP	0.0207003	0.803026	0.333	0	1
TM7SF3	0.0207003	0.803026	0.333	0	1
PLOD2	0.0207003	0.803026	0.333	0	1
MPP7	0.0207003	0.803026	0.333	0	1
ARFIP1	0.0207003	0.803026	0.333	0	1
FBL	0.0207003	0.803026	0.333	0	1
GNL2	0.0207003	0.803026	0.333	0	1
MUC15	0.0207003	0.803026	0.333	0	1
DYRK3	0.0207003	0.803026	0.333	0	1
DDX59	0.0207003	0.803026	0.333	0	1
KLF9	0.0207003	0.803026	0.333	0	1
ASCC1	0.0207003	0.803026	0.333	0	1
TM4SF1	0.0207003	0.803026	0.333	0	1
TBC1D19	0.0207003	0.803026	0.333	0	1
IFT22	0.0207003	0.803026	0.333	0	1
PGP	0.0207003	0.803026	0.333	0	1
PFKFB3	0.0207003	0.803026	0.333	0	1
ITPKC	0.0207003	0.803026	0.333	0	1
AKAP8	0.0207003	0.803026	0.333	0	1
RPL22L1	0.0207003	0.803026	0.333	0	1
MLF1	0.0207003	0.803026	0.333	0	1
SYCE1L	0.0207003	0.803026	0.333	0	1
ZNF580	0.0207003	0.803026	0.333	0	1
EHF	0.0207003	0.803026	0.333	0	1
AEBP2	0.0207003	0.803026	0.333	0	1
SPRYD7	0.0207003	0.803026	0.333	0	1
SPR	0.0207003	0.803026	0.333	0	1
KLHL7	0.0207003	0.803026	0.333	0	1
MDK	0.0207003	0.803026	0.333	0	1
TNKS2	0.0207003	0.803026	0.333	0	1
CERK	0.0207003	0.803026	0.333	0	1
MED28	0.0207003	0.803026	0.333	0	1
PTN	0.0207003	0.803026	0.333	0	1
MRPL43	0.0207003	0.803026	0.333	0	1
STK24	0.0207003	0.803026	0.333	0	1
SLC35F6	0.0207003	0.803026	0.333	0	1
GMPS	0.0207003	0.803026	0.333	0	1
C15orf61	0.0207003	0.803026	0.333	0	1
SAMD8	0.0207003	0.803026	0.333	0	1
FAXDC2	0.0207003	0.803026	0.333	0	1
FBXO11	0.0207003	0.803026	0.333	0	1
SUPT3H	0.0207003	0.803026	0.333	0	1
RNF20	0.0207003	0.803026	0.333	0	1
ANKRD42	0.0207003	0.803026	0.333	0	1
SYS1	0.0207003	0.803026	0.333	0	1
GNAQ	0.0207003	0.803026	0.333	0	1
SHISA3	0.0207003	0.803026	0.333	0	1
CABIN1	0.0207003	0.803026	0.333	0	1
HAGHL	0.0207003	0.803026	0.333	0	1
ABHD4	0.0207003	0.803026	0.333	0	1
GATAD2B	0.0207003	0.803026	0.333	0	1
GPHN	0.0207003	0.803026	0.333	0	1
SMCR8	0.0207003	0.803026	0.333	0	1
CCNH	0.0207003	0.803026	0.333	0	1
DHCR24	0.0207003	0.803026	0.333	0	1
UBE2Z	0.0207003	0.803026	0.333	0	1
HELQ	0.0207003	0.803026	0.333	0	1
RBFA	0.0207003	0.803026	0.333	0	1
RTCA	0.0207003	0.803026	0.333	0	1
SCNN1B	0.0207003	0.803026	0.333	0	1
HIF1AN	0.0207003	0.803026	0.333	0	1
SPI1	0.0207003	0.803026	0.333	0	1
NBPF1	0.0207003	0.803026	0.333	0	1
CKAP5	0.0207003	0.803026	0.333	0	1
CDCA7L	0.0207003	0.803026	0.333	0	1
TRAPPC12	0.0207003	0.803026	0.333	0	1
CCNT2	0.0207003	0.803026	0.333	0	1
MRPL11	0.0207003	0.803026	0.333	0	1
MMD	0.0207003	0.803026	0.333	0	1
USP37	0.0207003	0.803026	0.333	0	1
OXSR1	0.0207003	0.803026	0.333	0	1
AC004453.1	0.0207003	0.803026	0.333	0	1
AC138123.1	0.0207003	0.803026	0.333	0	1
PSMD5	0.0207003	0.803026	0.333	0	1
HBS1L	0.0207003	0.803026	0.333	0	1
MTF1	0.0207003	0.803026	0.333	0	1
RPL32P3	0.0207003	0.803026	0.333	0	1
LATS2	0.0207003	0.803026	0.333	0	1
TMPRSS4	0.0207003	0.803026	0.333	0	1
C22orf46	0.0207003	0.803026	0.333	0	1
RMDN2	0.0207003	0.803026	0.333	0	1
ADSL	0.0207003	0.803026	0.333	0	1
LEMD2	0.0207003	0.803026	0.333	0	1
MKLN1	0.0207003	0.803026	0.333	0	1
PQLC3	0.0207003	0.803026	0.333	0	1
STARD10	0.0207003	0.803026	0.333	0	1
GRHL2	0.0207003	0.803026	0.333	0	1
ZBTB21	0.0207003	0.803026	0.333	0	1
FECH	0.0207003	0.803026	0.333	0	1
SCARF1	0.0207003	0.803026	0.333	0	1
LINC00888	0.0207003	0.803026	0.333	0	1
UBXN7	0.0207003	0.803026	0.333	0	1
SS18L1	0.0207003	0.803026	0.333	0	1
EDEM2	0.0207003	0.803026	0.333	0	1
FLVCR1-AS1	0.0207003	0.803026	0.333	0	1
GSTO2	0.0207003	0.803026	0.333	0	1
MAPK8IP1	0.0207003	0.803026	0.333	0	1
HDAC11	0.0207003	0.803026	0.333	0	1
NBPF12	0.0207003	0.803026	0.333	0	1
AC020928.1	0.0207003	0.803026	0.333	0	1
CD93	0.0207003	0.803026	0.333	0	1
CYB561D2	0.0207003	0.803026	0.333	0	1
ZNF337	0.0207003	0.803026	0.333	0	1
PGBD5	0.0207003	0.803026	0.333	0	1
LCLAT1	0.0207003	0.803026	0.333	0	1
ZNF529	0.0207003	0.803026	0.333	0	1
AC009812.1	0.0207003	0.803026	0.333	0	1
IQSEC2	0.0207003	0.803026	0.333	0	1
AVPI1	0.0207003	0.803026	0.333	0	1
NSMAF	0.0207003	0.803026	0.333	0	1
KDM2B	0.0207003	0.803026	0.333	0	1
SLC7A5	0.0207003	0.803026	0.333	0	1
MINPP1	0.0207003	0.803026	0.333	0	1
GGT7	0.0207003	0.803026	0.333	0	1
WDR41	0.0207003	0.803026	0.333	0	1
SHROOM1	0.0207003	0.803026	0.333	0	1
CTDP1	0.0207003	0.803026	0.333	0	1
NSD2	0.0207003	0.803026	0.333	0	1
XKR6	0.0207003	0.803026	0.333	0	1
PTMAP8	0.0207003	0.803026	0.333	0	1
SSC4D	0.0207003	0.803026	0.333	0	1
SLC1A4	0.0207003	0.803026	0.333	0	1
AF213884.3	0.0207003	0.803026	0.333	0	1
EML2-AS1	0.0207003	0.803026	0.333	0	1
TMOD1	0.0207003	0.803026	0.333	0	1
AL161909.1	0.0207003	0.803026	0.333	0	1
AC104333.3	0.0207003	0.803026	0.333	0	1
AC026462.1	0.0207003	0.803026	0.333	0	1
AC107081.2	0.0207003	0.803026	0.333	0	1
AL133260.1	0.0207003	0.803026	0.333	0	1
AL158211.5	0.0207003	0.803026	0.333	0	1
AC079598.3	0.0207003	0.803026	0.333	0	1
CXCR4	0.0230875	2.00364	0.667	0.111	1
PSMA1	0.0230875	1.53773	0.667	0.111	1
TTC1	0.0230875	1.11802	0.667	0.111	1
SS18	0.0230875	1.06287	0.667	0.111	1
SCARB2	0.0230875	1.0527	0.667	0.111	1
BAD	0.0230875	0.991729	0.667	0.111	1
RPS23	0.0232858	1.03757	1	0.778	1
RPS3	0.0232858	0.669393	1	0.778	1
RPL32	0.0232858	0.620171	1	0.778	1
RPLP2	0.023557	1.24092	1	0.833	1
MT-ATP8	0.0240602	-1.3883	1	1	1
SPP1	0.0240602	-1.84726	1	1	1
HLA-B	0.024431	0.851253	1	0.5	1
SUCLG1	0.0249153	1.09941	1	0.278	1
APP	0.0260539	0.814964	1	0.389	1
ASAH1	0.026751	0.851334	1	0.222	1
CALM2	0.0292244	1.07593	1	0.444	1
RPS14	0.0304918	0.801161	1	0.833	1
ILF3	0.0314086	1.22868	0.667	0.167	1
MRPS18B	0.0335529	1.30315	0.667	0.111	1
CCDC59	0.0335529	1.22771	0.667	0.111	1
TMX3	0.0335529	1.20741	0.667	0.111	1
TRMT112	0.0335529	1.19937	0.667	0.111	1
SELENOS	0.0335529	1.1161	0.667	0.111	1
KHDRBS1	0.0335529	1.11385	0.667	0.111	1
YTHDC2	0.0335529	1.1079	0.667	0.111	1
NBN	0.0335529	1.06276	0.667	0.111	1
ST3GAL1	0.0335529	1.02456	0.667	0.111	1
CALD1	0.0335529	0.962191	0.667	0.111	1
SELENOT	0.0335529	0.961794	0.667	0.111	1
KLF3	0.0335529	0.943482	0.667	0.111	1
TUBB	0.0335529	0.942535	0.667	0.111	1
BEX3	0.0335529	0.941979	0.667	0.111	1
ZBTB10	0.0335529	0.939658	0.667	0.111	1
DOCK10	0.0335529	0.675073	0.667	0.111	1
MCL1	0.0342724	0.896538	1	0.389	1
MALAT1	0.0345865	-0.966228	1	1	1
EEF1B2	0.0358309	0.641379	1	0.611	1
HSPA9	0.0361359	0.908445	1	0.222	1
HNRNPA2B1	0.0371468	0.727873	1	0.667	1
LDHB	0.0380717	0.858253	1	0.444	1
RPL13A	0.0380944	1.10014	1	0.722	1
RPL23	0.0387295	0.786095	1	0.778	1
MT1G	0.0391118	-2.19605	0.667	0.889	1
GSTP1	0.0393539	1.12462	1	0.333	1
TAOK1	0.0436573	2.07152	0.667	0.167	1
PNPLA8	0.0478358	1.07131	0.667	0.111	1
TNFAIP8	0.0478358	0.868328	0.667	0.111	1
H2AFY	0.0478358	0.867175	0.667	0.111	1
GLUD1	0.0478358	0.855402	0.667	0.111	1
ATP6V0D1	0.0478358	0.853886	0.667	0.111	1
HNRNPH3	0.0481935	0.821053	1	0.222	1
RPS16	0.0492734	1.27864	1	0.778	1
PPIG	0.0508413	1.21294	0.667	0.222	1
PPIA	0.0558503	0.921508	1	0.556	1
RPS4X	0.0574674	0.796466	1	0.389	1
ATP5MC3	0.0574674	0.783126	1	0.389	1
ITM2C	0.0597173	1.7394	0.667	0.167	1
ERGIC3	0.0597173	1.24524	0.667	0.167	1
UMOD	0.0597173	1.23567	0.667	0.167	1
ATP6V1G1	0.0597173	1.13642	0.667	0.167	1
TMF1	0.0597173	1.05074	0.667	0.167	1
MOB1A	0.0597173	0.90501	0.667	0.167	1
NENF	0.0597173	0.903812	0.667	0.167	1
RAB14	0.0597173	0.90055	0.667	0.167	1
TAX1BP3	0.0597173	0.897974	0.667	0.167	1
SNU13	0.0597173	0.767066	0.667	0.167	1
RPL15	0.059997	0.708144	1	0.667	1
RPL23A	0.0612741	0.800692	1	0.722	1
RPLP0	0.0626398	0.926631	1	0.833	1
RPL21	0.0628963	0.839016	1	0.889	1
RPL36AL	0.0661046	0.567658	1	0.333	1
SGK1	0.0661046	0.535049	1	0.333	1
MRPL34	0.066915	0.851523	0.667	0.111	1
BMP2K	0.066915	0.781128	0.667	0.111	1
ATP5PB	0.066915	0.759548	0.667	0.111	1
ARL4C	0.066915	0.705406	0.667	0.111	1
ZMAT2	0.066915	0.640666	0.667	0.111	1
CAPG	0.066915	0.395314	0.667	0.111	1
PTPRC	0.0670073	-1.62772	0	0.667	1
TYROBP	0.0677256	1.23469	0.667	0.222	1
BRD2	0.0677256	0.98743	0.667	0.222	1
SNRPG	0.0677256	0.976147	0.667	0.222	1
SUMO2	0.0724861	0.945926	0.667	0.278	1
RPS5	0.073182	0.664018	1	0.611	1
UBC	0.073182	0.365243	1	0.611	1
HSPA5	0.0732641	0.643218	1	0.389	1
ATP5F1E	0.0782207	0.595849	1	0.833	1
RPL9	0.0782207	0.590501	1	0.833	1
HSPD1	0.0785117	0.800385	1	0.889	1
BIRC3	0.0792605	0.582013	1	0.444	1
RPLP1	0.0796992	0.760807	1	1	1
MT2A	0.0796992	-2.08249	1	0.944	1
UQCRH	0.0803975	1.21638	0.667	0.167	1
ACAT1	0.0803975	0.991387	0.667	0.167	1
CEBPZ	0.0803975	0.965113	0.667	0.167	1
CTSH	0.0803975	0.817079	0.667	0.167	1
VEZF1	0.0803975	0.813712	0.667	0.167	1
LBH	0.0803975	0.807833	0.667	0.167	1
ABCB1	0.0803975	0.79104	0.667	0.167	1
USP8	0.0803975	0.594674	0.667	0.167	1
YBX3	0.0803975	0.541706	0.667	0.167	1
CST3	0.0841747	1.17064	1	0.5	1
RPL38	0.0887908	-1.62396	0	0.611	1
MT1E	0.0887908	-2.32055	0	0.611	1
C4orf3	0.088973	1.33947	0.667	0.222	1
WBP11	0.088973	1.11804	0.667	0.222	1
POMP	0.088973	0.859315	0.667	0.222	1
CHCHD10	0.088973	0.685328	0.667	0.222	1
RPL18	0.0934478	0.883043	1	0.667	1
GPX3	0.0934478	-1.67083	0.333	0.778	1
RPL37	0.0950804	0.634807	1	0.722	1
LMNA	0.0953836	1.88313	0.667	0.333	1
TANK	0.0953836	1.05385	0.667	0.333	1
RPL37A	0.0961678	0.575607	1	0.778	1
RPS27A	0.0968199	0.982368	1	0.833	1
RPS27	0.100752	1.13199	1	1	1
H3F3B	0.100752	0.9252	1	0.944	1
DUSP1	0.100752	-1.00104	1	0.944	1
RGS1	0.10474	1.31177	1	0.5	1
GTF2B	0.106551	0.746331	0.667	0.167	1
C19orf70	0.106551	0.716408	0.667	0.167	1
PTBP3	0.106551	0.707548	0.667	0.167	1
MAGT1	0.106551	0.485371	0.667	0.167	1
HMGB1	0.115068	-1.19197	0.333	0.778	1
MPHOSPH8	0.115291	1.00612	0.667	0.222	1
UXT	0.115291	0.900522	0.667	0.222	1
SNHG6	0.115291	0.833878	0.667	0.222	1
SMAP2	0.115291	0.7204	0.667	0.222	1
TPM1	0.115291	0.691891	0.667	0.222	1
MED13L	0.115291	0.683495	0.667	0.222	1
SOD2	0.115471	-1.58405	0	0.556	1
CD63	0.115471	-1.64219	0	0.556	1
KMT2E	0.115471	-1.78604	0	0.556	1
NDUFA4	0.116876	0.490976	1	0.722	1
RPS2	0.118078	1.0705	1	0.778	1
RPS13	0.118078	0.566897	1	0.778	1
NDUFB2	0.118932	1.09011	0.667	0.389	1
TMEM230	0.11957	0.942113	0.667	0.278	1
SLC25A3	0.120507	0.864464	0.667	0.333	1
CYBA	0.123009	1.0633	1	0.444	1
HSP90AB1	0.124812	0.582436	1	0.944	1
EIF2AK2	0.132688	0.391049	1	0.333	1
RPL35A	0.133938	0.816475	1	0.556	1
HSPH1	0.137664	1.2067	1	0.611	1
SLC39A10	0.139033	0.661996	0.667	0.167	1
C19orf53	0.139033	0.635333	0.667	0.167	1
BRWD1	0.139033	0.62923	0.667	0.167	1
EPC1	0.139033	0.614364	0.667	0.167	1
CBWD5	0.139135	2.08492	0.333	0.056	1
MARCKS	0.139135	1.75311	0.333	0.056	1
TFAM	0.139135	1.64722	0.333	0.056	1
WBP4	0.139135	1.55795	0.333	0.056	1
CD40	0.139135	1.5215	0.333	0.056	1
TUBG2	0.139135	1.51076	0.333	0.056	1
METTL8	0.139135	1.44494	0.333	0.056	1
RBM5	0.139135	1.41058	0.333	0.056	1
CPEB4	0.139135	1.33844	0.333	0.056	1
DYNC1LI2	0.139135	1.32622	0.333	0.056	1
LBR	0.139135	1.32094	0.333	0.056	1
PPP1R3B	0.139135	1.24493	0.333	0.056	1
H2AFZ	0.139135	1.23971	0.333	0.056	1
TRMT11	0.139135	1.23167	0.333	0.056	1
ACADM	0.139135	1.21851	0.333	0.056	1
AC243960.1	0.139135	1.21851	0.333	0.056	1
RF00004	0.139135	1.20625	0.333	0.056	1
CD46	0.139135	1.20229	0.333	0.056	1
ANAPC16	0.139135	1.19552	0.333	0.056	1
SNHG7	0.139135	1.19023	0.333	0.056	1
SRFBP1	0.139135	1.19023	0.333	0.056	1
CRB3	0.139135	1.11138	0.333	0.056	1
UNC119	0.139135	1.11058	0.333	0.056	1
RBM7	0.139135	1.10563	0.333	0.056	1
NAA10	0.139135	1.10052	0.333	0.056	1
ARHGAP15	0.139135	1.10052	0.333	0.056	1
PNO1	0.139135	1.10035	0.333	0.056	1
RUNX3	0.139135	1.09216	0.333	0.056	1
H2AFV	0.139135	1.09206	0.333	0.056	1
STK10	0.139135	1.09082	0.333	0.056	1
DEGS1	0.139135	1.08677	0.333	0.056	1
PHACTR1	0.139135	1.0843	0.333	0.056	1
SRI	0.139135	1.07282	0.333	0.056	1
FAM129B	0.139135	1.06759	0.333	0.056	1
IGHM	0.139135	1.04821	0.333	0.056	1
GNB2	0.139135	1.0464	0.333	0.056	1
BOD1L1	0.139135	1.03546	0.333	0.056	1
CMSS1	0.139135	1.0234	0.333	0.056	1
NT5C	0.139135	1.0234	0.333	0.056	1
RANBP2	0.139135	1.0234	0.333	0.056	1
DDX28	0.139135	0.944544	0.333	0.056	1
CASP3	0.139135	0.933516	0.333	0.056	1
NFYC	0.139135	0.925331	0.333	0.056	1
BLCAP	0.139135	0.850599	0.333	0.056	1
MLF2	0.139135	0.850599	0.333	0.056	1
SDF2	0.139135	0.850599	0.333	0.056	1
MYEF2	0.139135	0.850599	0.333	0.056	1
H3F3AP4	0.139135	0.850599	0.333	0.056	1
MRPL41	0.139135	0.846351	0.333	0.056	1
TMEM213	0.139135	0.846351	0.333	0.056	1
TOR1AIP2	0.139135	0.846351	0.333	0.056	1
BACH1	0.139135	0.846351	0.333	0.056	1
MAF1	0.139135	0.846351	0.333	0.056	1
SNHG14	0.139135	0.846351	0.333	0.056	1
DDHD1	0.139135	0.846351	0.333	0.056	1
UTP11	0.139135	0.846351	0.333	0.056	1
PATL2	0.139135	0.846351	0.333	0.056	1
C12orf65	0.139135	0.769313	0.333	0.056	1
SCN9A	0.139135	0.769313	0.333	0.056	1
TOP1	0.139135	0.765065	0.333	0.056	1
RAB3IP	0.139135	0.765065	0.333	0.056	1
PSIP1	0.139135	0.765065	0.333	0.056	1
CHMP4B	0.139135	0.765065	0.333	0.056	1
RHOBTB3	0.139135	0.764086	0.333	0.056	1
PIFO	0.139135	0.764086	0.333	0.056	1
SDHA	0.139135	0.764086	0.333	0.056	1
PAF1	0.139135	0.764086	0.333	0.056	1
CYC1	0.139135	0.764086	0.333	0.056	1
PMPCB	0.139135	0.764086	0.333	0.056	1
2020-09-09	0.139135	0.764086	0.333	0.056	1
PES1	0.139135	0.764086	0.333	0.056	1
IER5	0.139135	0.764086	0.333	0.056	1
SELPLG	0.139135	0.764086	0.333	0.056	1
ARL4D	0.139135	0.761336	0.333	0.056	1
MYCBP2	0.139135	0.761336	0.333	0.056	1
RFK	0.139135	0.761336	0.333	0.056	1
ARIH2	0.139135	0.761336	0.333	0.056	1
METTL25	0.139135	0.761336	0.333	0.056	1
RILP	0.139135	0.761336	0.333	0.056	1
TMEM128	0.139135	0.761336	0.333	0.056	1
CDK9	0.139135	0.761336	0.333	0.056	1
ZDHHC3	0.139135	0.759838	0.333	0.056	1
TUBA1C	0.139135	0.759838	0.333	0.056	1
SLC44A4	0.139135	0.759838	0.333	0.056	1
ORMDL1	0.139135	0.759838	0.333	0.056	1
PSMC5	0.139135	0.759838	0.333	0.056	1
C2orf69	0.139135	0.759838	0.333	0.056	1
TIMM23	0.139135	0.759838	0.333	0.056	1
HAO2	0.139135	0.759838	0.333	0.056	1
MLLT11	0.139135	0.759838	0.333	0.056	1
PRDX2	0.139135	0.757088	0.333	0.056	1
AFF1	0.139135	0.757088	0.333	0.056	1
TAP1	0.139135	0.757088	0.333	0.056	1
TIMM8B	0.139135	0.742891	0.333	0.056	1
RFX3	0.139135	0.742891	0.333	0.056	1
PSMB2	0.139135	0.742891	0.333	0.056	1
BORCS7	0.139135	0.742891	0.333	0.056	1
EHMT2	0.139135	0.742891	0.333	0.056	1
AC099336.2	0.139135	0.742891	0.333	0.056	1
NELFE	0.139135	0.742891	0.333	0.056	1
TBC1D7	0.139135	0.742891	0.333	0.056	1
ANKRD36C	0.139135	0.742891	0.333	0.056	1
PLAC8	0.139135	0.742891	0.333	0.056	1
PLA2G16	0.139135	0.739136	0.333	0.056	1
MSH6	0.139135	0.739136	0.333	0.056	1
SMG7	0.139135	0.739136	0.333	0.056	1
UBAP1	0.139135	0.739136	0.333	0.056	1
ILF2	0.139135	0.739136	0.333	0.056	1
THOC7	0.139135	0.738642	0.333	0.056	1
PPP1CA	0.139135	0.738642	0.333	0.056	1
TAF1D	0.139135	0.738642	0.333	0.056	1
LIPA	0.139135	0.738642	0.333	0.056	1
RALGPS2	0.139135	0.734888	0.333	0.056	1
SDC2	0.139135	0.734888	0.333	0.056	1
RBM28	0.139135	0.734888	0.333	0.056	1
SMARCA1	0.139135	0.734888	0.333	0.056	1
ACOT13	0.139135	0.734888	0.333	0.056	1
PRPF8	0.139135	0.734888	0.333	0.056	1
SDE2	0.139135	0.734888	0.333	0.056	1
LTN1	0.139135	0.731955	0.333	0.056	1
MAP3K12	0.139135	0.731955	0.333	0.056	1
CAMTA1	0.139135	0.730629	0.333	0.056	1
CTNNB1	0.139135	0.730629	0.333	0.056	1
RNU6-2	0.139135	0.730629	0.333	0.056	1
TSEN34	0.139135	0.727707	0.333	0.056	1
PTGER3	0.139135	0.727707	0.333	0.056	1
TM4SF18	0.139135	0.727707	0.333	0.056	1
NUB1	0.139135	0.727707	0.333	0.056	1
ABCC4	0.139135	0.727707	0.333	0.056	1
TMEM14A	0.139135	0.727707	0.333	0.056	1
LYL1	0.139135	0.727707	0.333	0.056	1
PAIP1	0.139135	0.727707	0.333	0.056	1
KIAA0753	0.139135	0.726381	0.333	0.056	1
IFI6	0.139135	0.726381	0.333	0.056	1
AIMP1	0.139135	0.726381	0.333	0.056	1
CRIP2	0.139135	0.726381	0.333	0.056	1
GNB1	0.139135	0.719897	0.333	0.056	1
PABPC1P3	0.139135	0.719897	0.333	0.056	1
LGALS9	0.139135	0.719897	0.333	0.056	1
USP38	0.139135	0.719897	0.333	0.056	1
LYRM2	0.139135	0.715649	0.333	0.056	1
CCNC	0.139135	0.715649	0.333	0.056	1
GSN	0.139135	0.715649	0.333	0.056	1
G3BP1	0.139135	0.715649	0.333	0.056	1
DOCK2	0.139135	0.715649	0.333	0.056	1
IFT20	0.139135	0.714543	0.333	0.056	1
PRKAA2	0.139135	0.714543	0.333	0.056	1
NR1D2	0.139135	0.714543	0.333	0.056	1
AFG3L2	0.139135	0.714543	0.333	0.056	1
MLEC	0.139135	0.714543	0.333	0.056	1
STT3A	0.139135	0.714543	0.333	0.056	1
SPEN	0.139135	0.714543	0.333	0.056	1
2020-03-05	0.139135	0.714543	0.333	0.056	1
EIF4EBP2	0.139135	0.714543	0.333	0.056	1
CUL4B	0.139135	0.714543	0.333	0.056	1
UBE2N	0.139135	0.714543	0.333	0.056	1
MAP3K7CL	0.139135	0.714543	0.333	0.056	1
COMTD1	0.139135	0.714543	0.333	0.056	1
MTPAP	0.139135	0.714543	0.333	0.056	1
IFNGR2	0.139135	0.714543	0.333	0.056	1
BCL2	0.139135	0.714543	0.333	0.056	1
RNF19B	0.139135	0.714543	0.333	0.056	1
NT5C2	0.139135	0.714543	0.333	0.056	1
TSTD2	0.139135	0.714543	0.333	0.056	1
PTGFRN	0.139135	0.714543	0.333	0.056	1
ETNK2	0.139135	0.714543	0.333	0.056	1
FLYWCH2	0.139135	0.633257	0.333	0.056	1
MNS1	0.139135	0.633257	0.333	0.056	1
PDCD4	0.139135	0.633257	0.333	0.056	1
GTF2F1	0.139135	0.633257	0.333	0.056	1
PLXNB2	0.139135	0.633257	0.333	0.056	1
FAM162A	0.139135	0.62803	0.333	0.056	1
ZNF451	0.139135	0.62803	0.333	0.056	1
ALDH5A1	0.139135	0.62803	0.333	0.056	1
PARVA	0.139135	0.62803	0.333	0.056	1
SMS	0.139135	0.62528	0.333	0.056	1
PTK2	0.139135	0.62528	0.333	0.056	1
LLPH	0.139135	0.62528	0.333	0.056	1
MOB4	0.139135	0.62528	0.333	0.056	1
STXBP4	0.139135	0.62528	0.333	0.056	1
RPS15	0.142414	1.13642	1	0.722	1
HERPUD1	0.142781	1.23216	0.667	0.444	1
VDAC1	0.142781	0.852397	0.667	0.444	1
EIF1	0.143725	0.408057	1	0.778	1
RPL8	0.14451	0.366571	1	0.833	1
HMGB2	0.147376	0.876729	0.667	0.222	1
NDUFA2	0.147376	0.690379	0.667	0.222	1
CTSZ	0.147376	0.633904	0.667	0.222	1
AC024293.1	0.147376	0.60972	0.667	0.222	1
PSME1	0.147376	0.6036	0.667	0.222	1
SYF2	0.147376	0.514642	0.667	0.222	1
RBX1	0.147646	-1.32033	0	0.5	1
GPX4	0.147646	-1.39341	0	0.5	1
CLIC1	0.147646	-1.5463	0	0.5	1
YWHAE	0.147646	-1.58381	0	0.5	1
TMA7	0.147646	-1.6876	0	0.5	1
GNAS	0.150537	0.800932	0.667	0.333	1
MT-CYB	0.153383	0.470565	1	1	1
RPS6	0.153383	0.354093	1	0.944	1
PPP1R15A	0.154643	-1.53659	0.667	0.722	1
SFPQ	0.162898	0.668855	1	0.556	1
PFDN5	0.162898	0.543171	1	0.556	1
ZFP36L1	0.162898	-1.46954	0.333	0.667	1
CBX3	0.166921	0.473215	1	0.611	1
ATP1B1	0.166921	0.327424	1	0.611	1
MT1F	0.166921	-1.44222	0.333	0.722	1
ITM2B	0.169912	-0.830873	0.333	0.778	1
RPL11	0.174284	0.537684	1	0.833	1
RPL13	0.174704	0.474135	1	0.889	1
RSRC2	0.174795	0.585282	0.667	0.444	1
IFI27	0.178654	0.666413	0.667	0.167	1
SLIRP	0.178654	0.468526	0.667	0.167	1
MYL12A	0.18138	1.22396	0.667	0.389	1
SRRM1	0.18367	0.588184	1	0.444	1
TUG1	0.185877	0.616326	0.667	0.222	1
MIDN	0.185877	0.499932	0.667	0.222	1
XRCC5	0.185877	0.435063	0.667	0.222	1
HLA-DRB1	0.18596	0.95915	0.667	0.333	1
APLP2	0.18596	0.709235	0.667	0.333	1
ST13	0.18596	-1.31059	0	0.444	1
S100A11	0.18596	-1.35228	0	0.444	1
CHD4	0.18596	-1.38588	0	0.444	1
ARHGAP29	0.18596	-1.39364	0	0.444	1
CHURC1	0.18596	-1.44672	0	0.444	1
SLC38A2	0.18596	-1.51758	0	0.444	1
SRSF11	0.18596	-1.57521	0	0.444	1
RBM25	0.18596	-1.60856	0	0.444	1
BDP1	0.18596	-1.6869	0	0.444	1
OST4	0.18596	-1.71125	0	0.444	1
MT1H	0.18596	-1.97137	0	0.444	1
SYNE2	0.18596	-2.07956	0	0.444	1
ALOX5AP	0.187803	0.800105	0.667	0.278	1
PCBP2	0.187803	0.573796	0.667	0.278	1
SRSF7	0.187803	0.366763	0.667	0.278	1
HSP90B1	0.189921	-0.980719	0.667	0.833	1
CD74	0.19077	1.47733	0.667	0.556	1
EIF4A3	0.19077	0.858967	0.667	0.556	1
MBNL1	0.199907	0.900189	0.333	0.056	1
PDE4B	0.199907	0.882065	0.333	0.056	1
GTF2F2	0.199907	0.856967	0.333	0.056	1
LACTB2	0.199907	0.848505	0.333	0.056	1
MEF2C	0.199907	0.775308	0.333	0.056	1
IRF7	0.199907	0.694141	0.333	0.056	1
SECISBP2	0.199907	0.689892	0.333	0.056	1
TMEM70	0.199907	0.641037	0.333	0.056	1
PARP4	0.199907	0.636789	0.333	0.056	1
POLR2I	0.199907	0.636789	0.333	0.056	1
SLC30A7	0.199907	0.636789	0.333	0.056	1
CLTA	0.199907	0.636789	0.333	0.056	1
RAD17	0.199907	0.636789	0.333	0.056	1
TUBGCP6	0.199907	0.636789	0.333	0.056	1
RGS19	0.199907	0.636789	0.333	0.056	1
STX12	0.199907	0.634955	0.333	0.056	1
BNIP3L	0.199907	0.633776	0.333	0.056	1
EEF1E1	0.199907	0.633776	0.333	0.056	1
IKBIP	0.199907	0.633776	0.333	0.056	1
HMGCR	0.199907	0.633776	0.333	0.056	1
FAM228B	0.199907	0.633776	0.333	0.056	1
CNPY3	0.199907	0.633776	0.333	0.056	1
RPS27AP16	0.199907	0.630706	0.333	0.056	1
SMIM26	0.199907	0.630706	0.333	0.056	1
UCHL1	0.199907	0.630706	0.333	0.056	1
SLC25A37	0.199907	0.630706	0.333	0.056	1
FABP5	0.199907	0.630706	0.333	0.056	1
GOT1	0.199907	0.630706	0.333	0.056	1
SLC44A2	0.199907	0.630009	0.333	0.056	1
TOB2	0.199907	0.630009	0.333	0.056	1
PAFAH1B3	0.199907	0.630009	0.333	0.056	1
MAP2K7	0.199907	0.630009	0.333	0.056	1
SMC1A	0.199907	0.629527	0.333	0.056	1
TUBGCP2	0.199907	0.629527	0.333	0.056	1
POLR2J	0.199907	0.625761	0.333	0.056	1
PKNOX1	0.199907	0.625761	0.333	0.056	1
DHPS	0.199907	0.625761	0.333	0.056	1
CS	0.199907	0.625761	0.333	0.056	1
SMAD5	0.199907	0.624899	0.333	0.056	1
SEC61B	0.199907	0.624899	0.333	0.056	1
RNPS1	0.199907	0.624899	0.333	0.056	1
RPL4P4	0.199907	0.624899	0.333	0.056	1
LMAN2	0.199907	0.624899	0.333	0.056	1
KRI1	0.199907	0.624899	0.333	0.056	1
TSEN54	0.199907	0.624899	0.333	0.056	1
CALB2	0.199907	0.624899	0.333	0.056	1
SMAD7	0.199907	0.621824	0.333	0.056	1
COMMD7	0.199907	0.621824	0.333	0.056	1
TNFRSF21	0.199907	0.621824	0.333	0.056	1
MON2	0.199907	0.620651	0.333	0.056	1
COBLL1	0.199907	0.620651	0.333	0.056	1
EIF3J-AS1	0.199907	0.620651	0.333	0.056	1
SHOC2	0.199907	0.620651	0.333	0.056	1
TGDS	0.199907	0.616435	0.333	0.056	1
PSMG4	0.199907	0.616435	0.333	0.056	1
UBE2Q2P1	0.199907	0.616435	0.333	0.056	1
VPS35	0.199907	0.615368	0.333	0.056	1
CAND1	0.199907	0.615368	0.333	0.056	1
SERINC3	0.199907	0.615368	0.333	0.056	1
DNAJA4	0.199907	0.615368	0.333	0.056	1
CCNK	0.199907	0.615368	0.333	0.056	1
CPQ	0.199907	0.615368	0.333	0.056	1
PSMC4	0.199907	0.613958	0.333	0.056	1
SPIB	0.199907	0.613958	0.333	0.056	1
SLC25A1	0.199907	0.613958	0.333	0.056	1
IFI27L1	0.199907	0.613958	0.333	0.056	1
ISG20L2	0.199907	0.613958	0.333	0.056	1
USF2	0.199907	0.613958	0.333	0.056	1
DDX20	0.199907	0.612187	0.333	0.056	1
RNF10	0.199907	0.612187	0.333	0.056	1
TOMM22	0.199907	0.610466	0.333	0.056	1
TBC1D10A	0.199907	0.610466	0.333	0.056	1
EPN1	0.199907	0.60971	0.333	0.056	1
SLK	0.199907	0.606835	0.333	0.056	1
CYFIP1	0.199907	0.606835	0.333	0.056	1
UGDH	0.199907	0.606835	0.333	0.056	1
C21orf91	0.199907	0.606835	0.333	0.056	1
TSPAN12	0.199907	0.606835	0.333	0.056	1
ZMIZ2	0.199907	0.606835	0.333	0.056	1
SCIN	0.199907	0.606218	0.333	0.056	1
OSBPL9	0.199907	0.60488	0.333	0.056	1
UROS	0.199907	0.60488	0.333	0.056	1
LINC02001	0.199907	0.60488	0.333	0.056	1
WBP2	0.199907	0.60308	0.333	0.056	1
DLAT	0.199907	0.60308	0.333	0.056	1
SLC25A16	0.199907	0.60308	0.333	0.056	1
TAF15	0.199907	0.60308	0.333	0.056	1
BRI3	0.199907	0.60308	0.333	0.056	1
RAB35	0.199907	0.60308	0.333	0.056	1
SNF8	0.199907	0.60308	0.333	0.056	1
SERTAD2	0.199907	0.60308	0.333	0.056	1
UNC93B1	0.199907	0.600632	0.333	0.056	1
TIPRL	0.199907	0.600632	0.333	0.056	1
RNF149	0.199907	0.595899	0.333	0.056	1
NDUFS3	0.199907	0.595899	0.333	0.056	1
IMPAD1	0.199907	0.595899	0.333	0.056	1
BTBD10	0.199907	0.595899	0.333	0.056	1
MIR222HG	0.199907	0.595899	0.333	0.056	1
TAGLN	0.199907	0.594573	0.333	0.056	1
RBCK1	0.199907	0.594573	0.333	0.056	1
ZC3H7A	0.199907	0.594573	0.333	0.056	1
RBM41	0.199907	0.594573	0.333	0.056	1
VCL	0.199907	0.594573	0.333	0.056	1
COX5A	0.199907	0.583841	0.333	0.056	1
HDGFL3	0.199907	0.583841	0.333	0.056	1
UBALD2	0.199907	0.583841	0.333	0.056	1
GPN3	0.199907	0.583841	0.333	0.056	1
MARF1	0.199907	0.583841	0.333	0.056	1
DCTN3	0.199907	0.583841	0.333	0.056	1
DCLRE1B	0.199907	0.583841	0.333	0.056	1
ALYREF	0.199907	0.583841	0.333	0.056	1
HIST1H1D	0.199907	0.574701	0.333	0.056	1
MMADHC	0.199907	0.572584	0.333	0.056	1
TCF4	0.199907	0.572584	0.333	0.056	1
EAPP	0.199907	0.568336	0.333	0.056	1
GSAP	0.199907	0.568336	0.333	0.056	1
AIFM1	0.199907	0.558085	0.333	0.056	1
CAT	0.199907	0.556207	0.333	0.056	1
ZNF274	0.199907	0.554634	0.333	0.056	1
COPE	0.199907	0.504981	0.333	0.056	1
UBE2K	0.199907	0.498899	0.333	0.056	1
SPOUT1	0.199907	0.498899	0.333	0.056	1
WIPF2	0.199907	0.498899	0.333	0.056	1
STIM1	0.199907	0.49772	0.333	0.056	1
KRT7	0.199907	0.49772	0.333	0.056	1
HIST1H2BC	0.199907	0.49772	0.333	0.056	1
SLC35A1	0.199907	0.49772	0.333	0.056	1
COX19	0.199907	0.49772	0.333	0.056	1
PAG1	0.199907	0.49772	0.333	0.056	1
PSMD14	0.199907	0.493953	0.333	0.056	1
SNHG12	0.199907	0.493953	0.333	0.056	1
KLHL6	0.199907	0.493953	0.333	0.056	1
TMEM206	0.199907	0.488843	0.333	0.056	1
AHI1	0.199907	0.488843	0.333	0.056	1
DNAAF2	0.199907	0.488843	0.333	0.056	1
EXOSC10	0.199907	0.488843	0.333	0.056	1
RAD18	0.199907	0.488843	0.333	0.056	1
FAM96B	0.199907	0.485768	0.333	0.056	1
NNT	0.199907	0.485768	0.333	0.056	1
FAM174A	0.199907	0.485768	0.333	0.056	1
SPTY2D1	0.199907	0.485768	0.333	0.056	1
DLG1	0.199907	0.485768	0.333	0.056	1
RBM42	0.199907	0.485768	0.333	0.056	1
MGAT2	0.199907	0.485768	0.333	0.056	1
MECP2	0.199907	0.48356	0.333	0.056	1
SFI1	0.199907	0.48356	0.333	0.056	1
RWDD4	0.199907	0.480379	0.333	0.056	1
AC004130.1	0.199907	0.480379	0.333	0.056	1
USH1C	0.199907	0.479402	0.333	0.056	1
BROX	0.199907	0.477903	0.333	0.056	1
FERMT2	0.199907	0.477903	0.333	0.056	1
SOCS2	0.199907	0.477903	0.333	0.056	1
SYTL3	0.199907	0.477903	0.333	0.056	1
ORC2	0.199907	0.477903	0.333	0.056	1
APOBR	0.199907	0.477903	0.333	0.056	1
UBAC1	0.199907	0.475154	0.333	0.056	1
TMEM167A	0.199907	0.47441	0.333	0.056	1
CALM3	0.199907	0.47441	0.333	0.056	1
ARHGAP6	0.199907	0.47441	0.333	0.056	1
UPP1	0.199907	0.47441	0.333	0.056	1
MRPS25	0.199907	0.468824	0.333	0.056	1
THAP5	0.199907	0.468824	0.333	0.056	1
RILPL2	0.199907	0.442893	0.333	0.056	1
IL6ST	0.199907	0.411727	0.333	0.056	1
C1orf43	0.199907	0.411727	0.333	0.056	1
OAS1	0.199907	0.411727	0.333	0.056	1
COMMD3	0.199907	0.404167	0.333	0.056	1
POP5	0.199907	0.373628	0.333	0.056	1
DEF6	0.199907	0.372884	0.333	0.056	1
CPNE3	0.199907	0.368636	0.333	0.056	1
DCDC2	0.199907	0.368636	0.333	0.056	1
MAPK1	0.199907	0.349582	0.333	0.056	1
FGFR1	0.199907	0.275671	0.333	0.056	1
CTNNBL1	0.199907	0.264149	0.333	0.056	1
CLU	0.200622	-1.00337	0.333	0.722	1
HSPE1	0.203792	0.464493	1	0.667	1
SRGN	0.203792	0.268432	1	0.667	1
RPL14	0.206038	0.663433	1	0.722	1
RPL6	0.206038	-0.97153	0.667	0.778	1
PDIA3	0.206038	-1.25536	0.333	0.833	1
IFITM2	0.211885	0.317597	0.667	0.444	1
ATRX	0.220521	0.731607	0.667	0.389	1
AP2M1	0.227195	0.818182	0.667	0.333	1
HNRNPC	0.227195	0.714963	0.667	0.333	1
ERP29	0.227195	0.696643	0.667	0.333	1
NDUFA6	0.227195	0.533465	0.667	0.333	1
ATP5MG	0.227195	0.499692	0.667	0.333	1
MYL6	0.228729	-1.01723	0.333	0.611	1
CSDE1	0.228729	-1.04899	0.333	0.611	1
ATP5MD	0.231163	-0.99355	0	0.389	1
CACYBP	0.231163	-1.05667	0	0.389	1
YTHDC1	0.231163	-1.06508	0	0.389	1
ANKRD17	0.231163	-1.08827	0	0.389	1
IQGAP1	0.231163	-1.09187	0	0.389	1
NCOR1	0.231163	-1.09818	0	0.389	1
PCF11	0.231163	-1.10241	0	0.389	1
FAM46A	0.231163	-1.1044	0	0.389	1
RAP1A	0.231163	-1.12218	0	0.389	1
BPTF	0.231163	-1.15608	0	0.389	1
MT-TL1	0.231163	-1.16014	0	0.389	1
PRKAR1A	0.231163	-1.17184	0	0.389	1
RSL1D1	0.231163	-1.17356	0	0.389	1
PPIB	0.231163	-1.21006	0	0.389	1
GSTK1	0.231163	-1.22101	0	0.389	1
RRBP1	0.231163	-1.24702	0	0.389	1
RARRES3	0.231163	-1.26278	0	0.389	1
UBL5	0.231163	-1.27682	0	0.389	1
UGT2B7	0.231163	-1.29139	0	0.389	1
MACF1	0.231163	-1.29479	0	0.389	1
2020-09-02	0.231163	-1.30566	0	0.389	1
FAM177A1	0.231163	-1.3207	0	0.389	1
SOD1	0.231163	-1.34725	0	0.389	1
NDUFAB1	0.231163	-1.35578	0	0.389	1
COX6A1	0.231163	-1.35831	0	0.389	1
DST	0.231163	-1.35849	0	0.389	1
RPL9P9	0.231163	-1.36639	0	0.389	1
HLA-DPA1	0.231163	-1.38199	0	0.389	1
RPL6P27	0.231163	-1.42724	0	0.389	1
PIK3R1	0.231163	-1.50498	0	0.389	1
PCBP1	0.231163	-1.50592	0	0.389	1
TGOLN2	0.231163	-1.50917	0	0.389	1
AKAP12	0.231163	-1.65381	0	0.389	1
NSD3	0.23135	0.469575	0.667	0.222	1
RPS13P2	0.23135	0.438091	0.667	0.222	1
SRSF2	0.23135	0.358027	0.667	0.222	1
RPS24	0.239036	0.490789	1	0.611	1
JUNB	0.239036	-1.39309	0.333	0.722	1
IGFBP7	0.242003	1.0917	0.667	0.5	1
RPL7A	0.242003	0.286035	0.667	0.5	1
PEBP1	0.242341	0.352702	1	0.667	1
RPS3A	0.244678	0.762429	1	0.722	1
MT1X	0.244678	-1.70116	0.667	0.778	1
RPL39	0.246226	0.687677	1	0.778	1
RACK1	0.246226	0.612416	1	0.778	1
HSPA1A	0.246226	0.327428	1	0.778	1
DDX5	0.247151	0.847616	1	0.833	1
RPS26	0.254352	0.733822	0.667	0.444	1
PTMA	0.261654	0.399812	1	0.944	1
ACTB	0.267366	-0.811306	0.667	0.833	1
SCAF11	0.274568	0.640675	0.667	0.333	1
MYADM	0.274568	0.602825	0.667	0.333	1
ATP6V0E1	0.281198	0.606571	0.667	0.278	1
VDAC2	0.281198	0.531033	0.667	0.278	1
ARPC3	0.281198	0.504094	0.667	0.278	1
SARAF	0.281198	0.27118	0.667	0.278	1
PDCL3	0.283339	1.86812	0.333	0.111	1
IDI1	0.283339	1.51041	0.333	0.111	1
INO80	0.283339	1.46623	0.333	0.111	1
GLRX5	0.283339	1.42312	0.333	0.111	1
CD37	0.283339	1.36663	0.333	0.111	1
MS4A1	0.283339	1.36475	0.333	0.111	1
PRMT9	0.283339	1.30896	0.333	0.111	1
BBOX1	0.283339	1.2971	0.333	0.111	1
FAS	0.283339	1.27896	0.333	0.111	1
SMIM14	0.283339	1.26799	0.333	0.111	1
GSPT1	0.283339	1.22064	0.333	0.111	1
SP110	0.283339	1.13646	0.333	0.111	1
POLR2E	0.283339	1.13646	0.333	0.111	1
VEGFA	0.283339	1.08493	0.333	0.111	1
N4BP2L1	0.283339	1.05696	0.333	0.111	1
NIFK	0.283339	1.05263	0.333	0.111	1
WHAMM	0.283339	1.05138	0.333	0.111	1
CD47	0.283339	1.05035	0.333	0.111	1
PRDX3	0.283339	1.05024	0.333	0.111	1
IGFBP4	0.283339	1.04455	0.333	0.111	1
SVIP	0.283339	1.04	0.333	0.111	1
NAMPT	0.283339	1.0312	0.333	0.111	1
RASA2	0.283339	1.02985	0.333	0.111	1
PGRMC1	0.283339	1.02661	0.333	0.111	1
MZT2B	0.283339	0.972145	0.333	0.111	1
CTSO	0.283339	0.969625	0.333	0.111	1
ROCK1	0.283339	0.951729	0.333	0.111	1
AKR1B1	0.283339	0.950669	0.333	0.111	1
C12orf75	0.283339	0.949534	0.333	0.111	1
AIP	0.283339	0.942738	0.333	0.111	1
ACSM2A	0.283339	0.930008	0.333	0.111	1
ESYT2	0.283339	0.880516	0.333	0.111	1
EMB	0.283339	0.87857	0.333	0.111	1
CA12	0.283339	0.872435	0.333	0.111	1
DARS	0.283339	0.857643	0.333	0.111	1
SKIL	0.283339	0.841281	0.333	0.111	1
ATP5F1A	0.283339	0.840712	0.333	0.111	1
SEC11A	0.283339	0.809674	0.333	0.111	1
CD48	0.283339	0.792865	0.333	0.111	1
ETS2	0.283339	0.710395	0.333	0.111	1
GRK2	0.283339	0.706456	0.333	0.111	1
CD55	0.283339	0.704645	0.333	0.111	1
CREB1	0.283339	0.704645	0.333	0.111	1
PHAX	0.283339	0.699928	0.333	0.111	1
ARMCX3	0.283339	0.692485	0.333	0.111	1
KAT6B	0.283339	0.689958	0.333	0.111	1
CARS2	0.283339	0.682491	0.333	0.111	1
SUMO1	0.283339	0.669608	0.333	0.111	1
CKS2	0.283339	0.66187	0.333	0.111	1
HPN	0.283339	0.655193	0.333	0.111	1
MAN1A1	0.283339	0.648222	0.333	0.111	1
IL2RG	0.283339	0.648222	0.333	0.111	1
MALSU1	0.283339	0.643974	0.333	0.111	1
ZBTB17	0.283339	0.643974	0.333	0.111	1
REPIN1	0.283339	0.643974	0.333	0.111	1
EML4	0.283339	0.617322	0.333	0.111	1
KNG1	0.283339	0.596911	0.333	0.111	1
PTGES3	0.283339	0.596911	0.333	0.111	1
ENPEP	0.283339	0.593824	0.333	0.111	1
FRG1HP	0.283339	0.59068	0.333	0.111	1
RCSD1	0.283339	0.590335	0.333	0.111	1
MRPL32	0.283339	0.587454	0.333	0.111	1
MGAT1	0.283339	0.586306	0.333	0.111	1
RSL24D1	0.283339	0.575761	0.333	0.111	1
HLA-F	0.283339	0.575761	0.333	0.111	1
DAZAP1	0.283339	0.575761	0.333	0.111	1
PDXDC1	0.283339	0.565411	0.333	0.111	1
C20orf24	0.283339	0.559398	0.333	0.111	1
VPS36	0.283339	0.559338	0.333	0.111	1
SEL1L3	0.283339	0.55515	0.333	0.111	1
RAB11A	0.283339	0.553235	0.333	0.111	1
DCAF12	0.283339	0.550683	0.333	0.111	1
OFD1	0.283339	0.549182	0.333	0.111	1
UQCR10	0.284215	0.49722	0.667	0.222	1
ESD	0.284215	0.471362	0.667	0.222	1
CCT2	0.284215	0.433108	0.667	0.222	1
HMGB1P5	0.284215	-0.89126	0	0.333	1
STK4	0.284215	-0.89193	0	0.333	1
DR1	0.284215	-0.901199	0	0.333	1
RWDD1	0.284215	-0.944739	0	0.333	1
PHF3	0.284215	-0.961826	0	0.333	1
TPR	0.284215	-0.983414	0	0.333	1
SLC13A3	0.284215	-0.995092	0	0.333	1
TMEM258	0.284215	-1.00962	0	0.333	1
MDM4	0.284215	-1.01379	0	0.333	1
PPP2CA	0.284215	-1.01458	0	0.333	1
MRPS5	0.284215	-1.0205	0	0.333	1
RERE	0.284215	-1.02343	0	0.333	1
MAP1LC3B	0.284215	-1.04024	0	0.333	1
PAK2	0.284215	-1.04896	0	0.333	1
COL4A3BP	0.284215	-1.05853	0	0.333	1
HNRNPR	0.284215	-1.06125	0	0.333	1
THRAP3	0.284215	-1.06414	0	0.333	1
TBCB	0.284215	-1.07306	0	0.333	1
PAFAH1B1	0.284215	-1.07377	0	0.333	1
CDC42SE2	0.284215	-1.0766	0	0.333	1
IL32	0.284215	-1.09879	0	0.333	1
PDZK1IP1	0.284215	-1.12434	0	0.333	1
BAZ1A	0.284215	-1.13709	0	0.333	1
CHMP1B	0.284215	-1.14028	0	0.333	1
ADGRG1	0.284215	-1.14929	0	0.333	1
SERPINA1	0.284215	-1.14983	0	0.333	1
UQCR11	0.284215	-1.15258	0	0.333	1
2020-03-07	0.284215	-1.17714	0	0.333	1
THOC2	0.284215	-1.17797	0	0.333	1
NDUFA13	0.284215	-1.19851	0	0.333	1
MED4	0.284215	-1.20271	0	0.333	1
NFE2L2	0.284215	-1.20611	0	0.333	1
TIPARP	0.284215	-1.22431	0	0.333	1
SLFN5	0.284215	-1.22559	0	0.333	1
MRPS21	0.284215	-1.25602	0	0.333	1
FUS	0.284215	-1.30243	0	0.333	1
FGB	0.284215	-1.31514	0	0.333	1
FAM107B	0.284215	-1.33901	0	0.333	1
DEFB1	0.284215	-1.36171	0	0.333	1
RHBDD2	0.284215	-1.37207	0	0.333	1
HCST	0.284215	-1.39833	0	0.333	1
SDF2L1	0.284215	-1.40636	0	0.333	1
CANX	0.284215	-1.41524	0	0.333	1
ARHGAP18	0.284215	-1.51364	0	0.333	1
PPP1R15B	0.284215	-1.6177	0	0.333	1
DUSP2	0.284215	-1.6256	0	0.333	1
ACSL4	0.284215	-1.72198	0	0.333	1
MS4A2	0.284215	-2.04113	0	0.333	1
EIF5	0.285751	0.613772	1	0.667	1
HNRNPU	0.285751	0.571042	1	0.667	1
DBI	0.287495	0.659454	0.667	0.5	1
S100A6	0.28814	0.322439	1	0.722	1
RPL34	0.290665	0.304921	1	0.833	1
CD52	0.302406	0.663045	0.667	0.444	1
MT-RNR1	0.306767	0.395494	1	1	1
FTL	0.306767	-0.550693	1	1	1
SYAP1	0.316156	0.607004	0.667	0.389	1
SELENOK	0.320072	-0.9136	0.333	0.611	1
NPC2	0.328276	1.25103	0.667	0.333	1
HINT1	0.328276	0.450034	0.667	0.333	1
CAPZB	0.328276	0.289899	0.667	0.333	1
PSMA7	0.330735	-0.668742	0.667	0.667	1
RPL30	0.334132	0.492207	1	0.667	1
RPL31	0.338113	0.314148	1	0.778	1
VCAM1	0.338116	0.435374	0.667	0.278	1
PLIN2	0.338116	0.372659	0.667	0.278	1
DYNLL1	0.338116	0.273632	0.667	0.278	1
OAZ1	0.338432	0.680809	0.667	0.5	1
NUCKS1	0.338432	0.629932	0.667	0.5	1
CLPTM1L	0.344704	0.499958	0.667	0.222	1
GHITM	0.344704	0.251721	0.667	0.222	1
CTR9	0.346481	-0.674182	0	0.278	1
RAD23A	0.346481	-0.683246	0	0.278	1
LGMN	0.346481	-0.734202	0	0.278	1
CCNY	0.346481	-0.74184	0	0.278	1
TERF1	0.346481	-0.744177	0	0.278	1
ESCO1	0.346481	-0.76153	0	0.278	1
APH1A	0.346481	-0.769271	0	0.278	1
SLC30A9	0.346481	-0.776415	0	0.278	1
RPL5P34	0.346481	-0.799639	0	0.278	1
FYTTD1	0.346481	-0.801268	0	0.278	1
KPNB1	0.346481	-0.803405	0	0.278	1
TBCA	0.346481	-0.803771	0	0.278	1
PCM1	0.346481	-0.804616	0	0.278	1
CTAGE5	0.346481	-0.805345	0	0.278	1
CDKN1B	0.346481	-0.810246	0	0.278	1
GLO1	0.346481	-0.815145	0	0.278	1
TXN2	0.346481	-0.817425	0	0.278	1
RNF19A	0.346481	-0.825963	0	0.278	1
EVI2B	0.346481	-0.828344	0	0.278	1
G0S2	0.346481	-0.83141	0	0.278	1
NUDT9	0.346481	-0.838267	0	0.278	1
SSR4	0.346481	-0.842249	0	0.278	1
ANXA2	0.346481	-0.860312	0	0.278	1
RAB6A	0.346481	-0.861341	0	0.278	1
TRIP12	0.346481	-0.878179	0	0.278	1
RPS10	0.346481	-0.880033	0	0.278	1
TMBIM4	0.346481	-0.890962	0	0.278	1
TNRC6B	0.346481	-0.911083	0	0.278	1
MYDGF	0.346481	-0.911401	0	0.278	1
GOLGA4	0.346481	-0.922371	0	0.278	1
SMARCA2	0.346481	-0.930422	0	0.278	1
ARHGDIA	0.346481	-0.930832	0	0.278	1
PSMD12	0.346481	-0.932078	0	0.278	1
ASH1L	0.346481	-0.93866	0	0.278	1
NDUFB8	0.346481	-0.943391	0	0.278	1
ATP5F1C	0.346481	-0.947324	0	0.278	1
EIF4B	0.346481	-0.950363	0	0.278	1
CUTA	0.346481	-0.950831	0	0.278	1
ZFAND6	0.346481	-0.970189	0	0.278	1
SPG7	0.346481	-0.975931	0	0.278	1
MAP3K2	0.346481	-0.97704	0	0.278	1
SLC3A2	0.346481	-0.97946	0	0.278	1
SDAD1	0.346481	-0.986401	0	0.278	1
ACTN4	0.346481	-0.987462	0	0.278	1
MAP3K13	0.346481	-0.990462	0	0.278	1
RBBP4	0.346481	-0.994261	0	0.278	1
ADI1	0.346481	-1.00045	0	0.278	1
ZC3H15	0.346481	-1.00217	0	0.278	1
GGNBP2	0.346481	-1.0022	0	0.278	1
CELF2	0.346481	-1.00886	0	0.278	1
DDX46	0.346481	-1.01128	0	0.278	1
RBM26	0.346481	-1.01846	0	0.278	1
DDT	0.346481	-1.02446	0	0.278	1
MT-TT	0.346481	-1.0279	0	0.278	1
MYLIP	0.346481	-1.0284	0	0.278	1
ZBTB38	0.346481	-1.02863	0	0.278	1
AKR1A1	0.346481	-1.03332	0	0.278	1
HOOK1	0.346481	-1.04858	0	0.278	1
UBE2D3	0.346481	-1.04866	0	0.278	1
ADD3	0.346481	-1.05496	0	0.278	1
MTPN	0.346481	-1.05801	0	0.278	1
TRA2A	0.346481	-1.0589	0	0.278	1
COQ10B	0.346481	-1.06261	0	0.278	1
RNF145	0.346481	-1.06756	0	0.278	1
CTSA	0.346481	-1.07364	0	0.278	1
SCP2	0.346481	-1.07784	0	0.278	1
STAT1	0.346481	-1.1023	0	0.278	1
TMX4	0.346481	-1.1045	0	0.278	1
USP53	0.346481	-1.11423	0	0.278	1
SNX5	0.346481	-1.13116	0	0.278	1
HIST1H1C	0.346481	-1.13155	0	0.278	1
BLOC1S6	0.346481	-1.1356	0	0.278	1
HIST1H2BD	0.346481	-1.138	0	0.278	1
ATP5F1D	0.346481	-1.14154	0	0.278	1
POLR2L	0.346481	-1.14573	0	0.278	1
FLII	0.346481	-1.16143	0	0.278	1
SMC6	0.346481	-1.16375	0	0.278	1
ACSL3	0.346481	-1.16626	0	0.278	1
NAP1L4	0.346481	-1.17275	0	0.278	1
FER	0.346481	-1.17765	0	0.278	1
LARP1	0.346481	-1.18232	0	0.278	1
RNMT	0.346481	-1.19239	0	0.278	1
DSTN	0.346481	-1.19969	0	0.278	1
SH3GLB1	0.346481	-1.26489	0	0.278	1
TMEM176B	0.346481	-1.27133	0	0.278	1
DNAJC8	0.346481	-1.28036	0	0.278	1
EMP3	0.346481	-1.30775	0	0.278	1
RSRP1	0.346481	-1.33604	0	0.278	1
ARFGEF1	0.346481	-1.40973	0	0.278	1
RNF213	0.346481	-1.41773	0	0.278	1
HDC	0.346481	-1.43982	0	0.278	1
TNFAIP3	0.346481	-1.54484	0	0.278	1
PTGS2	0.346481	-1.82985	0	0.278	1
HLA-DRA	0.356148	0.554936	0.667	0.444	1
B2M	0.356391	0.599591	1	1	1
IKZF3	0.363987	0.793457	0.333	0.111	1
RGS10	0.363987	0.75227	0.333	0.111	1
CMC2	0.363987	0.738046	0.333	0.111	1
ASRGL1	0.363987	0.684635	0.333	0.111	1
BST2	0.363987	0.680788	0.333	0.111	1
TMEM173	0.363987	0.680788	0.333	0.111	1
NDUFA12	0.363987	0.662073	0.333	0.111	1
RASD1	0.363987	0.653489	0.333	0.111	1
SRSF10	0.363987	0.62661	0.333	0.111	1
CGNL1	0.363987	0.587032	0.333	0.111	1
APOBEC3C	0.363987	0.579343	0.333	0.111	1
OCIAD2	0.363987	0.568928	0.333	0.111	1
ZBTB44	0.363987	0.563576	0.333	0.111	1
HACD2	0.363987	0.56005	0.333	0.111	1
PBRM1	0.363987	0.556631	0.333	0.111	1
PEMT	0.363987	0.556631	0.333	0.111	1
MOCS2	0.363987	0.555264	0.333	0.111	1
BET1L	0.363987	0.554563	0.333	0.111	1
CAMK2N1	0.363987	0.551581	0.333	0.111	1
WDR26	0.363987	0.551581	0.333	0.111	1
PLEKHB2	0.363987	0.548165	0.333	0.111	1
STX7	0.363987	0.533552	0.333	0.111	1
PKP4	0.363987	0.530063	0.333	0.111	1
TMEM14C	0.363987	0.523385	0.333	0.111	1
ZC3H12A	0.363987	0.522152	0.333	0.111	1
PSMF1	0.363987	0.512166	0.333	0.111	1
SNRPD1	0.363987	0.512166	0.333	0.111	1
NBEAL1	0.363987	0.502745	0.333	0.111	1
MRPS10	0.363987	0.501707	0.333	0.111	1
TMED10	0.363987	0.496602	0.333	0.111	1
AP2S1	0.363987	0.495571	0.333	0.111	1
SEC23A	0.363987	0.494386	0.333	0.111	1
RTRAF	0.363987	0.492276	0.333	0.111	1
S100A16	0.363987	0.492051	0.333	0.111	1
MOB1B	0.363987	0.489904	0.333	0.111	1
DYNLT3	0.363987	0.489358	0.333	0.111	1
CD81	0.363987	0.486431	0.333	0.111	1
AL031777.3	0.363987	0.485588	0.333	0.111	1
CDK12	0.363987	0.48511	0.333	0.111	1
KIAA0319L	0.363987	0.483176	0.333	0.111	1
SAFB2	0.363987	0.479307	0.333	0.111	1
SLF2	0.363987	0.478046	0.333	0.111	1
SLC44A1	0.363987	0.477123	0.333	0.111	1
BCLAF3	0.363987	0.474501	0.333	0.111	1
STX3	0.363987	0.472317	0.333	0.111	1
DCP2	0.363987	0.471026	0.333	0.111	1
ALOX5	0.363987	0.4708	0.333	0.111	1
SAR1A	0.363987	0.470253	0.333	0.111	1
SNRPE	0.363987	0.469529	0.333	0.111	1
GOPC	0.363987	0.46637	0.333	0.111	1
HLA-DMA	0.363987	0.465623	0.333	0.111	1
EWSR1	0.363987	0.465457	0.333	0.111	1
PSMB3	0.363987	0.465276	0.333	0.111	1
PPP1R12C	0.363987	0.465004	0.333	0.111	1
NFKB2	0.363987	0.464515	0.333	0.111	1
BUD23	0.363987	0.462446	0.333	0.111	1
CD22	0.363987	0.460855	0.333	0.111	1
NEK6	0.363987	0.460241	0.333	0.111	1
PRMT1	0.363987	0.452366	0.333	0.111	1
ITPR1	0.363987	0.45025	0.333	0.111	1
RPS19BP1	0.363987	0.449092	0.333	0.111	1
LRRC6	0.363987	0.449092	0.333	0.111	1
MRPL9	0.363987	0.448809	0.333	0.111	1
THUMPD1	0.363987	0.443236	0.333	0.111	1
SAA1	0.363987	0.440954	0.333	0.111	1
EIF2AK4	0.363987	0.438672	0.333	0.111	1
METTL5	0.363987	0.428242	0.333	0.111	1
KDM4B	0.363987	0.423456	0.333	0.111	1
RTF2	0.363987	0.423456	0.333	0.111	1
ZNF148	0.363987	0.418507	0.333	0.111	1
SMC5	0.363987	0.418507	0.333	0.111	1
IVNS1ABP	0.363987	0.417526	0.333	0.111	1
FLRT3	0.363987	0.413205	0.333	0.111	1
INTS13	0.363987	0.413205	0.333	0.111	1
DYNC1H1	0.363987	0.409931	0.333	0.111	1
FGD5-AS1	0.363987	0.404692	0.333	0.111	1
CCAR1	0.363987	0.391408	0.333	0.111	1
2020-09-01	0.363987	0.370112	0.333	0.111	1
TMBIM1	0.363987	0.362578	0.333	0.111	1
NXF1	0.363987	0.362578	0.333	0.111	1
WWC1	0.363987	0.360468	0.333	0.111	1
GANAB	0.363987	0.358096	0.333	0.111	1
BTN2A1	0.363987	0.355996	0.333	0.111	1
CCDC90B	0.363987	0.355397	0.333	0.111	1
EIF4H	0.363987	0.350665	0.333	0.111	1
ITGB1	0.363987	0.346409	0.333	0.111	1
HNRNPA0	0.363987	0.340509	0.333	0.111	1
CUX1	0.363987	0.31745	0.333	0.111	1
NDUFS8	0.363987	0.300542	0.333	0.111	1
DBT	0.363987	0.28907	0.333	0.111	1
DPH3	0.363987	0.277448	0.333	0.111	1
LARS	0.363987	0.273382	0.333	0.111	1
ELOC	0.363987	0.263892	0.333	0.111	1
VAMP2	0.363987	0.251866	0.333	0.111	1
AC016739.1	0.372922	0.486137	0.667	0.389	1
UBXN4	0.372922	0.377146	0.667	0.389	1
SDCBP	0.372922	0.365107	0.667	0.389	1
FAU	0.379629	0.295457	1	0.556	1
NSRP1	0.401942	0.288196	0.667	0.278	1
PABPC1	0.41203	0.549358	1	0.944	1
MT-RNR2	0.41203	-0.416426	1	1	1
SNHG5	0.415545	0.900287	0.667	0.444	1
MT-TE	0.415545	0.339914	0.667	0.444	1
IER2	0.416031	-1.10996	0.667	0.722	1
DUSP6	0.420135	1.75113	0.333	0.167	1
CAVIN2	0.420135	1.45808	0.333	0.167	1
ABCB8	0.420135	1.29855	0.333	0.167	1
COPS9	0.420135	1.28962	0.333	0.167	1
TIMP3	0.420135	1.2847	0.333	0.167	1
NDUFB6	0.420135	1.0951	0.333	0.167	1
MRPL57	0.420135	0.984075	0.333	0.167	1
SELENOM	0.420135	0.945959	0.333	0.167	1
ZNF638	0.420135	0.935668	0.333	0.167	1
GPATCH11	0.420135	0.907238	0.333	0.167	1
SNRPF	0.420135	0.879094	0.333	0.167	1
SSR3	0.420135	0.83678	0.333	0.167	1
FLOT1	0.420135	0.824144	0.333	0.167	1
CCNDBP1	0.420135	0.819888	0.333	0.167	1
EGLN1	0.420135	0.796702	0.333	0.167	1
FIP1L1	0.420135	0.791928	0.333	0.167	1
SNX10	0.420135	0.79056	0.333	0.167	1
RAN	0.420135	0.787112	0.333	0.167	1
ARID4A	0.420135	0.775162	0.333	0.167	1
RAB7A	0.420135	0.751822	0.333	0.167	1
AP1S2	0.420135	0.736352	0.333	0.167	1
SWAP70	0.420135	0.73316	0.333	0.167	1
C6orf48	0.420135	0.722652	0.333	0.167	1
VAMP8	0.420135	0.695614	0.333	0.167	1
DMAC1	0.420135	0.675526	0.333	0.167	1
MGLL	0.420135	0.649891	0.333	0.167	1
PHIP	0.420135	0.571341	0.333	0.167	1
SERP1	0.420135	0.565219	0.333	0.167	1
ERC1	0.420135	0.546274	0.333	0.167	1
FAM204A	0.420135	0.521156	0.333	0.167	1
SLC22A2	0.420135	0.499406	0.333	0.167	1
WAPL	0.420135	0.459816	0.333	0.167	1
HLA-DQB1	0.420135	-0.545305	0	0.222	1
POM121C	0.420135	-0.558964	0	0.222	1
COPA	0.420135	-0.607219	0	0.222	1
TNIK	0.420135	-0.610005	0	0.222	1
CDH6	0.420135	-0.618632	0	0.222	1
TMED9	0.420135	-0.621177	0	0.222	1
CLPTM1	0.420135	-0.622054	0	0.222	1
R3HDM2	0.420135	-0.625584	0	0.222	1
GLS	0.420135	-0.630038	0	0.222	1
AK3	0.420135	-0.631373	0	0.222	1
EIF3M	0.420135	-0.631788	0	0.222	1
LIMD2	0.420135	-0.63703	0	0.222	1
SUPT16H	0.420135	-0.640454	0	0.222	1
ABLIM1	0.420135	-0.641556	0	0.222	1
SSBP1	0.420135	-0.642397	0	0.222	1
CTTN	0.420135	-0.642397	0	0.222	1
CFAP97	0.420135	-0.642414	0	0.222	1
CWF19L2	0.420135	-0.647034	0	0.222	1
AC020916.1	0.420135	-0.649686	0	0.222	1
MYSM1	0.420135	-0.652821	0	0.222	1
YLPM1	0.420135	-0.657457	0	0.222	1
SDC4	0.420135	-0.658302	0	0.222	1
CD99	0.420135	-0.668768	0	0.222	1
AASDHPPT	0.420135	-0.683328	0	0.222	1
TET2	0.420135	-0.683328	0	0.222	1
SCOC	0.420135	-0.69018	0	0.222	1
MAGED2	0.420135	-0.690361	0	0.222	1
MGST1	0.420135	-0.691652	0	0.222	1
MIEN1	0.420135	-0.692907	0	0.222	1
RBM47	0.420135	-0.694203	0	0.222	1
MEF2A	0.420135	-0.694666	0	0.222	1
CAPNS1	0.420135	-0.695583	0	0.222	1
XRCC6	0.420135	-0.696008	0	0.222	1
EIF3H	0.420135	-0.69675	0	0.222	1
VPS29	0.420135	-0.6973	0	0.222	1
FNBP4	0.420135	-0.697643	0	0.222	1
PUM1	0.420135	-0.698459	0	0.222	1
BEST1	0.420135	-0.699009	0	0.222	1
RPL23AP2	0.420135	-0.704916	0	0.222	1
ETFB	0.420135	-0.705706	0	0.222	1
IDH2	0.420135	-0.708134	0	0.222	1
CDC5L	0.420135	-0.709123	0	0.222	1
LAMTOR2	0.420135	-0.709399	0	0.222	1
CREBRF	0.420135	-0.710806	0	0.222	1
PHLDB2	0.420135	-0.712453	0	0.222	1
MBTPS1	0.420135	-0.713852	0	0.222	1
TMEM14B	0.420135	-0.714534	0	0.222	1
SARS	0.420135	-0.715533	0	0.222	1
ACSL1	0.420135	-0.716684	0	0.222	1
UQCRFS1	0.420135	-0.717487	0	0.222	1
IFNAR1	0.420135	-0.717704	0	0.222	1
UBAP2	0.420135	-0.718549	0	0.222	1
NDUFB3	0.420135	-0.71892	0	0.222	1
CACYBPP2	0.420135	-0.719459	0	0.222	1
AHNAK	0.420135	-0.720562	0	0.222	1
EIF5A	0.420135	-0.721611	0	0.222	1
RPL23AP42	0.420135	-0.725954	0	0.222	1
TES	0.420135	-0.727007	0	0.222	1
DPP4	0.420135	-0.730694	0	0.222	1
GARS	0.420135	-0.733435	0	0.222	1
SYTL2	0.420135	-0.736503	0	0.222	1
HS3ST1	0.420135	-0.743281	0	0.222	1
CES2	0.420135	-0.743372	0	0.222	1
MPST	0.420135	-0.743623	0	0.222	1
NDUFS4	0.420135	-0.752703	0	0.222	1
PSMB1	0.420135	-0.75319	0	0.222	1
DNM1L	0.420135	-0.7547	0	0.222	1
YWHAQ	0.420135	-0.761476	0	0.222	1
TAF7	0.420135	-0.763855	0	0.222	1
GINM1	0.420135	-0.765898	0	0.222	1
SLA	0.420135	-0.766618	0	0.222	1
STAG2	0.420135	-0.770191	0	0.222	1
DENND2D	0.420135	-0.773417	0	0.222	1
TMOD3	0.420135	-0.773449	0	0.222	1
USP10	0.420135	-0.777892	0	0.222	1
UBR5	0.420135	-0.778977	0	0.222	1
DDAH2	0.420135	-0.780899	0	0.222	1
PAFAH1B2	0.420135	-0.781891	0	0.222	1
TDRD3	0.420135	-0.785237	0	0.222	1
CD164	0.420135	-0.785925	0	0.222	1
CELF1	0.420135	-0.787248	0	0.222	1
XRN2	0.420135	-0.789069	0	0.222	1
CNOT2	0.420135	-0.789408	0	0.222	1
REXO2	0.420135	-0.791238	0	0.222	1
DYNLT1	0.420135	-0.791401	0	0.222	1
AC005912.1	0.420135	-0.793195	0	0.222	1
PGPEP1	0.420135	-0.794049	0	0.222	1
PTPN11	0.420135	-0.794881	0	0.222	1
TMED4	0.420135	-0.796303	0	0.222	1
RTF1	0.420135	-0.797627	0	0.222	1
SSU72	0.420135	-0.798628	0	0.222	1
ZNF518A	0.420135	-0.800492	0	0.222	1
ATP6AP2	0.420135	-0.80149	0	0.222	1
PPP2CB	0.420135	-0.804975	0	0.222	1
SLMAP	0.420135	-0.805278	0	0.222	1
PIK3AP1	0.420135	-0.805448	0	0.222	1
PDAP1	0.420135	-0.817204	0	0.222	1
HIST1H2BG	0.420135	-0.819083	0	0.222	1
MPC2	0.420135	-0.820723	0	0.222	1
RNU6-6P	0.420135	-0.825414	0	0.222	1
EIF2S2	0.420135	-0.827471	0	0.222	1
SMAP1	0.420135	-0.827845	0	0.222	1
ILF3-AS1	0.420135	-0.829449	0	0.222	1
MIA3	0.420135	-0.832325	0	0.222	1
TM9SF2	0.420135	-0.836007	0	0.222	1
ATP6V1D	0.420135	-0.839488	0	0.222	1
CAPZA1	0.420135	-0.840076	0	0.222	1
CEP350	0.420135	-0.840161	0	0.222	1
CD2AP	0.420135	-0.840607	0	0.222	1
MRPL52	0.420135	-0.841635	0	0.222	1
SERPINB1	0.420135	-0.84178	0	0.222	1
RBMS1	0.420135	-0.842563	0	0.222	1
SMARCC1	0.420135	-0.845322	0	0.222	1
CD82	0.420135	-0.84573	0	0.222	1
EIF4G1	0.420135	-0.846017	0	0.222	1
SRP9	0.420135	-0.847562	0	0.222	1
ACBD6	0.420135	-0.850443	0	0.222	1
LRPAP1	0.420135	-0.851759	0	0.222	1
WDR33	0.420135	-0.855209	0	0.222	1
SATB1	0.420135	-0.85745	0	0.222	1
HERC1	0.420135	-0.863469	0	0.222	1
DHX16	0.420135	-0.864631	0	0.222	1
RALBP1	0.420135	-0.866032	0	0.222	1
ZMIZ1	0.420135	-0.867943	0	0.222	1
NUP62	0.420135	-0.873878	0	0.222	1
RANBP1	0.420135	-0.874256	0	0.222	1
USP16	0.420135	-0.875939	0	0.222	1
RHOB	0.420135	-0.87742	0	0.222	1
IMP3	0.420135	-0.879439	0	0.222	1
MSL3	0.420135	-0.880816	0	0.222	1
ASCC3	0.420135	-0.881176	0	0.222	1
DDX6	0.420135	-0.882224	0	0.222	1
PA2G4	0.420135	-0.88374	0	0.222	1
STXBP2	0.420135	-0.884155	0	0.222	1
RPL26P19	0.420135	-0.885108	0	0.222	1
RPL3P4	0.420135	-0.886313	0	0.222	1
MSN	0.420135	-0.888334	0	0.222	1
RAB13	0.420135	-0.888614	0	0.222	1
FAM192A	0.420135	-0.889276	0	0.222	1
NCOA4	0.420135	-0.889683	0	0.222	1
RPS6KA3	0.420135	-0.889923	0	0.222	1
CYB5A	0.420135	-0.891118	0	0.222	1
SAMHD1	0.420135	-0.893882	0	0.222	1
MDH1	0.420135	-0.895753	0	0.222	1
REG1A	0.420135	-0.903226	0	0.222	1
NHP2	0.420135	-0.90934	0	0.222	1
PHF20	0.420135	-0.914835	0	0.222	1
MORF4L2	0.420135	-0.915585	0	0.222	1
HMGN2	0.420135	-0.918075	0	0.222	1
YTHDF2	0.420135	-0.922733	0	0.222	1
NUDT4	0.420135	-0.926051	0	0.222	1
CTSL	0.420135	-0.926149	0	0.222	1
EMC3	0.420135	-0.929422	0	0.222	1
COX20	0.420135	-0.933135	0	0.222	1
FMNL2	0.420135	-0.939994	0	0.222	1
TTLL7	0.420135	-0.943606	0	0.222	1
PTPN1	0.420135	-0.949503	0	0.222	1
ABCD3	0.420135	-0.952671	0	0.222	1
CD151	0.420135	-0.953798	0	0.222	1
TMEM176A	0.420135	-0.954447	0	0.222	1
ZFC3H1	0.420135	-0.956341	0	0.222	1
TTN	0.420135	-0.956476	0	0.222	1
COX14	0.420135	-0.958295	0	0.222	1
PPT1	0.420135	-0.966293	0	0.222	1
GLG1	0.420135	-0.971091	0	0.222	1
NDUFS7	0.420135	-0.978064	0	0.222	1
TSPAN1	0.420135	-0.980521	0	0.222	1
TCEAL4	0.420135	-0.982318	0	0.222	1
MRPL16	0.420135	-0.9861	0	0.222	1
FAM133B	0.420135	-0.987376	0	0.222	1
STK38	0.420135	-0.988229	0	0.222	1
CSRNP1	0.420135	-0.995088	0	0.222	1
UGP2	0.420135	-0.996498	0	0.222	1
CCR7	0.420135	-0.999595	0	0.222	1
PABPC4	0.420135	-1.0004	0	0.222	1
NDUFS2	0.420135	-1.00283	0	0.222	1
INPP5D	0.420135	-1.01918	0	0.222	1
PHACTR2	0.420135	-1.02794	0	0.222	1
COPB1	0.420135	-1.04423	0	0.222	1
CNTRL	0.420135	-1.04761	0	0.222	1
KIF20B	0.420135	-1.04819	0	0.222	1
SNW1	0.420135	-1.05258	0	0.222	1
DAPL1	0.420135	-1.05581	0	0.222	1
PSMD8	0.420135	-1.08601	0	0.222	1
DNAJC21	0.420135	-1.11049	0	0.222	1
CHD9	0.420135	-1.1123	0	0.222	1
MRPS35	0.420135	-1.13149	0	0.222	1
HOOK3	0.420135	-1.13411	0	0.222	1
ZBTB20	0.420135	-1.16336	0	0.222	1
CWC15	0.420135	-1.16992	0	0.222	1
TPM4	0.420135	-1.18712	0	0.222	1
TNFAIP2	0.420135	-1.21641	0	0.222	1
KMT2A	0.420135	-1.25518	0	0.222	1
PLAUR	0.420135	-1.33184	0	0.222	1
KCNQ1OT1	0.420135	-1.35609	0	0.222	1
BANK1	0.420135	-1.44891	0	0.222	1
PRNP	0.420135	-1.47996	0	0.222	1
ROMO1	0.425031	-0.694518	0.333	0.556	1
NR4A1	0.442565	0.64022	0.667	0.667	1
TXNIP	0.442565	0.351203	1	0.611	1
HIST1H4C	0.442565	-0.891224	0.667	0.667	1
RPL27	0.445766	0.297569	1	0.667	1
RPS18	0.448019	0.313198	1	0.722	1
C1QBP	0.454719	0.361144	0.667	0.333	1
FXYD5	0.454719	0.352354	0.667	0.333	1
NOP53	0.454719	0.287943	0.667	0.333	1
RPS9	0.456548	0.441489	0.667	0.5	1
EEF2	0.456548	0.343869	0.667	0.5	1
ZRSR2	0.457639	0.429321	0.333	0.111	1
PLP2	0.457639	0.420216	0.333	0.111	1
TOP2B	0.457639	0.401701	0.333	0.111	1
SNAP23	0.457639	0.39689	0.333	0.111	1
SINHCAF	0.457639	0.393904	0.333	0.111	1
CMTM6	0.457639	0.388978	0.333	0.111	1
PDS5B	0.457639	0.385653	0.333	0.111	1
RPL15P3	0.457639	0.382873	0.333	0.111	1
TFRC	0.457639	0.382601	0.333	0.111	1
PSENEN	0.457639	0.380235	0.333	0.111	1
MYO9B	0.457639	0.379609	0.333	0.111	1
C11orf54	0.457639	0.379261	0.333	0.111	1
AP1AR	0.457639	0.374529	0.333	0.111	1
PYCR2	0.457639	0.367999	0.333	0.111	1
CCNG2	0.457639	0.362052	0.333	0.111	1
ZNF326	0.457639	0.361892	0.333	0.111	1
HMGCS1	0.457639	0.355791	0.333	0.111	1
JPT2	0.457639	0.352869	0.333	0.111	1
GRPEL1	0.457639	0.34339	0.333	0.111	1
PRMT2	0.457639	0.341067	0.333	0.111	1
TMED3	0.457639	0.34004	0.333	0.111	1
CASC4	0.457639	0.337846	0.333	0.111	1
CEP44	0.457639	0.334562	0.333	0.111	1
USP7	0.457639	0.334443	0.333	0.111	1
DCAF7	0.457639	0.333473	0.333	0.111	1
CPSF2	0.457639	0.329822	0.333	0.111	1
DUT	0.457639	0.327817	0.333	0.111	1
DDX21	0.457639	0.324153	0.333	0.111	1
CHD1	0.457639	0.323089	0.333	0.111	1
AGTRAP	0.457639	0.321735	0.333	0.111	1
HMGN5	0.457639	0.321104	0.333	0.111	1
ERF	0.457639	0.319702	0.333	0.111	1
DNAJB14	0.457639	0.299866	0.333	0.111	1
ABI1	0.457639	0.262096	0.333	0.111	1
SNX8	0.457639	0.253845	0.333	0.111	1
PNRC1	0.469351	-0.582649	0.667	0.611	1
MT-ND2	0.470677	0.264073	1	1	1
RPS12	0.476675	0.439613	0.667	0.722	1
HLA-A	0.480426	0.531208	0.667	0.444	1
OSBPL8	0.480426	0.40432	0.667	0.444	1
TRA2B	0.480426	0.385528	0.667	0.444	1
RPL29	0.480426	-0.543921	0.333	0.5	1
PRDX5	0.480426	-0.559187	0.333	0.5	1
TPI1	0.480426	-0.630054	0.333	0.5	1
MT-TV	0.480426	-0.896226	0.333	0.5	1
CCDC88A	0.480426	-0.966985	0.333	0.5	1
BTG1	0.496303	0.97226	0.667	0.556	1
NEAT1	0.496303	-0.800458	0.333	0.611	1
ATP5IF1	0.503968	0.343355	0.667	0.389	1
SBDS	0.503968	0.309755	0.667	0.389	1
RBM39	0.505739	0.737551	1	0.611	1
CRTAP	0.509117	-0.390879	0	0.167	1
PPFIA1	0.509117	-0.390879	0	0.167	1
PTPN2	0.509117	-0.405809	0	0.167	1
SLC9A3R1	0.509117	-0.407994	0	0.167	1
NDUFC2	0.509117	-0.407994	0	0.167	1
CNDP2	0.509117	-0.411033	0	0.167	1
SLC35F5	0.509117	-0.411033	0	0.167	1
CDC16	0.509117	-0.417926	0	0.167	1
HCLS1	0.509117	-0.417926	0	0.167	1
RAB1B	0.509117	-0.424495	0	0.167	1
RPL10AP6	0.509117	-0.424495	0	0.167	1
MAP2K2	0.509117	-0.425668	0	0.167	1
CHD2	0.509117	-0.425668	0	0.167	1
SETD3	0.509117	-0.431402	0	0.167	1
KDELR1	0.509117	-0.432462	0	0.167	1
CDK13	0.509117	-0.435427	0	0.167	1
KMT5B	0.509117	-0.44399	0	0.167	1
DCAF17	0.509117	-0.44399	0	0.167	1
SNRNP70	0.509117	-0.44962	0	0.167	1
HDGF	0.509117	-0.450661	0	0.167	1
ERO1B	0.509117	-0.450661	0	0.167	1
CSRNP2	0.509117	-0.450661	0	0.167	1
HSPA4	0.509117	-0.467697	0	0.167	1
FBXL5	0.509117	-0.483249	0	0.167	1
PICALM	0.509117	-0.494207	0	0.167	1
SNX1	0.509117	-0.494557	0	0.167	1
PDHB	0.509117	-0.495562	0	0.167	1
EIF1AX	0.509117	-0.496556	0	0.167	1
DNAJC7	0.509117	-0.49718	0	0.167	1
PCSK1N	0.509117	-0.49718	0	0.167	1
NANS	0.509117	-0.497345	0	0.167	1
SAFB	0.509117	-0.498298	0	0.167	1
SMU1	0.509117	-0.498347	0	0.167	1
PPP1CB	0.509117	-0.499338	0	0.167	1
HECTD1	0.509117	-0.502683	0	0.167	1
H1F0	0.509117	-0.504512	0	0.167	1
KDM5B	0.509117	-0.504512	0	0.167	1
PPP2R5C	0.509117	-0.506908	0	0.167	1
PLIN3	0.509117	-0.506908	0	0.167	1
ENPP6	0.509117	-0.507056	0	0.167	1
PDPK1	0.509117	-0.507465	0	0.167	1
MRPL35	0.509117	-0.508882	0	0.167	1
AHCYL1	0.509117	-0.509546	0	0.167	1
QKI	0.509117	-0.509546	0	0.167	1
BNC2	0.509117	-0.509546	0	0.167	1
ESF1	0.509117	-0.509655	0	0.167	1
HLA-DRB6	0.509117	-0.509655	0	0.167	1
FKBP1A	0.509117	-0.510615	0	0.167	1
NSMCE3	0.509117	-0.510615	0	0.167	1
GPI	0.509117	-0.510691	0	0.167	1
RPS7P1	0.509117	-0.510691	0	0.167	1
TRAPPC3	0.509117	-0.511515	0	0.167	1
CCDC191	0.509117	-0.511515	0	0.167	1
DOPEY1	0.509117	-0.5116	0	0.167	1
ATG16L2	0.509117	-0.512745	0	0.167	1
CLTC	0.509117	-0.513565	0	0.167	1
SMNDC1	0.509117	-0.513635	0	0.167	1
MTCH1	0.509117	-0.51766	0	0.167	1
HIST1H1E	0.509117	-0.51914	0	0.167	1
ARL5A	0.509117	-0.52036	0	0.167	1
CD59	0.509117	-0.520573	0	0.167	1
KDM5A	0.509117	-0.520725	0	0.167	1
TRMT6	0.509117	-0.520725	0	0.167	1
CUBN	0.509117	-0.521091	0	0.167	1
DNAJC2	0.509117	-0.522625	0	0.167	1
GOLGA1	0.509117	-0.523076	0	0.167	1
FAM96A	0.509117	-0.52476	0	0.167	1
ZNF655	0.509117	-0.52579	0	0.167	1
GTF2H5	0.509117	-0.526514	0	0.167	1
GALNT7	0.509117	-0.526754	0	0.167	1
FAM172A	0.509117	-0.526784	0	0.167	1
XIAP	0.509117	-0.529997	0	0.167	1
NFIB	0.509117	-0.530068	0	0.167	1
SAP18	0.509117	-0.530475	0	0.167	1
SELENOH	0.509117	-0.530475	0	0.167	1
ALG13	0.509117	-0.532884	0	0.167	1
FOSL2	0.509117	-0.534572	0	0.167	1
ITGAV	0.509117	-0.534653	0	0.167	1
CLEC7A	0.509117	-0.535609	0	0.167	1
TMEM69	0.509117	-0.53689	0	0.167	1
PAPSS2	0.509117	-0.53689	0	0.167	1
NUP58	0.509117	-0.538812	0	0.167	1
AKIRIN1	0.509117	-0.542022	0	0.167	1
SETDB2	0.509117	-0.543358	0	0.167	1
CSNK1A1	0.509117	-0.546256	0	0.167	1
ITGA4	0.509117	-0.549846	0	0.167	1
ATP6V0A2	0.509117	-0.556991	0	0.167	1
KIF5B	0.509117	-0.563008	0	0.167	1
DIAPH1	0.509117	-0.563637	0	0.167	1
RPS23P8	0.509117	-0.564464	0	0.167	1
MT-TW	0.509117	-0.56465	0	0.167	1
TGFBR2	0.509117	-0.565583	0	0.167	1
FAM91A1	0.509117	-0.567249	0	0.167	1
LRRK2	0.509117	-0.568337	0	0.167	1
CYB5R3	0.509117	-0.569024	0	0.167	1
KPNA2	0.509117	-0.570727	0	0.167	1
ZNF480	0.509117	-0.570764	0	0.167	1
PARL	0.509117	-0.571505	0	0.167	1
MTIF3	0.509117	-0.572043	0	0.167	1
TSPYL2	0.509117	-0.572228	0	0.167	1
[truncated: 1,601 more rows]
