# Supplementary material for: Single-Cell Profiling Reveals Transcriptional Signatures and Cell-Cell Crosstalk in Anti-PLA2R Positive Idiopathic Membranous Nephropathy Patients
Source: Front Immunol. 2021 May 31;12:683330. doi: 10.3389/fimmu.2021.683330 (PMC8202011; doi:10.3389/fimmu.2021.683330)
Supplement: Supplementary file 5 [file DataSheet_5.xlsx]

## Sheet: Glomerulus
Cells	Gene	Patient			Control			padj	avg_logFC
		avg.exp	avg.exp.scaled	pct.exp	avg.exp	avg.exp.scaled	pct.exp
MC	ATF3	14.3157	1.14842	76.3578	4.6662	-0.619965	43.3962	0.00116365	0.994363
MC	ATF4	1.24136	-0.419864	39.9361	0.92916	-1.11254	32.0755	1	0.723733
MC	ATP1A1	9.44086	1.96407	83.2268	3.96542	-0.322463	50.9434	0.00100831	0.743228
MC	ATP1B1	9.7943	1.53706	90.8946	5.11018	-0.655094	77.3585	0.00262095	0.569062
MC	BMP4	0.136444	-0.883579	7.1885	0.407581	0.656789	11.3208	1	-0.652172
MC	CAV1	1.14787	-0.617126	23.8019	1.70381	-0.313984	33.9623	1	-0.17633
MC	CCL2	9.25766	0.0507482	73.1629	6.46503	-0.378839	56.6038	1	0.317796
MC	CTGF	10.5426	0.392752	63.8978	22.1271	1.8267	64.1509	1	-0.694963
MC	CXCL2	4.02473	0.270025	50.1597	2.36194	-0.266156	24.5283	1	0.401852
MC	DDIT3	1.5934	0.606939	36.7412	1.71044	0.79376	28.3019	1	-0.832727
MC	DUSP1	9.27301	1.50107	79.393	6.10789	0.283894	64.1509	1	0.368314
MC	FOS	20.1288	0.75304	88.8179	10.9289	-0.467011	64.1509	0.269322	0.571671
MC	GADD45B	12.1748	0.518103	83.7061	6.6773	-0.565913	60.3774	0.163312	0.54004
MC	HLA-B	5.62619	-0.131688	79.0735	2.31331	-0.868259	58.4906	0.0431236	0.693083
MC	HLA-DRB5	0.629062	-0.372747	20.7668	0	-0.498482	0	1	0.488005
MC	HSP90AA1	38.6788	0.870901	98.722	18.2864	-0.601947	90.566	4.0921e-05	0.721415
MC	HSP90AB1	19.1299	0.519892	97.6038	15.5931	-0.0821928	94.3396	1	0.628463
MC	HSPA1A	10.2113	0.16082	80.0319	3.27006	-0.706531	39.6226	1.80591e-05	0.965297
MC	HSPA1B	4.12421	0.424315	63.4185	1.6433	-0.714238	30.1887	0.20442	0.661948
MC	ICAM1	1.65741	-0.123177	31.4696	0.653956	-0.632817	22.6415	1	0.474183
MC	IFI6	2.58139	0.275623	48.5623	0.24493	-1.42036	11.3208	0.00261961	1.05667
MC	IL6	0.0839807	-0.50723	3.19489	0.0438979	-0.545118	3.77358	1	0.534872
MC	IRF1	4.96407	0.771828	59.1054	1.16143	-0.811105	20.7547	0.00608175	1.01498
MC	ITM2C	9.99738	1.79071	81.3099	3.90418	-0.00153761	54.717	0.0173198	0.80757
MC	JUN	24.1507	0.738373	93.131	15.2684	-0.332203	77.3585	0.30156	0.435664
MC	JUNB	6.93933	0.27059	77.1565	3.29781	-0.76073	56.6038	0.904783	0.613723
MC	KLF4	0.596133	-0.381606	20.2875	0.161596	-0.621893	7.54717	1	0.317789
MC	MT-CO1	267.273	1.13561	100	210.496	0.00814509	100	1	0.848629
MC	NFKBIA	18.4513	1.32648	88.1789	13.2045	0.293555	62.2642	0.106781	0.31436
MC	TNFAIP3	0.35268	-0.0429429	12.1406	0.378558	0.0380694	5.66038	1	-0.989422
MC	UBB	17.718	0.19	97.4441	15.9069	-0.246578	94.3396	1	0.879262
MC	UBC	8.99722	1.1463	88.0192	5.06938	-0.510747	81.1321	1	0.49905
MC	UMOD	7.87442	0.328507	68.0511	3.77509	-0.754431	20.7547	0.000232398	0.619761
MC	ZFP36	6.67469	0.174642	72.3642	1.7621	-0.835208	28.3019	2.37376e-05	1.02194
EC	ATF3	13.909	1.07389	64.5249	3.07876	-0.910881	24.8062	4.09553e-42	1.29618
EC	ATF4	2.16375	1.62668	44.7059	1.14323	-0.637572	24.031	4.70365e-07	0.389443
EC	ATP1A1	4.32431	-0.172594	60.0905	4.53538	-0.0844505	54.0052	1	-0.891478
EC	ATP1B1	7.86497	0.634137	72.9412	4.87761	-0.763935	50.3876	6.97265e-09	0.410957
EC	BMP4	0.557738	1.50985	15.4751	0.194418	-0.554225	4.39276	0.000917938	0.265576
EC	CAV1	2.31589	0.0197655	33.1222	0.644861	-0.891402	13.1783	1.36339e-09	0.701069
EC	CCL2	18.3659	1.45187	61.9005	3.32216	-0.862304	26.3566	1.7704e-34	1.49976
EC	CTGF	2.15187	-0.645864	39.5475	0.399773	-0.862741	9.56072	1.13717e-22	0.811686
EC	CXCL2	8.84836	1.82545	49.8643	0.556717	-0.848268	8.52713	8.72339e-43	1.84473
EC	DDIT3	1.92522	1.13662	36.8326	0.417232	-1.27063	9.04393	1.16778e-19	0.724663
EC	DUSP1	6.42451	0.405651	66.4253	3.12707	-0.862418	41.3437	3.13747e-14	0.587219
EC	FOS	21.9899	0.999858	77.1946	7.47894	-0.924533	46.77	8.36977e-36	0.99747
EC	GADD45B	16.7926	1.42865	77.6471	4.47372	-1.00042	45.9948	5.50608e-43	1.17883
EC	HLA-B	13.1459	1.5402	92.1267	10.2396	0.894047	82.1705	1	0.763619
EC	HLA-DRB5	12.6256	2.02507	75.6561	0.0758794	-0.483315	2.32558	1.26449e-111	2.53881
EC	HSP90AA1	46.5779	1.44142	97.8281	17.1515	-0.683921	87.3385	4.93402e-53	0.963617
EC	HSP90AB1	25.4706	1.59932	96.1991	11.6762	-0.748987	85.0129	5.4166e-41	0.736306
EC	HSPA1A	22.7416	1.72655	78.0995	2.85659	-0.758196	30.2326	2.6334e-70	1.81745
EC	HSPA1B	6.1654	1.36107	58.552	1.12203	-0.953462	20.9302	1.1587e-37	1.21689
EC	ICAM1	5.673	1.91628	50.8597	2.21634	0.160694	29.199	9.81586e-12	0.729825
EC	IFI6	4.35269	1.56138	62.9864	1.65351	-0.397903	29.4574	2.65859e-23	0.701716
EC	IL6	2.74428	2.00742	25.7014	0.379498	-0.227891	4.90956	2.79852e-14	0.998509
EC	IRF1	6.94756	1.5975	57.1946	1.54155	-0.652873	28.4238	4.11751e-25	1.14009
EC	ITM2C	1.02684	-0.847872	20.362	0.4626	-1.01384	8.52713	0.0102861	0.326263
EC	JUN	29.2563	1.35374	87.4208	12.0338	-0.722058	67.9587	5.6028e-34	0.842159
EC	JUNB	11.7438	1.63127	76.2896	3.97528	-0.568862	44.9612	2.22627e-36	0.940562
EC	KLF4	4.87062	1.98207	53.7557	1.36637	0.0443147	21.7054	8.84566e-25	0.908603
EC	MT-CO1	162.872	-0.93756	100	151.309	-1.16719	100	1	0.947236
EC	NFKBIA	16.2341	0.889981	88.0543	8.29109	-0.673718	74.677	1.01053e-16	0.617832
EC	TNFAIP3	0.969783	1.88894	19.5475	0.149287	-0.679678	3.87597	5.9965e-09	0.538781
EC	UBB	24.3044	1.77777	97.6471	14.9694	-0.472583	91.4729	1.79607e-22	0.460304
EC	UBC	9.01586	1.15416	83.3484	3.96671	-0.975933	58.9147	1.31985e-32	0.701412
EC	UMOD	11.6296	1.32053	63.2579	3.71159	-0.771205	19.1214	2.43424e-38	0.986019
EC	ZFP36	14.2925	1.74058	66.6968	2.46769	-0.690163	31.0078	1.24507e-41	1.48387
Per	ATF3	10.1626	0.387321	64	2.16251	-1.07879	26.0274	0.00041807	1.26121
Per	ATF4	1.75098	0.710849	41.3333	1.35508	-0.167551	23.2877	1	0.138474
Per	ATP1A1	3.4311	-0.545595	60.8889	2.72858	-0.838965	46.5753	1	0.485937
Per	ATP1B1	7.17103	0.309377	73.3333	4.2417	-1.06154	50.6849	1	0.44395
Per	BMP4	0.107443	-1.04834	3.11111	0.348212	0.319505	5.47945	1	-0.735427
Per	CAV1	5.81221	1.92622	70.6667	2.05319	-0.123477	32.8767	0.000775722	0.802531
Per	CCL2	14.5268	0.861292	55.5556	1.62898	-1.12276	16.4384	0.000112748	1.77597
Per	CTGF	6.25693	-0.137733	52.4444	2.73956	-0.573119	28.7671	1	0.662989
Per	CXCL2	2.91275	-0.0885433	37.7778	0.419515	-0.89251	8.21918	0.0738785	1.01392
Per	DDIT3	1.05618	-0.250648	27.1111	0.57671	-1.01605	13.6986	1	0.297365
Per	DUSP1	5.36353	-0.00235889	59.5556	1.922	-1.32584	30.137	0.231129	0.778317
Per	FOS	21.1657	0.890552	87.5556	5.01036	-1.25191	43.8356	7.51727e-09	1.30506
Per	GADD45B	12.6668	0.615106	82.2222	4.49854	-0.995526	42.4658	3.79523e-05	0.910484
Per	HLA-B	3.53113	-0.597494	59.5556	2.45477	-0.836807	35.6164	1	0.271216
Per	HLA-DRB5	1.63322	-0.172041	28.4444	0	-0.498482	0	0.00936968	0.968206
Per	HSP90AA1	28.3094	0.121969	96	10.7202	-1.14842	73.9726	3.42348e-05	0.916595
Per	HSP90AB1	15.9487	-0.0216565	95.5556	8.63702	-1.26637	84.9315	0.00145511	0.564579
Per	HSPA1A	12.3879	0.432801	80	2.07832	-0.855446	27.3973	1.18095e-10	1.46997
Per	HSPA1B	4.98427	0.81902	60.8889	1.15854	-0.936707	20.5479	0.00028055	1.0197
Per	ICAM1	0.763779	-0.57704	16	0.435163	-0.743939	10.9589	1	0.440233
Per	IFI6	2.73133	0.384466	46.6667	1.64621	-0.403202	24.6575	1	0.343638
Per	IL6	0.471872	-0.140574	6.22222	0	-0.586613	0	1	-0.786213
Per	IRF1	3.03928	-0.0294078	41.7778	1.00568	-0.875942	12.3288	0.565376	0.700084
Per	ITM2C	4.5369	0.18457	64	3.52853	-0.112029	50.6849	1	0.789324
Per	JUN	20.7882	0.333097	87.1111	6.65007	-1.37095	56.1644	3.90796e-06	1.04666
Per	JUNB	7.70825	0.488357	75.5556	2.2389	-1.06063	30.137	1.09641e-06	0.989038
Per	KLF4	0.512189	-0.428025	14.2222	0.210483	-0.59486	4.10959	1	0.120833
Per	MT-CO1	270.019	1.19015	100	198.546	-0.229157	100	0.00458744	0.306145
Per	NFKBIA	8.74298	-0.584756	74.2222	5.35595	-1.25155	56.1644	1	0.427155
Per	TNFAIP3	0.285007	-0.254799	8.44444	0.0630692	-0.94959	1.36986	1	0.478239
Per	UBB	16.8629	-0.0161177	95.1111	11.8171	-1.23249	89.0411	1	0.331946
Per	UBC	6.82361	0.229311	82.2222	3.80753	-1.04309	53.4247	1	0.486962
Per	UMOD	10.1606	0.932467	65.7778	2.63402	-1.05587	10.9589	1.72062e-08	1.12205
Per	ZFP36	7.73417	0.392432	69.3333	2.01955	-0.782286	34.2466	0.000869579	1.06214

## Sheet: Tubule cells
Cells	Gene	Patient			Control			padj	avg_logFC
		avg.exp	avg.exp.scaled	pct.exp	avg.exp	avg.exp.scaled	pct.exp
PT	ATP5MC2	2.92437	-1.04163	67.1182	2.99858	-0.906668	53.4726	2.13285e-53	-0.28076
PT	BIRC3	1.71236	1.99714	36.175	1.09807	0.72728	18.1375	8.043e-93	0.256803
PT	CADM1	0.453941	-0.577136	20.3181	0.309609	-0.799939	9.38207	1	0.343973
PT	CAT	1.96752	0.863722	55.4617	1.4692	0.0786758	32.463	1	0.132429
PT	CCL2	3.75762	1.98293	41.7671	1.86552	0.37813	19.9826	2.96006e-135	0.506998
PT	CLCNKB	0.160338	-1.11594	4.93352	0.0501702	-1.19167	1.37511	1	0.892146
PT	COX5B	5.23765	-0.891253	82.6022	5.80504	-0.738361	73.2463	1	-0.73921
PT	CXCL2	3.93623	0.440419	48.9872	1.15199	-0.531826	12.7589	0	0.830209
PT	CXCL3	2.73459	0.88017	37.952	0.723578	-0.872986	8.47694	0	0.773235
PT	CYFIP2	0.761832	-0.46187	26.3452	0.38029	-1.1025	10.705	1	0.132189
PT	EEF2	2.87831	1.92395	67.9756	2.23744	0.956882	45.5875	1	0.717313
PT	FGF9	0.0374188	-0.961108	1.64036	0.0128288	-1.02433	0.435161	1	0.421848
PT	FOS	10.3645	0.189195	75.5685	6.16887	-0.395505	43.1506	1.66143e-265	0.460745
PT	GPC3	0.0935113	-0.48353	4.39915	0.175032	-0.267343	4.92602	1	-0.347573
PT	HLA-B	3.89838	0.657393	67.0436	1.73488	-0.760052	38.1375	6.09637e-267	0.582817
PT	HLA-C	2.99301	0.181077	64.9807	1.57719	-1.13962	36.6057	3.20314e-211	0.437845
PT	HSP90AA1	47.8025	1.97124	98.7076	21.0168	-0.0837512	89.4865	0	0.795977
PT	HSPA1A	7.49657	0.775847	72.6855	2.51927	-0.375549	33.577	0	0.881409
PT	HSPA1B	2.83924	0.706237	57.6985	1.27699	-0.267024	25.3786	4.94455e-269	0.52242
PT	HSPA5	5.23876	1.40288	73.2447	2.61438	-0.773474	44.1079	3.53803e-235	0.545861
PT	IFI6	0.831609	0.468688	25.8854	0.182826	-1.02557	5.16971	2.96272e-210	0.437288
PT	IRF1	3.72845	0.970802	51.1495	0.916936	-0.511032	17.6501	0	0.90287
PT	JUN	14.257	0.832518	78.9362	6.66162	-0.391561	49.3821	0	0.688815
PT	KCNJ1	0.215158	-1.21295	7.13309	0.0674029	-1.29257	1.86249	1	0.0927148
PT	KNG1	0.893728	-0.63433	18.4789	0.164898	-0.733468	4.0557	1.06067e-133	0.485914
PT	MT-ATP6	195.187	-1.07657	99.9876	207.412	-0.908521	99.9826	2.00105e-213	-0.405137
PT	MT-CO3	239.25	-1.16375	100	223.356	-1.33606	100	1	0.428746
PT	MT-CYB	145.683	-1.11631	99.9876	127.902	-1.35957	100	1	0.324613
PT	MT-ND3	70.0259	-1.13356	99.7515	66.1802	-1.30452	99.4952	1	0.469187
PT	MYC	0.525839	2.5	20.9395	0.179856	0.45008	5.69191	9.72755e-128	0.257152
PT	NFKBIA	14.3429	2.14266	75.1957	5.5114	-0.15152	50.0783	0	0.857101
PT	PLAU	0.231707	-0.157818	10.4138	0.0402502	-0.520157	1.28808	1	0.0619387
PT	POU3F3	0.993369	-0.77758	33.6399	0.335725	-1.38496	9.08616	1.42087e-222	0.400352
PT	RPS3	7.33881	0.321186	86.4049	5.71095	-0.621153	72.2889	1.72634e-79	0.254146
PT	SCNN1G	0.0199534	-0.667595	0.807754	0.00252839	-0.699315	0.0870322	1	0.0521469
PT	SLC4A1	0.0417569	-0.444391	1.35454	0.0228401	-0.452791	0.522193	6.62893e-150	0.277483
PT	SOCS3	0.616684	-0.100167	22.8781	0.318512	-0.426368	10.0087	1	0.214464
PT	TMSB4X	10.5394	-0.32442	73.4311	3.79228	-0.949337	42.5762	0	0.878762
PT	TNFAIP3	0.499575	2.5	20.9022	0.145411	0.0177129	4.43864	1.43217e-155	0.269418
PT	UBB	16.9249	0.798975	96.7938	15.2644	0.220761	91.7668	1.04629e-209	0.392087
PT	UBC	7.28365	1.07764	82.801	4.94965	0.0859222	66.3708	6.88254e-136	0.330951
PT	UQCRQ	6.9506	-0.432289	87.8837	6.32041	-0.70435	74.7955	1	0.781625
PT	ZFP36L1	4.93236	0.730855	75.407	4.676	0.587432	54.604	1.82164e-239	0.55413
LOH	ATP5MC2	3.78344	0.520659	71.0793	3.67174	0.317519	67.8479	3.34262e-27	-0.36066
LOH	BIRC3	0.450268	-0.611843	11.5514	0.405233	-0.70494	8.72947	1	0.812905
LOH	CADM1	1.63642	1.24822	43.9713	0.943964	0.179301	30.4235	1.15893e-15	0.304691
LOH	CAT	1.48087	0.0970596	43.7395	0.750906	-1.0529	25.497	3.19818e-27	0.348475
LOH	CCL2	1.05044	-0.313188	19.6669	0.586197	-0.706936	9.42092	4.7609e-11	0.256713
LOH	CLCNKB	3.17161	0.953975	61.6568	1.78297	-0.000560964	43.8202	1.39655e-30	0.404782
LOH	COX5B	9.25979	0.19256	89.9874	10.2319	0.454508	87.8133	1	-0.873419
LOH	CXCL2	1.05025	-0.567352	20.1728	1.71415	-0.335519	15.6439	1	-0.280518
LOH	CXCL3	1.16376	-0.489249	18.4233	1.41773	-0.267838	14.1746	3.40855e-11	0.286631
LOH	CYFIP2	2.26514	2.06226	51.4755	1.5113	0.796524	35.35	3.95708e-18	0.262503
LOH	EEF2	2.02001	0.628784	53.0565	1.0543	-0.828456	34.3993	3.91389e-30	0.385325
LOH	FGF9	0.812627	1.03207	27.7403	0.299411	-0.287485	12.446	3.96548e-24	0.332866
LOH	FOS	5.88877	-0.43454	53.0143	6.21623	-0.388906	53.3276	1	-0.876872
LOH	GPC3	1.2153	2.49138	35.0759	0.647065	0.984462	19.879	2.76901e-19	0.296392
LOH	HLA-B	3.10635	0.138484	53.6889	1.30428	-1.04217	33.4486	7.87483e-42	0.577768
LOH	HLA-C	2.95072	0.141623	57.188	1.66948	-1.05353	42.6102	2.91357e-25	0.392013
LOH	HSP90AA1	19.2562	-0.218823	96.1003	12.4822	-0.738519	91.357	1.26685e-54	0.407086
LOH	HSPA1A	3.09461	-0.242457	48.5245	1.64099	-0.578722	29.5592	4.686e-27	0.438518
LOH	HSPA1B	1.21144	-0.30786	31.113	0.803556	-0.561967	22.5583	1	0.482439
LOH	HSPA5	3.98239	0.360992	68.4865	4.19679	0.538791	64.65	1	-0.339176
LOH	IFI6	1.30933	1.56896	32.1459	0.494497	-0.307738	15.9032	3.34577e-25	0.435167
LOH	IRF1	1.27348	-0.323111	22.3651	0.809085	-0.567875	18.4097	1	0.238233
LOH	JUN	6.77824	-0.372767	58.2841	5.92792	-0.509805	58.0812	1	0.109175
LOH	KCNJ1	5.31903	1.53755	80.0169	3.62649	0.625436	67.1564	3.34024e-29	0.311767
LOH	KNG1	18.4694	1.75636	87.6476	9.01844	0.470814	75.7131	2.67732e-97	0.664416
LOH	MT-ATP6	333.624	0.826459	100	309.468	0.494399	100	3.59422e-109	-0.472872
LOH	MT-CO3	425.109	0.851057	100	353.472	0.0744708	100	1	0.713247
LOH	MT-CYB	314.412	1.19201	100	236.779	0.129933	100	1.94541e-89	0.28254
LOH	MT-ND3	120.412	1.10631	100	108.776	0.589043	99.9136	7.98684e-45	0.255595
LOH	MYC	0.0719459	-0.246727	3.54132	0.040277	-0.451222	1.38289	1	0.874591
LOH	NFKBIA	3.58939	-0.650801	50.3162	4.69039	-0.364795	54.3647	1	-0.342765
LOH	PLAU	1.75205	2.5	38.6594	0.522244	0.392031	16.5082	3.41695e-45	0.592161
LOH	POU3F3	3.61829	1.64671	70.5734	2.58768	0.694875	56.4391	4.28746e-18	0.252518
LOH	RPS3	6.70427	-0.0461381	85.0337	5.32838	-0.842613	77.0959	1	0.121928
LOH	SCNN1G	0.020097	-0.667334	0.84317	0.00940995	-0.686788	0.0864304	1	0.782644
LOH	SLC4A1	0.0562335	-0.437962	1.79174	0.0077806	-0.459478	0.432152	1	0.0722198
LOH	SOCS3	0.644475	-0.0697642	18.1914	0.259364	-0.491076	9.16162	1.21005e-09	0.266814
LOH	TMSB4X	3.07445	-1.01582	48.3137	3.42365	-0.983479	41.3137	1	-0.723488
LOH	TNFAIP3	0.101455	-0.312127	4.04722	0.103473	-0.296986	2.59291	1	-0.989897
LOH	UBB	12.1134	-0.876516	93.6762	12.2424	-0.831604	91.962	1	-0.96242
LOH	UBC	4.32839	-0.178052	69.9831	2.79818	-0.82824	55.7476	5.21132e-22	0.338527
LOH	UQCRQ	6.34866	-0.692154	83.7901	6.73261	-0.526397	80.6396	1	-0.893827
LOH	ZFP36L1	2.24098	-0.774838	48.7985	2.94882	-0.378837	49.6111	1	-0.789721
IC	ATP5MC2	3.95533	0.833252	76.1034	3.53751	0.0734217	66.4474	1	0.882934
IC	BIRC3	0.419265	-0.675932	13.0517	0.50339	-0.50203	14.9671	1	-0.724762
IC	CADM1	0.296996	-0.819409	15.1955	0.195698	-0.975782	7.07237	1	0.119248
IC	CAT	2.72307	2.05399	67.2131	1.75917	0.535485	43.75	1.14861e-15	0.29962
IC	CCL2	0.597727	-0.697156	13.1778	0.610293	-0.686498	10.3618	1	0.823847
IC	CLCNKB	3.81596	1.3969	73.4552	2.42435	0.44032	53.9474	1.28425e-14	0.341024
IC	COX5B	8.39223	-0.0412139	91.3619	6.61264	-0.520746	80.0987	1	0.534716
IC	CXCL2	2.51679	-0.0552438	28.1211	0.774153	-0.663764	14.4737	6.19948e-08	0.684224
IC	CXCL3	1.49506	-0.200422	20.9962	0.566194	-1.01019	10.3618	0.000131378	0.465665
IC	CYFIP2	0.895281	-0.237801	32.2825	0.374605	-1.11204	13.9803	5.01542e-13	0.321201
IC	EEF2	1.96016	0.538482	53.4048	1.6308	0.0414751	44.0789	1	0.398733
IC	FGF9	1.04882	1.63935	35.372	0.965366	1.42479	29.2763	1	0.621984
IC	FOS	7.86546	-0.159069	59.8361	5.98664	-0.420901	64.1447	1	0.0928375
IC	GPC3	0.268174	-0.0203338	10.4035	0.08497	-0.506181	4.11184	1	0.196843
IC	HLA-B	5.58855	1.76473	80.5801	4.74412	1.21149	73.0263	1	0.872135
IC	HLA-C	4.62054	1.69925	77.9319	4.44902	1.53926	71.2171	1	0.891644
IC	HSP90AA1	22.2383	0.0099632	96.9735	12.8136	-0.713099	86.5132	1.26464e-49	0.520149
IC	HSPA1A	4.40016	0.0595547	57.5662	2.10435	-0.471533	38.4868	5.3814e-14	0.553624
IC	HSPA1B	1.55871	-0.0915147	36.3808	0.649086	-0.6582	20.5592	6.29962e-10	0.439283
IC	HSPA5	2.56508	-0.81436	59.0164	3.0842	-0.383862	56.25	1	0.491725
IC	IFI6	1.03433	0.935592	28.8146	0.322085	-0.704832	11.0197	2.29301e-14	0.430957
IC	IRF1	2.06498	0.0940551	30.517	0.645217	-0.654244	14.9671	8.37539e-11	0.62217
IC	JUN	7.41709	-0.269809	59.71	5.69538	-0.547282	59.7039	0.0407278	0.411948
IC	KCNJ1	1.42957	-0.558496	40.0378	0.542254	-1.03668	16.9408	6.35895e-20	0.45447
IC	KNG1	2.07577	-0.473545	35.6873	0.556814	-0.680158	12.1711	3.49526e-23	0.680915
IC	MT-ATP6	293.527	0.275255	100	242.316	-0.428712	100	2.90655e-22	-0.254075
IC	MT-CO3	422.524	0.823034	100	369.081	0.24368	100	1	0.23329
IC	MT-CYB	280.111	0.722756	100	196.144	-0.425969	100	1.80251e-81	0.354814
IC	MT-ND3	114.834	0.858345	100	83.812	-0.520722	99.8355	4.11986e-47	0.311726
IC	MYC	0.0414562	-0.443607	2.33291	0.0393295	-0.45734	1.31579	1	0.872817
IC	NFKBIA	5.19755	-0.23305	54.7919	3.72557	-0.615426	44.7368	0.251681	0.271165
IC	PLAU	0.0411381	-0.518476	2.01765	0.024652	-0.549677	1.15132	1	0.12763
IC	POU3F3	1.20261	-0.584334	41.5511	0.53412	-1.20173	18.9145	7.78617e-18	0.361684
IC	RPS3	11.0028	2.44219	95.082	7.77439	0.573335	87.6645	9.63767e-24	0.313301
IC	SCNN1G	0.415162	0.0518262	19.0416	0.0687195	-0.578823	3.78289	3.66883e-15	0.280783
IC	SLC4A1	6.79743	2.5	75.9773	3.20461	0.96012	50.9868	1.0825e-30	0.617612
IC	SOCS3	0.717443	0.0100631	22.1942	0.20945	-0.545682	7.56579	2.57046e-11	0.350671
IC	TMSB4X	25.4506	1.05665	98.8651	18.5539	0.417881	95.7237	8.69632e-29	0.302102
IC	TNFAIP3	0.0791236	-0.479698	4.98108	0.11543	-0.207259	4.44079	1	-0.534873
IC	UBB	15.7768	0.399182	96.6583	12.4018	-0.776079	90.9539	1	0.721937
IC	UBC	4.37016	-0.160305	71.0593	3.13104	-0.686811	60.1974	0.000229697	0.26233
IC	UQCRQ	10.0239	0.894475	93.0013	8.4968	0.235221	86.8421	1	0.917235
IC	ZFP36L1	2.22067	-0.786203	47.7932	2.06846	-0.871353	43.2566	3.92443e-07	0.589293
PC	ATP5MC2	3.04927	-0.814488	66.8979	3.1405	-0.648576	61.9718	0.00926727	-0.482399
PC	BIRC3	1.3134	1.1724	23.2408	0.753134	0.0142355	16.1972	1	0.277312
PC	CADM1	0.478228	-0.539645	18.8801	0.785086	-0.0659544	21.831	1	-0.199124
PC	CAT	1.32328	-0.151204	43.6075	0.613411	-1.2695	23.9437	0.0381644	0.364628
PC	CCL2	3.16011	1.47615	37.7602	1.34766	-0.0610978	15.493	0.0050386	0.572123
PC	CLCNKB	0.489601	-0.889612	18.6323	0.517367	-0.870525	22.5352	1	-0.87303
PC	COX5B	5.8667	-0.721748	84.1923	5.82294	-0.733539	78.169	1	0.983253
PC	CXCL2	10.2393	2.5	69.1774	3.03137	0.124448	33.0986	1.09349e-12	1.02531
PC	CXCL3	4.03662	2.01525	39.1972	2.9072	1.03065	28.8732	1	0.253913
PC	CYFIP2	1.35887	0.540585	40.6838	1.23074	0.325446	33.8028	1	0.789632
PC	EEF2	1.39791	-0.309957	44.7968	0.934111	-1.00982	31.6901	1	0.332433
PC	FGF9	0.153341	-0.663054	7.03667	0.139077	-0.699728	4.22535	1	0.837253
PC	FOS	28.4755	2.5	94.5986	9.83666	0.115636	69.7183	9.2646e-29	1.00063
PC	GPC3	0.117276	-0.420508	4.75719	0	-0.731517	0	1	0.382035
PC	HLA-B	3.64703	0.492717	70.4658	1.40857	-0.973836	42.2535	4.0634e-11	0.657194
PC	HLA-C	3.21867	0.39157	68.8305	2.36084	-0.408627	54.9296	1	0.452869
PC	HSP90AA1	43.2385	1.6211	98.8603	19.2458	-0.219622	92.9577	3.3706e-20	0.78165
PC	HSPA1A	15.2359	2.5	87.8097	2.4204	-0.398421	43.662	1.29711e-40	1.55747
PC	HSPA1B	5.89647	2.5	76.5114	1.21466	-0.305854	34.507	7.8297e-26	1.13591
PC	HSPA5	2.82332	-0.600203	61.6947	5.74247	1.8206	71.1268	0.102196	-0.567307
PC	IFI6	1.21542	1.35267	35.7284	0.244321	-0.883935	10.5634	1.57469e-05	0.576852
PC	IRF1	6.54494	2.45525	62.7849	1.57317	-0.165159	28.8732	7.50754e-13	1.07574
PC	JUN	24.4468	2.47472	94.4995	10.3324	0.20003	71.1268	8.86117e-23	0.808922
PC	KCNJ1	3.38783	0.496821	60.8028	2.50587	0.0215265	55.6338	1	0.234691
PC	KNG1	0.64878	-0.667649	19.0287	0.154877	-0.734831	5.6338	1	0.356042
PC	MT-ATP6	205.61	-0.933291	100	232.357	-0.565611	100	2.73859e-44	-0.762266
PC	MT-CO3	297.217	-0.535358	100	268.662	-0.844908	100	1	0.121782
PC	MT-CYB	208.644	-0.25497	100	193.59	-0.460915	100	1	0.672383
PC	MT-ND3	79.3943	-0.717103	99.9504	91.0525	-0.198852	100	1	-0.296835
PC	MYC	0.122712	0.0810805	5.00496	0	-0.711301	0	1	0.764318
PC	NFKBIA	11.4217	1.3838	79.4846	6.56043	0.120987	59.8592	0.00491615	0.496515
PC	PLAU	0.128609	-0.352935	5.15362	0.011462	-0.574639	0.704225	1	0.0823875
PC	POU3F3	2.99545	1.07148	68.781	2.03098	0.180723	52.1127	1	0.276271
PC	RPS3	6.68675	-0.0562799	87.3142	5.72424	-0.613459	78.8732	1	0.809287
PC	SCNN1G	1.46103	1.95569	42.7651	1.30115	1.66464	35.2113	1	0.921347
PC	SLC4A1	0.0903708	-0.422803	3.36967	0.0128298	-0.457236	0.704225	1	0.136746
PC	SOCS3	3.25128	2.5	56.0456	0.546633	-0.176803	16.9014	4.73699e-15	1.01114
PC	TMSB4X	32.4323	1.70329	99.1576	25.5327	1.06425	96.4789	1	0.876132
PC	TNFAIP3	0.196854	0.403736	7.73043	0.0862331	-0.426349	4.22535	1	0.327847
PC	UBB	21.192	2.28493	97.2745	14.8717	0.0840039	88.7324	0.00136771	0.335195
PC	UBC	10.1874	2.31146	87.9584	4.68574	-0.0262168	75.3521	6.35769e-13	0.67683
PC	UQCRQ	5.69292	-0.975245	84.0436	6.92867	-0.441757	88.0282	1	0.727468
PC	ZFP36L1	7.25475	2.03011	80.8226	4.73404	0.619904	63.3803	0.00142339	0.364368
DT	ATP5MC2	4.6878	2.1653	74.7486	3.22287	-0.49879	63.1746	0.00017117	0.29781
DT	BIRC3	0.15593	-1.2203	4.9162	0.651422	-0.19602	17.1429	1.58e-07	-0.356732
DT	CADM1	2.19602	2.11208	46.5922	0.982157	0.238259	27.3016	2.3158e-06	0.477722
DT	CAT	1.30738	-0.176243	38.6592	0.797759	-0.979085	26.6667	1	0.686325
DT	CCL2	0.19763	-1.0365	6.81564	1.02374	-0.335829	19.0476	2.80136e-06	-0.524604
DT	CLCNKB	3.69651	1.31479	66.9274	1.72899	-0.0376677	43.4921	9.19462e-16	0.542888
DT	COX5B	17.4158	2.39028	94.4134	10.8071	0.609509	88.5714	5.68991e-19	0.444504
DT	CXCL2	0.532262	-0.748231	11.5084	1.8034	-0.304357	24.7619	9.72941e-05	-0.604086
DT	CXCL3	0.603155	-0.977969	10.9497	1.60175	-0.107417	20.9524	0.126737	-0.48421
DT	CYFIP2	1.13866	0.170851	32.8492	0.452378	-0.981459	17.1429	0.000706954	0.386979
DT	EEF2	1.00495	-0.90292	31.7318	0.915152	-1.03843	31.4286	1	0.683275
DT	FGF9	0.41945	0.0211541	13.8547	0.223892	-0.481656	9.84127	1	0.312785
DT	FOS	2.6833	-0.881254	35.8659	6.58293	-0.337803	67.3016	4.22565e-23	-0.72209
DT	GPC3	0.0918494	-0.487937	2.7933	0.0652437	-0.558494	2.85714	1	0.787198
DT	HLA-B	1.69441	-0.786566	41.2291	1.8232	-0.702191	43.1746	7.13836e-06	-0.369672
DT	HLA-C	2.24222	-0.519272	51.8436	1.90725	-0.831733	48.8889	1	-0.527649
DT	HSP90AA1	10.9823	-0.853594	90.3911	12.0081	-0.774897	88.254	1	-0.628174
DT	HSPA1A	1.10536	-0.702627	28.2682	1.40952	-0.632267	33.3333	1	-0.329295
DT	HSPA1B	0.590001	-0.695009	18.1006	1.01593	-0.42966	29.5238	1	0.132735
DT	HSPA5	2.1261	-1.1784	49.6089	3.09734	-0.372961	56.1905	1	-0.270553
DT	IFI6	0.4619	-0.382815	14.5251	0.184802	-1.02102	7.30159	1	0.121994
DT	IRF1	0.407896	-0.779325	9.72067	0.901128	-0.519363	23.1746	4.05864e-05	-0.300351
DT	JUN	2.66078	-1.03634	35.6425	6.73522	-0.3797	64.4444	9.67879e-20	-0.748108
DT	KCNJ1	4.67425	1.19008	76.3128	2.89138	0.229281	58.0952	1.2811e-09	0.377174
DT	KNG1	18.4537	1.75423	86.7039	5.13505	-0.0574154	56.5079	7.91177e-51	1.15402
DT	MT-ATP6	429.674	2.14681	100	285.854	0.169781	100	3.95621e-49	0.40638
DT	MT-CO3	516.481	1.84158	100	350.868	0.0462491	100	9.08749e-57	0.385716
DT	MT-CYB	362.287	1.84698	100	207.257	-0.273946	100	3.60747e-85	0.556422
DT	MT-ND3	132.925	1.66255	100	87.8439	-0.341486	100	8.30295e-41	0.410401
DT	MYC	0.0404742	-0.449948	1.67598	0.0396616	-0.455195	1.5873	1	0.835625
DT	NFKBIA	1.95211	-1.07612	36.648	3.95539	-0.555726	51.1111	0.000196023	-0.517957
DT	PLAU	0.268025	-0.0890858	9.38547	0.130835	-0.348722	6.03175	1	0.456288
DT	POU3F3	2.41285	0.533407	54.7486	1.64192	-0.178593	46.0317	1	0.256039
DT	RPS3	6.61032	-0.100522	82.3464	4.95883	-1.05654	75.5556	1.97147e-06	0.291096
DT	SCNN1G	0.432609	0.0835865	10.3911	0.136258	-0.45588	5.07937	1	0.284533
DT	SLC4A1	0.12591	-0.407021	4.02235	0.0651584	-0.433999	2.53968	1	0.41328
DT	SOCS3	0.192822	-0.563873	6.36872	0.32578	-0.418416	12.6984	1	0.521735
DT	TMSB4X	5.3972	-0.80069	51.6201	12.2248	-0.168318	76.1905	7.39799e-15	-0.726236
DT	TNFAIP3	0.0225013	-0.904584	1.22905	0.0804486	-0.469755	3.80952	1	-0.218397
DT	UBB	12.521	-0.734563	94.3017	12.9962	-0.569089	95.873	1	-0.846387
DT	UBC	2.88081	-0.793132	57.8771	2.85932	-0.802265	56.5079	1	-0.935483
DT	UQCRQ	13.3677	2.33805	92.067	8.65714	0.304439	85.7143	3.7364e-12	0.397288
DT	ZFP36L1	1.44421	-1.22059	37.4302	3.73952	0.0635176	57.7778	1.03602e-12	-0.662212

## Sheet: Immune cells
Cells	Gene	Patient			Control			padj	avg_logFC
		avg.exp	avg.exp.scaled	pct.exp	avg.exp	avg.exp.scaled	pct.exp
Mac	A2M	8.46075	1.4485	73.4043	3.10962	-0.143818	39.8329	1.41419e-17	0.833822
Mac	AXL	0.489521	1.2371	13.8298	0.133012	-0.642508	3.06407	0.0143619	0.273574
Mac	CTSD	9.57392	1.37555	66.6667	4.44032	0.102806	49.8607	0.0177605	0.664554
Mac	CXCR4	4.87412	-0.346277	55.3191	1.75142	-1.04135	23.1198	3.63619e-12	0.758441
Mac	ELF3	0.593625	1.35512	14.8936	0.122758	-0.677229	2.50696	0.000348319	0.350223
Mac	HLA-DPA1	28.325	-0.0278565	97.8723	18.1814	-1.25792	86.9081	9.68419e-12	0.4245
Mac	HLA-DPB1	30.6894	-0.405303	95.7447	18.2359	-1.11372	81.337	5.10611e-14	0.499206
Mac	HLA-DRB1	55.3095	0.100899	99.6454	35.6451	-1.40911	92.2006	2.08953e-13	0.429583
Mac	HLA-DRB5	16.4578	1.03795	80.8511	0.30463	-0.876541	6.96379	9.18244e-80	2.59387
Mac	HSPA1B	6.54565	-0.299839	67.0213	4.4168	-1.11976	46.2396	0.00643719	0.331465
Mac	KNG1	0.860193	1.30533	18.0851	0.171023	-0.598119	3.34262	2.13428e-05	0.462802
Mac	LY86	2.09738	1.36492	46.4539	1.3433	-0.317881	25.9053	0.0362008	0.278995
Mac	MT-RNR1	182.966	0.0976818	100	119.033	-1.00376	100	1.931e-13	0.426983
Mac	NR4A3	1.28472	-0.643842	23.0496	0.549521	-1.04919	7.24234	0.000502988	0.388296
Mac	PABPC1	33.8538	0.0981781	98.9362	22.1117	-1.11369	96.6574	9.04394e-16	0.410826
Mac	PLIN2	8.88204	0.139708	56.383	8.31745	0.0200516	50.6964	1	0.872348
Mac	RPS3	11.2369	0.149639	87.9433	7.92158	-1.22114	77.4373	0.0272269	0.315981
Mac	STMN1	2.53117	1.46049	37.9433	1.0247	-0.251895	13.9276	4.6461e-07	0.556208
Mac	ZFP36L2	4.58163	0.596066	64.8936	2.78216	-0.982639	39.5543	0.00205058	0.389187
DC	A2M	1.81278	-0.529712	26.7544	0.988573	-0.774969	11.2676	1	0.346757
DC	AXL	0.324304	0.36603	8.33333	0.0726755	-0.960621	1.40845	1	0.134299
DC	CTSD	1.23622	-0.691566	22.3684	0.852138	-0.786788	15.493	1	0.42313
DC	CXCR4	12.4461	1.33915	75.8772	6.64761	0.048478	59.1549	1	0.564297
DC	ELF3	0.314074	0.148525	7.89474	0.0881935	-0.826413	1.40845	1	0.183473
DC	HLA-DPA1	29.3765	0.0996443	96.0526	38.3361	1.18614	98.5915	1	-0.258475
DC	HLA-DPB1	42.9053	0.289592	98.2456	59.4271	1.22943	100	0.933259	-0.319403
DC	HLA-DRB1	66.0626	0.926617	98.2456	58.9649	0.381593	98.5915	1	0.721835
DC	HLA-DRB5	13.3931	0.674714	72.3684	0.645656	-0.836122	12.6761	1.3e-14	2.16861
DC	HSPA1B	7.68847	0.140315	57.8947	10.6457	1.27928	76.0563	1	-0.29294
DC	KNG1	0.47195	0.233026	11.8421	0.0471527	-0.940242	1.40845	1	0.340513
DC	LY86	1.47246	-0.0296532	26.3158	1.02985	-1.01738	22.5352	1	0.62852
DC	MT-RNR1	255.061	1.33973	100	152.125	-0.433655	100	5.02e-08	0.514161
DC	NR4A3	4.27881	1.00696	53.0702	3.69683	0.686079	47.8873	1	0.612935
DC	PABPC1	45.4345	1.29338	98.2456	30.2102	-0.27787	95.7746	1	0.382738
DC	PLIN2	13.5932	1.13818	61.8421	2.09869	-1.29794	29.5775	0.000435377	1.54958
DC	RPS3	13.8042	1.21117	92.1053	10.5372	-0.139668	84.507	1	0.319847
DC	STMN1	0.546388	-0.795586	11.4035	0.882963	-0.413006	9.85915	1	-0.491873
DC	ZFP36L2	5.14344	1.08894	57.0175	3.10162	-0.702372	39.4366	1	0.404003
