# Supplementary material for: Single-Cell Profiling Reveals Transcriptional Signatures and Cell-Cell Crosstalk in Anti-PLA2R Positive Idiopathic Membranous Nephropathy Patients
Source: Front Immunol. 2021 May 31;12:683330. doi: 10.3389/fimmu.2021.683330 (PMC8202011; doi:10.3389/fimmu.2021.683330)
Supplement: Supplementary file 6 [file DataSheet_6.xls]

## Sheet: EC
gene_id	p_val	avg_logFC	pct.1	pct.2	p_val_adj
MTATP6P1	1.26716e-60	-1.26311	0.755	0.954	3.19729e-56
FCN3	1.88175e-57	-1.99726	0.101	0.546	4.74804e-53
CCL2	4.65064e-54	2.22412	0.741	0.116	1.17345e-49
FOS	1.04498e-53	1.58375	0.871	0.366	2.6367e-49
JUN	1.11324e-52	1.29566	0.948	0.569	2.80893e-48
HSPA1A	3.66177e-51	1.69254	0.858	0.463	9.23938e-47
JUNB	1.4208e-50	1.3242	0.861	0.361	3.58496e-46
FKBP5	1.31813e-48	-1.23693	0.048	0.389	3.32591e-44
ZFP36	3.65349e-48	1.81491	0.768	0.25	9.2185e-44
ATF3	7.37807e-48	1.72015	0.754	0.199	1.86164e-43
MGP	1.48433e-46	-1.53829	0.348	0.773	3.74525e-42
HSPA1B	1.027e-43	1.50645	0.692	0.148	2.59132e-39
DNAJB1	1.05878e-42	1.37052	0.777	0.25	2.67152e-38
NFKBIZ	1.89408e-41	1.50821	0.682	0.13	4.77913e-37
CCNL1	4.98584e-41	1.30582	0.714	0.185	1.25803e-36
GADD45B	8.06714e-41	1.13618	0.863	0.421	2.0355e-36
HSP90AA1	5.76568e-40	0.941265	0.989	0.935	1.4548e-35
EPAS1	2.07641e-39	-1.02613	0.586	0.843	5.2392e-35
S100A4	4.39368e-39	1.35518	0.753	0.25	1.10861e-34
SOCS3	6.65481e-39	1.45377	0.613	0.093	1.67914e-34
MTRNR2L1	1.00695e-38	1.43441	0.526	0.014	2.54073e-34
MT-ATP8	1.49818e-38	-0.798085	0.964	0.991	3.78021e-34
CDKN1A	5.19349e-38	1.71947	0.594	0.088	1.31042e-33
FABP5	7.7571e-38	1.86762	0.578	0.079	1.95727e-33
EGR1	5.47447e-36	1.44774	0.668	0.171	1.38132e-31
SELE	5.85726e-36	2.11439	0.514	0.028	1.4779e-31
SOST	9.01998e-36	-0.903388	0.078	0.421	2.27592e-31
TIMP3	1.43026e-35	-1.24487	0.772	0.907	3.60883e-31
MT-ND4L	1.70275e-35	-0.807093	0.917	0.977	4.29638e-31
ICAM1	4.38537e-35	1.45464	0.605	0.111	1.10652e-30
MT-ATP6	8.27154e-35	-0.614567	1	1	2.08708e-30
CXCL2	1.06652e-34	1.71035	0.593	0.111	2.69104e-30
BTG1	1.62706e-34	0.94273	0.854	0.472	4.1054e-30
MARCKS	2.97128e-33	0.930777	0.69	0.181	7.49714e-29
IRF1	4.67632e-33	1.27138	0.663	0.199	1.17993e-28
VIM	7.75505e-33	0.79312	0.871	0.375	1.95675e-28
ADGRF5	1.2046e-32	-1.02789	0.674	0.852	3.03944e-28
DUSP1	2.04613e-32	0.962806	0.763	0.259	5.1628e-28
MT-ND1	1.42363e-31	-0.604497	0.996	1	3.5921e-27
HSPH1	1.46895e-31	1.28263	0.629	0.176	3.70644e-27
VCAM1	6.19413e-31	1.46141	0.502	0.051	1.5629e-26
IER2	7.00885e-31	0.845084	0.817	0.38	1.76847e-26
NFKBIA	3.6976e-30	0.888532	0.924	0.704	9.32979e-26
KLF4	1.77924e-29	1.14388	0.623	0.185	4.48939e-25
MYC	1.93465e-29	1.29446	0.459	0.032	4.88151e-25
SAT1	2.98387e-29	0.93252	0.789	0.398	7.52891e-25
CRHBP	4.064e-29	-1.30657	0.348	0.657	1.02543e-24
MTND3P19	4.10848e-29	-0.514539	0.001	0.144	1.03665e-24
UBC	1.34062e-28	0.708586	0.91	0.519	3.38266e-24
MT-CYB	1.39096e-28	-0.497235	1	1	3.50966e-24
XIST	1.86413e-28	-0.520029	0	0.134	4.70358e-24
TM4SF18	2.55832e-28	0.722493	0.827	0.426	6.45515e-24
MT-ND2	3.42215e-28	-0.544347	1	1	8.63477e-24
SLC2A3	1.35935e-27	1.03186	0.543	0.106	3.42991e-23
IGFBP5	1.89454e-27	-0.699885	0.578	0.861	4.78029e-23
MT-CO2	1.94117e-27	-0.586869	0.999	1	4.89796e-23
MT-ND5	3.99704e-27	-0.411888	1	1	1.00853e-22
PPP1R15A	1.06522e-26	0.921964	0.602	0.153	2.68776e-22
RGCC	1.97605e-26	0.856525	0.699	0.241	4.98597e-22
GSTA1	4.02291e-26	-0.939931	0.029	0.227	1.01506e-21
RGS16	9.60575e-26	1.34974	0.47	0.069	2.42372e-21
ANXA1	1.49807e-25	0.828328	0.713	0.259	3.77994e-21
PLVAP	2.18448e-25	0.797228	0.664	0.218	5.51188e-21
PLPP1	3.71331e-25	-0.839345	0.587	0.796	9.36943e-21
TM4SF1	5.09253e-25	0.67021	0.859	0.491	1.28495e-20
HES1	8.1355e-25	1.04735	0.931	0.792	2.05275e-20
SFPQ	1.01638e-24	0.756475	0.661	0.231	2.56452e-20
HLA-DRB5	1.11455e-24	0.856812	0.8	0.579	2.81223e-20
LRG1	2.82824e-24	1.42714	0.443	0.065	7.13623e-20
BHLHE40	4.26891e-24	0.913506	0.461	0.069	1.07713e-19
MTATP8P2	7.66852e-24	0.952947	0.359	0.005	1.93492e-19
IL1RL1	7.73987e-24	-1.26293	0.052	0.269	1.95292e-19
MT-ND3	9.33386e-24	-0.558535	0.998	1	2.35512e-19
TFPI2	1.08416e-23	1.2718	0.399	0.032	2.73555e-19
WSB1	2.35304e-23	0.79165	0.605	0.194	5.93719e-19
THBD	3.85139e-23	0.880169	0.586	0.171	9.71783e-19
IFI27	5.70432e-23	0.543085	0.971	0.875	1.43932e-18
DDX5	7.03196e-23	0.664046	0.839	0.528	1.7743e-18
MT1G	1.17821e-22	-1.56409	0.502	0.713	2.97286e-18
IER3	1.78818e-22	0.830406	0.603	0.185	4.51193e-18
CEBPD	2.58858e-22	0.939547	0.731	0.352	6.5315e-18
IFI16	2.88706e-22	0.670578	0.783	0.403	7.28464e-18
ASRGL1	3.25695e-22	0.847459	0.499	0.111	8.21795e-18
EHD3	8.05196e-22	-0.845249	0.084	0.329	2.03167e-17
DEFB1	8.72214e-22	-1.49703	0.373	0.616	2.20077e-17
MT-ND4	8.88804e-22	-0.397006	1	1	2.24263e-17
XAF1	9.69572e-22	0.766681	0.467	0.088	2.44642e-17
PMAIP1	1.61631e-21	0.86376	0.382	0.032	4.07827e-17
MT-CO3	1.92127e-21	-0.514164	1	1	4.84776e-17
ALDOB	2.015e-21	-1.64135	0.19	0.444	5.08424e-17
YBX3	3.26149e-21	0.71059	0.643	0.25	8.22938e-17
ADAMTS1	3.61948e-21	0.786616	0.53	0.144	9.13268e-17
SRSF7	8.79207e-21	0.761291	0.583	0.204	2.21841e-16
IFI6	1.41098e-20	0.76562	0.706	0.315	3.56018e-16
HSP90AB1	1.58568e-20	0.555675	0.975	0.907	4.00098e-16
LY6E	1.62617e-20	0.630374	0.658	0.25	4.10315e-16
FOSB	2.20724e-20	0.902472	0.496	0.125	5.5693e-16
DNAJA1	2.33872e-20	0.64351	0.865	0.579	5.90107e-16
FAM167B	4.64761e-20	0.809788	0.564	0.181	1.17268e-15
PLSCR1	5.1166e-20	0.62888	0.52	0.139	1.29102e-15
SERPINB1	6.50178e-20	0.928029	0.45	0.102	1.64053e-15
IL6	1.78775e-19	1.41211	0.316	0.014	4.51086e-15
SUCLG1	2.02183e-19	-0.824916	0.601	0.736	5.10148e-15
SLCO2A1	2.30062e-19	-0.921687	0.299	0.546	5.80492e-15
HIF1A	2.86689e-19	0.700839	0.44	0.097	7.23372e-15
MIOX	3.01252e-19	-1.13584	0.056	0.245	7.6012e-15
FOXC1	3.31948e-19	0.810109	0.48	0.134	8.37572e-15
TRA2B	3.57545e-19	0.695866	0.583	0.204	9.02158e-15
PRX	8.54024e-19	-0.536735	0.017	0.153	2.15487e-14
PNRC1	1.29352e-18	0.603239	0.789	0.421	3.26381e-14
TIPARP	1.96005e-18	0.83278	0.322	0.028	4.94559e-14
MT-RNR1	2.32874e-18	0.250986	1	1	5.87588e-14
MT1A	2.86784e-18	1.11613	0.371	0.06	7.23614e-14
CLU	3.71213e-18	0.343066	0.655	0.264	9.36645e-14
H3F3B	3.80583e-18	0.475505	0.98	0.87	9.60286e-14
ISG15	5.05681e-18	0.716207	0.52	0.162	1.27593e-13
HLA-DPB1	5.22611e-18	0.632073	0.737	0.375	1.31865e-13
DLC1	5.46623e-18	0.709835	0.503	0.153	1.37924e-13
SOX4	5.93483e-18	0.602679	0.696	0.315	1.49748e-13
MAFF	7.13917e-18	0.768687	0.299	0.014	1.80135e-13
TFPI	8.36545e-18	0.623994	0.579	0.208	2.11077e-13
APOLD1	1.65991e-17	1.05758	0.349	0.056	4.18829e-13
FN1	1.6648e-17	0.643072	0.483	0.13	4.20061e-13
GSTA2	2.33097e-17	-0.509343	0.004	0.102	5.88149e-13
TMEM70	2.34534e-17	0.838028	0.434	0.12	5.91777e-13
EIF3I	2.38467e-17	0.709939	0.56	0.227	6.01699e-13
HLA-DRA	2.50221e-17	0.492579	0.945	0.722	6.31356e-13
PLK2	3.30712e-17	0.566396	0.449	0.106	8.34453e-13
GDF3	4.11676e-17	0.747511	0.263	0	1.03874e-12
LAP3	4.78134e-17	0.542953	0.515	0.167	1.20643e-12
IGFBP7	5.31171e-17	0.387229	0.966	0.833	1.34025e-12
ELOC	5.72204e-17	0.841634	0.598	0.292	1.44379e-12
CYP26B1	6.76212e-17	-0.622977	0.043	0.204	1.70622e-12
SLC38A2	6.94686e-17	0.653657	0.433	0.106	1.75283e-12
HSPA8	1.2091e-16	0.616814	0.805	0.532	3.0508e-12
ZFP36L1	1.22196e-16	0.544548	0.807	0.472	3.08324e-12
MT1H	1.23481e-16	-1.37904	0.173	0.394	3.11568e-12
NAMPT	1.26516e-16	0.718492	0.387	0.083	3.19226e-12
GPM6A	1.91723e-16	0.688472	0.31	0.032	4.83756e-12
HSPB1	3.79427e-16	0.430127	0.942	0.755	9.5737e-12
C1orf21	4.64393e-16	0.590187	0.457	0.125	1.17176e-11
TACSTD2	8.75635e-16	0.765541	0.387	0.093	2.2094e-11
TXNIP	9.67938e-16	-0.535951	0.87	0.903	2.4423e-11
COL3A1	1.03584e-15	0.601005	0.33	0.046	2.61362e-11
EMCN	1.20261e-15	-0.672029	0.864	0.907	3.03443e-11
CTGF	1.63105e-15	0.676634	0.459	0.134	4.11545e-11
DDIT3	1.64788e-15	0.644891	0.429	0.12	4.15793e-11
AKR1B1	1.70596e-15	0.862057	0.43	0.13	4.30449e-11
ATF4	2.40329e-15	0.58005	0.511	0.185	6.06398e-11
SERTAD1	2.44045e-15	0.661669	0.363	0.074	6.15775e-11
S100A6	2.86217e-15	0.355887	0.979	0.917	7.22184e-11
UPP1	3.05519e-15	0.726625	0.398	0.102	7.70886e-11
HLA-DQA1	4.03772e-15	0.574081	0.582	0.255	1.0188e-10
CYR61	5.16502e-15	0.600493	0.363	0.079	1.30324e-10
LDHA	6.59e-15	0.539266	0.64	0.296	1.66279e-10
DDX21	6.91916e-15	0.58107	0.499	0.176	1.74584e-10
IRX3	8.80662e-15	0.574522	0.469	0.144	2.22209e-10
UBB	8.96743e-15	0.369256	0.985	0.94	2.26266e-10
SDCBP	1.2389e-14	0.50683	0.711	0.37	3.126e-10
SERPINA5	1.24071e-14	-0.813845	0.062	0.222	3.13056e-10
RANBP3L	1.4853e-14	0.640723	0.315	0.051	3.7477e-10
GJA1	1.67826e-14	0.687257	0.336	0.069	4.23459e-10
PCAT19	1.74343e-14	0.4899	0.658	0.306	4.39903e-10
HNRNPA2B1	1.77518e-14	0.492276	0.751	0.426	4.47914e-10
BAG3	1.87655e-14	0.700258	0.321	0.06	4.73492e-10
IFI44L	1.95724e-14	0.550541	0.384	0.088	4.93851e-10
ARL4A	2.12654e-14	0.650615	0.389	0.102	5.3657e-10
EMP1	2.3926e-14	0.564757	0.53	0.199	6.03701e-10
DUSP6	2.45052e-14	0.570713	0.416	0.116	6.18314e-10
PABPC1	3.44808e-14	0.438109	0.93	0.773	8.7002e-10
PMP22	3.71017e-14	0.521431	0.575	0.227	9.36151e-10
MCL1	4.80249e-14	0.594265	0.337	0.069	1.21176e-09
SNHG8	6.27434e-14	0.622805	0.529	0.218	1.58314e-09
UGCG	8.31525e-14	0.566912	0.406	0.116	2.09811e-09
CTNNAL1	1.08146e-13	0.499397	0.519	0.204	2.72875e-09
KLF6	1.18842e-13	0.542766	0.636	0.315	2.99861e-09
BTG2	1.20683e-13	0.505142	0.395	0.102	3.04506e-09
FUS	1.21201e-13	0.581291	0.402	0.125	3.05815e-09
THSD7A	1.40513e-13	0.56422	0.406	0.12	3.54542e-09
RPL10P9	1.55166e-13	-0.567615	0.029	0.153	3.91514e-09
SPARC	1.62404e-13	-0.642161	0.672	0.759	4.09777e-09
FKBP1A	1.76428e-13	0.469881	0.786	0.463	4.45162e-09
EFNB1	1.82284e-13	-0.708512	0.108	0.287	4.59939e-09
SOCS2	1.83739e-13	0.690579	0.355	0.088	4.6361e-09
DNASE1L3	1.88135e-13	0.381821	0.61	0.259	4.74703e-09
HSPE1	1.88254e-13	0.513566	0.71	0.398	4.75002e-09
CD74	2.21157e-13	0.35966	0.985	0.935	5.58022e-09
C2CD4B	2.32334e-13	0.691162	0.243	0.019	5.86224e-09
PHLDA1	2.79687e-13	0.540784	0.236	0.014	7.05707e-09
SLC9A3R2	2.8464e-13	-0.715716	0.557	0.69	7.18203e-09
PAPSS2	3.46462e-13	-0.655836	0.06	0.208	8.74193e-09
WFDC2	3.51928e-13	0.4886	0.366	0.088	8.87986e-09
KLF10	3.66582e-13	0.528599	0.439	0.144	9.2496e-09
ACKR1	3.7959e-13	1.17455	0.272	0.037	9.57782e-09
CLK1	3.82535e-13	0.466851	0.414	0.12	9.65213e-09
ARHGAP29	3.90076e-13	0.406983	0.796	0.514	9.84241e-09
NNMT	4.83808e-13	0.659539	0.236	0.019	1.22075e-08
TNFAIP3	4.91849e-13	0.699813	0.238	0.019	1.24103e-08
ARL5B	5.06375e-13	0.564963	0.287	0.046	1.27768e-08
MX1	5.98345e-13	0.527037	0.355	0.088	1.50974e-08
CD151	5.98656e-13	0.452665	0.542	0.222	1.51053e-08
FAM241A	6.74652e-13	0.528499	0.263	0.032	1.70228e-08
MYADM	7.28301e-13	0.590188	0.301	0.056	1.83765e-08
CHORDC1	7.64361e-13	0.526426	0.384	0.111	1.92864e-08
IFIT3	9.22362e-13	0.536594	0.436	0.153	2.3273e-08
DDX3Y	1.15686e-12	0.506992	0.262	0.032	2.91899e-08
CD59	1.2184e-12	0.427782	0.837	0.556	3.07427e-08
ODF2L	1.63646e-12	0.504201	0.431	0.144	4.12911e-08
SOD2	1.77558e-12	0.550158	0.346	0.093	4.48014e-08
HLA-DMB	1.96568e-12	0.404662	0.398	0.116	4.95981e-08
RPS4Y1	2.30301e-12	0.441621	0.242	0.023	5.81095e-08
RSPO3	2.38183e-12	0.570923	0.204	0.005	6.00983e-08
TPD52L1	2.4099e-12	0.488321	0.271	0.042	6.08066e-08
NR2F2	2.48162e-12	0.506338	0.557	0.259	6.26161e-08
MIDN	2.49853e-12	0.573799	0.369	0.111	6.3043e-08
CXCL3	3.09447e-12	0.6696	0.285	0.051	7.80796e-08
CKB	3.13717e-12	-0.799753	0.132	0.301	7.91571e-08
UBE2D3	3.14929e-12	0.523626	0.576	0.278	7.9463e-08
FXYD4	3.20819e-12	0.545018	0.358	0.097	8.09491e-08
NEAT1	3.62456e-12	0.567991	0.433	0.157	9.14548e-08
ARRDC3	3.77108e-12	0.536783	0.322	0.079	9.51519e-08
ZFAS1	4.01222e-12	0.546289	0.489	0.208	1.01236e-07
BST2	4.21392e-12	0.409468	0.688	0.352	1.06326e-07
NR4A1	4.59331e-12	0.563066	0.249	0.032	1.15898e-07
TMEM52B	4.75667e-12	-1.09675	0.081	0.236	1.2002e-07
GIMAP7	5.19398e-12	-0.593229	0.674	0.736	1.31055e-07
CLDN15	6.24608e-12	0.548537	0.196	0.005	1.57601e-07
DCXR	6.84564e-12	-0.920195	0.191	0.366	1.72729e-07
PLAT	6.87746e-12	-0.86606	0.61	0.713	1.73532e-07
ATP1A1	7.19079e-12	-0.704646	0.587	0.657	1.81438e-07
TCP1	7.78829e-12	0.511642	0.406	0.139	1.96514e-07
EDN1	1.01851e-11	0.729062	0.273	0.051	2.56989e-07
CXCL8	1.06726e-11	0.751895	0.226	0.023	2.69292e-07
HSPD1	1.06963e-11	0.618995	0.686	0.426	2.6989e-07
RPS3A	1.3316e-11	-0.414409	0.867	0.866	3.3599e-07
RND1	1.73437e-11	0.53235	0.225	0.023	4.37617e-07
APOE	1.76258e-11	-0.915957	0.106	0.264	4.44734e-07
AC104046.1	1.84732e-11	0.467506	0.189	0.005	4.66116e-07
EIF1	1.87297e-11	0.332464	0.957	0.87	4.72587e-07
CXCL1	1.91004e-11	0.736919	0.229	0.028	4.8194e-07
HLA-DRB1	2.15506e-11	0.298441	0.983	0.87	5.43764e-07
NFIL3	2.44631e-11	0.476672	0.206	0.014	6.17252e-07
GADD45A	2.50593e-11	0.534362	0.472	0.199	6.32296e-07
RSRC2	2.69089e-11	0.424078	0.629	0.333	6.78965e-07
TNFSF10	2.9831e-11	0.445693	0.861	0.63	7.52696e-07
ADM	3.18974e-11	0.529053	0.296	0.069	8.04835e-07
FABP1	3.22867e-11	-0.584893	0.018	0.111	8.14659e-07
PAH	3.35961e-11	-0.530463	0.02	0.116	8.47696e-07
HSPA6	3.40641e-11	0.56663	0.243	0.037	8.59505e-07
TRA2A	3.53082e-11	0.44312	0.331	0.093	8.90895e-07
RAMP3	4.18107e-11	0.426793	0.723	0.449	1.05497e-06
TYMP	5.55381e-11	0.427569	0.21	0.019	1.40134e-06
LDHB	5.82684e-11	-0.692675	0.577	0.648	1.47023e-06
KNG1	5.85666e-11	-0.971292	0.224	0.389	1.47775e-06
B3GNT5	6.48521e-11	0.507807	0.198	0.014	1.63635e-06
HLA-DQB1	6.50221e-11	0.381585	0.574	0.269	1.64064e-06
DNTTIP2	6.80649e-11	0.523847	0.444	0.185	1.71741e-06
MRPL18	7.28484e-11	0.517847	0.391	0.144	1.83811e-06
OLFML3	7.43484e-11	0.524457	0.18	0.005	1.87596e-06
CD9	7.65748e-11	-0.566669	0.741	0.773	1.93213e-06
SMAD1	8.52155e-11	0.434893	0.243	0.037	2.15016e-06
SEMA3D	8.8009e-11	0.483467	0.232	0.032	2.22064e-06
F8	9.51574e-11	-0.736566	0.19	0.361	2.40101e-06
AKR7A3	9.58734e-11	-0.414349	0.027	0.13	2.41908e-06
ZFAND5	1.0861e-10	0.413662	0.426	0.162	2.74045e-06
CH25H	1.10711e-10	0.953882	0.184	0.009	2.79347e-06
SYNJ2	1.2033e-10	0.453395	0.187	0.009	3.03617e-06
KBTBD2	1.25654e-10	0.444885	0.307	0.079	3.1705e-06
RBM25	1.28272e-10	0.363541	0.559	0.264	3.23657e-06
BCL3	1.40184e-10	0.455444	0.226	0.032	3.53712e-06
SRGN	1.49222e-10	0.518797	0.756	0.495	3.76516e-06
PARP14	1.56824e-10	0.396765	0.431	0.162	3.95699e-06
CDKN2AIP	1.59541e-10	0.469723	0.314	0.088	4.02554e-06
EIF5	1.69535e-10	0.404646	0.749	0.463	4.27772e-06
SNHG5	2.12273e-10	0.387176	0.404	0.144	5.35606e-06
LRRC32	2.12411e-10	0.535038	0.486	0.222	5.35955e-06
SSTR2	2.30321e-10	0.486503	0.172	0.005	5.81145e-06
GBP4	2.41569e-10	0.484594	0.634	0.37	6.09527e-06
NASP	2.43524e-10	0.383376	0.361	0.12	6.1446e-06
BIRC3	2.46275e-10	0.46244	0.224	0.032	6.21401e-06
ZNF385D	2.67442e-10	0.571105	0.211	0.028	6.7481e-06
LRRFIP1	2.91127e-10	0.320284	0.765	0.481	7.34573e-06
LACTB	3.01698e-10	0.512932	0.295	0.079	7.61245e-06
AC005616.1	3.09032e-10	0.614826	0.161	0	7.7975e-06
FTH1	3.23085e-10	-0.282857	0.982	0.977	8.15209e-06
IER5	3.35353e-10	0.40694	0.227	0.037	8.46163e-06
TIFA	3.35971e-10	0.423694	0.189	0.014	8.47722e-06
SERPINH1	4.07906e-10	0.403121	0.351	0.116	1.02923e-05
HLA-A	4.87364e-10	0.364805	0.862	0.611	1.22972e-05
MT1F	5.45122e-10	-0.88924	0.236	0.398	1.37545e-05
F2R	5.62422e-10	0.38401	0.337	0.106	1.4191e-05
IFRD1	5.93688e-10	0.425945	0.231	0.042	1.49799e-05
CMBL	6.13026e-10	-0.722064	0.103	0.245	1.54679e-05
MTCO3P12	6.46396e-10	-0.529377	0.106	0.25	1.63099e-05
FABP5P7	6.89003e-10	0.39662	0.155	0	1.73849e-05
ACTN1	7.81063e-10	0.367034	0.265	0.06	1.97078e-05
PELO	8.18085e-10	0.449102	0.214	0.032	2.06419e-05
AQP2	9.58917e-10	0.501512	0.197	0.023	2.41954e-05
NPM1	9.77788e-10	0.335787	0.737	0.463	2.46716e-05
FAM110D	1.04566e-09	0.455727	0.271	0.069	2.6384e-05
RSRP1	1.06706e-09	0.438285	0.497	0.241	2.6924e-05
WWTR1	1.1058e-09	0.331641	0.448	0.185	2.79014e-05
AGMAT	1.17286e-09	-0.546288	0.025	0.116	2.95935e-05
AHR	1.40223e-09	0.405239	0.219	0.037	3.5381e-05
GTF2B	1.51938e-09	0.41511	0.209	0.032	3.8337e-05
ANGPT2	1.52628e-09	0.633091	0.15	0	3.85111e-05
PSMB8	1.57587e-09	0.362553	0.364	0.134	3.97624e-05
HSP90AA2P	1.63381e-09	0.378575	0.339	0.111	4.12242e-05
SMIM3	1.65859e-09	0.443728	0.233	0.046	4.18495e-05
SNAI1	1.74629e-09	0.399869	0.159	0.005	4.40624e-05
CUBN	1.75238e-09	-0.888639	0.097	0.231	4.42161e-05
CD55	1.79793e-09	0.355491	0.281	0.074	4.53654e-05
ERG	1.81574e-09	0.371104	0.452	0.19	4.58146e-05
RIDA	1.90962e-09	-0.68528	0.08	0.208	4.81835e-05
NUPR1	1.9182e-09	0.438776	0.222	0.042	4.84001e-05
TOPORS	1.99212e-09	0.420827	0.296	0.088	5.02651e-05
STAT1	2.06102e-09	0.278802	0.219	0.037	5.20036e-05
EIF4A2	2.2368e-09	0.375032	0.622	0.329	5.6439e-05
CMTM8	2.26388e-09	-0.673186	0.156	0.31	5.71223e-05
NPY1R	2.49229e-09	0.35055	0.244	0.051	6.28855e-05
TACC1	2.50411e-09	-0.582173	0.504	0.602	6.31838e-05
A2M	2.61468e-09	-0.443473	0.768	0.829	6.59737e-05
ROCK2	2.69885e-09	0.345058	0.474	0.208	6.80973e-05
TGFBR2	2.81563e-09	-0.430671	0.504	0.644	7.10439e-05
DNAJB4	2.89528e-09	0.466695	0.371	0.148	7.30536e-05
PLPP3	2.92469e-09	-0.477087	0.619	0.699	7.37957e-05
STOM	2.93667e-09	0.336458	0.586	0.306	7.40981e-05
NFIB	2.95625e-09	0.347649	0.49	0.236	7.45921e-05
SELP	2.99058e-09	0.424868	0.252	0.06	7.54584e-05
SRSF2	3.09394e-09	0.34944	0.46	0.194	7.80664e-05
IFI44	3.29874e-09	0.403677	0.214	0.037	8.32339e-05
EGF	3.30631e-09	-0.377877	0.026	0.116	8.34247e-05
H2AFZ	3.42185e-09	0.365218	0.611	0.338	8.63402e-05
TRIB1	3.58402e-09	0.335189	0.163	0.009	9.0432e-05
SLC2A1	3.61155e-09	0.416763	0.202	0.032	9.11266e-05
INSIG1	3.64586e-09	0.416404	0.229	0.046	9.19924e-05
GJA5	3.73187e-09	-0.732232	0.089	0.222	9.41626e-05
RHOJ	4.02699e-09	0.319506	0.195	0.028	0.000101609
CDC37	4.15055e-09	0.427743	0.445	0.199	0.000104727
BAZ1A	4.32703e-09	0.371367	0.246	0.056	0.00010918
GDF15	4.38084e-09	0.461311	0.262	0.069	0.000110537
C11orf54	4.63193e-09	-0.72384	0.165	0.315	0.000116873
ENY2	4.66572e-09	0.304192	0.496	0.227	0.000117725
IRF7	4.67681e-09	0.398632	0.177	0.019	0.000118005
FBP1	4.81528e-09	-0.573049	0.055	0.167	0.000121499
PARP9	4.86658e-09	0.289451	0.285	0.079	0.000122793
GBP1	6.02131e-09	0.448812	0.357	0.134	0.00015193
OASL	6.06752e-09	0.427082	0.159	0.009	0.000153096
RFC1	6.13837e-09	0.319186	0.503	0.241	0.000154883
LAYN	6.23049e-09	0.28916	0.202	0.032	0.000157208
ANXA3	6.31768e-09	0.445468	0.227	0.051	0.000159408
BRD2	6.97067e-09	0.381948	0.496	0.241	0.000175884
FAM43A	7.05738e-09	0.424399	0.224	0.046	0.000178072
SHISA3	7.10622e-09	0.47406	0.205	0.037	0.000179304
EDIL3	7.42577e-09	0.341606	0.2	0.032	0.000187367
TBC1D4	8.03446e-09	0.319274	0.263	0.069	0.000202726
OPTN	8.37268e-09	0.345084	0.624	0.338	0.000211259
TNFRSF11B	8.43784e-09	0.433112	0.205	0.037	0.000212904
ACTB	8.69597e-09	0.285307	0.92	0.782	0.000219417
AKAP12	9.07745e-09	0.75562	0.593	0.38	0.000229042
HOXB4	9.60344e-09	0.347808	0.256	0.065	0.000242314
DUSP5	1.04593e-08	0.38087	0.224	0.046	0.00026391
ALDH6A1	1.04919e-08	-0.983336	0.2	0.343	0.000264733
RIPK2	1.06941e-08	0.434243	0.205	0.037	0.000269833
BMP2	1.07991e-08	0.40121	0.154	0.009	0.000272482
PPP1R15B	1.10868e-08	0.369862	0.197	0.032	0.000279743
LPIN2	1.14517e-08	0.387187	0.238	0.056	0.000288949
DDX58	1.16011e-08	0.29332	0.191	0.028	0.000292719
FAM84B	1.20311e-08	0.360829	0.263	0.074	0.000303569
CNRIP1	1.29048e-08	0.393975	0.361	0.144	0.000325615
CD83	1.32293e-08	0.4179	0.201	0.037	0.000333802
UBE2J1	1.41459e-08	0.327968	0.36	0.134	0.000356929
NUB1	1.43514e-08	0.317782	0.423	0.185	0.000362116
CRIM1	1.44642e-08	0.389773	0.46	0.218	0.000364961
HNRNPF	1.48249e-08	0.354084	0.33	0.12	0.000374062
FNBP4	1.50641e-08	0.331878	0.403	0.167	0.000380096
TUBA1B	1.51424e-08	0.278751	0.742	0.468	0.000382073
SOCS1	1.51501e-08	0.454939	0.191	0.032	0.000382267
FOXP1	1.72493e-08	0.340482	0.371	0.148	0.000435234
GAS5	1.75323e-08	0.352245	0.355	0.139	0.000442376
TAF7	1.76881e-08	0.361828	0.505	0.255	0.000446305
BASP1	1.81368e-08	0.405918	0.142	0.005	0.000457628
SERF2	1.81871e-08	-0.335215	0.87	0.861	0.000458897
PHF11	1.9391e-08	0.336308	0.223	0.051	0.000489273
SLC34A1	2.20827e-08	-0.480066	0.025	0.106	0.00055719
ILF3	2.32741e-08	0.370203	0.269	0.083	0.000587251
NKTR	2.33389e-08	0.308218	0.332	0.12	0.000588886
OAS1	2.3549e-08	0.346063	0.193	0.032	0.000594188
RYBP	2.41252e-08	0.297416	0.405	0.176	0.000608727
EIF1AY	2.47479e-08	0.299267	0.168	0.019	0.000624439
CHIC2	2.59047e-08	0.307948	0.166	0.019	0.000653628
MMP7	2.69228e-08	0.494157	0.182	0.028	0.000679315
ABAT	2.7939e-08	-0.383085	0.025	0.106	0.000704958
MIS18BP1	2.95493e-08	0.397993	0.348	0.134	0.000745588
TUBB	3.39561e-08	0.314382	0.466	0.218	0.000856781
UMOD	3.48524e-08	-1.00297	0.624	0.667	0.000879395
SULT1A1	3.49177e-08	-0.471527	0.088	0.208	0.000881044
MDK	3.58251e-08	0.309211	0.154	0.014	0.00090394
ODC1	3.68117e-08	0.370235	0.24	0.065	0.000928833
SLC5A12	3.68433e-08	-0.473988	0.053	0.157	0.00092963
HS3ST1	4.23587e-08	0.336352	0.17	0.023	0.0010688
TMEM255B	4.59146e-08	0.321553	0.18	0.028	0.00115852
RBMX	4.75353e-08	0.324364	0.528	0.273	0.00119941
RORA	4.79369e-08	0.337209	0.192	0.037	0.00120954
MT1E	4.85733e-08	-0.571267	0.48	0.583	0.0012256
HLA-DPA1	5.00278e-08	0.297486	0.769	0.481	0.0012623
RFK	5.30867e-08	0.374798	0.258	0.079	0.00133948
ING1	5.41688e-08	0.3213	0.195	0.037	0.00136679
TSPAN1	5.52753e-08	0.392673	0.278	0.093	0.00139471
PRNP	5.78192e-08	0.37401	0.315	0.116	0.00145889
APP	5.78659e-08	-0.494884	0.811	0.782	0.00146007
PSME2	6.06905e-08	0.313678	0.421	0.19	0.00153134
SLPI	6.12575e-08	0.40192	0.133	0.005	0.00154565
IKBIP	6.36999e-08	0.328	0.273	0.088	0.00160727
ERAP2	6.39926e-08	-0.502257	0.132	0.269	0.00161466
BMP4	6.43389e-08	0.355591	0.184	0.032	0.0016234
KCNE4	6.75653e-08	0.372119	0.132	0.005	0.00170481
DOCK9	6.94157e-08	-0.442302	0.057	0.162	0.0017515
SHISA5	7.04331e-08	0.271417	0.289	0.097	0.00177717
PTH1R	7.23963e-08	-0.434484	0.066	0.176	0.0018267
HAS2	7.4184e-08	0.420675	0.121	0	0.00187181
NFAT5	7.42835e-08	0.292844	0.173	0.028	0.00187432
CARD6	7.56439e-08	0.289981	0.184	0.032	0.00190865
SLC3A2	7.80648e-08	0.318751	0.391	0.171	0.00196973
PTPRE	7.89898e-08	0.36722	0.156	0.019	0.00199307
RNF24	7.9083e-08	0.323766	0.139	0.009	0.00199542
TAF1D	8.30386e-08	0.309604	0.276	0.088	0.00209523
JAM2	8.57169e-08	0.373868	0.288	0.102	0.00216281
MYL12A	8.67644e-08	0.298727	0.85	0.644	0.00218924
C1orf115	8.83782e-08	0.314366	0.339	0.139	0.00222996
KAT2B	8.89624e-08	0.31802	0.18	0.032	0.0022447
JUND	9.16517e-08	0.250904	0.486	0.236	0.00231256
IFIT1	1.06751e-07	0.336172	0.246	0.074	0.00269353
CCDC59	1.12201e-07	0.259707	0.379	0.157	0.00283105
C11orf96	1.13e-07	0.463805	0.196	0.042	0.0028512
CSRNP1	1.13221e-07	0.328482	0.214	0.051	0.00285679
FAM111A	1.16549e-07	0.362941	0.215	0.056	0.00294077
RPL12	1.23996e-07	0.275015	0.792	0.542	0.00312868
HNRNPDL	1.34671e-07	0.288038	0.571	0.31	0.00339802
ARC	1.36211e-07	0.305572	0.117	0	0.00343687
SESN3	1.40853e-07	0.304335	0.202	0.046	0.00355399
LY96	1.41249e-07	0.312089	0.205	0.046	0.003564
KHDRBS1	1.44481e-07	0.287434	0.416	0.185	0.00364554
CITED2	1.4831e-07	0.285498	0.308	0.111	0.00374216
C3orf58	1.58962e-07	0.326614	0.17	0.028	0.00401093
C5orf56	1.62536e-07	0.330183	0.273	0.093	0.0041011
GATM	1.66722e-07	-0.974346	0.217	0.343	0.00420672
CCRL2	1.71548e-07	0.400955	0.159	0.023	0.0043285
SAV1	1.72489e-07	0.335998	0.305	0.116	0.00435225
WARS	1.76215e-07	0.282699	0.467	0.236	0.00444626
CXorf36	1.83962e-07	0.354597	0.19	0.042	0.00464174
MT1M	1.85502e-07	0.650343	0.382	0.194	0.00468059
ID1	1.8659e-07	-0.459542	0.74	0.755	0.00470804
SRSF5	1.89456e-07	0.363135	0.549	0.306	0.00478035
POLB	1.90356e-07	0.307267	0.184	0.037	0.00480307
RDX	2.00865e-07	0.252831	0.805	0.574	0.00506822
DPYS	2.08274e-07	-0.378261	0.03	0.111	0.00525517
TUBB4B	2.14221e-07	0.321791	0.366	0.153	0.00540522
SNCAIP	2.14343e-07	0.300858	0.114	0	0.00540831
NCOA7	2.26175e-07	0.28391	0.587	0.333	0.00570684
FILIP1L	2.29458e-07	0.29479	0.208	0.051	0.00578967
EPC1	2.33127e-07	0.278477	0.35	0.144	0.00588226
SPATS2	2.34472e-07	0.309513	0.173	0.032	0.00591619
GGH	2.41651e-07	0.25232	0.184	0.037	0.00609735
PLSCR4	2.428e-07	0.328514	0.204	0.051	0.00612634
AAED1	2.45703e-07	0.253088	0.244	0.074	0.00619958
CALM1	2.49487e-07	-0.252447	0.976	0.968	0.00629505
FOSL2	2.80417e-07	0.269149	0.157	0.023	0.00707549
TNFRSF12A	2.83069e-07	0.366451	0.169	0.032	0.0071424
IRF2BPL	2.83671e-07	0.264383	0.224	0.065	0.00715758
EGR2	2.84901e-07	0.345128	0.138	0.014	0.00718862
QRFPR	2.88336e-07	0.334044	0.129	0.009	0.00727529
ARPC1B	2.97376e-07	0.285651	0.249	0.079	0.00750338
NDUFA4	3.10348e-07	-0.434162	0.773	0.736	0.0078307
ELF3	3.10495e-07	0.303805	0.191	0.042	0.0078344
LMCD1	3.27406e-07	0.266593	0.197	0.046	0.00826112
LUC7L	3.50358e-07	0.311538	0.208	0.056	0.00884025
MARCKSL1	3.61239e-07	0.335791	0.252	0.083	0.00911478
GLYAT	3.61936e-07	-0.539228	0.051	0.144	0.00913236
ARAP2	4.01015e-07	0.261183	0.136	0.014	0.0101184
AL118516.1	4.35797e-07	0.324148	0.237	0.074	0.010996
RBBP6	4.39264e-07	0.342979	0.54	0.301	0.0110835
HAPLN1	4.5432e-07	0.367493	0.108	0	0.0114634
ARID5A	4.72831e-07	0.309364	0.135	0.014	0.0119305
CHD1	4.76344e-07	0.274188	0.348	0.148	0.0120191
FLT1	4.81024e-07	-0.524486	0.618	0.671	0.0121372
GNG11	5.00783e-07	0.276743	0.925	0.769	0.0126358
PNN	5.07731e-07	0.344167	0.38	0.181	0.0128111
CREG1	5.2616e-07	0.270203	0.229	0.069	0.0132761
BCL6	5.32599e-07	0.252697	0.126	0.009	0.0134385
ZBTB20	5.44188e-07	0.295984	0.324	0.134	0.0137309
SELENOP	5.44384e-07	-0.541296	0.407	0.491	0.0137359
NUFIP2	5.47138e-07	0.274111	0.305	0.12	0.0138054
NPIPP1	5.60059e-07	0.334876	0.16	0.028	0.0141314
MT-TF	5.87138e-07	0.285911	0.317	0.13	0.0148147
NKX3-1	6.12641e-07	0.277327	0.106	0	0.0154582
NXT1	6.14846e-07	0.315162	0.174	0.037	0.0155138
NPIPA1	6.60016e-07	0.258548	0.177	0.037	0.0166535
COX5B	6.63414e-07	-0.392942	0.69	0.704	0.0167393
LMNA	6.69742e-07	0.291782	0.408	0.194	0.0168989
CFAP97	6.69769e-07	0.331956	0.483	0.255	0.0168996
RPS26	6.84075e-07	-0.297591	0.796	0.81	0.0172606
HSD11B2	6.97416e-07	-0.427569	0.057	0.153	0.0175972
STX11	7.26396e-07	0.298396	0.124	0.009	0.0183284
JMJD1C	7.35934e-07	0.336489	0.434	0.218	0.0185691
SATB1	7.62206e-07	0.255566	0.168	0.032	0.019232
TCF7L2	7.68447e-07	0.294681	0.252	0.088	0.0193894
RBM3	7.82837e-07	0.274263	0.375	0.171	0.0197525
FMNL2	8.2972e-07	0.25392	0.259	0.088	0.0209355
TRMT6	8.50675e-07	0.297308	0.155	0.028	0.0214642
AMD1	8.50846e-07	0.256267	0.375	0.171	0.0214685
MAFB	8.58612e-07	0.267655	0.182	0.042	0.0216645
ITPRIP	8.99734e-07	0.2573	0.211	0.06	0.0227021
TSPYL2	9.04717e-07	0.269591	0.19	0.046	0.0228278
MRPS6	9.13765e-07	0.360894	0.267	0.102	0.0230561
ID2	9.2819e-07	-0.392964	0.791	0.806	0.0234201
CD14	9.37954e-07	0.31863	0.272	0.102	0.0236665
SNHG12	9.57825e-07	0.284653	0.102	0	0.0241678
OSER1	9.6479e-07	0.304966	0.154	0.028	0.0243436
HBEGF	1.02965e-06	0.288141	0.211	0.06	0.0259802
PPP1R18	1.03069e-06	0.279636	0.138	0.019	0.0260064
ARL6IP1	1.05661e-06	0.27694	0.535	0.296	0.0266604
HEBP1	1.06047e-06	0.264284	0.296	0.116	0.0267578
HSPA2	1.12814e-06	0.341455	0.196	0.056	0.0284652
NR4A2	1.13956e-06	0.340088	0.129	0.014	0.0287533
OAZ1	1.14681e-06	0.319808	0.582	0.352	0.0289363
CMKLR1	1.17034e-06	-0.385114	0.042	0.125	0.0295301
SLTM	1.23124e-06	0.278182	0.47	0.245	0.0310667
PBLD	1.28276e-06	-0.545026	0.089	0.194	0.0323666
EFEMP1	1.29044e-06	0.380289	0.145	0.023	0.0325604
NDUFA3	1.30959e-06	-0.513152	0.457	0.532	0.0330435
STARD7	1.31383e-06	0.308406	0.359	0.167	0.0331506
CDC5L	1.31636e-06	0.256992	0.316	0.139	0.0332143
CNP	1.33569e-06	0.283912	0.261	0.097	0.033702
GAS6	1.34008e-06	-0.596461	0.213	0.329	0.0338128
SRSF3	1.43577e-06	0.306205	0.552	0.319	0.0362272
SOX7	1.47919e-06	0.30644	0.258	0.093	0.0373229
ASS1	1.52449e-06	-0.657555	0.15	0.269	0.038466
C1QTNF3	1.52882e-06	0.295507	0.117	0.009	0.0385751
RBMXL1	1.62499e-06	0.29397	0.166	0.037	0.0410017
TUBB2A	1.62758e-06	0.304515	0.18	0.046	0.0410671
AQP1	1.673e-06	-0.698962	0.304	0.431	0.042213
ANGPTL3	1.67606e-06	-0.468042	0.054	0.144	0.0422903
PDLIM1	1.70036e-06	0.319691	0.258	0.097	0.0429034
SP140L	1.74954e-06	0.253376	0.222	0.069	0.0441443
PIM1	1.77893e-06	0.264002	0.107	0.005	0.0448858
GNA14	1.7827e-06	0.252987	0.159	0.032	0.044981
MBNL1	1.79566e-06	0.25719	0.403	0.19	0.0453081
RPS16	1.84289e-06	-0.267853	0.94	0.935	0.0464998
PDLIM5	1.87448e-06	0.317134	0.361	0.171	0.047297
C16orf45	1.9038e-06	0.283152	0.19	0.051	0.0480367
TMTC2	1.91724e-06	0.262639	0.107	0.005	0.0483757
PEBP1	2.00477e-06	-0.459626	0.727	0.718	0.0505844
UQCRB	2.04344e-06	-0.359148	0.748	0.727	0.0515601
MFGE8	2.08032e-06	0.3171	0.163	0.037	0.0524906
COPS6	2.10381e-06	0.28562	0.205	0.065	0.0530835
KIF2A	2.2466e-06	0.258469	0.224	0.074	0.0566862
NUAK1	2.25871e-06	0.258477	0.174	0.042	0.0569919
RSAD2	2.3308e-06	0.308808	0.164	0.037	0.0588107
UBQLN1	2.41683e-06	0.271423	0.223	0.074	0.0609815
CHCHD10	2.4762e-06	-0.555457	0.317	0.412	0.0624796
IDI1	2.71003e-06	0.328004	0.224	0.079	0.0683795
SP110	3.17001e-06	0.315917	0.277	0.116	0.0799857
NR2F1	3.31803e-06	0.257496	0.219	0.074	0.0837205
FMO2	3.33446e-06	0.305232	0.163	0.037	0.0841351
UQCRQ	3.3543e-06	-0.42366	0.611	0.62	0.0846358
PIM3	3.42572e-06	0.35099	0.319	0.148	0.0864378
H1F0	3.45548e-06	0.333675	0.165	0.042	0.0871886
RAD23A	3.48195e-06	0.252926	0.367	0.176	0.0878567
TNFRSF10D	3.64268e-06	0.295671	0.145	0.028	0.091912
ICAM4	3.73974e-06	0.30602	0.136	0.023	0.0943612
MIF	3.77511e-06	-0.285129	0.03	0.102	0.0952535
SNHG9	3.97228e-06	0.306718	0.225	0.079	0.100229
TRIM22	4.13119e-06	0.260629	0.136	0.023	0.104238
HIST1H1C	4.4901e-06	0.332494	0.285	0.12	0.113294
GADD45G	4.76367e-06	0.341948	0.343	0.162	0.120197
SMPDL3A	4.81074e-06	-0.342007	0.037	0.111	0.121385
SCIN	4.96057e-06	0.439154	0.161	0.042	0.125165
AHI1	5.46346e-06	0.25727	0.222	0.079	0.137854
HNRNPH1	5.46434e-06	0.2534	0.34	0.162	0.137876
PCF11	5.48392e-06	0.281624	0.318	0.144	0.13837
SYNE1	5.53133e-06	-0.552784	0.388	0.468	0.139566
ACTG1	5.75751e-06	0.299565	0.749	0.519	0.145274
NRN1	5.77202e-06	0.271839	0.192	0.06	0.14564
TAP1	5.77229e-06	0.256967	0.215	0.074	0.145647
SAFB2	5.81912e-06	0.274123	0.268	0.111	0.146828
ZNF24	5.82482e-06	0.267781	0.252	0.102	0.146972
SELENOM	6.00984e-06	0.250039	0.551	0.324	0.15164
PDGFD	6.34359e-06	-0.370751	0.082	0.181	0.160062
G0S2	6.42615e-06	0.536615	0.276	0.125	0.162145
PPP1R10	6.91984e-06	0.260758	0.245	0.093	0.174602
COPS2	6.94399e-06	0.269887	0.294	0.13	0.175211
RHOU	6.98939e-06	0.250185	0.195	0.06	0.176356
CXCL10	7.07508e-06	0.496711	0.106	0.009	0.178519
ATP5F1E	7.31213e-06	-0.268644	0.861	0.806	0.1845
CDC42EP3	7.99878e-06	0.266468	0.146	0.032	0.201825
KDR	8.03457e-06	-0.459036	0.34	0.449	0.202728
SLC16A9	8.74722e-06	-0.573654	0.066	0.153	0.22071
HILPDA	9.48284e-06	0.278354	0.128	0.023	0.239271
CKS2	9.62287e-06	0.282419	0.151	0.037	0.242804
SLC12A1	1.00675e-05	-0.671149	0.31	0.421	0.254024
TCEAL2	1.09994e-05	-0.41459	0.07	0.157	0.277536
DIS3	1.17073e-05	0.297344	0.236	0.093	0.295399
CA2	1.24707e-05	-0.541158	0.155	0.264	0.31466
YPEL2	1.27665e-05	0.255673	0.159	0.042	0.322123
SPARCL1	1.33513e-05	0.297126	0.414	0.231	0.336881
PRCP	1.43997e-05	0.266948	0.435	0.245	0.363333
MSX1	1.5561e-05	0.255492	0.117	0.019	0.392636
EXOC6	1.63268e-05	0.256159	0.117	0.019	0.411957
AOC1	1.73595e-05	-0.354918	0.035	0.102	0.438015
CHDH	1.76125e-05	-0.376741	0.035	0.102	0.444399
TMEM87A	1.78394e-05	0.251642	0.271	0.12	0.450123
CHRM3	2.03352e-05	-0.359037	0.055	0.134	0.513098
NDUFA1	2.14805e-05	-0.350151	0.61	0.62	0.541996
HYAL2	2.64967e-05	-0.513921	0.445	0.505	0.668564
KHK	2.70786e-05	-0.350505	0.038	0.106	0.683246
PTPRB	2.71417e-05	-0.479654	0.534	0.579	0.68484
ANKRD37	2.83769e-05	0.267012	0.127	0.028	0.716005
ATP5MG	3.04739e-05	-0.416556	0.616	0.634	0.768917
SOSTDC1	3.89695e-05	-0.499471	0.052	0.125	0.983278
MXD4	3.96367e-05	-0.482946	0.183	0.282	1
CYB5A	4.7136e-05	-0.643951	0.357	0.421	1
ARHGDIB	4.90564e-05	-0.462179	0.324	0.417	1
GJA4	5.23373e-05	-0.443228	0.091	0.181	1
IL6ST	5.74557e-05	-0.405334	0.643	0.644	1
SOD3	5.89783e-05	0.285709	0.123	0.028	1
PHPT1	6.11e-05	-0.44106	0.208	0.306	1
CALB1	6.61615e-05	-0.580438	0.04	0.106	1
ATP5PF	6.8106e-05	-0.353323	0.651	0.625	1
CRYAB	6.94832e-05	0.423223	0.658	0.458	1
CSRP2	6.96718e-05	0.250759	0.268	0.125	1
RPL9P9	7.38248e-05	-0.430543	0.28	0.366	1
ZFAND2A	7.4007e-05	0.254223	0.199	0.079	1
HIST1H4C	8.10789e-05	-0.392288	0.695	0.681	1
SLC16A12	8.87506e-05	-0.326982	0.074	0.153	1
TIMP1	8.9575e-05	0.308383	0.485	0.287	1
CCND1	9.05657e-05	-0.31048	0.372	0.472	1
MCCD1	0.000102821	-0.345869	0.045	0.111	1
HECW2	0.000103658	-0.395847	0.054	0.125	1
DHRS3	0.000111497	-0.511841	0.189	0.278	1
BHMT2	0.000120732	-0.530584	0.092	0.171	1
CD81	0.000136208	-0.367459	0.463	0.523	1
UQCRC1	0.000137741	-0.411234	0.172	0.264	1
ITIH5	0.000139477	0.477421	0.119	0.032	1
NDUFB1	0.000142394	-0.415054	0.535	0.551	1
EGOT	0.0001443	0.250803	0.112	0.028	1
KLF2	0.000158916	0.280965	0.479	0.296	1
TSPAN18	0.000171087	-0.316287	0.046	0.111	1
ITGA8	0.00017512	-0.337144	0.078	0.157	1
KCNMB4	0.000177255	-0.37393	0.06	0.13	1
PVALB	0.000187973	-0.343245	0.051	0.116	1
AK4	0.000196018	-0.67746	0.108	0.185	1
VWF	0.000206712	0.316183	0.103	0.023	1
RPL41	0.0002111	-0.412785	0.453	0.491	1
MT-TR	0.000218342	0.334015	0.173	0.069	1
WNK1	0.000221071	-0.497094	0.237	0.319	1
QDPR	0.000261031	-0.393158	0.072	0.144	1
CPM	0.000271767	-0.30609	0.11	0.194	1
METTL7A	0.000276293	-0.443287	0.193	0.278	1
SMAD6	0.000293587	-0.411041	0.058	0.125	1
AFMID	0.000308297	-0.310061	0.079	0.153	1
AC005912.1	0.000337119	-0.352854	0.108	0.185	1
LRP2	0.000350899	-0.510908	0.093	0.167	1
TNFAIP2	0.000364595	-0.648558	0.127	0.204	1
MTCO1P12	0.000379698	-0.427645	0.431	0.468	1
AL365357.1	0.00038586	-0.334869	0.044	0.102	1
TBX3	0.000430593	-0.300484	0.1	0.181	1
ESM1	0.000439414	-0.341616	0.064	0.134	1
ENPP2	0.000445277	0.301361	0.166	0.069	1
CA4	0.000457015	-0.533464	0.056	0.12	1
ATP5PD	0.000493828	-0.335465	0.52	0.546	1
PDZK1IP1	0.000530596	-0.644832	0.226	0.301	1
MME	0.000567758	-0.2993	0.044	0.102	1
COX7B	0.000586953	-0.412734	0.507	0.514	1
COX6C	0.000591394	-0.27755	0.73	0.671	1
QPRT	0.000618852	-0.483454	0.091	0.162	1
MAF	0.000729066	-0.434054	0.235	0.31	1
SPTBN1	0.000774626	-0.279521	0.681	0.681	1
ATP5MC3	0.000803286	-0.403707	0.511	0.509	1
PECAM1	0.000825493	-0.277044	0.704	0.736	1
EHHADH	0.000845306	-0.354192	0.056	0.116	1
ATP5F1A	0.000870071	-0.488548	0.384	0.421	1
PLXDC2	0.000873314	-0.441637	0.101	0.171	1
TCIM	0.000880261	-0.295614	0.627	0.648	1
TAOK1	0.000906184	1.59574	0.289	0.157	1
ZNHIT1	0.000919429	-0.387487	0.357	0.412	1
TMEM204	0.00109033	-0.523193	0.291	0.352	1
TSPAN7	0.00130024	-0.373213	0.3	0.375	1
COX6A1	0.00131849	-0.350873	0.615	0.579	1
CPE	0.00132646	0.36478	0.168	0.079	1
ENTPD5	0.00137334	-0.301966	0.054	0.111	1
ACAT1	0.0013995	-0.495201	0.372	0.417	1
SLC4A4	0.00143657	-0.314639	0.072	0.134	1
SMIM24	0.00179044	-0.50301	0.169	0.241	1
ECHS1	0.0019131	-0.622336	0.364	0.394	1
SNX10	0.00194709	-0.311917	0.06	0.116	1
RPS3AP6	0.00194845	-0.322372	0.127	0.194	1
NQO2	0.00203011	-0.438981	0.09	0.153	1
NDUFA13	0.0020753	-0.387111	0.399	0.426	1
CHPT1	0.0021354	-0.282133	0.064	0.12	1
RPL13P12	0.00218661	-0.403297	0.236	0.301	1
ALDH3A2	0.00227976	-0.368505	0.107	0.171	1
UNC5B	0.00233363	-0.313835	0.06	0.116	1
TMEM213	0.00235753	-0.366497	0.12	0.19	1
CA12	0.00242556	-0.494537	0.178	0.25	1
ZBTB16	0.00263202	-0.334655	0.08	0.139	1
NDUFB2	0.00275185	-0.293503	0.583	0.569	1
CYC1	0.00280076	-0.406486	0.258	0.315	1
BBOX1	0.00288686	-0.491354	0.093	0.153	1
COA3	0.00293493	-0.340663	0.286	0.347	1
ECI1	0.00320227	-0.358881	0.164	0.231	1
HMGN2	0.00322267	-0.342844	0.157	0.227	1
FGFR1	0.00354592	-0.403242	0.153	0.218	1
ANPEP	0.00358918	-0.278555	0.069	0.125	1
CES2	0.0037154	-0.461077	0.098	0.157	1
MAL	0.00378452	-0.455866	0.384	0.421	1
NDUFC1	0.00379686	-0.286855	0.55	0.546	1
UQCR11	0.0038206	-0.306802	0.553	0.56	1
SLC13A1	0.0038269	-0.297993	0.084	0.144	1
PTGIS	0.00408102	-0.313678	0.082	0.139	1
ENOSF1	0.00408866	-0.364428	0.1	0.157	1
NDUFS6	0.00418118	-0.28939	0.355	0.407	1
TIMP2	0.00421728	-0.348602	0.243	0.31	1
NARS	0.00433897	-0.377027	0.362	0.398	1
ATP5PO	0.00436669	-0.316248	0.448	0.463	1
SKP1	0.0045451	-0.255899	0.701	0.657	1
ACSM3	0.00460892	-0.374969	0.057	0.106	1
RTN4	0.0046894	-0.262508	0.738	0.69	1
SPRY1	0.00469655	0.32826	0.387	0.269	1
NDUFA6	0.00485678	-0.341659	0.361	0.394	1
PXMP2	0.00494898	-0.293808	0.079	0.134	1
PDIA3P1	0.00561893	-0.349056	0.121	0.181	1
DHTKD1	0.0059303	-0.332416	0.065	0.116	1
DHRS4	0.00594767	-0.300254	0.1	0.157	1
SUCLG2	0.00604667	-0.304565	0.15	0.213	1
GPX3	0.00607601	-0.560319	0.546	0.542	1
SLC9A3R1	0.00648121	-0.369635	0.093	0.148	1
ATP5ME	0.00666405	-0.268273	0.614	0.574	1
CYFIP2	0.00673779	-0.339482	0.097	0.153	1
MGST3	0.00675034	-0.288344	0.512	0.514	1
CLDN16	0.00690168	-0.453581	0.054	0.102	1
EML1	0.0069701	-0.31572	0.094	0.148	1
CRYL1	0.00708281	-0.386384	0.16	0.218	1
NTN4	0.00710083	-0.49918	0.171	0.227	1
NDUFS1	0.00812993	-0.370827	0.197	0.25	1
COX7A2	0.00911344	-0.276581	0.652	0.616	1
CDH13	0.00915701	-0.344373	0.114	0.171	1
CAVIN2	0.00924283	-0.280861	0.746	0.713	1
BHMT	0.00930148	-0.379115	0.087	0.139	1
CALCOCO2	0.00967645	-0.35811	0.429	0.444	1
DCTN3	0.00994653	-0.352244	0.135	0.19	1
SH3YL1	0.0104874	-0.258821	0.072	0.12	1
BMPR2	0.0107821	-0.311589	0.397	0.431	1
CAT	0.0112357	-0.351454	0.199	0.255	1
FGL2	0.0121791	-0.390886	0.174	0.236	1
FAHD1	0.0122659	-0.298732	0.137	0.194	1
SLC3A1	0.0124095	-0.383102	0.136	0.194	1
AC016739.1	0.0127886	-0.347754	0.255	0.296	1
DNPH1	0.0131833	-0.285119	0.111	0.162	1
NUDT16	0.0135691	-0.277104	0.074	0.12	1
PDZK1	0.0138619	-0.317577	0.098	0.148	1
KCNJ16	0.0139539	-0.323001	0.111	0.162	1
CD58	0.0146015	-0.374215	0.213	0.264	1
COX4I1	0.0148185	-0.28919	0.628	0.593	1
ADI1	0.0158005	-0.390354	0.192	0.241	1
GLUD1	0.0177632	-0.32802	0.171	0.218	1
RPL13AP5	0.0186371	-0.318011	0.11	0.157	1
BEX3	0.0187256	-0.318483	0.538	0.505	1
MRPS36	0.0192741	-0.343102	0.242	0.287	1
CDKN1C	0.0196276	-0.345258	0.254	0.296	1
UQCRFS1	0.0199596	-0.31922	0.234	0.282	1
ACO2	0.0207166	-0.25733	0.106	0.153	1
TMEM176A	0.0212978	-0.265801	0.118	0.167	1
TMA7	0.0220957	-0.268996	0.58	0.56	1
NDUFAB1	0.022811	-0.41335	0.339	0.352	1
CLDN10	0.0228834	-0.462054	0.121	0.171	1
RBP4	0.0236947	-0.436283	0.087	0.13	1
MT2A	0.0242816	0.402801	0.852	0.81	1
IQGAP2	0.0243803	-0.277856	0.069	0.111	1
NDUFS5	0.0257362	-0.319706	0.504	0.481	1
ATP5MC1	0.0266993	-0.277749	0.242	0.287	1
PPP1R14A	0.0276635	-0.362239	0.161	0.208	1
AIFM1	0.0280086	-0.262138	0.066	0.106	1
ATP5MPL	0.0280874	-0.351354	0.507	0.477	1
MT1X	0.0285644	0.318871	0.596	0.509	1
COX8A	0.0291653	-0.432914	0.497	0.449	1
RPGR	0.0293553	-0.291727	0.079	0.12	1
GIMAP4	0.0297483	-0.26661	0.406	0.421	1
ACAA2	0.0322426	-0.457657	0.201	0.241	1
SLC25A4	0.0329152	-0.319277	0.236	0.273	1
TLNRD1	0.0333	-0.302141	0.073	0.111	1
BDH2	0.0355567	-0.350328	0.154	0.194	1
NUCB2	0.0367012	-0.282409	0.712	0.676	1
MINOS1	0.0367273	-0.294512	0.339	0.356	1
ECI2	0.0374939	-0.321016	0.21	0.25	1
OS9	0.0375652	-0.359038	0.192	0.231	1
FDFT1	0.0405818	-0.302909	0.1	0.139	1
NDUFB9	0.0420495	-0.275465	0.485	0.472	1
DNAJC1	0.0429741	-0.28342	0.363	0.384	1
IDH2	0.0430247	-0.374944	0.164	0.204	1
NDUFA10	0.0430958	-0.284616	0.327	0.343	1
RBP7	0.0435944	0.336674	0.259	0.185	1
ANO6	0.0436712	-0.281351	0.188	0.227	1
NDUFS8	0.0438977	-0.291894	0.244	0.278	1
PPDPF	0.0443745	-0.265193	0.515	0.481	1
RAMP2	0.0451636	-0.256077	0.67	0.639	1
RAC1P2	0.0468016	-0.323087	0.137	0.176	1
CXCL14	0.0472127	-0.402458	0.43	0.431	1
NDUFS4	0.0482104	-0.328739	0.341	0.356	1
HSPG2	0.0501511	-0.277869	0.312	0.338	1
FMC1	0.051528	-0.261096	0.1	0.139	1
PRR13	0.0517234	-0.259454	0.24	0.278	1
NPDC1	0.0542755	-0.340233	0.36	0.37	1
DAZAP2	0.0553002	-0.327185	0.492	0.458	1
PLAC9	0.0553814	-0.29484	0.072	0.106	1
GLO1	0.0567752	-0.321683	0.305	0.324	1
NRP1	0.0579872	-0.264601	0.183	0.227	1
PTER	0.0586383	-0.269378	0.093	0.13	1
ATP5IF1	0.0592157	-0.284826	0.555	0.509	1
MPDU1	0.0610944	-0.254936	0.069	0.102	1
RPL26P19	0.0620032	-0.313931	0.105	0.139	1
SCRN2	0.0625414	-0.275741	0.094	0.13	1
ITM2A	0.0661672	-0.256597	0.561	0.532	1
GSTM3	0.0679621	-0.361292	0.217	0.25	1
ATP6V0B	0.0683258	-0.270547	0.366	0.37	1
HMGB1P5	0.0700939	-0.310269	0.301	0.319	1
PRDX5	0.0735874	-0.295223	0.403	0.403	1
UQCRH	0.075812	-0.262792	0.494	0.477	1
PIN4	0.0801721	-0.262992	0.171	0.204	1
TSC22D3	0.0847273	-0.309954	0.319	0.329	1
CFAP36	0.0857398	-0.352502	0.198	0.227	1
SFRP1	0.0890243	-0.461845	0.388	0.389	1
TEK	0.0900175	-0.347529	0.46	0.435	1
DECR1	0.0913609	-0.257518	0.448	0.431	1
CD109	0.0991433	-0.252554	0.126	0.157	1
BEX5	0.0991474	-0.324941	0.224	0.255	1
INPP5K	0.103066	-0.267405	0.116	0.148	1
NDUFB3	0.103394	-0.273667	0.321	0.333	1
TPRKB	0.103977	-0.364512	0.209	0.231	1
ACVRL1	0.104564	-0.28322	0.16	0.19	1
PGRMC2	0.111256	-0.34431	0.246	0.264	1
MSI2	0.111265	-0.303972	0.169	0.194	1
NDUFS3	0.113107	-0.299143	0.204	0.227	1
RPS27AP16	0.113623	-0.25561	0.1	0.13	1
NAT8	0.116734	-0.494146	0.227	0.245	1
TMED4	0.122427	-0.25861	0.278	0.301	1
AKR7A2	0.127047	-0.272746	0.092	0.12	1
NDUFC2	0.130177	-0.308173	0.385	0.37	1
ASB8	0.131568	-0.273018	0.102	0.13	1
ISCU	0.132463	-0.315042	0.4	0.38	1
ATP5F1D	0.137395	-0.301014	0.388	0.38	1
LTC4S	0.137785	-0.372547	0.184	0.208	1
ETFB	0.1599	-0.250179	0.177	0.199	1
MRPL57	0.159946	-0.26173	0.304	0.315	1
PODXL	0.161671	-0.287886	0.418	0.398	1
MRPL41	0.172653	-0.275657	0.249	0.259	1
ALDH2	0.179471	-0.325205	0.164	0.185	1
EIF1AX	0.180136	-0.33334	0.323	0.319	1
CPEB4	0.183338	-0.267631	0.161	0.181	1
ANK3	0.187529	-0.258731	0.105	0.13	1
ATP6V1D	0.190158	-0.304425	0.241	0.255	1
MRPL33	0.194543	-0.270999	0.501	0.477	1
FAM107A	0.199122	-0.347138	0.339	0.333	1
ATP5MF	0.222515	-0.266809	0.472	0.421	1
MTND2P28	0.223695	-0.297734	0.189	0.204	1
CUL5	0.239026	-0.268014	0.217	0.231	1
TMEM14B	0.239595	-0.27593	0.263	0.264	1
RRAS	0.240337	-0.35287	0.279	0.269	1
KANK2	0.24058	-0.282763	0.092	0.111	1
SELENOS	0.260767	-0.254852	0.438	0.403	1
KLC1	0.262844	-0.311717	0.146	0.162	1
HRCT1	0.283108	-0.312464	0.102	0.12	1
GALNT11	0.307807	-0.293753	0.144	0.157	1
ACADM	0.324007	-0.315764	0.234	0.236	1
HADH	0.324993	-0.269499	0.094	0.111	1
ATP5F1C	0.340791	-0.251684	0.42	0.38	1
NDUFV1	0.346387	-0.28511	0.161	0.171	1
PSMC1	0.352632	-0.259838	0.214	0.218	1
UGT2B7	0.363579	-0.415316	0.218	0.218	1
PEPD	0.370114	-0.283447	0.283	0.213	1
C1D	0.400163	-0.279608	0.145	0.153	1
UBTF	0.429211	-0.259632	0.306	0.287	1
ATP1B1	0.480042	-0.396433	0.753	0.634	1
LIFR	0.490354	-0.275624	0.179	0.181	1
BPTF	0.493611	-0.279776	0.343	0.315	1
TNS1	0.499618	-0.251401	0.183	0.185	1
SCP2	0.538004	-0.267855	0.322	0.301	1
TSPAN14	0.614685	-0.266001	0.244	0.227	1
LSM3	0.619239	-0.258494	0.286	0.264	1
ITGA6	0.646626	-0.274581	0.276	0.255	1
GSN	0.69222	-0.25188	0.611	0.477	1
FTL	0.810909	-0.262817	0.974	0.921	1
GIMAP6	0.819722	-0.29072	0.219	0.185	1

## Sheet: MC
gene_id	p_val	avg_logFC	pct.1	pct.2	p_val_adj
MTATP6P1	6.64342e-30	-1.21582	0.89	1	1.67627e-25
HSPA1A	8.3729e-21	1.31764	0.855	0.472	2.11265e-16
TACSTD2	1.1832e-20	1.37478	0.851	0.438	2.98545e-16
FOS	1.40472e-20	1.19918	0.933	0.618	3.5444e-16
XIST	1.60287e-20	-0.29472	0	0.157	4.04436e-16
ZFP36	2.06713e-20	1.26727	0.793	0.303	5.21578e-16
SAT1	1.64916e-19	0.997304	0.957	0.652	4.16117e-15
JUN	2.24329e-19	0.94353	0.959	0.764	5.66027e-15
NPR3	4.72275e-18	-0.980996	0.136	0.494	1.19164e-13
DUSP1	1.03111e-17	1.11922	0.847	0.472	2.6017e-13
SLC4A11	2.22559e-17	-0.926065	0.065	0.348	5.61561e-13
TNNT2	2.84689e-17	-1.22368	0.117	0.449	7.18328e-13
KLF6	9.06091e-17	1.08627	0.808	0.371	2.28625e-12
MT-ATP8	1.75655e-16	-0.665243	1	1	4.43211e-12
JUNB	8.83324e-16	0.990808	0.827	0.438	2.2288e-11
MT-ND4L	2.08544e-15	-0.870797	0.937	0.989	5.26198e-11
LMOD1	2.7569e-15	-0.794773	0.035	0.258	6.95622e-11
HSPA1B	3.1282e-15	1.04119	0.696	0.258	7.89308e-11
MTND3P19	9.80323e-15	-0.268705	0.004	0.135	2.47355e-10
CYR61	1.10001e-14	1.15463	0.734	0.281	2.77554e-10
UBC	1.2659e-14	0.794369	0.918	0.652	3.19413e-10
ATF3	2.30573e-14	0.907396	0.829	0.371	5.81781e-10
CLDN4	2.66765e-14	0.951627	0.816	0.416	6.73102e-10
IFITM3	2.8034e-14	-0.706381	0.924	0.966	7.07354e-10
PTGDS	5.51412e-14	-1.15078	0.095	0.382	1.39132e-09
HSP90AA1	1.19624e-13	0.592249	0.994	0.944	3.01836e-09
MIF	1.41488e-13	-0.827137	0.08	0.337	3.57004e-09
EPCAM	1.64124e-13	0.762408	0.844	0.528	4.14118e-09
UGT2B7	1.70192e-13	-1.20861	0.531	0.719	4.29428e-09
MTCO1P25	1.91548e-13	-0.31207	0.002	0.112	4.83314e-09
GSTA2	1.99687e-13	-0.287138	0.002	0.112	5.03851e-09
F5	2.74137e-13	-0.784271	0.032	0.225	6.91703e-09
RPL21	3.90891e-13	-0.53683	0.952	0.978	9.86295e-09
PCP4	5.35825e-13	-0.879131	0.279	0.607	1.35199e-08
S100A6	1.02541e-12	0.561785	0.994	0.944	2.58731e-08
HLA-B	1.20656e-12	0.778175	0.842	0.483	3.04439e-08
IFITM1	1.26064e-12	-0.360241	0.015	0.169	3.18084e-08
ZFP36L1	1.5948e-12	0.742988	0.87	0.562	4.02401e-08
EGR1	2.9849e-12	0.913618	0.806	0.472	7.53151e-08
SOD3	2.98888e-12	1.01492	0.523	0.101	7.54154e-08
SERPINA1	5.52648e-12	1.18306	0.603	0.191	1.39444e-07
ITM2C	6.19027e-12	0.98376	0.853	0.573	1.56193e-07
RPL41	1.49334e-11	-0.626403	0.607	0.775	3.768e-07
ELF3	2.00607e-11	0.70156	0.754	0.326	5.0617e-07
DAPL1	3.48315e-11	-0.880808	0.11	0.371	8.78868e-07
PDE1A	4.57181e-11	-0.671242	0.274	0.573	1.15356e-06
HIST1H4C	5.3645e-11	-0.678834	0.912	0.966	1.35357e-06
SOCS3	5.50333e-11	1.03413	0.464	0.101	1.3886e-06
PKM	5.86753e-11	0.541313	0.851	0.551	1.4805e-06
DNAJB1	6.05757e-11	0.74493	0.756	0.36	1.52845e-06
LDHA	6.95027e-11	0.665482	0.743	0.36	1.75369e-06
MT-ATP6	7.17205e-11	-0.323698	1	1	1.80965e-06
LRP2	7.62324e-11	-0.655773	0.153	0.427	1.92349e-06
ERP27	7.91622e-11	-0.894814	0.194	0.483	1.99742e-06
CDKN1A	8.36793e-11	0.792922	0.508	0.124	2.1114e-06
MTATP8P2	9.01861e-11	0.958539	0.346	0	2.27558e-06
CLDN7	9.11815e-11	0.775669	0.493	0.124	2.30069e-06
AKR1B1	9.20082e-11	0.902211	0.54	0.169	2.32155e-06
MT1F	1.17824e-10	-1.0103	0.493	0.697	2.97293e-06
MT-ND2	1.25494e-10	-0.417204	1	1	3.16646e-06
THY1	1.39119e-10	-0.835358	0.326	0.607	3.51025e-06
SUSD3	1.44132e-10	-0.594317	0.039	0.213	3.63675e-06
PABPC1	1.45989e-10	0.44863	0.97	0.831	3.68359e-06
NEAT1	1.63072e-10	0.905159	0.626	0.247	4.11462e-06
ARL4C	2.61574e-10	0.759391	0.454	0.09	6.60005e-06
SOX9	2.64582e-10	0.799084	0.518	0.146	6.67592e-06
GDF15	4.29226e-10	0.908442	0.717	0.348	1.08302e-05
PSAP	4.69195e-10	0.574432	0.886	0.573	1.18387e-05
MALAT1	5.75028e-10	0.361648	1	1	1.45091e-05
C11orf54	8.71952e-10	-0.739805	0.371	0.618	2.20011e-05
PROM1	9.18902e-10	0.685551	0.544	0.202	2.31857e-05
IFI6	1.20037e-09	0.850862	0.536	0.18	3.02878e-05
HLA-A	1.22582e-09	0.648608	0.847	0.607	3.093e-05
POU3F3	1.37033e-09	0.725127	0.616	0.27	3.45762e-05
GADD45A	1.65617e-09	0.792487	0.698	0.371	4.17886e-05
TSPAN1	3.15173e-09	0.66095	0.642	0.258	7.95245e-05
CD74	3.35908e-09	0.664458	0.756	0.427	8.47564e-05
KRT7	3.57037e-09	0.747268	0.626	0.292	9.00875e-05
IER3	4.08316e-09	0.522123	0.814	0.461	0.000103026
KLF10	4.6275e-09	0.676768	0.624	0.281	0.000116761
UGCG	4.66697e-09	0.665502	0.682	0.326	0.000117757
MTRNR2L1	4.67483e-09	0.804328	0.322	0.022	0.000117955
ASS1	4.91052e-09	-0.658881	0.186	0.438	0.000123902
CFH	5.1592e-09	-0.783734	0.169	0.427	0.000130177
C21orf62	5.41125e-09	-0.695118	0.102	0.315	0.000136537
PDLIM3	6.73043e-09	-0.430528	0.047	0.213	0.000169822
MT-ND1	7.16263e-09	-0.334485	1	1	0.000180728
ITGB6	7.17637e-09	0.740477	0.425	0.09	0.000181074
HMGN2	7.3635e-09	-0.738017	0.348	0.618	0.000185796
SYNE2	7.54865e-09	0.612231	0.834	0.607	0.000190467
BMP7	8.05397e-09	-0.556918	0.073	0.27	0.000203218
HSPH1	8.18016e-09	0.682886	0.579	0.247	0.000206402
SUCLG1	8.92616e-09	-0.581034	0.769	0.831	0.000225225
NR2F1	1.02078e-08	-0.32968	0.037	0.191	0.000257564
RHOB	1.10592e-08	0.643375	0.667	0.382	0.000279045
ARHGAP10	1.28312e-08	-0.596796	0.125	0.337	0.000323758
CLDN10	1.51431e-08	0.639877	0.683	0.315	0.00038209
MT1E	1.78726e-08	-0.936472	0.616	0.742	0.000450962
KRT18	2.12773e-08	0.654454	0.778	0.483	0.000536869
LRRFIP1	2.63297e-08	0.523394	0.825	0.584	0.00066435
ARF5	2.69224e-08	-0.402644	0.035	0.18	0.000679305
NDUFB2	2.85773e-08	-0.517987	0.782	0.843	0.000721063
RPS28	3.04017e-08	-0.451801	0.905	0.91	0.000767095
HSPA8	3.15305e-08	0.636383	0.79	0.573	0.000795577
SOD2	3.30335e-08	0.581307	0.682	0.326	0.000833501
HACD1	3.43965e-08	-0.294572	0.035	0.18	0.000867892
MCL1	4.45742e-08	0.588277	0.421	0.112	0.0011247
BHLHE40	4.54464e-08	0.725368	0.486	0.191	0.0011467
BX571818.1	4.56984e-08	-0.634334	0.182	0.416	0.00115306
NUPR1	4.5826e-08	-0.849755	0.313	0.528	0.00115628
FOSB	4.99627e-08	0.749347	0.531	0.213	0.00126066
SLC4A7	6.10444e-08	0.571026	0.374	0.067	0.00154027
RPS4Y1	6.19862e-08	0.484531	0.393	0.079	0.00156403
VMP1	6.42977e-08	0.633722	0.605	0.27	0.00162236
P4HB	6.52264e-08	0.505827	0.495	0.169	0.00164579
KRT8	7.74552e-08	0.480615	0.642	0.326	0.00195435
NFKBIZ	7.77344e-08	0.298899	0.758	0.371	0.00196139
RPL41P5	9.88324e-08	-0.324089	0.054	0.213	0.00249374
MT-ND5	1.11203e-07	-0.303129	0.998	1	0.00280588
NFKBIA	1.15761e-07	0.57191	0.914	0.685	0.00292088
PLAU	1.7226e-07	0.773599	0.432	0.146	0.00434646
MT1G	1.83566e-07	-0.815851	0.518	0.629	0.00463174
ATP1A1	1.93179e-07	0.54294	0.866	0.629	0.00487428
TNNI1	2.13145e-07	-0.418702	0.056	0.213	0.00537808
RPL13AP5	2.29253e-07	-0.557724	0.196	0.416	0.0057845
SLC5A3	2.4201e-07	0.659428	0.412	0.124	0.0061064
RGS5	2.55967e-07	-0.756856	0.13	0.326	0.00645857
MAFF	2.81936e-07	0.660187	0.432	0.135	0.00711381
MYL9	3.00828e-07	-0.821538	0.305	0.506	0.00759049
KNG1	3.53847e-07	-0.673077	0.171	0.393	0.00892826
NDUFA4	3.55859e-07	-0.367698	0.926	0.91	0.00897903
DSTN	3.81369e-07	-0.401625	0.944	0.888	0.00962271
CPVL	4.34369e-07	0.598371	0.57	0.281	0.01096
CD24	4.91289e-07	0.383872	0.937	0.809	0.0123962
MIOX	5.1866e-07	-0.56622	0.05	0.191	0.0130868
MT-CO2	5.37263e-07	-0.260034	1	1	0.0135562
PIM1	5.69543e-07	0.446398	0.248	0.011	0.0143707
CXCL2	6.13778e-07	0.439863	0.547	0.225	0.0154868
GPC3	6.42921e-07	-0.548566	0.19	0.404	0.0162222
S100A11	6.66632e-07	0.360891	0.939	0.843	0.0168205
SLC38A2	6.74658e-07	0.456378	0.38	0.101	0.017023
MEIS2	6.75689e-07	-0.311226	0.043	0.18	0.017049
MT-ND3	7.13084e-07	-0.276435	1	1	0.0179925
BTG2	7.25335e-07	0.551831	0.445	0.157	0.0183016
HLA-C	7.58192e-07	0.445554	0.79	0.562	0.0191307
TMPRSS4	7.67611e-07	0.589949	0.225	0	0.0193684
IRF1	9.24569e-07	0.375313	0.641	0.292	0.0233287
TMEM52B	1.04155e-06	-0.727365	0.05	0.191	0.0262803
TSC22D3	1.05036e-06	-0.602783	0.156	0.348	0.0265026
RBM25	1.07062e-06	0.439944	0.698	0.382	0.0270139
EEF1A1	1.29591e-06	0.321794	1	0.966	0.0326984
CSRNP1	1.3718e-06	0.461355	0.27	0.034	0.0346133
CREB5	1.44039e-06	0.451718	0.358	0.09	0.036344
CNN3	1.46127e-06	0.432755	0.609	0.337	0.0368708
CCNG2	1.46357e-06	0.413081	0.331	0.067	0.0369289
PDZK1IP1	1.47093e-06	-0.58569	0.549	0.708	0.0371146
ENO1	1.56038e-06	0.425475	0.857	0.663	0.0393714
TCIM	1.60933e-06	0.439702	0.507	0.202	0.0406067
RPS16	1.86625e-06	-0.309409	0.968	0.944	0.0470893
ITGB8	1.90259e-06	0.496843	0.492	0.225	0.0480061
TAGLN2	1.95667e-06	0.375915	0.622	0.348	0.0493706
ALDOB	1.98928e-06	-0.580641	0.162	0.36	0.0501935
MRPS6	2.02997e-06	0.466302	0.644	0.382	0.0512202
MAP1LC3B	2.08938e-06	0.548482	0.687	0.461	0.0527192
MAL2	2.10724e-06	0.48945	0.462	0.191	0.0531699
DAP	2.36017e-06	0.387905	0.436	0.157	0.0595517
EHF	2.69931e-06	0.527041	0.376	0.112	0.0681089
DHRS3	2.72505e-06	-0.401945	0.048	0.18	0.0687585
PLCB1	3.08969e-06	0.569392	0.395	0.135	0.0779591
SNRPGP10	3.27264e-06	-0.282736	0.043	0.169	0.0825753
PALLD	3.42471e-06	-0.699027	0.277	0.472	0.0864124
MT1M	3.58377e-06	-0.482329	0.132	0.315	0.0904258
CCL2	3.61732e-06	0.486423	0.765	0.528	0.0912723
FKBP5	3.88074e-06	-0.44963	0.063	0.202	0.0979188
PPP1R15A	3.92292e-06	0.386867	0.652	0.371	0.098983
MTCO1P12	3.97167e-06	-0.440885	0.652	0.719	0.100213
ADAMTS1	3.9797e-06	0.546071	0.561	0.281	0.100416
WISP3	4.01191e-06	-0.423569	0.056	0.191	0.101228
IFI27	4.10853e-06	0.824727	0.251	0.034	0.103666
RERG	4.3018e-06	-0.531116	0.145	0.326	0.108543
PRSS8	4.36668e-06	0.503873	0.285	0.056	0.11018
SFRP2	4.46394e-06	0.882115	0.222	0.011	0.112634
RTN4	4.78035e-06	0.362974	0.892	0.685	0.120618
S100A14	4.9069e-06	0.461574	0.22	0.011	0.123811
PMEPA1	5.32988e-06	0.685895	0.305	0.079	0.134483
RPL10P9	5.34642e-06	-0.622231	0.041	0.157	0.134901
SPARC	6.14474e-06	-0.379397	0.263	0.517	0.155044
AKR1C1	6.68936e-06	0.62637	0.261	0.045	0.168786
SST	6.74213e-06	-0.966554	0.02	0.112	0.170117
TNFSF10	6.88471e-06	0.48647	0.816	0.596	0.173715
EWSR1	6.88633e-06	0.383658	0.406	0.146	0.173756
PLIN3	7.33692e-06	0.453349	0.281	0.056	0.185125
IER2	7.96933e-06	0.367496	0.877	0.618	0.201082
PFKFB3	8.15939e-06	0.490315	0.27	0.056	0.205878
TRAM1	8.18802e-06	0.367564	0.655	0.348	0.2066
TNF	8.25736e-06	0.57661	0.255	0.045	0.20835
FXYD4	8.70483e-06	0.444093	0.331	0.101	0.21964
EEF2	8.82229e-06	0.441027	0.641	0.404	0.222604
PLEKHA1	9.19166e-06	0.421468	0.493	0.236	0.231924
STAT1	9.38505e-06	0.51709	0.372	0.135	0.236803
EID1	9.90716e-06	-0.500008	0.708	0.73	0.249978
WDR1	1.02371e-05	0.313659	0.501	0.213	0.258302
CTSB	1.02375e-05	0.340092	0.709	0.461	0.258313
CPE	1.04463e-05	0.471296	0.203	0.011	0.263582
LGALS3	1.05735e-05	0.416048	0.648	0.393	0.266791
CRB2	1.16747e-05	-0.276503	0.026	0.124	0.294577
APP	1.17837e-05	0.450312	0.845	0.652	0.297327
ACADVL	1.18416e-05	0.33234	0.413	0.157	0.298787
NR4A1	1.19143e-05	0.538605	0.251	0.045	0.300621
HDGF	1.2672e-05	0.481982	0.443	0.202	0.31974
ATXN10	1.32265e-05	0.390334	0.287	0.067	0.333731
MYO10	1.43843e-05	0.531583	0.3	0.09	0.362945
SPINT2	1.50539e-05	0.28741	0.816	0.584	0.37984
ST14	1.62307e-05	0.364991	0.196	0.011	0.409534
MGP	1.65738e-05	-0.447782	0.212	0.427	0.41819
RNF11	1.67659e-05	0.389516	0.279	0.067	0.423037
SRSF7	1.71699e-05	0.539663	0.611	0.382	0.433231
PKHD1	1.75164e-05	0.36879	0.287	0.067	0.441973
RBP4	1.76859e-05	-0.366002	0.093	0.247	0.44625
MITF	1.90217e-05	0.459382	0.432	0.202	0.479955
PIK3R1	1.92598e-05	-0.401775	0.32	0.517	0.485963
EMP1	1.99271e-05	0.430374	0.462	0.213	0.502801
SWAP70	2.0371e-05	0.347037	0.371	0.135	0.514
RAB11A	2.11925e-05	0.388595	0.531	0.292	0.534729
TUBA1A	2.2396e-05	0.54136	0.52	0.281	0.565097
HMGB1	2.33569e-05	-0.266811	0.939	0.966	0.589342
NPIPA1	2.38836e-05	0.348139	0.21	0.022	0.602631
HOXB7	2.40795e-05	0.37265	0.439	0.191	0.607573
RAB34	2.47519e-05	0.296621	0.324	0.09	0.62454
FNDC3B	2.5167e-05	0.320726	0.43	0.18	0.635014
NONO	2.6107e-05	0.271166	0.354	0.124	0.658732
PLSCR1	2.64382e-05	0.395433	0.454	0.213	0.667088
LINC01158	2.69274e-05	0.389095	0.304	0.079	0.679432
COTL1	2.75633e-05	0.329248	0.266	0.056	0.695478
GOLM1	2.82485e-05	0.395518	0.343	0.112	0.712766
WAC-AS1	2.93016e-05	0.353513	0.276	0.067	0.739338
EIF1	2.96752e-05	-0.256614	0.946	0.944	0.748765
C4orf48	3.03458e-05	0.382552	0.4	0.169	0.765686
FLII	3.08754e-05	0.412388	0.391	0.169	0.779049
PCSK1N	3.11635e-05	0.451329	0.4	0.18	0.786319
NDUFA1	3.1847e-05	-0.346927	0.773	0.809	0.803564
TCEA1P2	3.18925e-05	-0.445065	0.102	0.247	0.804711
IFITM2	3.31907e-05	-0.386911	0.728	0.809	0.837467
LRRK2	3.37308e-05	0.459787	0.259	0.056	0.851096
PTBP3	3.3993e-05	0.396334	0.419	0.169	0.857711
RPLP0	3.44856e-05	0.29778	0.97	0.865	0.870141
CNP	3.55221e-05	0.382953	0.512	0.27	0.896293
KHDRBS1	3.5646e-05	0.36046	0.581	0.315	0.899421
GRB14	3.61317e-05	0.440308	0.276	0.079	0.911674
NRP2	3.67128e-05	-0.362138	0.078	0.213	0.926338
CTSD	3.67941e-05	0.344924	0.672	0.438	0.928389
BOD1L1	3.71307e-05	0.434409	0.326	0.112	0.936882
LGALS3BP	3.8072e-05	0.329889	0.495	0.27	0.960632
TRIB1	3.80844e-05	0.393001	0.236	0.045	0.960946
TES	3.91553e-05	0.372079	0.453	0.202	0.987967
CLIC5	4.00701e-05	-0.512443	0.125	0.281	1
MMP7	4.04229e-05	0.269367	0.777	0.461	1
SDC1	4.16157e-05	0.529535	0.285	0.079	1
RPL9P9	4.32668e-05	-0.604248	0.391	0.539	1
RUNX1	4.33704e-05	0.448777	0.229	0.045	1
TPM2	4.35224e-05	-0.653731	0.091	0.225	1
ZFHX3	4.38384e-05	0.392037	0.272	0.067	1
CTSH	4.38647e-05	0.395865	0.464	0.213	1
GFRA1	4.44763e-05	-0.294856	0.03	0.124	1
JUP	4.74986e-05	0.336124	0.374	0.135	1
NCEH1	4.85918e-05	0.379067	0.231	0.045	1
EFNA1	4.89027e-05	0.383004	0.415	0.18	1
TDRD9	4.93505e-05	-0.270903	0.02	0.101	1
TPD52L1	5.03698e-05	0.332457	0.294	0.09	1
PTPRF	5.18557e-05	0.394134	0.317	0.101	1
SGPP2	5.34143e-05	0.346419	0.177	0.011	1
SKAP2	5.38047e-05	0.353481	0.547	0.292	1
AL450405.1	5.59531e-05	0.487278	0.209	0.034	1
S100A4	6.00429e-05	0.534816	0.248	0.056	1
PUM1	6.34365e-05	0.397529	0.369	0.157	1
SCTR	6.34575e-05	0.371993	0.229	0.045	1
MIDN	6.76723e-05	0.4068	0.376	0.157	1
GSN	6.8528e-05	0.318187	0.378	0.146	1
ATP5IF1	6.92068e-05	-0.394274	0.765	0.82	1
COL14A1	6.93191e-05	-0.33432	0.026	0.112	1
CCNL1	7.1026e-05	0.420033	0.652	0.382	1
CTNNA1	7.44904e-05	0.348872	0.566	0.315	1
NFIB	7.58451e-05	0.416105	0.374	0.157	1
NUAK2	7.8461e-05	0.401646	0.339	0.124	1
IVNS1ABP	7.94297e-05	0.311255	0.492	0.247	1
SULT1C4	8.02425e-05	-0.265169	0.032	0.124	1
SMAD7	8.04743e-05	0.288775	0.233	0.045	1
ABCC4	8.23539e-05	0.257479	0.216	0.034	1
NNMT	8.29826e-05	0.5119	0.408	0.169	1
TCEAL2	8.49281e-05	-0.355394	0.166	0.337	1
SYPL1	8.54903e-05	0.314597	0.454	0.225	1
AC136632.1	8.5889e-05	-0.367213	0.069	0.191	1
CXADR	8.72256e-05	0.354018	0.391	0.18	1
RPL28	8.7494e-05	0.335387	0.832	0.618	1
FABP3	8.91758e-05	-0.419161	0.097	0.236	1
STAT3	9.72058e-05	0.38278	0.477	0.258	1
SERPINH1	0.00010035	0.415623	0.289	0.09	1
TMEM18	0.000100574	-0.443051	0.259	0.416	1
DEFB1	0.000101826	-0.545629	0.583	0.674	1
WSB1	0.000106134	0.254595	0.518	0.281	1
CST6	0.000113301	0.606134	0.264	0.079	1
IGFBP5	0.000113479	-0.729839	0.102	0.236	1
BAZ2A	0.00011392	0.324569	0.268	0.079	1
TAGLN	0.000114005	-0.894776	0.117	0.258	1
CALM2	0.000117672	-0.280426	0.905	0.921	1
MAP7	0.000117855	0.321558	0.225	0.045	1
YY1	0.000119492	0.389881	0.484	0.258	1
MUC1	0.000119571	0.522555	0.458	0.236	1
DCXR	0.00012293	-0.558782	0.27	0.427	1
ASAH1	0.000127414	0.37025	0.508	0.292	1
DDIT4L	0.000129232	0.281643	0.145	0	1
LMNA	0.000130908	0.376704	0.631	0.404	1
CLDN19	0.000132156	0.425537	0.248	0.067	1
HOOK3	0.000134388	0.270877	0.359	0.146	1
TCEAL9	0.000141031	-0.53168	0.657	0.719	1
MAL	0.000142083	0.444985	0.894	0.831	1
CAV1	0.000142721	-0.7338	0.216	0.371	1
CALR	0.000149691	0.352778	0.659	0.416	1
STMP1	0.000149979	0.315217	0.462	0.247	1
DUSP5	0.000150788	0.327166	0.166	0.011	1
RETREG1	0.000151189	0.378896	0.488	0.258	1
GRB7	0.000157559	0.281712	0.238	0.056	1
SRSF3	0.000158142	0.356855	0.575	0.371	1
SLC3A2	0.000158222	0.340133	0.341	0.146	1
PAX2	0.000158796	0.281379	0.291	0.09	1
SPP1	0.000160798	-0.342266	0.946	0.663	1
PPP2R3A	0.000161003	0.379886	0.361	0.146	1
NPEPPS	0.000166453	0.260745	0.331	0.124	1
LAMP1	0.00016837	0.295743	0.501	0.281	1
MACC1	0.000168506	0.344244	0.285	0.09	1
GLTP	0.000172417	0.341275	0.365	0.157	1
PMAIP1	0.000172442	0.415282	0.307	0.124	1
LLGL2	0.000175489	0.340643	0.261	0.079	1
BCL2L1	0.000180303	0.358161	0.304	0.112	1
MGLL	0.00018036	0.287437	0.575	0.292	1
PAPPA2	0.00018218	0.672359	0.207	0.045	1
COPE	0.000183829	0.342494	0.302	0.112	1
FYB1	0.000186222	0.433483	0.194	0.034	1
PTPRK	0.000187881	0.268298	0.179	0.022	1
USP34	0.000190623	0.315897	0.281	0.09	1
DSP	0.000191012	0.298946	0.415	0.18	1
DCDC2	0.000196632	0.372804	0.741	0.517	1
TUBB	0.000201671	0.405451	0.667	0.449	1
CCDC186	0.000202003	0.350167	0.492	0.258	1
SEC62	0.000210378	-0.298252	0.877	0.888	1
TNFRSF10B	0.00021724	0.277975	0.155	0.011	1
MT1X	0.000217764	-0.60477	0.456	0.573	1
SLC44A2	0.000222103	0.387515	0.257	0.079	1
SLC6A12	0.000222491	0.319032	0.173	0.022	1
LIMCH1	0.000223845	0.374116	0.371	0.169	1
PLP2	0.000232074	0.358325	0.439	0.236	1
ARHGAP12	0.000232483	0.368187	0.22	0.056	1
LSM8	0.000237209	0.347844	0.279	0.101	1
RPL22	0.000237736	-0.29387	0.816	0.843	1
RIC8B	0.000240954	-0.379516	0.173	0.326	1
CD59	0.000246502	0.322265	0.832	0.64	1
MFSD10	0.000247314	0.277222	0.246	0.067	1
AC131235.1	0.000249216	-0.291147	0.067	0.18	1
KIAA1522	0.000251347	0.308673	0.209	0.045	1
RASD1	0.00025268	0.305892	0.423	0.202	1
SPPL2A	0.000254412	0.292496	0.337	0.135	1
IWS1	0.000255761	0.302326	0.272	0.09	1
FHL2	0.000273839	0.403282	0.426	0.213	1
SYNGR2	0.000275219	0.258851	0.495	0.247	1
NID2	0.000277249	-0.343923	0.184	0.348	1
NME4	0.000282218	0.33316	0.233	0.067	1
CREG1	0.000287747	0.299958	0.341	0.135	1
ELAVL1	0.000291658	0.274259	0.209	0.045	1
ADGRG1	0.000299109	0.409539	0.635	0.427	1
OSBPL1A	0.000300375	-0.394342	0.153	0.303	1
TFF3	0.000301341	-0.30481	0.067	0.18	1
HNMT	0.000302771	0.312565	0.231	0.067	1
SPOCK2	0.000313699	-0.502926	0.149	0.292	1
FBXO2	0.00031548	0.286869	0.13	0	1
FLOT2	0.000317747	0.286289	0.201	0.045	1
SDC4	0.000318812	0.272564	0.605	0.382	1
PPP2R1A	0.000319325	0.345756	0.493	0.27	1
ARPC3	0.000325234	0.317896	0.65	0.404	1
TP53I3	0.000329937	0.270948	0.188	0.034	1
MSI2	0.000344024	0.313245	0.369	0.169	1
COX5B	0.0003454	-0.346169	0.76	0.742	1
BAZ1B	0.00035838	0.3148	0.432	0.225	1
BEX3	0.000372446	-0.394131	0.782	0.787	1
PALM3	0.000391464	0.401043	0.246	0.079	1
ICAM1	0.000395182	0.592546	0.341	0.157	1
SLCO3A1	0.000398131	0.315762	0.248	0.079	1
HIF1A	0.00040833	0.276453	0.549	0.337	1
PTMAP2	0.000427748	-0.3884	0.518	0.607	1
C1orf115	0.00045079	-0.344576	0.162	0.303	1
RRAD	0.000455509	0.484698	0.495	0.27	1
CADM1	0.000458871	0.44714	0.493	0.315	1
HMGB1P5	0.000468046	-0.501342	0.341	0.472	1
TMSB10	0.000469886	0.282515	0.966	0.91	1
ABCB1	0.000476451	-0.426614	0.225	0.382	1
CRYZ	0.0004768	0.278265	0.488	0.27	1
FOSL2	0.000481274	0.257724	0.246	0.079	1
DDAH1	0.000495751	0.338369	0.292	0.112	1
HSPE1	0.000496118	0.317506	0.788	0.584	1
GNB1	0.000498531	0.25641	0.425	0.202	1
RPN1	0.00050495	0.251124	0.359	0.18	1
NCOA7	0.000505353	0.324243	0.533	0.315	1
HLA-DRB5	0.000513397	0.332835	0.231	0.067	1
HNRNPF	0.000527951	0.346734	0.309	0.135	1
MECOM	0.000530997	0.328756	0.402	0.202	1
DIAPH1	0.000548745	0.322954	0.266	0.101	1
CFL1	0.000552685	0.286968	0.76	0.528	1
GNB2	0.000563521	0.254887	0.469	0.247	1
GNS	0.000570874	0.341084	0.374	0.18	1
YWHAZ	0.000583044	0.304175	0.633	0.438	1
S100A10	0.000585355	0.268048	0.931	0.854	1
TNPO3	0.000605223	0.274768	0.158	0.022	1
CMTM6	0.00061288	0.255037	0.439	0.225	1
SLC29A1	0.000620464	0.253468	0.14	0.011	1
TNFAIP2	0.000666645	0.451049	0.337	0.169	1
CAPG	0.00067446	0.309024	0.48	0.27	1
KIF13B	0.000674846	0.27957	0.317	0.135	1
IGFBP4	0.000683306	-0.571235	0.143	0.27	1
RPS4X	0.000693998	-0.28789	0.838	0.831	1
ZBTB20	0.000716802	0.368935	0.482	0.292	1
PIM3	0.00071967	0.357813	0.335	0.146	1
ACTA2	0.00072013	-0.953559	0.104	0.213	1
IAH1	0.000723233	0.281089	0.253	0.09	1
CD44	0.000728149	0.273975	0.158	0.022	1
FHL1	0.000740821	-0.384755	0.114	0.236	1
TNFRSF12A	0.00074885	0.348476	0.708	0.517	1
CYFIP2	0.000751756	0.348623	0.248	0.09	1
C15orf48	0.000757861	0.270209	0.115	0	1
SINHCAF	0.000773388	0.26704	0.48	0.258	1
PAX8	0.000780856	0.257253	0.648	0.438	1
HOXB6	0.000795958	0.287061	0.203	0.056	1
LIX1	0.000803604	0.345487	0.412	0.236	1
DAD1	0.000817485	-0.3759	0.637	0.697	1
MKRN1	0.000821777	0.297254	0.236	0.079	1
RBMS1	0.000839019	0.319076	0.473	0.281	1
PERP	0.000844098	0.342731	0.547	0.36	1
HLA-E	0.000847448	0.32369	0.639	0.427	1
IBTK	0.000871218	0.298287	0.307	0.135	1
NUCB2	0.00088888	-0.358775	0.544	0.607	1
SOCS1	0.000902098	0.267114	0.203	0.056	1
ERMP1	0.000911367	0.267929	0.209	0.056	1
CALD1	0.000911614	-0.513636	0.46	0.584	1
HNRNPA0	0.000918663	0.321523	0.412	0.225	1
RBBP8	0.000932513	-0.399314	0.432	0.551	1
CELF1	0.000934934	0.285984	0.248	0.09	1
ATP5MG	0.000961401	-0.25661	0.829	0.854	1
HIST1H2BC	0.000962366	0.291439	0.132	0.011	1
MAP4	0.000964362	0.271703	0.432	0.225	1
RBM47	0.00097689	0.332047	0.49	0.303	1
PAQR8	0.00097922	0.253853	0.13	0.011	1
UQCR11	0.000979532	-0.36919	0.661	0.719	1
RPS3A	0.00098438	-0.315833	0.939	0.888	1
UQCR10	0.000988001	-0.308921	0.76	0.775	1
LNPEP	0.00100078	0.282994	0.365	0.169	1
LMAN2	0.00103151	0.255408	0.335	0.146	1
SFPQ	0.00108127	0.280672	0.706	0.506	1
BAIAP2L1	0.00108803	0.276472	0.182	0.045	1
VCAM1	0.00109132	-0.401989	0.305	0.461	1
PARP14	0.00110492	0.276584	0.289	0.124	1
KLK6	0.00111613	-0.350603	0.138	0.27	1
LTB	0.0011192	0.619217	0.151	0.022	1
RNF144B	0.00115611	0.253674	0.233	0.079	1
PPIA	0.0011797	0.255482	0.879	0.775	1
VSIR	0.00118577	-0.252386	0.035	0.112	1
SGK1	0.00119101	0.404592	0.248	0.101	1
GPNMB	0.00119105	0.366259	0.359	0.191	1
S100A16	0.00119646	0.268648	0.449	0.258	1
SLC35F5	0.00119891	0.279183	0.32	0.146	1
BRD2	0.00120075	0.358083	0.473	0.303	1
BCAR1	0.00120195	0.271219	0.145	0.022	1
C6orf132	0.00120461	0.290372	0.16	0.034	1
LPIN2	0.00122092	0.326285	0.285	0.124	1
TMA7	0.00123065	-0.278616	0.765	0.753	1
IRF2BPL	0.00123221	0.287018	0.229	0.079	1
RNF24	0.00123587	0.308809	0.175	0.045	1
GABRP	0.00123757	0.588113	0.127	0.011	1
CD82	0.00125025	0.27792	0.363	0.18	1
HNRNPU	0.00125196	0.325703	0.752	0.551	1
PGM2L1	0.00126388	0.25031	0.307	0.146	1
HIST1H1C	0.00126769	0.455394	0.436	0.258	1
CEBPB	0.00127771	0.261788	0.214	0.067	1
LINC01578	0.00130942	0.34022	0.264	0.112	1
SLC25A25	0.00131946	0.261056	0.143	0.022	1
EPHB2	0.00132246	0.29715	0.166	0.034	1
ERGIC1	0.00132591	0.294888	0.294	0.135	1
JUND	0.00132982	0.27585	0.534	0.337	1
RHBDD2	0.00133144	0.266233	0.236	0.09	1
ERBB4	0.00133527	0.290961	0.218	0.067	1
PEMT	0.00136204	-0.317093	0.173	0.315	1
FRMD3	0.00136274	-0.284048	0.093	0.202	1
CHD1	0.00140866	0.286154	0.339	0.169	1
TAF1D	0.00141066	0.321296	0.378	0.202	1
LSG1	0.00141811	0.252636	0.182	0.045	1
RPS23P8	0.00145604	-0.307291	0.186	0.326	1
MLLT3	0.00146397	0.268543	0.272	0.112	1
EPB41L2	0.00147218	0.260468	0.158	0.034	1
CYP3A5	0.00148699	-0.318973	0.058	0.146	1
ENO2	0.00149375	0.279007	0.209	0.067	1
SMS	0.00149815	0.265251	0.486	0.27	1
NTN4	0.0015457	0.418399	0.423	0.247	1
NEURL3	0.00155173	0.27268	0.19	0.056	1
GAREM1	0.00158266	0.266856	0.242	0.09	1
PLOD2	0.00161174	0.334027	0.367	0.202	1
ZNF83	0.00163796	0.295816	0.235	0.09	1
KLF4	0.00167795	0.303637	0.223	0.079	1
NPR1	0.0017456	-0.325169	0.112	0.225	1
SNHG5	0.00176598	0.337152	0.495	0.315	1
ITGB5	0.00176689	0.28622	0.192	0.056	1
CKS2	0.00177209	0.324095	0.162	0.034	1
KLF7	0.00178072	0.277025	0.153	0.034	1
GJA1	0.00178088	0.341067	0.212	0.079	1
MET	0.00186001	0.341028	0.277	0.124	1
PDXDC1	0.00188055	0.268977	0.425	0.247	1
HSPA2	0.00188276	0.279074	0.397	0.213	1
TSPAN5	0.00189384	-0.253445	0.138	0.27	1
ITIH5	0.00190861	-0.341208	0.104	0.213	1
RPL10P16	0.00191527	-0.305115	0.082	0.18	1
PRRC2B	0.00192394	0.291501	0.289	0.135	1
RRM1	0.00196165	0.274327	0.171	0.045	1
EBNA1BP2	0.00197107	0.279057	0.296	0.146	1
IFI44L	0.00198554	0.26484	0.175	0.045	1
MAP3K1	0.00202557	0.290156	0.242	0.101	1
TFAP2B	0.00203237	0.286542	0.253	0.101	1
TLN1	0.00204604	-0.43178	0.443	0.528	1
RSBN1L	0.00210033	0.304937	0.3	0.146	1
RND3	0.00212197	0.279115	0.322	0.157	1
MTDH	0.00213594	0.27415	0.618	0.416	1
LPAR6	0.00216216	-0.466101	0.164	0.281	1
FBP1	0.00225349	-0.333195	0.054	0.135	1
CDKN2AIP	0.00225679	0.288865	0.223	0.079	1
AQP2	0.00226885	0.372614	0.171	0.045	1
HS3ST1	0.00234702	0.286377	0.317	0.146	1
NAA40	0.00238148	0.255365	0.218	0.079	1
PRSS22	0.00245008	0.267753	0.203	0.067	1
NDUFA3	0.00245139	-0.294299	0.616	0.663	1
AK4	0.00264192	-0.286261	0.097	0.202	1
TMEM251	0.00268681	-0.257417	0.082	0.18	1
HSPA6	0.00275729	0.324687	0.136	0.022	1
GLIS3	0.00279633	0.295612	0.246	0.101	1
KDSR	0.00295539	0.256693	0.423	0.247	1
MNS1	0.0029597	0.273974	0.296	0.135	1
WNK1	0.00299507	-0.35156	0.264	0.393	1
CAPN2	0.0030106	0.309108	0.458	0.303	1
KMT2A	0.00307534	0.300448	0.475	0.303	1
ANXA11	0.00307923	0.269637	0.529	0.337	1
NDUFS5	0.00308139	-0.250937	0.691	0.775	1
SLC26A2	0.00311059	0.289502	0.199	0.067	1
NUB1	0.00319704	0.283397	0.453	0.27	1
ZDHHC2	0.0032229	0.256079	0.194	0.067	1
SCAMP2	0.00326729	0.262906	0.283	0.135	1
FLNA	0.00339144	0.276947	0.343	0.18	1
HOXB2	0.00340222	0.259629	0.276	0.135	1
BPTF	0.00341691	0.330876	0.54	0.371	1
RPL23A	0.0034245	-0.313806	0.892	0.876	1
CLCF1	0.00350128	0.267636	0.179	0.056	1
TACC1	0.0035308	0.307969	0.35	0.202	1
DAB2	0.00353139	-0.461467	0.551	0.607	1
CHURC1	0.00357195	-0.336399	0.281	0.393	1
CDH16	0.00372411	0.300972	0.35	0.202	1
DHRS4L2	0.00378988	-0.276778	0.093	0.191	1
ITGB1	0.00379796	0.276036	0.806	0.674	1
CTDNEP1	0.00383504	0.267729	0.231	0.101	1
PARP4	0.00384455	0.258361	0.484	0.326	1
BHMT2	0.00384758	0.26259	0.315	0.157	1
GAS5	0.00384918	0.297591	0.48	0.326	1
ACAT1	0.00385806	-0.444037	0.41	0.494	1
TMSB4X	0.00386584	0.282113	0.946	0.854	1
CTDSP2	0.00390983	0.269492	0.156	0.045	1
TMEM51	0.00401101	0.270914	0.188	0.067	1
PDZK1	0.00411965	-0.402081	0.287	0.404	1
EIF6	0.0041544	0.254725	0.462	0.315	1
KTN1	0.0042144	-0.369475	0.912	0.899	1
ATP5ME	0.00421662	-0.291133	0.743	0.685	1
CLDN1	0.0042535	0.38015	0.544	0.371	1
HSPB1	0.00443993	0.32756	0.924	0.854	1
NTAN1	0.00459912	0.261357	0.171	0.056	1
AC007969.1	0.0046127	-0.320296	0.214	0.337	1
MAGI3	0.00464249	0.307182	0.298	0.157	1
KRT17	0.00468083	0.313553	0.106	0.011	1
PKD2	0.00478307	0.272256	0.298	0.146	1
SON	0.00483421	-0.294148	0.827	0.831	1
UCHL1	0.00483839	0.294299	0.501	0.337	1
COX7B	0.00484729	-0.363415	0.639	0.652	1
FOXC1	0.00486684	-0.302412	0.594	0.64	1
CDC42SE2	0.00489254	0.250026	0.324	0.18	1
VAMP5	0.00496874	-0.269953	0.093	0.191	1
SERINC2	0.004975	0.280399	0.408	0.247	1
AC092069.1	0.0050648	0.26967	0.291	0.146	1
CCDC124	0.00526385	0.295629	0.236	0.112	1
VAMP2	0.00539039	-0.399726	0.445	0.551	1
VEZT	0.00568113	0.263114	0.223	0.101	1
ISG15	0.00574496	0.3718	0.186	0.067	1
SF3B5	0.00580378	-0.367531	0.484	0.551	1
IFIT3	0.00592771	0.454481	0.274	0.146	1
ANXA2	0.00599165	0.281735	0.873	0.73	1
HIST2H2BE	0.00600491	0.320808	0.225	0.101	1
FRMD4B	0.00605126	0.291696	0.3	0.169	1
RPL26P19	0.00625545	-0.343349	0.201	0.303	1
TMBIM1	0.00639667	0.254382	0.387	0.236	1
GMDS	0.00639795	-0.359173	0.302	0.416	1
CTGF	0.00641306	-0.407721	0.635	0.663	1
KPNA2	0.00655433	0.296346	0.134	0.034	1
AIF1L	0.00674767	-0.328304	0.672	0.663	1
MT-TT	0.00683969	-0.330276	0.404	0.483	1
SCIN	0.00687976	0.261211	0.456	0.315	1
ADM	0.00688511	0.298947	0.358	0.202	1
IFT74	0.00699022	0.290875	0.363	0.213	1
GSTA1	0.00711128	-0.283267	0.045	0.112	1
NREP	0.00723084	0.259317	0.164	0.056	1
INSIG1	0.00723895	0.296654	0.21	0.09	1
MRPL27	0.00737955	-0.324001	0.328	0.438	1
ARF4	0.00747669	0.250624	0.54	0.36	1
IQGAP2	0.00750786	-0.305656	0.069	0.146	1
NMT2	0.00758769	-0.450243	0.151	0.247	1
AQP1	0.0081666	0.275145	0.182	0.067	1
ZYX	0.0084769	0.264323	0.27	0.146	1
TSTD1	0.00856745	-0.373469	0.497	0.573	1
SLC48A1	0.00874496	-0.478538	0.248	0.337	1
TSPAN12	0.00891528	-0.444054	0.385	0.449	1
KIF1C	0.00895668	0.257341	0.264	0.135	1
SPNS2	0.00949297	0.294922	0.233	0.112	1
DYNC2LI1	0.00950079	0.273536	0.333	0.202	1
UMOD	0.00958065	-0.764228	0.678	0.697	1
NDUFAF3	0.00982618	-0.285087	0.479	0.562	1
DEPP1	0.0101326	0.429598	0.387	0.247	1
SLC16A12	0.0103138	-0.430839	0.253	0.348	1
MAF	0.0104718	-0.28421	0.156	0.258	1
TAOK1	0.0105145	-0.439199	0.328	0.191	1
DHRS7	0.0107686	-0.297615	0.553	0.64	1
RASSF8-AS1	0.0108392	-0.283246	0.11	0.202	1
MTIF3	0.0110006	-0.37586	0.41	0.472	1
PARD6G-AS1	0.0113133	0.459557	0.225	0.112	1
AC024293.1	0.0113429	-0.315665	0.358	0.461	1
MTND2P28	0.0116221	-0.308575	0.24	0.337	1
IL11	0.0118538	0.392339	0.138	0.045	1
SPRY1	0.0122859	-0.341763	0.223	0.326	1
TM4SF1	0.0130465	0.309757	0.367	0.236	1
LRRCC1	0.013618	0.290465	0.194	0.09	1
SPTLC2	0.0136973	0.260512	0.311	0.18	1
ATP2B1	0.0138577	-0.291048	0.317	0.416	1
CD83	0.0139274	0.254693	0.181	0.079	1
TUBA1C	0.0144907	0.319935	0.475	0.337	1
TFPI	0.0149338	-0.363303	0.41	0.483	1
NDUFA2	0.0150998	-0.263166	0.527	0.584	1
ZCRB1	0.015523	-0.3207	0.542	0.618	1
SLIRP	0.0159568	-0.288803	0.466	0.528	1
RPS28P7	0.0163577	-0.296744	0.155	0.247	1
ARID5B	0.0171377	0.271831	0.646	0.517	1
ATP5MC3	0.0175628	-0.25213	0.709	0.719	1
BHMT	0.0176414	-0.378545	0.117	0.202	1
ACPP	0.018247	0.265858	0.13	0.045	1
H3F3A	0.0183636	-0.379555	0.153	0.236	1
CLYBL	0.0184084	-0.281898	0.08	0.157	1
CDKN1C	0.0184792	-0.479061	0.244	0.326	1
PRSS23	0.0188798	0.469005	0.518	0.438	1
MIR4458HG	0.0189358	-0.35725	0.274	0.371	1
NDUFB6	0.021013	-0.294399	0.499	0.551	1
CISD3	0.0216372	-0.309771	0.171	0.258	1
CXCL3	0.0228182	0.443597	0.412	0.27	1
SMC4	0.0229466	0.287902	0.188	0.09	1
CAVIN1	0.0229691	-0.404086	0.473	0.517	1
MT1H	0.0231756	-0.27001	0.168	0.258	1
RPL21P16	0.023718	-0.25548	0.112	0.191	1
XPC	0.0237185	-0.349605	0.337	0.427	1
EIF1AX	0.0244053	-0.287194	0.436	0.517	1
C1D	0.0247364	-0.317086	0.296	0.382	1
LRRC6	0.0254886	-0.262292	0.143	0.225	1
BOLA1	0.0259646	-0.306163	0.08	0.146	1
SERPINA5	0.0264861	-0.266682	0.054	0.112	1
IFI27L2	0.0273317	-0.299875	0.261	0.348	1
PXMP2	0.0276017	-0.274168	0.097	0.169	1
FAM200B	0.029207	-0.349492	0.318	0.393	1
MCFD2	0.0294453	-0.324507	0.488	0.517	1
AC115223.1	0.0297488	-0.265669	0.097	0.169	1
CXCL1	0.0297952	0.255885	0.523	0.371	1
COPS9	0.0302383	-0.345738	0.536	0.551	1
PA2G4	0.0303645	-0.278666	0.479	0.551	1
MTF2	0.0320307	0.272869	0.359	0.258	1
KIAA0232	0.0321448	-0.324884	0.309	0.382	1
HSP90AB3P	0.0333517	-0.310592	0.371	0.438	1
NDUFS7	0.0338323	-0.306679	0.315	0.382	1
FRA10AC1	0.0340766	-0.325358	0.259	0.337	1
MRPL41	0.0341102	-0.281845	0.376	0.438	1
DNAJC8	0.0348649	-0.299246	0.657	0.64	1
GATM	0.0356853	-0.326809	0.255	0.348	1
MFF	0.035829	-0.35466	0.384	0.438	1
TBL1X	0.03587	-0.345916	0.384	0.461	1
MT1L	0.0361461	-0.258373	0.119	0.191	1
RAC1P2	0.0361951	-0.262296	0.125	0.202	1
CA12	0.0389725	0.269684	0.292	0.18	1
RPL21P28	0.039121	-0.305814	0.363	0.427	1
ATOX1	0.0391315	-0.474011	0.473	0.506	1
ADI1	0.0403578	-0.324298	0.291	0.371	1
WDR83OS	0.0420933	-0.29891	0.631	0.596	1
NDUFS4	0.0426804	-0.339797	0.466	0.517	1
IGFBP2	0.0438117	-0.285381	0.305	0.393	1
TCEA1	0.0441865	-0.319829	0.542	0.584	1
SETP14	0.0455021	-0.297062	0.067	0.124	1
NDUFS1	0.0457959	-0.353603	0.354	0.416	1
CAT	0.0487207	-0.320594	0.374	0.427	1
HSD17B10	0.0491284	-0.251868	0.214	0.292	1
ATP5PD	0.04974	-0.331639	0.676	0.697	1
ESAM	0.0505236	-0.256359	0.274	0.348	1
NDUFS8	0.0546773	-0.361034	0.48	0.494	1
PET100	0.057402	-0.268914	0.156	0.225	1
FKBP2	0.0576382	-0.281848	0.453	0.494	1
IGFBP3	0.0582049	0.26556	0.186	0.101	1
NAMPT	0.0582758	0.259881	0.238	0.157	1
BGN	0.0583859	0.593788	0.223	0.157	1
NNT	0.0590144	-0.280116	0.136	0.202	1
TTC32	0.059244	-0.281514	0.061	0.112	1
RPL14P1	0.0594205	-0.29633	0.209	0.281	1
DIXDC1	0.0599568	-0.254998	0.127	0.191	1
PDHB	0.0623087	-0.256436	0.25	0.326	1
ERCC4	0.0691164	-0.29992	0.101	0.157	1
IFIT2	0.0693047	0.356853	0.179	0.101	1
FBXO17	0.0702753	-0.283662	0.175	0.247	1
MOCS2	0.0716745	-0.370265	0.35	0.404	1
KRT10	0.0722524	-0.263815	0.507	0.539	1
HPF1	0.0730141	-0.308026	0.257	0.326	1
PLXDC2	0.076832	-0.272635	0.136	0.202	1
TNC	0.0814363	0.289167	0.218	0.146	1
TIMP3	0.0833996	-0.408405	0.335	0.36	1
PLPP3	0.0868524	-0.270855	0.216	0.281	1
TUBA1B	0.0869643	0.33176	0.708	0.607	1
SELENOM	0.087354	-0.263374	0.281	0.337	1
CLDN16	0.0893272	-0.297762	0.142	0.202	1
CCND1	0.0934428	-0.27675	0.426	0.472	1
C7orf50	0.0979028	-0.274691	0.255	0.315	1
CXCL8	0.101545	0.679034	0.142	0.079	1
TFAM	0.103778	-0.258661	0.289	0.348	1
G0S2	0.104444	-0.304233	0.095	0.146	1
RPS3AP6	0.10499	-0.35976	0.24	0.292	1
VPS36	0.106076	-0.299491	0.302	0.36	1
RBM43	0.106793	-0.312102	0.136	0.191	1
RPL26L1	0.112988	-0.326199	0.296	0.348	1
SARS	0.116022	-0.284761	0.434	0.449	1
FAM210B	0.117107	-0.25349	0.168	0.225	1
NDUFA11	0.118873	-0.329053	0.572	0.551	1
LAMTOR4	0.125081	-0.33417	0.454	0.483	1
S100A2	0.129371	0.334593	0.324	0.236	1
FBXO21	0.129465	-0.314501	0.343	0.382	1
SNRPC	0.129498	-0.31279	0.447	0.472	1
PSMA4	0.130718	-0.264669	0.611	0.596	1
MAOA	0.132639	-0.271104	0.173	0.225	1
NOSIP	0.134142	-0.371723	0.236	0.292	1
GADD45G	0.134488	0.268767	0.298	0.213	1
LMBRD1	0.135745	-0.257425	0.272	0.337	1
BOLA3	0.137243	-0.262638	0.32	0.371	1
NDUFAB1	0.139156	-0.30682	0.417	0.449	1
CUL5	0.140223	-0.254965	0.315	0.36	1
PSMB6	0.14487	-0.32446	0.462	0.461	1
BNIP3	0.14515	-0.318314	0.339	0.393	1
CWF19L2	0.151648	-0.255672	0.318	0.36	1
GLUL	0.152119	-0.319548	0.358	0.371	1
FMC1	0.153402	-0.320463	0.192	0.236	1
DPP4	0.156207	0.253805	0.404	0.337	1
PRMT2	0.159421	-0.304307	0.43	0.449	1
ARL2	0.164715	-0.253156	0.331	0.382	1
RAB21	0.170395	-0.277201	0.188	0.236	1
PPP2CB	0.172779	-0.268692	0.309	0.371	1
CPNE8	0.176931	-0.292949	0.134	0.18	1
ESD	0.180649	-0.251173	0.471	0.494	1
APOBEC3C	0.186785	-0.256094	0.153	0.202	1
DAAM1	0.190104	-0.265003	0.242	0.292	1
SYNE1	0.192839	-0.284488	0.477	0.494	1
CP	0.193303	-0.394795	0.065	0.101	1
ARHGAP24	0.193354	-0.261694	0.413	0.438	1
CALCOCO2	0.194585	-0.260295	0.287	0.326	1
FAT1	0.195639	-0.262542	0.214	0.258	1
MORF4L1P1	0.209635	-0.316587	0.315	0.337	1
SOX6	0.213691	-0.379213	0.209	0.247	1
COX14	0.228717	-0.288497	0.482	0.472	1
DHRS4	0.235424	-0.251866	0.112	0.146	1
ENTPD5	0.25521	-0.268022	0.082	0.112	1
RDX	0.263941	-0.265665	0.557	0.528	1
CRIM1	0.272189	-0.271498	0.594	0.584	1
TTF1	0.282979	-0.25253	0.158	0.191	1
SPA17	0.299332	-0.267309	0.164	0.202	1
RSU1	0.30782	-0.271821	0.251	0.292	1
FGFR1OP2	0.315277	-0.277393	0.209	0.236	1
PHB	0.31939	-0.284221	0.371	0.382	1
AFDN	0.38414	-0.250635	0.365	0.371	1
SNORD3A	0.393659	-0.259634	0.199	0.213	1
CAV2	0.406963	-0.277952	0.341	0.348	1
QPRT	0.411117	-0.25908	0.231	0.258	1
ACTR3	0.417921	-0.267523	0.421	0.416	1
SNHG9	0.452301	-0.251498	0.248	0.258	1
KRR1	0.487705	-0.250637	0.32	0.326	1
PAFAH1B1	0.490658	-0.252107	0.449	0.438	1
LINC01320	0.495455	-0.261625	0.285	0.292	1
BCAM	0.501914	-0.277534	0.615	0.551	1
ATXN7L3B	0.512402	-0.253415	0.365	0.371	1
CRNKL1	0.525361	-0.284333	0.153	0.169	1
AC245060.4	0.525933	-0.264462	0.127	0.146	1
ELF2	0.555875	-0.265304	0.274	0.281	1
ANKRD1	0.61531	0.326623	0.153	0.135	1
NPM1P27	0.632053	-0.314736	0.311	0.303	1
FKBP3	0.721492	-0.353647	0.453	0.427	1
MT-TW	0.734896	-0.271092	0.231	0.225	1
SIL1	0.781785	-0.252417	0.158	0.157	1
SMIM10L1	0.79038	-0.320541	0.253	0.247	1
KIAA1143	0.800843	-0.252057	0.328	0.315	1
BROX	0.846799	-0.274974	0.214	0.213	1
SLPI	0.92699	0.268835	0.598	0.596	1
TUBGCP2	0.931087	-0.289139	0.205	0.191	1
MT-TS2	0.95138	-0.264716	0.331	0.315	1

## Sheet: Pod
gene_id	p_val	avg_logFC	pct.1	pct.2	p_val_adj
JUNB	9.03622e-05	1.32047	0.667	0	1
PLEKHA1	9.03622e-05	1.11107	0.667	0	1
SRSF4	0.000141491	1.37996	0.833	0.048	1
ZCRB1	0.000293702	0.98655	1	0.524	1
PLEKHB2	0.000499834	0.926283	0.833	0.095	1
VPS28	0.000863886	0.919828	1	0.19	1
ZDHHC4	0.000925186	1.30207	0.5	0	1
CCL2	0.000925186	1.28533	0.5	0	1
FXYD4	0.000925186	1.17892	0.5	0	1
API5	0.000925186	1.10899	0.5	0	1
PSMD10	0.000925186	1.03181	0.5	0	1
ACTN1	0.000925186	1.01184	0.5	0	1
ATPAF1	0.000925186	0.951011	0.5	0	1
RNF34	0.000925186	0.951	0.5	0	1
EIF1AD	0.000925186	0.945863	0.5	0	1
PDPR	0.000925186	0.907238	0.5	0	1
PDLIM3	0.000925186	0.902573	0.5	0	1
UPP1	0.000925186	0.888167	0.5	0	1
KCTD7	0.000925186	0.882639	0.5	0	1
KMT2E-AS1	0.000925186	0.882639	0.5	0	1
FBXO17	0.000925186	0.874237	0.5	0	1
BFAR	0.000925186	0.847953	0.5	0	1
TBK1	0.000925186	0.821831	0.5	0	1
TENM3	0.000925186	0.821831	0.5	0	1
C19orf24	0.000925186	0.756273	0.5	0	1
ARRDC1-AS1	0.000925186	0.750016	0.5	0	1
ZNF720	0.000925186	0.740416	0.5	0	1
PROS1	0.000925186	0.740416	0.5	0	1
IFI27	0.00113859	0.799407	0.833	0.095	1
MRPL32	0.00113859	0.786419	0.833	0.095	1
DNPH1	0.00148211	0.784899	0.833	0.095	1
RETREG1	0.00153373	-1.04072	0.833	1	1
DYNLL2	0.00168559	0.918674	0.667	0.048	1
CASC3	0.00168559	0.856881	0.667	0.048	1
ITGB1BP1	0.00175067	0.945845	1	0.19	1
TLE4	0.00280416	1.31732	0.833	0.19	1
ODF2L	0.00345274	0.858432	0.667	0.095	1
RFC1	0.00412765	0.894491	1	0.476	1
ISCU	0.00424151	1.03727	1	0.333	1
ITM2B	0.00428364	-0.815315	1	1	1
LDHA	0.00433149	0.829014	0.833	0.143	1
PLSCR1	0.00445307	0.599086	0.667	0.095	1
CDKN1C	0.005052	-1.65597	0.5	0.952	1
PELO	0.00538536	1.52796	0.5	0.048	1
CBX5	0.00538536	0.986647	0.5	0.048	1
CAT	0.00538536	0.833845	0.5	0.048	1
MORF4L2	0.00538536	0.773851	0.5	0.048	1
HIBADH	0.00538536	0.675914	0.5	0.048	1
EIF3M	0.00538715	0.850944	1	0.524	1
SRGAP1	0.005437	0.984783	0.833	0.19	1
HSPA1B	0.00570926	0.890618	0.667	0.095	1
USP10	0.00570926	0.861163	0.667	0.095	1
ARMC1	0.00570926	0.809316	0.667	0.095	1
SKIL	0.00570926	0.787129	0.667	0.095	1
AC092813.2	0.006596	-1.88781	0	0.714	1
C9orf78	0.0067588	0.797731	0.833	0.143	1
JUN	0.00717327	1.60957	0.5	0.048	1
SOX4	0.00717327	1.37036	0.5	0.048	1
UBA5	0.00717327	1.04822	0.5	0.048	1
PRKCI	0.00717327	0.989064	0.5	0.048	1
GOLPH3	0.00717327	0.913124	0.5	0.048	1
ZNF451	0.00717327	0.910212	0.5	0.048	1
LPCAT2	0.00717327	0.780913	0.5	0.048	1
ST3GAL1	0.00722472	0.987343	0.667	0.143	1
HMGN2	0.0078502	0.864362	0.833	0.238	1
PPP2R5E	0.0078502	0.858579	0.833	0.238	1
SSB	0.00786821	-1.1666	0.667	0.905	1
MT-ND2	0.00831729	-0.563472	1	1	1
PARD6G-AS1	0.00848946	1.44974	0.333	0	1
DCP1A	0.00848946	1.35369	0.333	0	1
COL1A2	0.00848946	1.31972	0.333	0	1
LRRN4CL	0.00848946	1.18454	0.333	0	1
DECR2	0.00848946	1.07747	0.333	0	1
DSP	0.00848946	1.02458	0.333	0	1
ENAH	0.00848946	1.01017	0.333	0	1
STAG3L4	0.00848946	0.983978	0.333	0	1
GABPB2	0.00848946	0.94581	0.333	0	1
DCUN1D1	0.00848946	0.937924	0.333	0	1
ZNF131	0.00848946	0.926782	0.333	0	1
TAF1D	0.00848946	0.915369	0.333	0	1
PPP1R3B	0.00848946	0.888889	0.333	0	1
ERP27	0.00848946	0.888889	0.333	0	1
TBC1D23	0.00848946	0.888889	0.333	0	1
STK32A	0.00848946	0.883365	0.333	0	1
AC098864.1	0.00848946	0.883365	0.333	0	1
H2AFX	0.00848946	0.836456	0.333	0	1
KIF22	0.00848946	0.815984	0.333	0	1
THUMPD2	0.00848946	0.815984	0.333	0	1
HMGN5	0.00848946	0.800264	0.333	0	1
TLDC1	0.00848946	0.766538	0.333	0	1
MYH10	0.00848946	0.766538	0.333	0	1
NCOA7	0.00848946	0.766538	0.333	0	1
HSF1	0.00848946	0.766538	0.333	0	1
ABHD17A	0.00848946	0.766538	0.333	0	1
R3HDM1	0.00848946	0.766538	0.333	0	1
SLC30A5	0.00848946	0.766538	0.333	0	1
SRSF8	0.00848946	0.757097	0.333	0	1
COPS6	0.00848946	0.757097	0.333	0	1
FBXL4	0.00848946	0.757097	0.333	0	1
MAP2K7	0.00848946	0.757097	0.333	0	1
TMEM263	0.00848946	0.757097	0.333	0	1
SCN9A	0.00848946	0.757097	0.333	0	1
NRM	0.00848946	0.757097	0.333	0	1
CWC22	0.00848946	0.750845	0.333	0	1
ACSM2B	0.00848946	0.750845	0.333	0	1
CORO1C	0.00848946	0.750845	0.333	0	1
SUGP1	0.00848946	0.750845	0.333	0	1
PIM1	0.00848946	0.750845	0.333	0	1
ASPN	0.00848946	0.750845	0.333	0	1
WFDC2	0.00848946	0.746734	0.333	0	1
ZCCHC7	0.00848946	0.746734	0.333	0	1
FBXL15	0.00848946	0.697108	0.333	0	1
WBP2	0.00848946	0.697108	0.333	0	1
PIGC	0.00848946	0.697108	0.333	0	1
NR2F1	0.00848946	0.697108	0.333	0	1
IMP4	0.00848946	0.693648	0.333	0	1
NONO	0.00848946	0.676758	0.333	0	1
MIA3	0.00848946	0.676758	0.333	0	1
SSBP2	0.00848946	0.673467	0.333	0	1
SLC35A3	0.00848946	0.673467	0.333	0	1
RBBP9	0.00848946	0.673467	0.333	0	1
RNF168	0.00848946	0.669981	0.333	0	1
CUL2	0.00848946	0.669981	0.333	0	1
COMTD1	0.00848946	0.6631	0.333	0	1
ERCC6L2	0.00848946	0.6631	0.333	0	1
THAP1	0.00848946	0.6631	0.333	0	1
BOC	0.00848946	0.6631	0.333	0	1
NRAS	0.00848946	0.656229	0.333	0	1
COQ5	0.00848946	0.656229	0.333	0	1
AL590762.3	0.00848946	0.656229	0.333	0	1
SART3	0.00848946	0.589672	0.333	0	1
C19orf25	0.00848946	0.589672	0.333	0	1
EPS15	0.00848946	0.589672	0.333	0	1
MED28	0.00848946	0.589672	0.333	0	1
NDUFV2	0.00848946	0.589672	0.333	0	1
FBXO27	0.00848946	0.589672	0.333	0	1
FRG1DP	0.00848946	0.589672	0.333	0	1
PNP	0.00848946	0.578394	0.333	0	1
C12orf75	0.00848946	0.578394	0.333	0	1
UBA1	0.00848946	0.578394	0.333	0	1
ID3	0.00848946	0.578394	0.333	0	1
CC2D2A	0.00848946	0.578394	0.333	0	1
VHL	0.00848946	0.578394	0.333	0	1
NUTM2B-AS1	0.00848946	0.578394	0.333	0	1
LGMN	0.00848946	0.570913	0.333	0	1
RIOK2	0.00848946	0.570913	0.333	0	1
STX4	0.00848946	0.570913	0.333	0	1
CXCL8	0.00848946	0.570913	0.333	0	1
NACC2	0.00848946	0.570913	0.333	0	1
LRRCC1	0.00848946	0.570913	0.333	0	1
TTLL5	0.00848946	0.570913	0.333	0	1
MINDY4	0.00848946	0.570913	0.333	0	1
FTH1P11	0.00848946	0.570913	0.333	0	1
AC026462.1	0.00848946	0.570913	0.333	0	1
PMAIP1	0.00848946	0.515261	0.333	0	1
SDHAF2	0.00848946	0.515261	0.333	0	1
TMEM170A	0.00848946	0.515261	0.333	0	1
GGCX	0.00848946	0.515261	0.333	0	1
HEIH	0.00848946	0.515261	0.333	0	1
TRIM22	0.00848946	0.515261	0.333	0	1
TP53BP2	0.00848946	0.515261	0.333	0	1
WDR20	0.00848946	0.515261	0.333	0	1
MGAT2	0.00848946	0.515261	0.333	0	1
LIG3	0.00848946	0.515261	0.333	0	1
DUS4L	0.00848946	0.515261	0.333	0	1
BEST1	0.00848946	0.515261	0.333	0	1
ARMCX5	0.00848946	0.515261	0.333	0	1
SHC4	0.00848946	0.515261	0.333	0	1
AC104046.1	0.00848946	0.515261	0.333	0	1
UBR3	0.00848946	0.507291	0.333	0	1
RBM48	0.00848946	0.507291	0.333	0	1
CHCHD5	0.00848946	0.507291	0.333	0	1
AQR	0.00848946	0.507291	0.333	0	1
MFSD14C	0.00848946	0.507291	0.333	0	1
MCUB	0.00848946	0.507291	0.333	0	1
PAMR1	0.00848946	0.507291	0.333	0	1
MAPRE1	0.00848946	0.495039	0.333	0	1
BBS2	0.00848946	0.495039	0.333	0	1
TMEM184C	0.00848946	0.495039	0.333	0	1
HDAC9	0.00848946	0.495039	0.333	0	1
PBX3	0.00848946	0.495039	0.333	0	1
DUSP22	0.00848946	0.495039	0.333	0	1
IL1RAP	0.00848946	0.495039	0.333	0	1
TSPAN17	0.00848946	0.495039	0.333	0	1
AC097263.1	0.00848946	0.495039	0.333	0	1
PSMB5	0.00856349	0.96676	1	0.381	1
DDIT3	0.00903746	1.09612	0.667	0.143	1
SF3B1	0.00903746	0.85165	0.667	0.143	1
HDAC2	0.00903746	0.83198	0.667	0.143	1
RANBP1	0.00921979	0.842983	0.667	0.095	1
SPARC	0.00944015	-0.950234	0.667	1	1
NPHS2	0.00944015	-1.1696	0.667	1	1
TIMM10	0.00947696	1.2341	0.5	0.048	1
EGR1	0.00947696	0.929972	0.5	0.048	1
SURF1	0.00947696	0.92599	0.5	0.048	1
CFDP1	0.00947696	0.894084	0.5	0.048	1
MAPRE2	0.00947696	0.866226	0.5	0.048	1
ANXA11	0.00947696	0.802774	0.5	0.048	1
ATG14	0.00947696	0.77484	0.5	0.048	1
CFL2	0.00947696	0.769946	0.5	0.048	1
KLF10	0.00947696	0.756158	0.5	0.048	1
SPOCK2	0.0107527	-1.33801	0.333	0.905	1
MYL12A	0.0110583	-1.10766	0.667	0.905	1
PLA2G16	0.0112459	0.990444	0.667	0.143	1
CCDC50	0.011608	0.982248	0.833	0.238	1
HSPA1A	0.011608	0.746347	0.833	0.238	1
NDUFAF8	0.0116134	0.567436	0.667	0.095	1
RASSF4	0.0124189	0.802174	0.5	0.048	1
C2orf49	0.0124189	0.710914	0.5	0.048	1
USP9X	0.0124189	0.688465	0.5	0.048	1
GORASP2	0.0124189	0.613183	0.5	0.048	1
CSNK1D	0.0124189	0.580308	0.5	0.048	1
SLC25A37	0.0124189	0.578994	0.5	0.048	1
FYTTD1	0.0124189	0.548983	0.5	0.048	1
NKTR	0.0124189	0.505351	0.5	0.048	1
IFI27L2	0.0124189	0.481169	0.5	0.048	1
SLC30A9	0.0139211	1.63106	0.667	0.143	1
PPIE	0.0139211	0.764666	0.667	0.143	1
RPL22L1	0.0139211	0.733666	0.667	0.143	1
GOLGA2	0.0140283	0.895032	0.833	0.238	1
ALDOB	0.0144631	-1.2728	0.167	0.714	1
NPR3	0.0144631	-1.51093	0.167	0.714	1
SRSF5	0.0149974	0.784703	0.833	0.19	1
PSMC4	0.0149974	0.679024	0.833	0.19	1
WSB1	0.0149974	0.648985	0.833	0.19	1
FRG1BP	0.0149974	0.605814	0.833	0.19	1
AC023154.1	0.0155343	-1.61181	0	0.619	1
GAS5	0.0159838	1.04941	0.5	0.095	1
MIEN1	0.0168834	0.72461	0.833	0.238	1
RAB10	0.0171432	0.545053	0.667	0.143	1
KLK7	0.0171975	-1.25391	0.5	0.81	1
TPM4	0.0175619	0.839987	1	0.714	1
EMP3	0.0183456	0.759373	0.833	0.286	1
BTF3	0.0184318	0.770268	1	0.333	1
PPIL4	0.0189066	1.01949	0.667	0.19	1
TSC22D3	0.0189215	-1.31269	0.333	0.762	1
NOP10	0.0193923	0.873639	0.833	0.333	1
TNNI1	0.0195923	-1.3435	0.167	0.762	1
FGFR1	0.0201663	1.062	0.5	0.095	1
ENDOD1	0.0201663	0.87916	0.5	0.095	1
ROCK2	0.0210018	0.774215	0.667	0.143	1
NT5DC1	0.0210018	0.677119	0.667	0.143	1
C22orf39	0.0210018	0.659958	0.667	0.143	1
NDUFA3	0.0221576	-0.980123	0.333	0.762	1
SDAD1	0.0228975	0.56951	0.667	0.19	1
PSME1	0.0239549	0.840388	1	0.381	1
NPHS1	0.0247568	-1.03365	0.167	0.857	1
CTSD	0.0248136	0.785161	1	0.524	1
PLXDC2	0.0252738	0.899139	0.5	0.095	1
KPNA3	0.0252738	0.778069	0.5	0.095	1
SUMF1	0.0252738	0.775833	0.5	0.095	1
SDF2	0.0252738	0.759018	0.5	0.095	1
PREPL	0.0252738	0.758339	0.5	0.095	1
IDH3B	0.0252738	0.734422	0.5	0.095	1
AFAP1L2	0.0252738	0.720272	0.5	0.095	1
ADH5	0.0252738	0.711201	0.5	0.095	1
EDEM3	0.0252738	0.686073	0.5	0.095	1
FGD5-AS1	0.0255964	0.750146	0.667	0.143	1
LIMCH1	0.0255964	0.624026	0.667	0.143	1
VAMP8	0.0259114	1.12354	0.833	0.286	1
NFIC	0.0259114	1.07685	0.833	0.286	1
DNAJC7	0.0276008	0.934777	0.667	0.19	1
TMEM219	0.0278277	0.605308	0.833	0.381	1
PCBP1	0.0280924	0.594042	1	0.381	1
RPS14	0.028496	0.635075	1	0.81	1
PCOLCE2	0.0287149	-0.754312	0.667	1	1
DEFB1	0.0289296	-1.60792	0.333	0.714	1
CTGF	0.0305125	-0.943828	0.833	1	1
TCEA1	0.0306166	0.948292	0.833	0.286	1
ST6GAL1	0.031036	0.620441	0.667	0.143	1
HOOK3	0.0314646	0.872045	0.5	0.095	1
FOXP1	0.0314646	0.830656	0.5	0.095	1
SPTBN1	0.0314646	0.820094	0.5	0.095	1
PRKDC	0.0314646	0.810984	0.5	0.095	1
GIGYF2	0.0314646	0.796995	0.5	0.095	1
DNAJB2	0.0314646	0.764482	0.5	0.095	1
C11orf54	0.0314646	0.708275	0.5	0.095	1
KCNQ1OT1	0.0314646	0.661641	0.5	0.095	1
PSMD7	0.0314646	0.548423	0.5	0.095	1
RTF2	0.0314646	0.536056	0.5	0.095	1
S100A4	0.0318933	2.06363	0.667	0.381	1
COX7B	0.0320625	-0.991443	0.167	0.714	1
DNAJC10	0.0331149	0.749102	0.667	0.19	1
CRB2	0.0332325	-1.21391	0	0.524	1
VPS4B	0.0340038	0.427661	0.833	0.238	1
REXO2	0.0373705	0.733577	0.833	0.333	1
RNF181	0.0374394	0.60397	0.667	0.143	1
SHTN1	0.0374394	0.341422	0.667	0.143	1
EDF1	0.0380785	0.784276	0.833	0.381	1
PNN	0.0389135	1.00774	0.5	0.095	1
TBL1X	0.0389135	0.985234	0.5	0.095	1
LSM14A	0.0389135	0.874015	0.5	0.095	1
CLU	0.0389135	0.720767	0.5	0.095	1
MLF1	0.0389135	0.696534	0.5	0.095	1
BAZ1B	0.0389135	0.654538	0.5	0.095	1
STAT3	0.0389135	0.651243	0.5	0.095	1
TMEM242	0.0389135	0.638862	0.5	0.095	1
RBM26	0.0389135	0.559229	0.5	0.095	1
NIPA2	0.0389135	0.546429	0.5	0.095	1
SELENOS	0.0389467	-1.01231	0.333	0.714	1
C19orf53	0.039546	0.627777	0.667	0.19	1
C12orf57	0.039546	0.472109	0.667	0.19	1
NUB1	0.0400993	0.662804	0.833	0.238	1
MT1E	0.0403667	-1.27452	0.5	0.714	1
MED13L	0.0410547	0.823547	0.5	0.143	1
HSBP1	0.0422561	0.552441	0.833	0.286	1
RPL3	0.0435651	0.61614	1	0.762	1
S100A10	0.0439525	1.08449	0.833	0.476	1
RPL29	0.0443085	0.844145	0.833	0.381	1
ZBTB38	0.0449342	0.461432	0.667	0.143	1
TMCO1	0.046196	-0.735559	0.833	0.762	1
RPS8	0.0465296	0.767595	1	0.571	1
PTH1R	0.0465296	-1.31779	0.5	0.714	1
NUDC	0.0470074	0.34397	0.667	0.19	1
CTSV	0.0470976	-1.1943	0	0.476	1
SELENOF	0.0470976	-1.23463	0	0.476	1
COMMD6	0.0476246	0.778502	0.667	0.238	1
SLC25A11	0.0478098	0.605737	0.5	0.095	1
LAMP2	0.0478098	0.554427	0.5	0.095	1
SYNCRIP	0.0478098	0.538264	0.5	0.095	1
KIF3B	0.0478098	0.527614	0.5	0.095	1
RP9P	0.0478098	0.455451	0.5	0.095	1
GYG1	0.0478098	0.448836	0.5	0.095	1
BCAP31	0.0478098	0.379792	0.5	0.095	1
ATXN2	0.0478098	0.374132	0.5	0.095	1
BMP2	0.0480733	1.15821	0.333	0.048	1
TFG	0.0480733	0.889928	0.333	0.048	1
PLP2	0.0480733	0.886636	0.333	0.048	1
BET1	0.0480733	0.814788	0.333	0.048	1
TRIAP1	0.0480733	0.788339	0.333	0.048	1
PDLIM7	0.0480733	0.768143	0.333	0.048	1
MMAB	0.0480733	0.761157	0.333	0.048	1
MEAF6	0.0480733	0.729188	0.333	0.048	1
SRD5A3	0.0480733	0.726162	0.333	0.048	1
DR1	0.0480733	0.717415	0.333	0.048	1
GTDC1	0.0480733	0.7121	0.333	0.048	1
ETNK1	0.0480733	0.692436	0.333	0.048	1
BCAS2	0.0480733	0.676743	0.333	0.048	1
ZFP36	0.0480733	0.672632	0.333	0.048	1
CDC73	0.0480733	0.627382	0.333	0.048	1
WASHC2C	0.0480733	0.51557	0.333	0.048	1
FAM98B	0.0480733	0.504292	0.333	0.048	1
NAPG	0.0480733	0.496811	0.333	0.048	1
NUBP2	0.0480733	0.496811	0.333	0.048	1
UBE2L6	0.0480733	0.441159	0.333	0.048	1
PHYH	0.0480733	0.43319	0.333	0.048	1
NAA15	0.0480733	0.420937	0.333	0.048	1
RPL13	0.048761	0.612383	1	0.667	1
MT-ATP6	0.0488159	-0.452639	1	1	1
BRI3	0.0496623	0.991219	0.5	0.143	1
KDELR2	0.0496623	0.753882	0.5	0.143	1
RPL34	0.0503771	0.584088	1	0.81	1
PABPC1	0.0503771	0.539873	1	0.81	1
MAP1LC3B	0.0507498	1.16109	0.667	0.381	1
RPS24	0.0507608	0.804393	0.833	0.476	1
KIAA0232	0.0513483	-1.22949	0.167	0.619	1
FAM89A	0.0548306	-1.07478	0.333	0.81	1
SLC9A3R1	0.0556193	0.582695	0.667	0.19	1
IL6ST	0.0556193	0.560069	0.667	0.19	1
TWSG1	0.0556193	0.473061	0.667	0.19	1
ATP6V0B	0.0558955	-0.718449	0.667	0.762	1
OS9	0.0559783	0.887229	0.667	0.238	1
MT-ND4	0.0565589	-0.388026	1	1	1
RPL19	0.0571588	0.847487	0.833	0.524	1
FLRT3	0.0571588	-1.21323	0.333	0.667	1
PON2	0.0576516	-0.710671	0.667	0.905	1
IGFBP2	0.0576516	-0.917981	0.667	0.905	1
ARL14EP	0.0583567	0.547581	0.5	0.095	1
CKAP2	0.0583567	0.486877	0.5	0.095	1
RPS3AP6	0.0583567	0.484125	0.5	0.095	1
SIRPA	0.0583567	0.476165	0.5	0.095	1
TMEM87A	0.0583567	0.45388	0.5	0.095	1
AP2S1	0.0583567	0.413309	0.5	0.095	1
MTND4P12	0.0583567	0.39923	0.5	0.095	1
CAPZA2	0.0583567	0.385322	0.5	0.095	1
FBXL5	0.0583567	0.377725	0.5	0.095	1
IFT57	0.0583567	0.363259	0.5	0.095	1
HP1BP3	0.0586678	-0.940759	0.5	0.762	1
BGN	0.0588199	0.595026	0.833	0.333	1
SNRPE	0.0588199	0.581663	0.833	0.333	1
PTMAP2	0.0593674	-1.25372	0.167	0.571	1
SULT1A1	0.0593674	-1.25961	0.167	0.571	1
CMYA5	0.0597351	0.81007	0.5	0.143	1
CDC42BPB	0.0597351	0.587356	0.5	0.143	1
AKAP11	0.0615019	1.07096	0.333	0.048	1
ATP13A3	0.0615019	0.977653	0.333	0.048	1
TBRG1	0.0615019	0.894658	0.333	0.048	1
DCTN2	0.0615019	0.877713	0.333	0.048	1
GABARAP	0.0615019	0.845713	0.333	0.048	1
RAD17	0.0615019	0.813546	0.333	0.048	1
ME1	0.0615019	0.782638	0.333	0.048	1
H1F0	0.0615019	0.725991	0.333	0.048	1
KRAS	0.0615019	0.723223	0.333	0.048	1
MBNL3	0.0615019	0.70853	0.333	0.048	1
YPEL2	0.0615019	0.689575	0.333	0.048	1
GSTA4	0.0615019	0.688251	0.333	0.048	1
FIBIN	0.0615019	0.682026	0.333	0.048	1
AZIN1	0.0615019	0.679807	0.333	0.048	1
DNAL1	0.0615019	0.679807	0.333	0.048	1
MRFAP1L1	0.0615019	0.673856	0.333	0.048	1
HSBP1L1	0.0615019	0.672532	0.333	0.048	1
AFTPH	0.0615019	0.650421	0.333	0.048	1
ORC4	0.0615019	0.646298	0.333	0.048	1
ABCF3	0.0615019	0.630689	0.333	0.048	1
WAPL	0.0615019	0.629365	0.333	0.048	1
PALMD	0.0615019	0.628298	0.333	0.048	1
AC136632.1	0.0615019	0.621412	0.333	0.048	1
RRP15	0.0615019	0.621412	0.333	0.048	1
TACSTD2	0.0615019	0.614644	0.333	0.048	1
TAF9	0.0615019	0.606021	0.333	0.048	1
LINC00963	0.0615019	0.597396	0.333	0.048	1
SGTB	0.0615019	0.597027	0.333	0.048	1
NDUFA9	0.0615019	0.590431	0.333	0.048	1
ZNF37BP	0.0615019	0.58528	0.333	0.048	1
NT5C3A	0.0615019	0.576867	0.333	0.048	1
SLC25A24	0.0615019	0.573407	0.333	0.048	1
ACAA2	0.0615019	0.570081	0.333	0.048	1
SH3BGR	0.0615019	0.56679	0.333	0.048	1
IPO11	0.0615019	0.566213	0.333	0.048	1
CREB1	0.0615019	0.566213	0.333	0.048	1
TMEM106C	0.0615019	0.556423	0.333	0.048	1
BLVRA	0.0615019	0.555846	0.333	0.048	1
PPP2R2B	0.0615019	0.555846	0.333	0.048	1
TMEM167A	0.0615019	0.54974	0.333	0.048	1
ZNFX1	0.0615019	0.543572	0.333	0.048	1
C1orf52	0.0615019	0.535465	0.333	0.048	1
ZNF844	0.0615019	0.535367	0.333	0.048	1
IFNGR1	0.0615019	0.528497	0.333	0.048	1
BABAM1	0.0615019	0.525098	0.333	0.048	1
ADAM10	0.0615019	0.517057	0.333	0.048	1
PTRH1	0.0615019	0.47114	0.333	0.048	1
PGM2L1	0.0615019	0.47114	0.333	0.048	1
TMEM60	0.0615019	0.463659	0.333	0.048	1
SMIM1	0.0615019	0.458153	0.333	0.048	1
MTATP6P1	0.0616043	-0.888912	0.833	0.857	1
ATRX	0.0626135	0.392596	1	0.429	1
CKB	0.0626135	-1.13431	0.333	0.619	1
KLK6	0.0635559	-0.811774	0.167	0.762	1
THOC2	0.0637336	0.426801	1	0.333	1
CAMTA1	0.0641959	0.978043	0.667	0.286	1
SYNPO	0.0655073	0.651599	0.667	0.19	1
RPL39	0.0655175	0.813845	0.833	0.524	1
FAM177A1	0.0655181	0.725556	0.667	0.238	1
RNH1	0.0655181	0.605946	0.667	0.238	1
UPF2	0.0655181	-0.940594	0	0.429	1
PRKAR2B	0.0655181	-1.0633	0	0.429	1
NAPEPLD	0.0655181	-1.13481	0	0.429	1
TXNL4A	0.0655181	-1.18349	0	0.429	1
MIR4458HG	0.0655181	-1.41394	0	0.429	1
PPIG	0.0655181	-1.56492	0	0.429	1
FTL	0.0661512	1.01238	1	0.905	1
RPL27A	0.0670124	0.791588	0.833	0.667	1
PALLD	0.0670124	-0.92156	0.5	0.762	1
TFPI	0.0679279	0.461666	0.833	0.333	1
TXNDC17	0.0680253	0.510767	1	0.381	1
PKIG	0.0714468	1.03925	0.5	0.143	1
PCNX4	0.0714468	0.759822	0.5	0.143	1
CMTM3	0.0714468	0.6881	0.5	0.143	1
POLR2I	0.0714468	0.668818	0.5	0.143	1
TMEM134	0.0714468	0.654897	0.5	0.143	1
CFAP20	0.0714468	0.546335	0.5	0.143	1
PSMD11	0.0714468	0.540995	0.5	0.143	1
CDC5L	0.0714468	0.27309	0.5	0.143	1
CD9	0.0717218	0.691958	1	0.429	1
SERPINE2	0.0747914	1.76817	0.167	0	1
CP	0.0747914	1.76317	0.167	0	1
GABRB2	0.0747914	1.61458	0.167	0	1
BICC1	0.0747914	1.23997	0.167	0	1
PTCHD4	0.0747914	1.22831	0.167	0	1
FITM2	0.0747914	1.04437	0.167	0	1
PKDCC	0.0747914	1.04437	0.167	0	1
G2E3	0.0747914	0.959467	0.167	0	1
TTTY15	0.0747914	0.959467	0.167	0	1
ZSWIM9	0.0747914	0.959467	0.167	0	1
TRIM65	0.0747914	0.959467	0.167	0	1
PACS1	0.0747914	0.959467	0.167	0	1
PCDH19	0.0747914	0.959467	0.167	0	1
SLFN5	0.0747914	0.870707	0.167	0	1
CAMTA2	0.0747914	0.870707	0.167	0	1
GABRB3	0.0747914	0.862357	0.167	0	1
EIF1AY	0.0747914	0.812949	0.167	0	1
USF3	0.0747914	0.800991	0.167	0	1
RAB29	0.0747914	0.800991	0.167	0	1
AC141586.1	0.0747914	0.800991	0.167	0	1
ARHGEF28	0.0747914	0.800991	0.167	0	1
BTBD1	0.0747914	0.800991	0.167	0	1
PABPC1P4	0.0747914	0.800991	0.167	0	1
TNKS	0.0747914	0.800991	0.167	0	1
ZNF596	0.0747914	0.800991	0.167	0	1
BEX1	0.0747914	0.71366	0.167	0	1
DPP4	0.0747914	0.71366	0.167	0	1
NHLRC3	0.0747914	0.71366	0.167	0	1
PDIA5	0.0747914	0.71366	0.167	0	1
ZBED5-AS1	0.0747914	0.683489	0.167	0	1
MFAP4	0.0747914	0.683489	0.167	0	1
PRG4	0.0747914	0.683489	0.167	0	1
TP53	0.0747914	0.663157	0.167	0	1
CLUL1	0.0747914	0.663157	0.167	0	1
PLEKHA4	0.0747914	0.663157	0.167	0	1
AQP2	0.0747914	0.648407	0.167	0	1
MTRNR2L1	0.0747914	0.648407	0.167	0	1
QTRT1	0.0747914	0.648407	0.167	0	1
ACSM2A	0.0747914	0.648407	0.167	0	1
TPST1	0.0747914	0.648407	0.167	0	1
MAOB	0.0747914	0.648407	0.167	0	1
HOXB5	0.0747914	0.648407	0.167	0	1
TMEM161A	0.0747914	0.648407	0.167	0	1
ATG10	0.0747914	0.648407	0.167	0	1
ATAD3C	0.0747914	0.648407	0.167	0	1
DOHH	0.0747914	0.648407	0.167	0	1
IQCD	0.0747914	0.648407	0.167	0	1
TXNP6	0.0747914	0.648407	0.167	0	1
AC106818.1	0.0747914	0.648407	0.167	0	1
UBR5	0.0747914	0.590645	0.167	0	1
CPE	0.0747914	0.590645	0.167	0	1
RMND5A	0.0747914	0.590645	0.167	0	1
CUTALP	0.0747914	0.590645	0.167	0	1
CKS2	0.0747914	0.590645	0.167	0	1
FAM214A	0.0747914	0.590645	0.167	0	1
PLEKHH2	0.0747914	0.590645	0.167	0	1
NEO1	0.0747914	0.590645	0.167	0	1
MAP3K3	0.0747914	0.590645	0.167	0	1
FUOM	0.0747914	0.590645	0.167	0	1
FHIT	0.0747914	0.590645	0.167	0	1
CD109	0.0747914	0.590645	0.167	0	1
MIS18BP1	0.0747914	0.590645	0.167	0	1
VRK1	0.0747914	0.590645	0.167	0	1
LONP1	0.0747914	0.590645	0.167	0	1
MKL2	0.0747914	0.590645	0.167	0	1
DEDD2	0.0747914	0.590645	0.167	0	1
STAG3L2	0.0747914	0.590645	0.167	0	1
KANK2	0.0747914	0.590645	0.167	0	1
EXOC4	0.0747914	0.590645	0.167	0	1
TRIM33	0.0747914	0.590645	0.167	0	1
OSBPL2	0.0747914	0.590645	0.167	0	1
VPS4A	0.0747914	0.590645	0.167	0	1
MTX3	0.0747914	0.590645	0.167	0	1
VPS11	0.0747914	0.590645	0.167	0	1
SC5D	0.0747914	0.590645	0.167	0	1
FAM193A	0.0747914	0.590645	0.167	0	1
SNX14	0.0747914	0.590645	0.167	0	1
PPIL3	0.0747914	0.590645	0.167	0	1
AMZ2P1	0.0747914	0.590645	0.167	0	1
GGPS1	0.0747914	0.590645	0.167	0	1
WDR3	0.0747914	0.590645	0.167	0	1
ZCCHC14	0.0747914	0.590645	0.167	0	1
QARS	0.0747914	0.590645	0.167	0	1
ZMAT3	0.0747914	0.590645	0.167	0	1
FANCC	0.0747914	0.590645	0.167	0	1
LRSAM1	0.0747914	0.590645	0.167	0	1
RAI1	0.0747914	0.590645	0.167	0	1
USP9Y	0.0747914	0.590645	0.167	0	1
SIRT5	0.0747914	0.590645	0.167	0	1
TSGA10	0.0747914	0.590645	0.167	0	1
LYSMD2	0.0747914	0.590645	0.167	0	1
MIPOL1	0.0747914	0.590645	0.167	0	1
SLC25A26	0.0747914	0.590645	0.167	0	1
MIS18A	0.0747914	0.590645	0.167	0	1
UTP15	0.0747914	0.590645	0.167	0	1
ZNF253	0.0747914	0.590645	0.167	0	1
PET117	0.0747914	0.590645	0.167	0	1
C16orf70	0.0747914	0.590645	0.167	0	1
NT5C3B	0.0747914	0.590645	0.167	0	1
AC115223.1	0.0747914	0.590645	0.167	0	1
RFX1	0.0747914	0.590645	0.167	0	1
CDKN2A	0.0747914	0.590645	0.167	0	1
AC116050.1	0.0747914	0.590645	0.167	0	1
CASP1	0.0747914	0.590645	0.167	0	1
NAALADL1	0.0747914	0.590645	0.167	0	1
CENPH	0.0747914	0.590645	0.167	0	1
ZNF45	0.0747914	0.590645	0.167	0	1
2020-09-01	0.0747914	0.590645	0.167	0	1
RAB11B-AS1	0.0747914	0.590645	0.167	0	1
RPL23AP53	0.0747914	0.590645	0.167	0	1
AKR1E2	0.0747914	0.590645	0.167	0	1
CIDECP	0.0747914	0.590645	0.167	0	1
KANSL2	0.0747914	0.590645	0.167	0	1
FRMD6	0.0747914	0.590645	0.167	0	1
AL365357.1	0.0747914	0.590645	0.167	0	1
TMEM216	0.0747914	0.590645	0.167	0	1
ZNF282	0.0747914	0.590645	0.167	0	1
RFX3-AS1	0.0747914	0.590645	0.167	0	1
KIF2C	0.0747914	0.590645	0.167	0	1
AL512353.1	0.0747914	0.590645	0.167	0	1
FIGNL1	0.0747914	0.590645	0.167	0	1
OMD	0.0747914	0.590645	0.167	0	1
NBPF19	0.0747914	0.590645	0.167	0	1
RAB39B	0.0747914	0.590645	0.167	0	1
AC005696.1	0.0747914	0.590645	0.167	0	1
AC005091.1	0.0747914	0.590645	0.167	0	1
AC009509.1	0.0747914	0.590645	0.167	0	1
AC007686.1	0.0747914	0.590645	0.167	0	1
TMEM26	0.0747914	0.590645	0.167	0	1
AC010320.2	0.0747914	0.590645	0.167	0	1
CEND1	0.0747914	0.590645	0.167	0	1
KLF5	0.0747914	0.52727	0.167	0	1
HIST1H1C	0.0747914	0.52727	0.167	0	1
IFI16	0.0747914	0.52727	0.167	0	1
EHBP1	0.0747914	0.52727	0.167	0	1
PLPP5	0.0747914	0.52727	0.167	0	1
SLC16A7	0.0747914	0.52727	0.167	0	1
RBCK1	0.0747914	0.52727	0.167	0	1
IRF7	0.0747914	0.52727	0.167	0	1
PRKCE	0.0747914	0.52727	0.167	0	1
PLAA	0.0747914	0.52727	0.167	0	1
UTP20	0.0747914	0.52727	0.167	0	1
HOXD-AS2	0.0747914	0.52727	0.167	0	1
SLC11A1	0.0747914	0.52727	0.167	0	1
KLHL5	0.0747914	0.52727	0.167	0	1
ANKRD28	0.0747914	0.52727	0.167	0	1
PHF1	0.0747914	0.52727	0.167	0	1
RUBCN	0.0747914	0.52727	0.167	0	1
RNF135	0.0747914	0.52727	0.167	0	1
AVL9	0.0747914	0.52727	0.167	0	1
MT2P1	0.0747914	0.52727	0.167	0	1
C3orf14	0.0747914	0.52727	0.167	0	1
RCE1	0.0747914	0.52727	0.167	0	1
ZNF608	0.0747914	0.52727	0.167	0	1
TRIB3	0.0747914	0.52727	0.167	0	1
AC008267.5	0.0747914	0.52727	0.167	0	1
PLCD1	0.0747914	0.52727	0.167	0	1
ZNF419	0.0747914	0.52727	0.167	0	1
ST13P15	0.0747914	0.52727	0.167	0	1
ZNF277	0.0747914	0.503107	0.167	0	1
TNFSF10	0.0747914	0.503107	0.167	0	1
MMP15	0.0747914	0.503107	0.167	0	1
RPS4Y1	0.0747914	0.503107	0.167	0	1
SAMD9	0.0747914	0.503107	0.167	0	1
PHLDA2	0.0747914	0.503107	0.167	0	1
ALAS1	0.0747914	0.503107	0.167	0	1
METTL3	0.0747914	0.503107	0.167	0	1
CD2BP2	0.0747914	0.503107	0.167	0	1
XPNPEP3	0.0747914	0.503107	0.167	0	1
EBPL	0.0747914	0.503107	0.167	0	1
GABPA	0.0747914	0.503107	0.167	0	1
IGSF22	0.0747914	0.503107	0.167	0	1
C1orf53	0.0747914	0.503107	0.167	0	1
GEN1	0.0747914	0.503107	0.167	0	1
STX2	0.0747914	0.503107	0.167	0	1
OSBPL3	0.0747914	0.503107	0.167	0	1
ZNF430	0.0747914	0.503107	0.167	0	1
CEP19	0.0747914	0.503107	0.167	0	1
POP7	0.0747914	0.503107	0.167	0	1
VPS72	0.0747914	0.503107	0.167	0	1
PDLIM1	0.0747914	0.503107	0.167	0	1
ZNF441	0.0747914	0.503107	0.167	0	1
FHL2	0.0747914	0.503107	0.167	0	1
CD276	0.0747914	0.503107	0.167	0	1
PKN1	0.0747914	0.503107	0.167	0	1
ARHGAP19	0.0747914	0.503107	0.167	0	1
NCKIPSD	0.0747914	0.503107	0.167	0	1
XXYLT1	0.0747914	0.503107	0.167	0	1
MCM6	0.0747914	0.503107	0.167	0	1
ZNF235	0.0747914	0.503107	0.167	0	1
TMEM176B	0.0747914	0.486906	0.167	0	1
CRAT	0.0747914	0.486906	0.167	0	1
RILPL2	0.0747914	0.486906	0.167	0	1
WHAMMP3	0.0747914	0.486906	0.167	0	1
BACH1	0.0747914	0.486906	0.167	0	1
FBXW2	0.0747914	0.486906	0.167	0	1
EHHADH	0.0747914	0.486906	0.167	0	1
STAT6	0.0747914	0.486906	0.167	0	1
PRR26	0.0747914	0.486906	0.167	0	1
SNRPA	0.0747914	0.486906	0.167	0	1
CARM1	0.0747914	0.486906	0.167	0	1
FBXO2	0.0747914	0.486906	0.167	0	1
GGA2	0.0747914	0.486906	0.167	0	1
NUDT19	0.0747914	0.486906	0.167	0	1
LRRC27	0.0747914	0.486906	0.167	0	1
AC106739.1	0.0747914	0.486906	0.167	0	1
PTPN4	0.0747914	0.478637	0.167	0	1
DICER1	0.0747914	0.478637	0.167	0	1
SSX2IP	0.0747914	0.478637	0.167	0	1
TCIM	0.0747914	0.478637	0.167	0	1
AC004540.2	0.0747914	0.478637	0.167	0	1
SNX29	0.0747914	0.478637	0.167	0	1
ITPA	0.0747914	0.478637	0.167	0	1
NKAPD1	0.0747914	0.478637	0.167	0	1
TXNRD1	0.0747914	0.478637	0.167	0	1
GZF1	0.0747914	0.478637	0.167	0	1
KHSRP	0.0747914	0.478637	0.167	0	1
HOXB-AS1	0.0747914	0.478637	0.167	0	1
SLC25A46	0.0747914	0.478637	0.167	0	1
NIP7	0.0747914	0.478637	0.167	0	1
DDX10	0.0747914	0.478637	0.167	0	1
FOXJ3	0.0747914	0.478637	0.167	0	1
ACTR1B	0.0747914	0.478637	0.167	0	1
LRRC57	0.0747914	0.478637	0.167	0	1
POLR3K	0.0747914	0.478637	0.167	0	1
NCOA1	0.0747914	0.478637	0.167	0	1
FBXO4	0.0747914	0.478637	0.167	0	1
CXorf38	0.0747914	0.478637	0.167	0	1
MCMBP	0.0747914	0.478637	0.167	0	1
LRIG3	0.0747914	0.478637	0.167	0	1
MAK16	0.0747914	0.478637	0.167	0	1
FBXO30	0.0747914	0.478637	0.167	0	1
HMGCS1	0.0747914	0.478637	0.167	0	1
CSTF1	0.0747914	0.478637	0.167	0	1
N6AMT1	0.0747914	0.478637	0.167	0	1
ISY1	0.0747914	0.478637	0.167	0	1
HIVEP1	0.0747914	0.478637	0.167	0	1
HIST1H2BJ	0.0747914	0.478637	0.167	0	1
C8orf76	0.0747914	0.478637	0.167	0	1
MED8	0.0747914	0.478637	0.167	0	1
FAM126B	0.0747914	0.478637	0.167	0	1
DHFR2	0.0747914	0.478637	0.167	0	1
PNO1	0.0747914	0.478637	0.167	0	1
ZNF808	0.0747914	0.478637	0.167	0	1
GTF2E2	0.0747914	0.478637	0.167	0	1
IFIT5	0.0747914	0.478637	0.167	0	1
NLGN1	0.0747914	0.478637	0.167	0	1
CKAP5	0.0747914	0.478637	0.167	0	1
ARMC9	0.0747914	0.478637	0.167	0	1
KBTBD3	0.0747914	0.478637	0.167	0	1
PNPO	0.0747914	0.478637	0.167	0	1
APOLD1	0.0747914	0.478637	0.167	0	1
MRPL45P2	0.0747914	0.478637	0.167	0	1
KCNS3	0.0747914	0.478637	0.167	0	1
TTTY14	0.0747914	0.478637	0.167	0	1
AL355353.1	0.0747914	0.478637	0.167	0	1
CSTF2	0.0747914	0.478637	0.167	0	1
TIGAR	0.0747914	0.478637	0.167	0	1
AL928654.1	0.0747914	0.478637	0.167	0	1
FBXW4	0.0747914	0.478637	0.167	0	1
ZFYVE1	0.0747914	0.478637	0.167	0	1
MYO5C	0.0747914	0.478637	0.167	0	1
MRS2	0.0747914	0.478637	0.167	0	1
FAHD2CP	0.0747914	0.478637	0.167	0	1
FKTN	0.0747914	0.478637	0.167	0	1
LINC01534	0.0747914	0.478637	0.167	0	1
C1QC	0.0747914	0.478637	0.167	0	1
SYDE2	0.0747914	0.478637	0.167	0	1
ZNF518B	0.0747914	0.478637	0.167	0	1
SIDT2	0.0747914	0.478637	0.167	0	1
ZNF141	0.0747914	0.478637	0.167	0	1
AK1	0.0747914	0.478637	0.167	0	1
LARS2	0.0747914	0.478637	0.167	0	1
FAM171B	0.0747914	0.478637	0.167	0	1
NBPF14	0.0747914	0.478637	0.167	0	1
DENND5A	0.0747914	0.478637	0.167	0	1
RNY3	0.0747914	0.478637	0.167	0	1
POLA1	0.0747914	0.478637	0.167	0	1
RHOBTB2	0.0747914	0.478637	0.167	0	1
KMT5C	0.0747914	0.478637	0.167	0	1
AL358790.1	0.0747914	0.478637	0.167	0	1
YBX1P10	0.0747914	0.478637	0.167	0	1
DNAJC8P1	0.0747914	0.478637	0.167	0	1
NACA3P	0.0747914	0.478637	0.167	0	1
WNT5B	0.0747914	0.478637	0.167	0	1
SHMT1	0.0747914	0.375862	0.167	0	1
SALL1	0.0747914	0.375862	0.167	0	1
KLF4	0.0747914	0.375862	0.167	0	1
CLDN1	0.0747914	0.375862	0.167	0	1
TMEM130	0.0747914	0.375862	0.167	0	1
TSPAN1	0.0747914	0.375862	0.167	0	1
UVSSA	0.0747914	0.375862	0.167	0	1
SOST	0.0747914	0.375862	0.167	0	1
CCZ1	0.0747914	0.375862	0.167	0	1
DDC	0.0747914	0.375862	0.167	0	1
KRIT1	0.0747914	0.375862	0.167	0	1
FAM84B	0.0747914	0.375862	0.167	0	1
TRIM4	0.0747914	0.375862	0.167	0	1
AC109326.1	0.0747914	0.375862	0.167	0	1
TAF1	0.0747914	0.375862	0.167	0	1
HNF1B	0.0747914	0.375862	0.167	0	1
POFUT1	0.0747914	0.375862	0.167	0	1
SOCS2-AS1	0.0747914	0.375862	0.167	0	1
MAGI1	0.0747914	0.375862	0.167	0	1
C5orf30	0.0747914	0.375862	0.167	0	1
STK17A	0.0747914	0.375862	0.167	0	1
TMEM37	0.0747914	0.375862	0.167	0	1
PAH	0.0747914	0.375862	0.167	0	1
ST7	0.0747914	0.375862	0.167	0	1
ACSS3	0.0747914	0.375862	0.167	0	1
RASA2	0.0747914	0.375862	0.167	0	1
RBM43	0.0747914	0.375862	0.167	0	1
ARHGEF9	0.0747914	0.375862	0.167	0	1
FABP3	0.0747914	0.375862	0.167	0	1
MT-TL2	0.0747914	0.375862	0.167	0	1
OGDHL	0.0747914	0.375862	0.167	0	1
CNPY2	0.0747914	0.375862	0.167	0	1
TMEM51	0.0747914	0.375862	0.167	0	1
NSUN6	0.0747914	0.375862	0.167	0	1
APOM	0.0747914	0.375862	0.167	0	1
SLC35A4	0.0747914	0.375862	0.167	0	1
DCAF11	0.0747914	0.375862	0.167	0	1
SLC9A2	0.0747914	0.375862	0.167	0	1
PKHD1	0.0747914	0.375862	0.167	0	1
MDK	0.0747914	0.375862	0.167	0	1
MRPS26	0.0747914	0.375862	0.167	0	1
N4BP2	0.0747914	0.375862	0.167	0	1
ACMSD	0.0747914	0.375862	0.167	0	1
AJUBA	0.0747914	0.375862	0.167	0	1
MTO1	0.0747914	0.375862	0.167	0	1
AL442128.2	0.0747914	0.375862	0.167	0	1
ALDH4A1	0.0747914	0.375862	0.167	0	1
ECSIT	0.0747914	0.375862	0.167	0	1
KLF13	0.0747914	0.375862	0.167	0	1
FERMT1	0.0747914	0.375862	0.167	0	1
FYB1	0.0747914	0.375862	0.167	0	1
PTX3	0.0747914	0.375862	0.167	0	1
AL009176.1	0.0747914	0.375862	0.167	0	1
RUNDC1	0.0747914	0.375862	0.167	0	1
ZNRD1	0.0747914	0.375862	0.167	0	1
MT-TR	0.0747914	0.375862	0.167	0	1
AL590094.1	0.0747914	0.375862	0.167	0	1
GCAT	0.0747914	0.375862	0.167	0	1
MT-TW	0.0747914	0.375862	0.167	0	1
NUP54	0.0747914	0.375862	0.167	0	1
CDH2	0.0747914	0.375862	0.167	0	1
SLC17A1	0.0747914	0.375862	0.167	0	1
HOOK2	0.0747914	0.375862	0.167	0	1
DRG2	0.0747914	0.375862	0.167	0	1
UCHL3	0.0747914	0.375862	0.167	0	1
MRPS11	0.0747914	0.375862	0.167	0	1
BTG3-AS1	0.0747914	0.375862	0.167	0	1
AC004130.1	0.0747914	0.375862	0.167	0	1
ADCY6	0.0747914	0.375862	0.167	0	1
B4GALT7	0.0747914	0.375862	0.167	0	1
LIPT1	0.0747914	0.375862	0.167	0	1
PRPF31	0.0747914	0.375862	0.167	0	1
LINC00863	0.0747914	0.375862	0.167	0	1
LINC02315	0.0747914	0.375862	0.167	0	1
METRNL	0.0747914	0.375862	0.167	0	1
AP003716.1	0.0747914	0.375862	0.167	0	1
ELK3	0.0747914	0.375862	0.167	0	1
RPS18P9	0.0747914	0.375862	0.167	0	1
NCOA6	0.0747914	0.375862	0.167	0	1
BBS5	0.0747914	0.375862	0.167	0	1
CEP97	0.0747914	0.375862	0.167	0	1
EIF4A1	0.0747914	0.375862	0.167	0	1
CASC10	0.0747914	0.375862	0.167	0	1
TNPO2	0.0747914	0.375862	0.167	0	1
CCDC18-AS1	0.0747914	0.375862	0.167	0	1
NSMCE3	0.0747914	0.375862	0.167	0	1
EMX1	0.0747914	0.375862	0.167	0	1
MTCO1P40	0.0747914	0.375862	0.167	0	1
SMIM32	0.0747914	0.375862	0.167	0	1
SPTY2D1OS	0.0747914	0.375862	0.167	0	1
MAPK9	0.0747914	0.375862	0.167	0	1
UQCRBP1	0.0747914	0.375862	0.167	0	1
SLC17A3	0.0747914	0.375862	0.167	0	1
SYCP2	0.0747914	0.375862	0.167	0	1
FAM110B	0.0747914	0.375862	0.167	0	1
GLRB	0.0747914	0.375862	0.167	0	1
ZFPM1	0.0747914	0.375862	0.167	0	1
ATF7	0.0747914	0.375862	0.167	0	1
EXOSC2	0.0747914	0.375862	0.167	0	1
ERCC8	0.0747914	0.375862	0.167	0	1
DNAH9	0.0747914	0.375862	0.167	0	1
RF00004	0.0747914	0.375862	0.167	0	1
SLC39A11	0.0747914	0.375862	0.167	0	1
AC009812.1	0.0747914	0.375862	0.167	0	1
PIGQ	0.0747914	0.375862	0.167	0	1
EGR3	0.0747914	0.375862	0.167	0	1
ZNF586	0.0747914	0.375862	0.167	0	1
ENSG00000187522	0.0747914	0.375862	0.167	0	1
C10orf88	0.0747914	0.375862	0.167	0	1
CCR1	0.0747914	0.375862	0.167	0	1
PRPH2	0.0747914	0.375862	0.167	0	1
SLC30A4	0.0747914	0.375862	0.167	0	1
CXXC4	0.0747914	0.375862	0.167	0	1
C6orf118	0.0747914	0.375862	0.167	0	1
AC020911.2	0.0747914	0.375862	0.167	0	1
LINC01089	0.0747914	0.375862	0.167	0	1
TAF1A-AS1	0.0747914	0.375862	0.167	0	1
AL139220.2	0.0747914	0.375862	0.167	0	1
VILL	0.0747914	0.375862	0.167	0	1
SLC30A2	0.0747914	0.375862	0.167	0	1
GCSHP5	0.0747914	0.375862	0.167	0	1
LINC02104	0.0747914	0.375862	0.167	0	1
RNY1P16	0.0747914	0.375862	0.167	0	1
AC073410.1	0.0747914	0.375862	0.167	0	1
ENSG00000207293	0.0747914	0.375862	0.167	0	1
CNOT7P1	0.0747914	0.375862	0.167	0	1
ORC3	0.0747914	0.297991	0.167	0	1
CPVL	0.0747914	0.297991	0.167	0	1
CADPS2	0.0747914	0.297991	0.167	0	1
SIAH1	0.0747914	0.297991	0.167	0	1
C1orf56	0.0747914	0.297991	0.167	0	1
SOD2	0.0747914	0.297991	0.167	0	1
ACTL6A	0.0747914	0.297991	0.167	0	1
UBE2J2	0.0747914	0.297991	0.167	0	1
ZNF146	0.0747914	0.297991	0.167	0	1
NFS1	0.0747914	0.297991	0.167	0	1
POLDIP2	0.0747914	0.297991	0.167	0	1
MRPL58	0.0747914	0.297991	0.167	0	1
CEP152	0.0747914	0.297991	0.167	0	1
UTY	0.0747914	0.297991	0.167	0	1
EIF3G	0.0747914	0.297991	0.167	0	1
PIM3	0.0747914	0.297991	0.167	0	1
OTUD3	0.0747914	0.297991	0.167	0	1
SUPV3L1	0.0747914	0.297991	0.167	0	1
HERC5	0.0747914	0.297991	0.167	0	1
RBM33	0.0747914	0.297991	0.167	0	1
SLC33A1	0.0747914	0.297991	0.167	0	1
THOC6	0.0747914	0.297991	0.167	0	1
SOCS3	0.0747914	0.297991	0.167	0	1
ACP6	0.0747914	0.297991	0.167	0	1
MT1A	0.0747914	0.297991	0.167	0	1
PTPRB	0.0747914	0.297991	0.167	0	1
CCDC86	0.0747914	0.297991	0.167	0	1
TGIF1	0.0747914	0.297991	0.167	0	1
ARC	0.0747914	0.297991	0.167	0	1
PKIA	0.0747914	0.297991	0.167	0	1
AHCTF1	0.0747914	0.297991	0.167	0	1
ANKH	0.0747914	0.297991	0.167	0	1
LTB	0.0747914	0.297991	0.167	0	1
RAP2C	0.0747914	0.297991	0.167	0	1
MFAP3L	0.0747914	0.297991	0.167	0	1
UNC119B	0.0747914	0.297991	0.167	0	1
HEXIM1	0.0747914	0.297991	0.167	0	1
DLAT	0.0747914	0.297991	0.167	0	1
DNAH14	0.0747914	0.297991	0.167	0	1
BDNF-AS	0.0747914	0.297991	0.167	0	1
SUGP2	0.0747914	0.297991	0.167	0	1
AP1M1	0.0747914	0.297991	0.167	0	1
ENTPD3-AS1	0.0747914	0.297991	0.167	0	1
LRRC37B	0.0747914	0.297991	0.167	0	1
ORC5	0.0747914	0.297991	0.167	0	1
TRAF7	0.0747914	0.297991	0.167	0	1
SNX27	0.0747914	0.297991	0.167	0	1
SLC25A33	0.0747914	0.297991	0.167	0	1
BCDIN3D	0.0747914	0.297991	0.167	0	1
ACADS	0.0747914	0.297991	0.167	0	1
WRAP73	0.0747914	0.297991	0.167	0	1
CNEP1R1	0.0747914	0.297991	0.167	0	1
TRIP4	0.0747914	0.297991	0.167	0	1
PPM1L	0.0747914	0.297991	0.167	0	1
PDE12	0.0747914	0.297991	0.167	0	1
TMEM54	0.0747914	0.297991	0.167	0	1
PRCC	0.0747914	0.297991	0.167	0	1
DCTN4	0.0747914	0.297991	0.167	0	1
TXLNGY	0.0747914	0.297991	0.167	0	1
ARG2	0.0747914	0.297991	0.167	0	1
SMIM10	0.0747914	0.297991	0.167	0	1
CS	0.0747914	0.297991	0.167	0	1
ACO1	0.0747914	0.297991	0.167	0	1
ACSS2	0.0747914	0.297991	0.167	0	1
ABCF2	0.0747914	0.297991	0.167	0	1
CCNH	0.0747914	0.297991	0.167	0	1
PCK2	0.0747914	0.297991	0.167	0	1
HMGXB4	0.0747914	0.297991	0.167	0	1
GALT	0.0747914	0.297991	0.167	0	1
DGCR2	0.0747914	0.297991	0.167	0	1
PARM1	0.0747914	0.297991	0.167	0	1
SLC2A8	0.0747914	0.297991	0.167	0	1
EHMT1	0.0747914	0.297991	0.167	0	1
BIN3	0.0747914	0.297991	0.167	0	1
CHUK	0.0747914	0.297991	0.167	0	1
RPL5P5	0.0747914	0.297991	0.167	0	1
PARL	0.0747914	0.297991	0.167	0	1
PUS7	0.0747914	0.297991	0.167	0	1
URB1-AS1	0.0747914	0.297991	0.167	0	1
RN7SL2	0.0747914	0.297991	0.167	0	1
LRRC75A	0.0747914	0.297991	0.167	0	1
GTF2A1	0.0747914	0.297991	0.167	0	1
FAM206A	0.0747914	0.297991	0.167	0	1
SERTAD2	0.0747914	0.297991	0.167	0	1
ZDBF2	0.0747914	0.297991	0.167	0	1
FCGR2A	0.0747914	0.297991	0.167	0	1
PSMD5	0.0747914	0.297991	0.167	0	1
ZNF711	0.0747914	0.297991	0.167	0	1
RPS17	0.0747914	0.297991	0.167	0	1
LRRC8B	0.0747914	0.297991	0.167	0	1
KIAA1671	0.0747914	0.297991	0.167	0	1
HDDC3	0.0747914	0.297991	0.167	0	1
CH25H	0.0747914	0.297991	0.167	0	1
SNRNP70	0.0747914	0.297991	0.167	0	1
ENO2	0.0747914	0.297991	0.167	0	1
NFXL1	0.0747914	0.297991	0.167	0	1
TIPIN	0.0747914	0.297991	0.167	0	1
IL17RA	0.0747914	0.297991	0.167	0	1
CSE1L	0.0747914	0.297991	0.167	0	1
TMEM63C	0.0747914	0.297991	0.167	0	1
PHC1	0.0747914	0.297991	0.167	0	1
ETNK2	0.0747914	0.297991	0.167	0	1
BCAS4	0.0747914	0.297991	0.167	0	1
KCTD14	0.0747914	0.297991	0.167	0	1
RFX7	0.0747914	0.297991	0.167	0	1
ZPR1	0.0747914	0.297991	0.167	0	1
ZCWPW1	0.0747914	0.297991	0.167	0	1
KIAA1324L	0.0747914	0.297991	0.167	0	1
CCDC113	0.0747914	0.297991	0.167	0	1
CDON	0.0747914	0.297991	0.167	0	1
SLC2A14	0.0747914	0.297991	0.167	0	1
PDE6B	0.0747914	0.297991	0.167	0	1
ZFY	0.0747914	0.297991	0.167	0	1
COX10	0.0747914	0.297991	0.167	0	1
ZC3H12A	0.0747914	0.297991	0.167	0	1
USP38	0.0747914	0.297991	0.167	0	1
NAP1L3	0.0747914	0.297991	0.167	0	1
CEP135	0.0747914	0.297991	0.167	0	1
UBALD1	0.0747914	0.297991	0.167	0	1
ASCC2	0.0747914	0.297991	0.167	0	1
HARS2	0.0747914	0.297991	0.167	0	1
GNE	0.0747914	0.297991	0.167	0	1
RUNX1	0.0747914	0.297991	0.167	0	1
METTL17	0.0747914	0.297991	0.167	0	1
SYNJ1	0.0747914	0.297991	0.167	0	1
PTPRJ	0.0747914	0.297991	0.167	0	1
AP000759.1	0.0747914	0.297991	0.167	0	1
BTBD10	0.0747914	0.297991	0.167	0	1
AC020928.1	0.0747914	0.297991	0.167	0	1
AIFM2	0.0747914	0.297991	0.167	0	1
MFSD14B	0.0747914	0.297991	0.167	0	1
TRMT5	0.0747914	0.297991	0.167	0	1
SHMT2	0.0747914	0.297991	0.167	0	1
GFER	0.0747914	0.297991	0.167	0	1
SMURF1	0.0747914	0.297991	0.167	0	1
DOK5	0.0747914	0.297991	0.167	0	1
PRKCD	0.0747914	0.297991	0.167	0	1
CDKN2D	0.0747914	0.297991	0.167	0	1
ORAI1	0.0747914	0.297991	0.167	0	1
CHODL	0.0747914	0.297991	0.167	0	1
PPP3CB-AS1	0.0747914	0.297991	0.167	0	1
TESK1	0.0747914	0.297991	0.167	0	1
CCDC159	0.0747914	0.297991	0.167	0	1
SLC30A6	0.0747914	0.297991	0.167	0	1
RPS6KA6	0.0747914	0.297991	0.167	0	1
TRAF1	0.0747914	0.297991	0.167	0	1
GPC5-AS1	0.0747914	0.297991	0.167	0	1
AC006978.1	0.0747914	0.297991	0.167	0	1
RNU5E-1	0.0747914	0.297991	0.167	0	1
BTBD8	0.0747914	0.297991	0.167	0	1
RRN3P1	0.0747914	0.297991	0.167	0	1
ANKZF1	0.0747914	0.297991	0.167	0	1
C17orf51	0.0747914	0.297991	0.167	0	1
AC079807.1	0.0747914	0.297991	0.167	0	1
TGFB1	0.0747914	0.297991	0.167	0	1
NFKBIL1	0.0747914	0.297991	0.167	0	1
AF186192.2	0.0747914	0.297991	0.167	0	1
ZNF81	0.0747914	0.297991	0.167	0	1
PABPC3	0.0747914	0.297991	0.167	0	1
AC010099.1	0.0747914	0.297991	0.167	0	1
BMPR1A	0.0747914	0.297991	0.167	0	1
ARMCX6	0.0747914	0.297991	0.167	0	1
AL078459.1	0.0747914	0.297991	0.167	0	1
SETD1A	0.0747914	0.297991	0.167	0	1
PPP4R1-AS1	0.0747914	0.297991	0.167	0	1
ULBP1	0.0747914	0.297991	0.167	0	1
CAMKK1	0.0747914	0.297991	0.167	0	1
LPCAT4	0.0747914	0.297991	0.167	0	1
LAMP3	0.0747914	0.297991	0.167	0	1
AL031864.2	0.0747914	0.297991	0.167	0	1
AC073332.1	0.0747914	0.297991	0.167	0	1
GMIP	0.0747914	0.297991	0.167	0	1
RNU2-27P	0.0747914	0.297991	0.167	0	1
AC067750.1	0.0747914	0.297991	0.167	0	1
AC104333.3	0.0747914	0.297991	0.167	0	1
TMEM14DP	0.0747914	0.297991	0.167	0	1
AP002761.3	0.0747914	0.297991	0.167	0	1
GOLGA2P10	0.0747914	0.297991	0.167	0	1
UNC5B-AS1	0.0747914	0.297991	0.167	0	1
AC044839.1	0.0747914	0.297991	0.167	0	1
NBPF25P	0.0747914	0.297991	0.167	0	1
SMG1P7	0.0747914	0.297991	0.167	0	1
IGFBP1	0.0747914	0.297991	0.167	0	1
AC233992.3	0.0747914	0.297991	0.167	0	1
PRELID1P1	0.0747914	0.297991	0.167	0	1
RPS21P4	0.0747914	0.297991	0.167	0	1
TGFB2-AS1	0.0747914	0.297991	0.167	0	1
RPS26P39	0.0747914	0.297991	0.167	0	1
MIR4512	0.0747914	0.297991	0.167	0	1
PTMAP3	0.0747914	0.297991	0.167	0	1
GAA	0.0747914	0.282865	0.167	0	1
CTSH	0.0747914	0.282865	0.167	0	1
NCK1	0.0747914	0.282865	0.167	0	1
MAGOHB	0.0747914	0.282865	0.167	0	1
SLC15A4	0.0747914	0.282865	0.167	0	1
PITPNB	0.0747914	0.282865	0.167	0	1
TUBGCP5	0.0747914	0.282865	0.167	0	1
CXCL3	0.0747914	0.282865	0.167	0	1
NTHL1	0.0747914	0.282865	0.167	0	1
PLK2	0.0747914	0.282865	0.167	0	1
RBM47	0.0747914	0.282865	0.167	0	1
KIFC3	0.0747914	0.282865	0.167	0	1
EPHX2	0.0747914	0.282865	0.167	0	1
TMTC4	0.0747914	0.282865	0.167	0	1
STAG1	0.0747914	0.282865	0.167	0	1
AMMECR1	0.0747914	0.282865	0.167	0	1
IGFBP5	0.0747914	0.282865	0.167	0	1
GNA12	0.0747914	0.282865	0.167	0	1
MAP3K7	0.0747914	0.282865	0.167	0	1
AKAP1	0.0747914	0.282865	0.167	0	1
RCOR3	0.0747914	0.282865	0.167	0	1
TMEM234	0.0747914	0.282865	0.167	0	1
DDIT4	0.0747914	0.282865	0.167	0	1
SP140L	0.0747914	0.282865	0.167	0	1
CDC37	0.0747914	0.282865	0.167	0	1
CENPL	0.0747914	0.282865	0.167	0	1
GGH	0.0747914	0.282865	0.167	0	1
RASD1	0.0747914	0.282865	0.167	0	1
PARP6	0.0747914	0.282865	0.167	0	1
PRUNE2	0.0747914	0.282865	0.167	0	1
GALNT5	0.0747914	0.282865	0.167	0	1
RPL23AP82	0.0747914	0.282865	0.167	0	1
R3HCC1	0.0747914	0.282865	0.167	0	1
EFCAB2	0.0747914	0.282865	0.167	0	1
DNAJC2	0.0747914	0.282865	0.167	0	1
CENPBD1	0.0747914	0.282865	0.167	0	1
SAFB	0.0747914	0.282865	0.167	0	1
STX18	0.0747914	0.282865	0.167	0	1
PPP1R10	0.0747914	0.282865	0.167	0	1
GPD2	0.0747914	0.282865	0.167	0	1
CACUL1	0.0747914	0.282865	0.167	0	1
CCDC146	0.0747914	0.282865	0.167	0	1
ABHD11	0.0747914	0.282865	0.167	0	1
ZNF506	0.0747914	0.282865	0.167	0	1
EPHA4	0.0747914	0.282865	0.167	0	1
TMEM185B	0.0747914	0.282865	0.167	0	1
ALDH3B1	0.0747914	0.282865	0.167	0	1
IFT122	0.0747914	0.282865	0.167	0	1
FOXRED1	0.0747914	0.282865	0.167	0	1
ZSCAN30	0.0747914	0.282865	0.167	0	1
PDCL	0.0747914	0.282865	0.167	0	1
ZNRF1	0.0747914	0.282865	0.167	0	1
MISP	0.0747914	0.282865	0.167	0	1
PTPRK	0.0747914	0.282865	0.167	0	1
CEP112	0.0747914	0.282865	0.167	0	1
BEND7	0.0747914	0.282865	0.167	0	1
NUMB	0.0747914	0.282865	0.167	0	1
MX1	0.0747914	0.282865	0.167	0	1
PCIF1	0.0747914	0.282865	0.167	0	1
FAM84A	0.0747914	0.282865	0.167	0	1
NCOA3	0.0747914	0.282865	0.167	0	1
TBC1D8B	0.0747914	0.282865	0.167	0	1
HSCB	0.0747914	0.282865	0.167	0	1
WWC1	0.0747914	0.282865	0.167	0	1
DHX38	0.0747914	0.282865	0.167	0	1
ADNP	0.0747914	0.282865	0.167	0	1
GPM6B	0.0747914	0.282865	0.167	0	1
ABHD6	0.0747914	0.282865	0.167	0	1
BSDC1	0.0747914	0.282865	0.167	0	1
RNPS1	0.0747914	0.282865	0.167	0	1
PXN	0.0747914	0.282865	0.167	0	1
PEX16	0.0747914	0.282865	0.167	0	1
HLA-DOA	0.0747914	0.282865	0.167	0	1
GMPS	0.0747914	0.282865	0.167	0	1
SPIRE1	0.0747914	0.282865	0.167	0	1
KIAA1328	0.0747914	0.282865	0.167	0	1
PES1	0.0747914	0.282865	0.167	0	1
CXorf56	0.0747914	0.282865	0.167	0	1
CPT1A	0.0747914	0.282865	0.167	0	1
RBM15B	0.0747914	0.282865	0.167	0	1
TNFRSF19	0.0747914	0.282865	0.167	0	1
PARP11	0.0747914	0.282865	0.167	0	1
RIMKLB	0.0747914	0.282865	0.167	0	1
TBC1D12	0.0747914	0.282865	0.167	0	1
CHD6	0.0747914	0.282865	0.167	0	1
UMPS	0.0747914	0.282865	0.167	0	1
AC093673.1	0.0747914	0.282865	0.167	0	1
GBP1	0.0747914	0.282865	0.167	0	1
WASHC4	0.0747914	0.282865	0.167	0	1
HLCS	0.0747914	0.282865	0.167	0	1
AQP6	0.0747914	0.282865	0.167	0	1
RNF217	0.0747914	0.282865	0.167	0	1
SLC16A5	0.0747914	0.282865	0.167	0	1
DAPK3	0.0747914	0.282865	0.167	0	1
RFTN1	0.0747914	0.282865	0.167	0	1
RFC5	0.0747914	0.282865	0.167	0	1
B3GALNT2	0.0747914	0.282865	0.167	0	1
C8orf88	0.0747914	0.282865	0.167	0	1
CAMK2G	0.0747914	0.282865	0.167	0	1
LUC7L2	0.0747914	0.282865	0.167	0	1
ZNF532	0.0747914	0.282865	0.167	0	1
RSAD2	0.0747914	0.282865	0.167	0	1
PPIL2	0.0747914	0.282865	0.167	0	1
HPS4	0.0747914	0.282865	0.167	0	1
ACOT7	0.0747914	0.282865	0.167	0	1
MVD	0.0747914	0.282865	0.167	0	1
VPS26C	0.0747914	0.282865	0.167	0	1
PLCXD2	0.0747914	0.282865	0.167	0	1
ICK	0.0747914	0.282865	0.167	0	1
ACD	0.0747914	0.282865	0.167	0	1
CAPN12	0.0747914	0.282865	0.167	0	1
HIST1H4E	0.0747914	0.282865	0.167	0	1
TRMT12	0.0747914	0.282865	0.167	0	1
USP39	0.0747914	0.282865	0.167	0	1
JDP2	0.0747914	0.282865	0.167	0	1
CCL28	0.0747914	0.282865	0.167	0	1
TIGD5	0.0747914	0.282865	0.167	0	1
SLC25A40	0.0747914	0.282865	0.167	0	1
GEMIN2	0.0747914	0.282865	0.167	0	1
ANKRD54	0.0747914	0.282865	0.167	0	1
CENPT	0.0747914	0.282865	0.167	0	1
MED1	0.0747914	0.282865	0.167	0	1
TEAD4	0.0747914	0.282865	0.167	0	1
ZMIZ2	0.0747914	0.282865	0.167	0	1
NSUN5P1	0.0747914	0.282865	0.167	0	1
FOXO1	0.0747914	0.282865	0.167	0	1
DUSP8	0.0747914	0.282865	0.167	0	1
USP40	0.0747914	0.282865	0.167	0	1
LRWD1	0.0747914	0.282865	0.167	0	1
USP2	0.0747914	0.282865	0.167	0	1
C2	0.0747914	0.282865	0.167	0	1
GRIPAP1	0.0747914	0.282865	0.167	0	1
CIZ1	0.0747914	0.282865	0.167	0	1
TBP	0.0747914	0.282865	0.167	0	1
AC022400.7	0.0747914	0.282865	0.167	0	1
CNTROB	0.0747914	0.282865	0.167	0	1
MRGBP	0.0747914	0.282865	0.167	0	1
PCBP4	0.0747914	0.282865	0.167	0	1
BRPF3	0.0747914	0.282865	0.167	0	1
ARFGEF2	0.0747914	0.282865	0.167	0	1
NXF1	0.0747914	0.282865	0.167	0	1
KLK5	0.0747914	0.282865	0.167	0	1
SPTSSB	0.0747914	0.282865	0.167	0	1
ELMOD2	0.0747914	0.282865	0.167	0	1
DSN1	0.0747914	0.282865	0.167	0	1
TAF6	0.0747914	0.282865	0.167	0	1
GSKIP	0.0747914	0.282865	0.167	0	1
ANO5	0.0747914	0.282865	0.167	0	1
ISLR	0.0747914	0.282865	0.167	0	1
ATF6B	0.0747914	0.282865	0.167	0	1
PRR7	0.0747914	0.282865	0.167	0	1
JAKMIP2	0.0747914	0.282865	0.167	0	1
BAHD1	0.0747914	0.282865	0.167	0	1
MTRR	0.0747914	0.282865	0.167	0	1
AC008556.1	0.0747914	0.282865	0.167	0	1
CTPS2	0.0747914	0.282865	0.167	0	1
PGBD1	0.0747914	0.282865	0.167	0	1
CU638689.4	0.0747914	0.282865	0.167	0	1
RNASEH1-AS1	0.0747914	0.282865	0.167	0	1
FOXK1	0.0747914	0.282865	0.167	0	1
SYMPK	0.0747914	0.282865	0.167	0	1
HYLS1	0.0747914	0.282865	0.167	0	1
NOP14-AS1	0.0747914	0.282865	0.167	0	1
RNVU1-6	0.0747914	0.282865	0.167	0	1
PCNX2	0.0747914	0.282865	0.167	0	1
TBX6	0.0747914	0.282865	0.167	0	1
STXBP2	0.0747914	0.282865	0.167	0	1
ACTR3B	0.0747914	0.282865	0.167	0	1
KREMEN1	0.0747914	0.282865	0.167	0	1
AC226118.1	0.0747914	0.282865	0.167	0	1
ANKRA2	0.0747914	0.282865	0.167	0	1
A1BG	0.0747914	0.282865	0.167	0	1
PLXND1	0.0747914	0.282865	0.167	0	1
TCEANC2	0.0747914	0.282865	0.167	0	1
USP45	0.0747914	0.282865	0.167	0	1
CDH11	0.0747914	0.282865	0.167	0	1
LINC01465	0.0747914	0.282865	0.167	0	1
AC006064.4	0.0747914	0.282865	0.167	0	1
RGS4	0.0747914	0.282865	0.167	0	1
WDR66	0.0747914	0.282865	0.167	0	1
AGBL3	0.0747914	0.282865	0.167	0	1
SPRY4	0.0747914	0.282865	0.167	0	1
AP005329.3	0.0747914	0.282865	0.167	0	1
ARRB2	0.0747914	0.282865	0.167	0	1
ZNF836	0.0747914	0.282865	0.167	0	1
SERP2	0.0747914	0.282865	0.167	0	1
HAUS5	0.0747914	0.282865	0.167	0	1
SIX2	0.0747914	0.282865	0.167	0	1
ZNF862	0.0747914	0.282865	0.167	0	1
USP19	0.0747914	0.282865	0.167	0	1
LYSMD1	0.0747914	0.282865	0.167	0	1
AC004241.5	0.0747914	0.282865	0.167	0	1
ENSG00000274210	0.0747914	0.282865	0.167	0	1
AL928921.2	0.0747914	0.282865	0.167	0	1
AC090281.1	0.0747914	0.282865	0.167	0	1
CHST1	0.0747914	0.282865	0.167	0	1
SLC29A4	0.0747914	0.282865	0.167	0	1
DACH2	0.0747914	0.282865	0.167	0	1
AL365205.1	0.0747914	0.282865	0.167	0	1
ADA2	0.0747914	0.282865	0.167	0	1
PTHLH	0.0747914	0.282865	0.167	0	1
TRIM58	0.0747914	0.282865	0.167	0	1
AP003117.1	0.0747914	0.282865	0.167	0	1
GNG12-AS1	0.0747914	0.282865	0.167	0	1
DUS3L	0.0747914	0.282865	0.167	0	1
SRPX2	0.0747914	0.282865	0.167	0	1
AC008280.3	0.0747914	0.282865	0.167	0	1
RPL17P36	0.0747914	0.282865	0.167	0	1
APBA1	0.0747914	0.282865	0.167	0	1
AL049840.3	0.0747914	0.282865	0.167	0	1
IZUMO1	0.0747914	0.282865	0.167	0	1
TMEM25	0.0747914	0.2728	0.167	0	1
KCNK1	0.0747914	0.2728	0.167	0	1
GATM	0.0747914	0.2728	0.167	0	1
ANKIB1	0.0747914	0.2728	0.167	0	1
EIF3E	0.0747914	0.2728	0.167	0	1
GNG11	0.0747914	0.2728	0.167	0	1
WDFY3	0.0747914	0.2728	0.167	0	1
RB1	0.0747914	0.2728	0.167	0	1
FGD4	0.0747914	0.2728	0.167	0	1
NVL	0.0747914	0.2728	0.167	0	1
PUDP	0.0747914	0.2728	0.167	0	1
VCAN	0.0747914	0.2728	0.167	0	1
WDFY1	0.0747914	0.2728	0.167	0	1
DIAPH2	0.0747914	0.2728	0.167	0	1
SERPINA1	0.0747914	0.2728	0.167	0	1
EIF4ENIF1	0.0747914	0.2728	0.167	0	1
DBT	0.0747914	0.2728	0.167	0	1
PCSK1N	0.0747914	0.2728	0.167	0	1
CREBBP	0.0747914	0.2728	0.167	0	1
AC005332.7	0.0747914	0.2728	0.167	0	1
LARS	0.0747914	0.2728	0.167	0	1
TCL6	0.0747914	0.2728	0.167	0	1
RRAD	0.0747914	0.2728	0.167	0	1
BRMS1	0.0747914	0.2728	0.167	0	1
TACO1	0.0747914	0.2728	0.167	0	1
FDFT1	0.0747914	0.2728	0.167	0	1
DNAJA4	0.0747914	0.2728	0.167	0	1
NUP160	0.0747914	0.2728	0.167	0	1
AHSA1	0.0747914	0.2728	0.167	0	1
TBC1D14	0.0747914	0.2728	0.167	0	1
PAPSS2	0.0747914	0.2728	0.167	0	1
FKBP14	0.0747914	0.2728	0.167	0	1
CYTH2	0.0747914	0.2728	0.167	0	1
TRAPPC8	0.0747914	0.2728	0.167	0	1
ORAI3	0.0747914	0.2728	0.167	0	1
LMBR1	0.0747914	0.2728	0.167	0	1
RPLP1P6	0.0747914	0.2728	0.167	0	1
AKIRIN2	0.0747914	0.2728	0.167	0	1
MECP2	0.0747914	0.2728	0.167	0	1
DYNC1H1	0.0747914	0.2728	0.167	0	1
MYH8	0.0747914	0.2728	0.167	0	1
TAB3	0.0747914	0.2728	0.167	0	1
LLPH	0.0747914	0.2728	0.167	0	1
IMPDH2	0.0747914	0.2728	0.167	0	1
GPN2	0.0747914	0.2728	0.167	0	1
NFIA	0.0747914	0.2728	0.167	0	1
BCKDK	0.0747914	0.2728	0.167	0	1
TMEM131	0.0747914	0.2728	0.167	0	1
INPPL1	0.0747914	0.2728	0.167	0	1
FUT8	0.0747914	0.2728	0.167	0	1
CELSR2	0.0747914	0.2728	0.167	0	1
TUG1	0.0747914	0.2728	0.167	0	1
METTL23	0.0747914	0.2728	0.167	0	1
MYO5B	0.0747914	0.2728	0.167	0	1
RPS6KB2	0.0747914	0.2728	0.167	0	1
SSFA2	0.0747914	0.2728	0.167	0	1
CFAP46	0.0747914	0.2728	0.167	0	1
OXCT1	0.0747914	0.2728	0.167	0	1
CARHSP1	0.0747914	0.2728	0.167	0	1
SLC6A13	0.0747914	0.2728	0.167	0	1
TOPBP1	0.0747914	0.2728	0.167	0	1
CDK8	0.0747914	0.2728	0.167	0	1
MGAT4A	0.0747914	0.2728	0.167	0	1
RABEP2	0.0747914	0.2728	0.167	0	1
EIF2B5	0.0747914	0.2728	0.167	0	1
PPP3R1	0.0747914	0.2728	0.167	0	1
BRAT1	0.0747914	0.2728	0.167	0	1
RHOD	0.0747914	0.2728	0.167	0	1
ATXN3	0.0747914	0.2728	0.167	0	1
RPGR	0.0747914	0.2728	0.167	0	1
UBE2F	0.0747914	0.2728	0.167	0	1
REXO4	0.0747914	0.2728	0.167	0	1
LTV1	0.0747914	0.2728	0.167	0	1
ZWILCH	0.0747914	0.2728	0.167	0	1
LCOR	0.0747914	0.2728	0.167	0	1
ZNF252P	0.0747914	0.2728	0.167	0	1
SUMO3	0.0747914	0.2728	0.167	0	1
RNF207	0.0747914	0.2728	0.167	0	1
EFNB2	0.0747914	0.2728	0.167	0	1
ALDH1B1	0.0747914	0.2728	0.167	0	1
EXOSC10	0.0747914	0.2728	0.167	0	1
VPS13B	0.0747914	0.2728	0.167	0	1
NUP43	0.0747914	0.2728	0.167	0	1
UNKL	0.0747914	0.2728	0.167	0	1
CUL4A	0.0747914	0.2728	0.167	0	1
PRRC2A	0.0747914	0.2728	0.167	0	1
C18orf25	0.0747914	0.2728	0.167	0	1
FEZ1	0.0747914	0.2728	0.167	0	1
SIN3B	0.0747914	0.2728	0.167	0	1
PIAS3	0.0747914	0.2728	0.167	0	1
ENTPD6	0.0747914	0.2728	0.167	0	1
SLC12A9	0.0747914	0.2728	0.167	0	1
ATP6V0A1	0.0747914	0.2728	0.167	0	1
ZFPM2	0.0747914	0.2728	0.167	0	1
B3GALNT1	0.0747914	0.2728	0.167	0	1
MAN2A2	0.0747914	0.2728	0.167	0	1
C8orf58	0.0747914	0.2728	0.167	0	1
DSEL	0.0747914	0.2728	0.167	0	1
LINC00847	0.0747914	0.2728	0.167	0	1
RABIF	0.0747914	0.2728	0.167	0	1
ZEB2-AS1	0.0747914	0.2728	0.167	0	1
TASP1	0.0747914	0.2728	0.167	0	1
TMEM68	0.0747914	0.2728	0.167	0	1
DPY19L4	0.0747914	0.2728	0.167	0	1
ZNF180	0.0747914	0.2728	0.167	0	1
RELL1	0.0747914	0.2728	0.167	0	1
FANK1	0.0747914	0.2728	0.167	0	1
CLASP1	0.0747914	0.2728	0.167	0	1
NT5DC2	0.0747914	0.2728	0.167	0	1
FGD6	0.0747914	0.2728	0.167	0	1
DOCK7	0.0747914	0.2728	0.167	0	1
EPS8L1	0.0747914	0.2728	0.167	0	1
BRAP	0.0747914	0.2728	0.167	0	1
DUSP16	0.0747914	0.2728	0.167	0	1
UHRF1BP1L	0.0747914	0.2728	0.167	0	1
PLN	0.0747914	0.2728	0.167	0	1
PIEZO1	0.0747914	0.2728	0.167	0	1
CDC42SE1	0.0747914	0.2728	0.167	0	1
PCSK5	0.0747914	0.2728	0.167	0	1
VPS33B	0.0747914	0.2728	0.167	0	1
NAT1	0.0747914	0.2728	0.167	0	1
PRKN	0.0747914	0.2728	0.167	0	1
SPRTN	0.0747914	0.2728	0.167	0	1
CCDC84	0.0747914	0.2728	0.167	0	1
NAB2	0.0747914	0.2728	0.167	0	1
ARL6IP6	0.0747914	0.2728	0.167	0	1
ANKRD18CP	0.0747914	0.2728	0.167	0	1
GPAT4	0.0747914	0.2728	0.167	0	1
GOLGA5	0.0747914	0.2728	0.167	0	1
HSPE1P4	0.0747914	0.2728	0.167	0	1
MRNIP	0.0747914	0.2728	0.167	0	1
IRAK1	0.0747914	0.2728	0.167	0	1
MARS2	0.0747914	0.2728	0.167	0	1
ZNF385A	0.0747914	0.2728	0.167	0	1
BIK	0.0747914	0.2728	0.167	0	1
AC124068.2	0.0747914	0.2728	0.167	0	1
RABGEF1	0.0747914	0.2728	0.167	0	1
SMN1	0.0747914	0.2728	0.167	0	1
AC002456.1	0.0747914	0.2728	0.167	0	1
LINC01521	0.0747914	0.2728	0.167	0	1
SLC22A18AS	0.0747914	0.2728	0.167	0	1
ZNF496	0.0747914	0.2728	0.167	0	1
ZNF321P	0.0747914	0.2728	0.167	0	1
AL355032.1	0.0747914	0.2728	0.167	0	1
USP46-AS1	0.0747914	0.2728	0.167	0	1
ZNF718	0.0747914	0.2728	0.167	0	1
CCDC9	0.0747914	0.2728	0.167	0	1
AC002401.4	0.0747914	0.2728	0.167	0	1
CDC25A	0.0747914	0.2728	0.167	0	1
ZSCAN23	0.0747914	0.2728	0.167	0	1
RPS20P2	0.0747914	0.2728	0.167	0	1
STX18-AS1	0.0747914	0.2728	0.167	0	1
ITGB1P1	0.0747914	0.2728	0.167	0	1
AC022762.2	0.0747914	0.2728	0.167	0	1
AC006369.1	0.0747914	0.2728	0.167	0	1
ARHGEF26-AS1	0.0747914	0.2728	0.167	0	1
AC215219.1	0.0747914	0.2728	0.167	0	1
AC021087.2	0.0747914	0.2728	0.167	0	1
ZNF804A	0.0747914	0.2728	0.167	0	1
VSIG8	0.0747914	0.2728	0.167	0	1
ADGRD1	0.0747914	0.2728	0.167	0	1
WDR49	0.0747914	0.2728	0.167	0	1
AC012363.1	0.0747914	0.2728	0.167	0	1
ITIH5	0.0748591	0.990573	0.833	0.524	1
LAMTOR5	0.0748591	0.507493	1	0.476	1
MRPL20	0.0763601	0.570044	0.667	0.238	1
ANP32E	0.0763601	0.534555	0.667	0.238	1
CCDC115	0.0763601	0.494289	0.667	0.238	1
CDV3	0.0768015	0.541892	0.667	0.19	1
MPHOSPH10	0.0768015	0.448487	0.667	0.19	1
PRAF2	0.0769062	0.572228	0.833	0.286	1
CLPP	0.0778971	0.682166	0.333	0.048	1
VTA1	0.0778971	0.671173	0.333	0.048	1
APOBEC3C	0.0778971	0.635007	0.333	0.048	1
PDZD8	0.0778971	0.627756	0.333	0.048	1
C1orf35	0.0778971	0.610272	0.333	0.048	1
C7orf50	0.0778971	0.606316	0.333	0.048	1
ETS2	0.0778971	0.591215	0.333	0.048	1
BAG5	0.0778971	0.580918	0.333	0.048	1
CLDN4	0.0778971	0.560374	0.333	0.048	1
THUMPD3	0.0778971	0.558033	0.333	0.048	1
COPS3	0.0778971	0.548592	0.333	0.048	1
RBBP7	0.0778971	0.538229	0.333	0.048	1
CHTOP	0.0778971	0.53625	0.333	0.048	1
DDHD1	0.0778971	0.536162	0.333	0.048	1
LPIN2	0.0778971	0.533035	0.333	0.048	1
PDGFC	0.0778971	0.530772	0.333	0.048	1
SCRN1	0.0778971	0.516939	0.333	0.048	1
SDHAF3	0.0778971	0.512348	0.333	0.048	1
MRPS27	0.0778971	0.511785	0.333	0.048	1
STX10	0.0778971	0.510653	0.333	0.048	1
TVP23B	0.0778971	0.506671	0.333	0.048	1
NKIRAS2	0.0778971	0.501212	0.333	0.048	1
MRPL14	0.0778971	0.497143	0.333	0.048	1
NFKBIZ	0.0778971	0.491125	0.333	0.048	1
KLF7	0.0778971	0.482584	0.333	0.048	1
TIPRL	0.0778971	0.479293	0.333	0.048	1
ITGB3	0.0778971	0.479293	0.333	0.048	1
PSME2	0.0778971	0.475807	0.333	0.048	1
NPR1	0.0778971	0.473476	0.333	0.048	1
PPP1CB	0.0778971	0.465843	0.333	0.048	1
DGKD	0.0778971	0.464873	0.333	0.048	1
GLRX2	0.0778971	0.461939	0.333	0.048	1
NAGK	0.0778971	0.458989	0.333	0.048	1
ISG15	0.0778971	0.445211	0.333	0.048	1
AC105942.1	0.0778971	0.443181	0.333	0.048	1
ICE1	0.0778971	0.439295	0.333	0.048	1
CALM3	0.0778971	0.438038	0.333	0.048	1
SPOUT1	0.0778971	0.438038	0.333	0.048	1
NT5C	0.0778971	0.435776	0.333	0.048	1
CRTAC1	0.0778971	0.434915	0.333	0.048	1
C9orf16	0.0778971	0.424667	0.333	0.048	1
KXD1	0.0778971	0.408584	0.333	0.048	1
NELFE	0.0778971	0.408584	0.333	0.048	1
CUL3	0.0778971	0.40062	0.333	0.048	1
TTC17	0.0778971	0.400615	0.333	0.048	1
VAMP7	0.0778971	0.388362	0.333	0.048	1
UBL7	0.0778971	0.388362	0.333	0.048	1
WARS	0.0778971	0.387785	0.333	0.048	1
SMIM29	0.0778971	0.387785	0.333	0.048	1
SNX7	0.0778971	0.387529	0.333	0.048	1
MYC	0.0778971	0.387529	0.333	0.048	1
WDR34	0.0778971	0.387038	0.333	0.048	1
TSTD2	0.0778971	0.380883	0.333	0.048	1
PCNA	0.0778971	0.379559	0.333	0.048	1
SNHG9	0.0778971	0.37726	0.333	0.048	1
BAG3	0.0778971	0.37726	0.333	0.048	1
LARP4	0.0778971	0.374799	0.333	0.048	1
OPA1	0.0778971	0.374799	0.333	0.048	1
JAGN1	0.0778971	0.374409	0.333	0.048	1
ZNF226	0.0778971	0.374409	0.333	0.048	1
IDH1	0.0778971	0.369888	0.333	0.048	1
CENPBD1P1	0.0778971	0.36929	0.333	0.048	1
GSK3B	0.0778971	0.368631	0.333	0.048	1
FBXO3	0.0778971	0.367851	0.333	0.048	1
ME2	0.0778971	0.367307	0.333	0.048	1
PITHD1	0.0778971	0.367307	0.333	0.048	1
NAT8	0.0778971	0.357038	0.333	0.048	1
EIF2AK1	0.0778971	0.357038	0.333	0.048	1
LYRM7	0.0778971	0.357038	0.333	0.048	1
FUS	0.0778971	0.354606	0.333	0.048	1
SETX	0.0778971	0.351056	0.333	0.048	1
DPH3	0.0778971	0.33538	0.333	0.048	1
AP3M1	0.0778971	0.323905	0.333	0.048	1
EXOC6	0.0778971	0.321087	0.333	0.048	1
AC091271.1	0.0778971	0.320689	0.333	0.048	1
YARS	0.0778971	0.320689	0.333	0.048	1
RABGGTB	0.0778971	0.318756	0.333	0.048	1
DNAJB1	0.0778971	0.313921	0.333	0.048	1
USP34	0.0778971	0.313118	0.333	0.048	1
CCDC88A	0.0778971	0.313118	0.333	0.048	1
SLC46A3	0.0778971	0.31142	0.333	0.048	1
RAB11FIP1	0.0778971	0.306756	0.333	0.048	1
GID8	0.0778971	0.306756	0.333	0.048	1
LSM8	0.0778971	0.303683	0.333	0.048	1
MTMR2	0.0778971	0.300866	0.333	0.048	1
SRP68	0.0778971	0.300866	0.333	0.048	1
PDHA1	0.0778971	0.298786	0.333	0.048	1
CXCL16	0.0778971	0.2937	0.333	0.048	1
RNASET2	0.0778971	0.275281	0.333	0.048	1
GRPEL1	0.0778971	0.274279	0.333	0.048	1
ADRM1	0.0778971	0.273386	0.333	0.048	1
MAD2L2	0.0778971	0.272342	0.333	0.048	1
CEBPB	0.0778971	0.272226	0.333	0.048	1
NECAP2	0.0778971	0.261133	0.333	0.048	1
UBE2J1	0.0778971	0.259652	0.333	0.048	1
CTSA	0.0781652	0.485563	0.833	0.333	1
C1orf122	0.0781652	0.398436	0.833	0.333	1
NBDY	0.0781652	0.371495	0.833	0.333	1
TYRO3	0.0781652	-1.01338	0.167	0.524	1
PFDN5	0.0784476	0.794867	0.833	0.381	1
EIF3A	0.0796229	0.557875	1	0.571	1
DAG1	0.0796229	-0.887922	0.333	0.762	1
ACTN4	0.0801351	-0.754444	0.833	0.952	1
UQCRB	0.0813396	0.4205	1	0.619	1
RPS20	0.0813396	0.392939	1	0.619	1
EIF3H	0.0817849	0.859328	0.5	0.19	1
NDNF	0.0826751	-0.934482	0.667	0.762	1
LOXL1	0.0849771	0.643329	0.5	0.143	1
SERINC5	0.0849771	0.555581	0.5	0.143	1
PSMA7	0.0852985	0.387111	1	0.905	1
TMSB10	0.0854971	0.296243	1	0.952	1
RAB13	0.0861233	0.765679	0.667	0.286	1
QPRT	0.0861233	0.598661	0.667	0.286	1
BCAM	0.0866346	-0.7958	0.5	0.762	1
TXN2	0.0886224	0.682256	0.667	0.238	1
MAL2	0.0889202	0.548181	0.833	0.429	1
SMIM7	0.0896247	-0.833762	0.167	0.524	1
SARAF	0.0896247	-1.20954	0.167	0.524	1
FMC1	0.0896349	-0.894632	0	0.381	1
UQCRC1	0.0896349	-0.928105	0	0.381	1
PDCD10	0.0896349	-0.960412	0	0.381	1
TMEM52B	0.0896349	-0.961663	0	0.381	1
AC011239.2	0.0896349	-0.99427	0	0.381	1
COL3A1	0.0896349	-1.00172	0	0.381	1
CYP1B1	0.0896349	-1.17398	0	0.381	1
ATXN10	0.0896349	-1.17693	0	0.381	1
TMEM165	0.0896349	-1.25668	0	0.381	1
CETN3	0.0896349	-1.26929	0	0.381	1
SET	0.0897124	0.743244	0.833	0.381	1
MTSS1	0.0897124	0.444563	0.833	0.381	1
RPL18A	0.0903682	0.421011	0.833	0.619	1
ANAPC16	0.0936315	0.391901	1	0.667	1
UBXN1	0.0959622	0.826428	0.5	0.19	1
CMAS	0.0959622	0.811305	0.5	0.19	1
EPRS	0.0959622	0.66577	0.5	0.19	1
RPS23	0.0968021	0.6705	0.833	0.524	1
IGFBP7	0.0973075	0.428601	1	1	1
C14orf37	0.0973075	-0.422259	1	1	1
SNHG6	0.0991662	0.652933	0.667	0.286	1
SSRP1	0.0991662	0.531985	0.667	0.286	1
PMVK	0.100508	0.946487	0.5	0.143	1
SH3BP5	0.100508	0.735419	0.5	0.143	1
DMD	0.100508	0.72254	0.5	0.143	1
AP3S1	0.100508	0.632388	0.5	0.143	1
ACIN1	0.100508	0.606885	0.5	0.143	1
PSMF1	0.100508	0.553909	0.5	0.143	1
DSG2	0.100508	0.526982	0.5	0.143	1
PHF6	0.100508	0.504015	0.5	0.143	1
METTL26	0.100508	0.466941	0.5	0.143	1
EBNA1BP2	0.100508	0.464083	0.5	0.143	1
LIMS1	0.100508	0.428833	0.5	0.143	1
ZFAND6	0.100508	0.396506	0.5	0.143	1
NHP2	0.100508	0.388335	0.5	0.143	1
STRN3	0.100508	0.374873	0.5	0.143	1
TSPAN5	0.100508	0.361318	0.5	0.143	1
ARHGEF3	0.102251	-0.754508	0.5	0.714	1
RPS5	0.1024	0.808754	0.667	0.381	1
IP6K2	0.102425	0.741591	0.667	0.238	1
TPM1	0.104141	0.819054	0.5	0.238	1
NDUFC1	0.10686	-0.571059	0.667	0.81	1
RPS16	0.108535	0.590775	1	0.857	1
MALAT1	0.110267	0.788326	1	1	1
PA2G4	0.112042	0.84699	0.5	0.19	1
FRMD3	0.112042	0.634322	0.5	0.19	1
MAP4	0.113739	0.652114	0.667	0.286	1
MDH1	0.113739	0.462044	0.667	0.286	1
TRMT112	0.114703	0.557154	0.833	0.429	1
UMOD	0.115344	-1.04332	0.5	0.714	1
COX7A1	0.115863	-1.0152	0.167	0.476	1
CLDN5	0.115863	-1.01568	0.167	0.476	1
HIGD1A	0.117415	-0.584655	0.667	0.714	1
ZMAT2	0.117885	0.418601	0.667	0.238	1
ILF3	0.117885	0.302136	0.667	0.238	1
KCTD3	0.118223	0.521255	0.5	0.143	1
TM2D2	0.118223	0.448097	0.5	0.143	1
HCFC1R1	0.118223	0.44332	0.5	0.143	1
CLINT1	0.118223	0.413131	0.5	0.143	1
ERP29	0.118223	0.403093	0.5	0.143	1
VTI1A	0.118223	0.380422	0.5	0.143	1
EIF1B	0.118223	0.363423	0.5	0.143	1
EPDR1	0.118223	0.315406	0.5	0.143	1
PPP1R12A	0.118223	0.307153	0.5	0.143	1
FOS	0.119563	1.01646	0.333	0.095	1
MRPL4	0.119563	0.901978	0.333	0.095	1
NCBP2-AS2	0.119563	0.838364	0.333	0.095	1
CLTB	0.119563	0.731339	0.333	0.095	1
ZFAS1	0.119563	0.726061	0.333	0.095	1
NAXE	0.119563	0.679887	0.333	0.095	1
PDLIM2	0.120224	0.490429	1	0.714	1
KTN1	0.120224	-0.609865	0.667	0.81	1
SCD5	0.120843	-0.792921	0	0.333	1
ATP10D	0.120843	-0.842111	0	0.333	1
SEMA3B-AS1	0.120843	-0.842825	0	0.333	1
BMP7	0.120843	-0.848054	0	0.333	1
MRPS18A	0.120843	-0.851503	0	0.333	1
SLC45A1	0.120843	-0.866021	0	0.333	1
REST	0.120843	-0.868925	0	0.333	1
IFIT1	0.120843	-0.871548	0	0.333	1
TPGS2	0.120843	-0.883041	0	0.333	1
POGLUT1	0.120843	-0.889619	0	0.333	1
CSDC2	0.120843	-0.901902	0	0.333	1
PARP1	0.120843	-0.909923	0	0.333	1
ENY2	0.120843	-0.910613	0	0.333	1
UXS1	0.120843	-0.955337	0	0.333	1
H3F3AP4	0.120843	-1.01219	0	0.333	1
DENR	0.120843	-1.03429	0	0.333	1
DDX3X	0.120843	-1.04162	0	0.333	1
YIF1A	0.120843	-1.05225	0	0.333	1
PSENEN	0.120843	-1.07205	0	0.333	1
PLXNB2	0.120843	-1.08119	0	0.333	1
NEDD9	0.120843	-1.08936	0	0.333	1
ERAP2	0.120843	-1.11056	0	0.333	1
CTNNAL1	0.120843	-1.15914	0	0.333	1
PODXL	0.122166	-0.943167	0.667	1	1
SRP72	0.12361	0.697037	0.667	0.429	1
HNRNPK	0.123611	0.369726	1	0.476	1
GOLGA4	0.123611	-0.960174	0.5	0.619	1
HLA-A	0.124496	0.615652	0.833	0.667	1
RPL37A	0.124496	0.57972	0.833	0.667	1
IFITM3	0.124509	-0.356369	1	1	1
LMAN1	0.12698	0.971549	0.667	0.619	1
NFE2L1	0.129722	0.450032	1	0.571	1
CSRP1	0.129949	0.49854	0.667	0.286	1
LUC7L3	0.129949	0.451761	0.667	0.286	1
STK3	0.130175	0.684763	0.5	0.19	1
PRR13	0.130175	0.558736	0.5	0.19	1
AFF4	0.130175	0.527729	0.5	0.19	1
LSM10	0.130175	0.444414	0.5	0.19	1
VAPA	0.13146	0.412437	0.833	0.381	1
RALA	0.131846	-0.872072	0.167	0.476	1
PTPN13	0.131846	-1.23579	0.167	0.476	1
COX4I1	0.133597	-0.607608	0.5	0.81	1
CFL1	0.134603	0.53279	0.833	0.571	1
CUL5	0.134603	-0.731324	0.5	0.667	1
DHRS3	0.134746	-0.596712	0.333	0.619	1
MRPS18B	0.13512	0.486659	0.667	0.238	1
KIF2A	0.13512	0.427694	0.667	0.238	1
CD99	0.13512	0.426497	0.667	0.238	1
PDIA4	0.13512	0.411244	0.667	0.238	1
MAP1B	0.135765	0.482135	1	0.762	1
ATP5IF1	0.135765	-0.609329	0.667	0.857	1
RPL9	0.136365	0.642069	1	0.81	1
2020-09-07	0.136725	-0.398893	0.833	0.905	1
NDUFA1	0.136725	-0.580711	0.833	0.905	1
G6PC3	0.138298	0.333834	0.5	0.143	1
EMC3	0.138298	0.317942	0.5	0.143	1
FCGRT	0.138298	0.265727	0.5	0.143	1
SUMO2	0.139032	0.500821	0.833	0.524	1
NPM1	0.139032	0.418301	0.833	0.524	1
PRDX1	0.139032	0.295977	1	0.476	1
DDX5	0.140453	0.359121	0.667	0.333	1
TMX4	0.142888	0.779695	0.833	0.476	1
CCDC59	0.143667	0.968653	0.333	0.095	1
ACOT8	0.143667	0.683479	0.333	0.095	1
LTN1	0.143667	0.663344	0.333	0.095	1
PTPN18	0.143667	0.663262	0.333	0.095	1
LSM7	0.143667	0.626833	0.333	0.095	1
PHF10	0.143667	0.620268	0.333	0.095	1
FRA10AC1	0.143667	0.535245	0.333	0.095	1
SRPRB	0.143667	0.503232	0.333	0.095	1
HNRNPAB	0.143667	0.5016	0.333	0.095	1
PEX11B	0.143667	0.489034	0.333	0.095	1
RPS29	0.144219	0.439649	0.833	0.857	1
SEC62	0.144771	-0.367615	0.833	0.952	1
IFITM2	0.145453	0.458092	1	0.571	1
YBX1	0.146034	0.451883	0.833	0.429	1
GCC2	0.149487	-0.723032	0.167	0.476	1
GSN	0.149536	0.572897	0.667	0.381	1
CLIP1	0.150508	0.693732	0.5	0.19	1
THOC7	0.150508	0.620952	0.5	0.19	1
NCKAP1	0.150508	0.528947	0.5	0.19	1
SYNE1	0.150508	0.508669	0.5	0.19	1
RPS18	0.150842	0.31721	1	0.714	1
USP53	0.151401	-0.936899	0.333	0.619	1
TAX1BP1	0.151786	-0.656107	0.5	0.905	1
RBFOX2	0.154239	0.392727	0.667	0.238	1
ORMDL1	0.154239	0.3321	0.667	0.238	1
SELENOK	0.155892	0.394776	0.833	0.524	1
F2R	0.155892	-0.691816	0.333	0.667	1
RERG	0.157333	0.558716	0.667	0.429	1
NINJ1	0.158957	0.765729	0.667	0.333	1
PAFAH1B1	0.158957	0.51279	0.667	0.333	1
BEX2	0.159007	0.761355	0.5	0.238	1
FAM32A	0.160902	0.316102	0.5	0.143	1
C11orf68	0.160902	0.262951	0.5	0.143	1
CDC42BPA	0.160902	-0.651199	0	0.286	1
CENPC	0.160902	-0.653358	0	0.286	1
LRP6	0.160902	-0.654989	0	0.286	1
CDKN1B	0.160902	-0.67818	0	0.286	1
IFT20	0.160902	-0.696356	0	0.286	1
ZNF576	0.160902	-0.710465	0	0.286	1
GLS	0.160902	-0.716231	0	0.286	1
APH1A	0.160902	-0.716999	0	0.286	1
NMRK1	0.160902	-0.717269	0	0.286	1
PDPN	0.160902	-0.731422	0	0.286	1
HADH	0.160902	-0.734885	0	0.286	1
MRPL2	0.160902	-0.736348	0	0.286	1
LSM3	0.160902	-0.73767	0	0.286	1
MFAP1	0.160902	-0.738004	0	0.286	1
SSR1	0.160902	-0.745356	0	0.286	1
FHL1	0.160902	-0.752579	0	0.286	1
SH3KBP1	0.160902	-0.772878	0	0.286	1
TMTC3	0.160902	-0.797355	0	0.286	1
NDUFV1	0.160902	-0.801392	0	0.286	1
AL118508.1	0.160902	-0.802476	0	0.286	1
ZADH2	0.160902	-0.809233	0	0.286	1
NSMCE1	0.160902	-0.812428	0	0.286	1
TMEM208	0.160902	-0.830822	0	0.286	1
AZI2	0.160902	-0.845626	0	0.286	1
MBIP	0.160902	-0.846816	0	0.286	1
MANBAL	0.160902	-0.857924	0	0.286	1
RAB11B	0.160902	-0.873587	0	0.286	1
ZBTB7A	0.160902	-0.875418	0	0.286	1
UPF3A	0.160902	-0.884182	0	0.286	1
POLR2F	0.160902	-0.889189	0	0.286	1
PNKD	0.160902	-0.898689	0	0.286	1
SMARCC1	0.160902	-0.901895	0	0.286	1
AC008264.2	0.160902	-0.911391	0	0.286	1
AXL	0.160902	-0.91651	0	0.286	1
PTPN14	0.160902	-0.920106	0	0.286	1
UFSP2	0.160902	-0.92014	0	0.286	1
PIGF	0.160902	-0.93067	0	0.286	1
ORMDL2	0.160902	-0.947236	0	0.286	1
IMPAD1	0.160902	-0.952259	0	0.286	1
UBAP2	0.160902	-0.991305	0	0.286	1
SFRP1	0.160902	-1.00524	0	0.286	1
OXR1	0.160902	-1.05118	0	0.286	1
JKAMP	0.160902	-1.05611	0	0.286	1
ZSCAN16-AS1	0.160902	-1.20522	0	0.286	1
PRDX3	0.163975	0.493605	0.833	0.429	1
SNCA	0.163975	0.376372	0.833	0.429	1
FKBP5	0.163975	-0.766215	0.333	0.571	1
SEC31A	0.164539	0.672202	0.5	0.286	1
CGNL1	0.164539	0.624095	0.5	0.286	1
UBQLN1	0.167679	0.439631	0.667	0.286	1
PCMT1	0.167679	0.410917	0.667	0.286	1
SERP1	0.167679	-0.751359	0.167	0.429	1
CLN5	0.167679	-0.765711	0.167	0.429	1
P4HTM	0.167679	-0.834958	0.167	0.429	1
VGLL4	0.167679	-0.889641	0.167	0.429	1
DNAJC19	0.167679	-0.917308	0.167	0.429	1
NAA38	0.167679	-1.01711	0.167	0.429	1
CHI3L1	0.167679	-1.29565	0.167	0.429	1
RPS6	0.168225	0.686135	1	0.714	1
DHX36	0.168874	-0.802201	0.167	0.476	1
ITGA3	0.168874	-0.956742	0.167	0.476	1
COL4A4	0.168874	-0.965419	0.167	0.476	1
EEF1A1	0.170451	0.535035	1	0.905	1
DNAJC9	0.171334	0.86368	0.333	0.095	1
MRPL24	0.171334	0.757747	0.333	0.095	1
TNRC6A	0.171334	0.723608	0.333	0.095	1
SRSF1	0.171334	0.662695	0.333	0.095	1
CHD2	0.171334	0.650599	0.333	0.095	1
ATF3	0.171334	0.638867	0.333	0.095	1
TBXAS1	0.171334	0.617246	0.333	0.095	1
PIGX	0.171334	0.612757	0.333	0.095	1
GRK5	0.171334	0.59507	0.333	0.095	1
RNF167	0.171334	0.593786	0.333	0.095	1
SERPINB6	0.171334	0.593648	0.333	0.095	1
DHX16	0.171334	0.590311	0.333	0.095	1
MBD4	0.171334	0.570483	0.333	0.095	1
CDK11B	0.171334	0.55407	0.333	0.095	1
DCDC2	0.171334	0.54911	0.333	0.095	1
NTMT1	0.171334	0.542951	0.333	0.095	1
IER2	0.171334	0.531837	0.333	0.095	1
DCTD	0.171334	0.525038	0.333	0.095	1
KLHDC10	0.171334	0.522946	0.333	0.095	1
NBR1	0.171334	0.519551	0.333	0.095	1
BTN2A2	0.171334	0.519217	0.333	0.095	1
RERE	0.171334	0.514661	0.333	0.095	1
DDX49	0.171334	0.506941	0.333	0.095	1
CERS5	0.171334	0.499015	0.333	0.095	1
GNB2	0.171334	0.497305	0.333	0.095	1
JAM3	0.171334	0.483343	0.333	0.095	1
LPL	0.171334	0.481269	0.333	0.095	1
CAPRIN2	0.171334	0.475596	0.333	0.095	1
CNOT2	0.171334	0.470677	0.333	0.095	1
C6orf89	0.171334	0.470107	0.333	0.095	1
SLC16A4	0.171334	0.469824	0.333	0.095	1
PGAM1	0.171334	0.46252	0.333	0.095	1
MICAL2	0.171334	0.455822	0.333	0.095	1
SMC1A	0.171334	0.451242	0.333	0.095	1
COPS7A	0.171334	0.442103	0.333	0.095	1
MYLIP	0.171334	0.433389	0.333	0.095	1
AIMP2	0.171334	0.420526	0.333	0.095	1
CREB3L2	0.171334	0.414427	0.333	0.095	1
CCDC93	0.171334	0.414115	0.333	0.095	1
ZMYM5	0.171334	0.41127	0.333	0.095	1
FDPS	0.171334	0.403403	0.333	0.095	1
AL590867.2	0.171334	0.402574	0.333	0.095	1
GPR108	0.171334	0.386401	0.333	0.095	1
PPP3CA	0.171334	0.362488	0.333	0.095	1
BOD1L1	0.171334	0.329043	0.333	0.095	1
LTA4H	0.171334	0.327341	0.333	0.095	1
AP1S1	0.171334	0.325453	0.333	0.095	1
SUDS3	0.171334	0.322803	0.333	0.095	1
KIF13A	0.171334	0.317973	0.333	0.095	1
SLC25A36	0.171334	0.316063	0.333	0.095	1
THAP4	0.171334	0.308893	0.333	0.095	1
MALSU1	0.173176	0.616026	0.5	0.19	1
MYO1E	0.173176	0.57739	0.5	0.19	1
EIF4B	0.173176	0.50485	0.5	0.19	1
DCAF6	0.173176	0.480171	0.5	0.19	1
TUBA1A	0.173176	0.448049	0.5	0.19	1
IARS	0.173176	0.439703	0.5	0.19	1
DNAJC8	0.174261	0.801639	0.833	0.524	1
RPS27	0.175163	0.752751	1	0.952	1
SMDT1	0.175348	0.355975	0.667	0.238	1
COPB1	0.175348	0.331744	0.667	0.238	1
DDX17	0.175348	0.305567	0.667	0.238	1
ARMCX3	0.179248	0.683487	0.667	0.333	1
PSMA4	0.179263	0.321656	0.833	0.476	1
HMGB1	0.179728	-0.510136	0.833	0.952	1
VEGFA	0.181242	-0.750384	0.5	0.714	1
PHF3	0.181486	0.656314	0.5	0.238	1
CAVIN1	0.183529	0.634165	0.667	0.476	1
RBX1	0.186679	1.06053	0.5	0.286	1
RPL24	0.187955	0.469615	0.833	0.571	1
PRNP	0.18916	0.313853	0.833	0.333	1
RAC1	0.189173	0.349661	0.833	0.905	1
CDC42EP3	0.189173	0.298033	1	0.857	1
GADD45B	0.189386	0.408745	0.667	0.286	1
NDFIP1	0.189386	0.354096	0.667	0.286	1
SUCO	0.189386	-0.654473	0.167	0.429	1
EIF3J	0.189386	-0.675937	0.167	0.429	1
ZMYND11	0.189386	-0.724868	0.167	0.429	1
CLSTN1	0.189386	-0.774629	0.167	0.429	1
C1QBP	0.189386	-0.809894	0.167	0.429	1
RASL11B	0.189386	-0.893299	0.167	0.429	1
PTMAP5	0.189386	-1.04526	0.167	0.429	1
CCSER2	0.189386	-1.1007	0.167	0.429	1
IL32	0.190089	-0.746309	0.167	0.476	1
ROMO1	0.193656	-0.577616	0.5	0.762	1
SON	0.193656	-0.728348	0.5	0.762	1
MYADM	0.1942	0.368585	1	0.476	1
BTG3	0.1942	-0.737801	0.5	0.619	1
LEPROT	0.197059	-0.643357	0.5	0.857	1
EFNB1	0.198304	0.531041	0.5	0.19	1
SPPL2A	0.198304	0.469786	0.5	0.19	1
SQOR	0.198304	0.459422	0.5	0.19	1
MPC1	0.198304	0.450078	0.5	0.19	1
ZNF503	0.198304	0.430277	0.5	0.19	1
UTRN	0.198304	0.354286	0.5	0.19	1
SLC39A10	0.198304	0.346714	0.5	0.19	1
LRRC75A-AS1	0.198304	0.325515	0.5	0.19	1
C1GALT1	0.198304	0.26923	0.5	0.19	1
RPS3	0.198782	0.651259	0.833	0.857	1
TMEM258	0.199849	0.501483	0.833	0.476	1
IFI6	0.201405	0.372707	0.667	0.333	1
ATP5MG	0.201418	0.492546	0.833	0.619	1
LRRFIP1	0.201418	-0.738905	0.667	0.667	1
IRF1	0.202809	0.627615	0.333	0.095	1
LRRFIP2	0.202809	0.476036	0.333	0.095	1
ICE2	0.202809	0.466125	0.333	0.095	1
ZYX	0.202809	0.448077	0.333	0.095	1
KIAA2026	0.202809	0.430254	0.333	0.095	1
MRPL22	0.202809	0.429623	0.333	0.095	1
CYTH3	0.202809	0.423537	0.333	0.095	1
SYT1	0.202809	0.399854	0.333	0.095	1
YWHAH	0.202809	0.397321	0.333	0.095	1
SLC40A1	0.202809	0.397052	0.333	0.095	1
SYNJ2	0.202809	0.38413	0.333	0.095	1
HINT2	0.202809	0.373625	0.333	0.095	1
KDSR	0.202809	0.369207	0.333	0.095	1
PARP9	0.202809	0.366168	0.333	0.095	1
UBE2V2	0.202809	0.359363	0.333	0.095	1
ANKRD39	0.202809	0.35905	0.333	0.095	1
EIF3J-AS1	0.202809	0.357613	0.333	0.095	1
NUMA1	0.202809	0.357377	0.333	0.095	1
METTL9	0.202809	0.356138	0.333	0.095	1
AC005921.2	0.202809	0.346141	0.333	0.095	1
MINDY2	0.202809	0.345604	0.333	0.095	1
SF3B4	0.202809	0.342179	0.333	0.095	1
CCDC43	0.202809	0.340051	0.333	0.095	1
CNDP2	0.202809	0.331918	0.333	0.095	1
OGFOD3	0.202809	0.317294	0.333	0.095	1
CIAO1	0.202809	0.316776	0.333	0.095	1
BAZ2B	0.202809	0.297211	0.333	0.095	1
AOC1	0.202809	0.293428	0.333	0.095	1
SLMAP	0.202809	0.279246	0.333	0.095	1
GPBP1	0.202809	0.276131	0.333	0.095	1
PSMD3	0.202809	0.26372	0.333	0.095	1
STUB1	0.202809	0.251193	0.333	0.095	1
RARRES2	0.203979	-0.68316	0.667	0.714	1
PSIP1	0.204759	0.400652	0.667	0.476	1
EIF5	0.204759	0.348083	0.833	0.429	1
TOMM20	0.204759	0.333708	0.833	0.429	1
COX5B	0.205957	0.480227	1	0.667	1
TAGLN	0.206242	0.789238	0.5	0.238	1
PSMC6	0.206242	0.636839	0.5	0.238	1
DNAJA1	0.207432	-0.418705	0.667	0.81	1
CD151	0.20918	-0.476664	0.667	0.905	1
NOP58	0.210945	0.652163	0.5	0.286	1
ALCAM	0.211659	0.290546	0.833	0.333	1
HECTD1	0.212154	0.887429	0.333	0.143	1
C2orf40	0.212154	0.741165	0.333	0.143	1
HAX1	0.212154	0.697392	0.333	0.143	1
MNAT1	0.212154	0.614388	0.333	0.143	1
NAGLU	0.212154	-0.50856	0	0.238	1
ATP6V1A	0.212154	-0.565792	0	0.238	1
CCDC82	0.212154	-0.566962	0	0.238	1
PHB2	0.212154	-0.589903	0	0.238	1
METTL14	0.212154	-0.597612	0	0.238	1
FLYWCH2	0.212154	-0.60052	0	0.238	1
SUMF2	0.212154	-0.602758	0	0.238	1
MRPL51	0.212154	-0.605651	0	0.238	1
MBTPS1	0.212154	-0.607305	0	0.238	1
PGM5P4	0.212154	-0.609507	0	0.238	1
FAM234A	0.212154	-0.61483	0	0.238	1
PSMD6	0.212154	-0.618196	0	0.238	1
SUPT4H1	0.212154	-0.619447	0	0.238	1
SEC61A1	0.212154	-0.627636	0	0.238	1
CHPT1	0.212154	-0.629825	0	0.238	1
PPID	0.212154	-0.630786	0	0.238	1
AC006273.1	0.212154	-0.632041	0	0.238	1
IDH2	0.212154	-0.637126	0	0.238	1
G3BP2	0.212154	-0.639461	0	0.238	1
ERI3	0.212154	-0.64268	0	0.238	1
POLK	0.212154	-0.645578	0	0.238	1
VKORC1L1	0.212154	-0.661246	0	0.238	1
FAM172A	0.212154	-0.661661	0	0.238	1
CCT8	0.212154	-0.666223	0	0.238	1
EIF2S3	0.212154	-0.66749	0	0.238	1
GTPBP4	0.212154	-0.667993	0	0.238	1
AC244669.1	0.212154	-0.677251	0	0.238	1
KIF21A	0.212154	-0.687871	0	0.238	1
PAPSS1	0.212154	-0.688461	0	0.238	1
MTMR6	0.212154	-0.690533	0	0.238	1
ARF6	0.212154	-0.693972	0	0.238	1
KIRREL1	0.212154	-0.698135	0	0.238	1
AC005912.1	0.212154	-0.713815	0	0.238	1
TCEA2	0.212154	-0.714582	0	0.238	1
FH	0.212154	-0.714725	0	0.238	1
FAM180A	0.212154	-0.7156	0	0.238	1
PKP4	0.212154	-0.716267	0	0.238	1
BNIP3	0.212154	-0.72142	0	0.238	1
CEP89	0.212154	-0.73252	0	0.238	1
AKIRIN1	0.212154	-0.736073	0	0.238	1
HNRNPH2	0.212154	-0.740997	0	0.238	1
ZDHHC12	0.212154	-0.745573	0	0.238	1
NCOA4	0.212154	-0.761436	0	0.238	1
HACD2	0.212154	-0.764269	0	0.238	1
GRINA	0.212154	-0.769412	0	0.238	1
MTHFS	0.212154	-0.771902	0	0.238	1
RAET1E	0.212154	-0.772231	0	0.238	1
NUDT16	0.212154	-0.775729	0	0.238	1
PXMP4	0.212154	-0.776524	0	0.238	1
PRCP	0.212154	-0.777545	0	0.238	1
MRPL40	0.212154	-0.778295	0	0.238	1
DUSP3	0.212154	-0.790523	0	0.238	1
PEPD	0.212154	-0.792833	0	0.238	1
ACTR6	0.212154	-0.794767	0	0.238	1
[truncated: 1,664 more rows]

## Sheet: Peri
gene_id	p_val	avg_logFC	pct.1	pct.2	p_val_adj
MTATP6P1	4.21864e-13	-1.81319	0.809	1	1.06445e-08
COX6A2	3.76855e-08	-0.580864	0.005	0.19	0.00095088
LINC02121	6.17459e-08	-0.305886	0	0.143	0.00155797
ALPL	6.17459e-08	-0.35219	0	0.143	0.00155797
MTCO1P25	6.17459e-08	-0.464758	0	0.143	0.00155797
XIST	6.17459e-08	-0.61487	0	0.143	0.00155797
MTND3P19	1.1213e-07	-0.7903	0.015	0.238	0.00282926
S100A4	2.44005e-07	2.55191	0.73	0.095	0.00615672
MGP	3.52678e-07	1.51796	0.961	0.81	0.00889878
MTRNR2L1	4.20056e-07	1.7159	0.647	0	0.0105989
SLC22A12	8.94819e-07	-0.707369	0.01	0.19	0.0225781
MT-ND4L	1.21458e-06	-1.12316	0.956	1	0.0306462
MT-ATP8	1.32816e-06	-0.859114	0.985	1	0.0335121
MT-ATP6	1.3519e-06	-0.552581	1	1	0.0341112
S100A6	1.35547e-06	1.08673	0.956	0.571	0.0342012
MT-ND5	1.45088e-06	-0.563496	1	1	0.0366085
MT-TW	1.59481e-06	-1.28701	0.176	0.571	0.0402402
B2M	1.69967e-06	0.694689	1	1	0.0428861
MIOX	2.82868e-06	-1.21319	0.069	0.381	0.0713733
AC087045.3	5.10484e-06	-0.358704	0.005	0.143	0.128805
SMIM32	5.35865e-06	-0.608425	0.025	0.238	0.135209
SLC13A2	5.90758e-06	-0.337634	0.005	0.143	0.14906
IGFBP7	6.12115e-06	0.757143	1	0.952	0.154449
PIPOX	8.20724e-06	-0.51409	0.015	0.19	0.207085
CPT2	8.20724e-06	-0.609681	0.015	0.19	0.207085
NDUFA4L2	1.00946e-05	1.35785	0.691	0.143	0.254706
HPD	1.07664e-05	-0.429102	0.015	0.19	0.271658
TM4SF1	1.13687e-05	1.27014	0.701	0.143	0.286854
MT-ND1	1.16062e-05	-0.556105	1	1	0.292846
RGS5	1.31256e-05	1.07268	0.951	0.571	0.331185
RPL26	1.65441e-05	0.916502	0.848	0.333	0.41744
RPLP1	1.76018e-05	0.561278	1	1	0.44413
AGMAT	1.77273e-05	-0.716445	0.029	0.238	0.447295
MT1H	2.20506e-05	-1.28277	0.162	0.524	0.55638
TMSB10	2.55252e-05	1.04129	0.863	0.429	0.644051
MT-CO2	2.77451e-05	-0.500719	1	1	0.700065
TMSB4X	2.95163e-05	0.746643	0.985	0.905	0.744754
MTCO3P12	3.01645e-05	-0.989638	0.157	0.476	0.76111
PLAC9	3.50371e-05	1.21102	0.676	0.19	0.884056
MT-ND4	4.46328e-05	-0.381733	1	1	1
ACTG1	5.58185e-05	0.892086	0.882	0.476	1
CCL2	6.15594e-05	1.99848	0.603	0.095	1
IFITM3	6.93418e-05	0.756636	0.966	0.762	1
SRL	7.36985e-05	-0.548862	0.01	0.143	1
MGLL	7.8172e-05	1.19364	0.539	0.095	1
MTATP8P2	8.23989e-05	1.20877	0.471	0	1
NDUFV2P1	8.26983e-05	-0.51291	0.01	0.143	1
BGN	8.74314e-05	1.28866	0.681	0.286	1
SUSD3	9.273e-05	-0.301568	0.01	0.143	1
CYP51A1	9.81667e-05	-0.302006	0.01	0.143	1
CPE	0.000109656	1.29373	0.642	0.19	1
LGALS2	0.000128845	-0.777276	0.108	0.381	1
TPM4	0.000148464	0.999	0.804	0.381	1
HSPA1A	0.000163392	1.06229	0.838	0.429	1
MT-ND3	0.000171142	-0.510784	1	1	1
IFI27	0.000183375	1.37571	0.569	0.143	1
SUCLG1	0.000191076	-0.71633	0.706	0.905	1
FXYD4	0.000195211	1.50067	0.436	0	1
HSPA1B	0.000206677	1.14205	0.652	0.19	1
RPS5	0.000222691	0.884373	0.755	0.333	1
KMT2E	0.00028704	0.854748	0.637	0.19	1
TIMP1	0.000323689	1.06446	0.559	0.095	1
RBM39	0.000350821	0.888602	0.647	0.238	1
SAT1	0.00038389	0.946392	0.701	0.286	1
MFGE8	0.000400002	0.963146	0.706	0.333	1
VIM	0.000408499	0.703137	0.931	0.619	1
CA12	0.000472963	-0.514986	0.167	0.476	1
SLC6A19	0.000486665	-0.309613	0.015	0.143	1
RPL5P1	0.000486665	-0.423344	0.015	0.143	1
HIGD1B	0.000494506	1.18982	0.397	0	1
WDR83OS	0.000502927	0.85484	0.593	0.143	1
FTLP3	0.000510138	-0.304679	0.015	0.143	1
FBXL4	0.000510138	-0.324268	0.015	0.143	1
MTCO2P12	0.000510138	-0.37683	0.015	0.143	1
RPL32	0.000533763	0.533608	0.946	0.714	1
YBX1P1	0.00054864	-0.614519	0.029	0.19	1
CCND2	0.000553207	1.10584	0.392	0	1
TAGLN2	0.000557	0.882546	0.544	0.095	1
RPS3	0.000558997	0.542473	0.946	0.762	1
ENPP6	0.000560283	-0.412628	0.015	0.143	1
SLC43A2	0.000590171	-0.40551	0.029	0.19	1
NAPSA	0.000599472	-0.790464	0.049	0.238	1
RPS29	0.000605602	0.587295	0.922	0.667	1
2020-09-11	0.000610654	1.01493	0.51	0.095	1
ALDOB	0.000612564	-1.83231	0.225	0.524	1
LGALS1	0.000632889	0.781605	0.951	0.81	1
CFL1	0.000669152	0.644665	0.706	0.238	1
RPL11	0.000681061	0.554546	0.897	0.667	1
COL1A2	0.000690567	1.19653	0.382	0	1
RNH1	0.000690567	0.907344	0.382	0	1
GSTA1	0.000707146	-0.376178	0.029	0.19	1
MT-CYB	0.000744359	-0.389753	1	1	1
PRR13	0.000856586	-0.804456	0.225	0.524	1
ID3	0.00088089	0.654296	0.623	0.143	1
TSPYL4	0.000917623	-0.635759	0.054	0.238	1
DUSP1	0.000933718	1.13665	0.627	0.286	1
RPLP2	0.000970616	0.476048	0.966	0.857	1
RPL23	0.0010006	0.538428	0.971	0.619	1
RPL15	0.00109835	0.462215	0.956	0.714	1
RASSF6	0.00114828	-0.626263	0.054	0.238	1
CYP4A11	0.00131392	-0.46433	0.034	0.19	1
ANXA1	0.00131668	1.09843	0.353	0	1
BROX	0.00133013	-0.805234	0.132	0.381	1
FAU	0.00137465	0.569366	0.922	0.714	1
GSN	0.00138443	0.814456	0.583	0.19	1
SLC13A3	0.00140279	-0.428115	0.034	0.19	1
RPS13	0.00153856	0.555013	0.951	0.714	1
TSC22D1	0.00159055	-0.619363	0.554	0.81	1
UBALD1	0.00160736	-0.822961	0.02	0.143	1
FABP1	0.00160736	-0.931784	0.02	0.143	1
COX16	0.00167304	-0.456955	0.02	0.143	1
EMC4	0.00168891	-0.90174	0.27	0.524	1
NAA50	0.00169525	-0.520584	0.078	0.286	1
CAV1	0.00174328	0.768643	0.74	0.381	1
RPS21	0.00177431	0.610417	0.868	0.571	1
MYL12B	0.00181225	0.672316	0.828	0.524	1
MT-CO3	0.0018461	-0.330375	1	1	1
SPARC	0.00185162	0.827745	0.735	0.381	1
TAB2	0.00188519	-0.299051	0.02	0.143	1
A1CF	0.00188519	-0.315096	0.02	0.143	1
ANKS1A	0.00188519	-0.466755	0.02	0.143	1
ANKFY1	0.00204006	-0.409109	0.02	0.143	1
NEAT1	0.0020507	0.905573	0.417	0.048	1
PDLIM1	0.0021475	0.788941	0.48	0.095	1
HLA-A	0.00216789	0.712121	0.701	0.286	1
ITM2C	0.00221775	0.740626	0.681	0.238	1
IER3	0.00232061	1.12473	0.529	0.19	1
RPL37	0.00240616	0.467247	0.971	0.762	1
ZNF91	0.00253438	-0.732971	0.088	0.286	1
ARHGAP35	0.00256506	-0.594969	0.059	0.238	1
RPL9P7	0.00256735	-0.583241	0.039	0.19	1
RPS27	0.00262698	0.340756	0.995	1	1
PSMF1	0.00266747	-0.594069	0.137	0.381	1
PRELP	0.00269706	0.91427	0.319	0	1
BZW2	0.00276693	-0.438809	0.059	0.238	1
LBH	0.00285163	-0.885584	0.544	0.714	1
MORF4L1	0.00290654	0.542316	0.868	0.571	1
PDCD10	0.00297905	0.759383	0.314	0	1
KIAA0232	0.00304294	-0.771362	0.201	0.429	1
RPS19	0.00304931	0.511045	0.956	0.905	1
RPS12	0.0030746	0.601062	0.887	0.524	1
NDUFA10	0.00308933	-0.761096	0.275	0.524	1
AL590867.2	0.00316167	-0.611209	0.152	0.381	1
EIF1AX	0.00329347	-0.718707	0.26	0.524	1
RHOC	0.003433	0.750943	0.5	0.143	1
WFDC2	0.00355911	0.878521	0.441	0.095	1
SRSF4	0.0036268	0.742979	0.304	0	1
RPL4	0.00387862	0.669457	0.637	0.286	1
PFN1	0.00389234	0.564274	0.887	0.667	1
SQSTM1	0.00393172	0.783758	0.426	0.095	1
THRAP3	0.00393548	0.584795	0.392	0.048	1
PEPD	0.00402393	-0.701019	0.201	0.429	1
BHMT	0.0041137	-0.90206	0.127	0.333	1
BRI3BP	0.00425379	-0.613427	0.025	0.143	1
CXCL2	0.00433418	1.18967	0.407	0.095	1
APPL1	0.00440299	0.784386	0.294	0	1
MAP2	0.00440299	0.761668	0.294	0	1
VAMP5	0.00440299	0.758884	0.294	0	1
CPEB4	0.00443863	-0.850103	0.162	0.381	1
RPL12	0.00445767	0.584686	0.873	0.667	1
LEPROT	0.00446964	0.69374	0.623	0.238	1
NPM1	0.0045492	0.587586	0.814	0.429	1
MIF	0.00455748	-0.541708	0.025	0.143	1
IFI6	0.0045925	0.667203	0.5	0.143	1
CSTF1	0.00471657	-0.516304	0.025	0.143	1
MYEF2	0.00484127	-0.523351	0.118	0.333	1
CCDC102B	0.00484632	0.911086	0.289	0	1
FILIP1L	0.00503297	0.861352	0.412	0.095	1
TRIM6	0.00504993	-0.534694	0.025	0.143	1
SENP5	0.00505612	-0.567863	0.044	0.19	1
RAB1A	0.0053307	0.721533	0.284	0	1
TMEM106A	0.00540444	-0.297689	0.025	0.143	1
BBX	0.00546487	0.657719	0.446	0.095	1
NDUFB10	0.00546487	-0.706312	0.397	0.571	1
EXOSC10	0.00548096	-0.433017	0.044	0.19	1
OGDHL	0.00548096	-0.454273	0.044	0.19	1
FERMT2	0.00573815	0.770785	0.387	0.095	1
CLUH	0.00578127	-0.398246	0.025	0.143	1
ADIRF	0.0058077	-0.378338	0.956	1	1
AQP2	0.00585959	0.884064	0.279	0	1
RPS14	0.00595863	0.468591	0.956	0.667	1
EMP3	0.00635274	0.84291	0.358	0.048	1
RPS7	0.00665061	0.551254	0.848	0.667	1
CDV3	0.00667511	-0.541871	0.157	0.381	1
GDF15	0.00668508	0.689448	0.358	0.048	1
JUN	0.00675988	0.506229	0.897	0.619	1
KMT2C	0.00677055	0.648121	0.358	0.048	1
UQCRQ	0.00679526	-0.557734	0.755	0.81	1
MT1G	0.00696585	-1.4275	0.52	0.667	1
SFRP1	0.00751401	-0.578902	0.098	0.286	1
RPS27L	0.00769354	0.628748	0.779	0.524	1
FOXS1	0.00775219	0.736844	0.265	0	1
STOML2	0.00775219	0.651349	0.265	0	1
PKN2	0.00775219	0.597051	0.265	0	1
SNX3	0.00779801	0.486602	0.525	0.143	1
ZCRB1	0.00817358	0.565065	0.48	0.143	1
MRPL51	0.00826164	0.731942	0.319	0.048	1
HIF1A	0.00831728	0.683259	0.368	0.095	1
EPB41L4A-AS1	0.00849951	0.650936	0.26	0	1
GLYAT	0.00858515	-0.719753	0.074	0.238	1
MT-TM	0.00862873	0.89304	0.377	0.095	1
CNN3	0.00876503	0.659388	0.417	0.095	1
PARVA	0.00895142	0.417109	0.353	0.048	1
RPL9P9	0.00897061	-0.801662	0.27	0.476	1
LINC00924	0.00931312	0.806905	0.255	0	1
PHAX	0.00931312	0.652765	0.255	0	1
IDH1	0.00933274	-0.413889	0.074	0.238	1
UBXN1	0.0094879	0.704978	0.309	0.048	1
ZNF204P	0.00952849	-0.544778	0.074	0.238	1
HAO2	0.00967551	-0.384507	0.029	0.143	1
EPB41L3	0.00967551	-0.417636	0.029	0.143	1
CBX4	0.00967551	-0.494224	0.029	0.143	1
HSBP1L1	0.00968003	-0.585223	0.137	0.333	1
GPS1	0.00974808	-0.619516	0.078	0.238	1
TTC9C	0.00995884	-0.552807	0.049	0.19	1
MT-TT	0.0101961	-0.575989	0.466	0.619	1
GON7	0.0102038	-0.364219	0.049	0.19	1
TCEAL8	0.0102206	0.588536	0.338	0.048	1
FOXP4	0.0102738	-0.385961	0.029	0.143	1
NFKBIA	0.0105105	0.457413	0.775	0.429	1
CLYBL	0.0105851	-0.301147	0.029	0.143	1
ZNF415	0.0105851	-0.64651	0.029	0.143	1
RBM25	0.0106608	0.549499	0.505	0.19	1
PLN	0.0108609	-0.490128	0.397	0.667	1
RHCG	0.0109047	-0.459384	0.029	0.143	1
FKBP8	0.0111231	-0.51592	0.103	0.286	1
RPL39	0.0111546	0.452835	0.877	0.524	1
TMEM50B	0.0111612	0.584187	0.245	0	1
AP2B1	0.0112042	-0.589752	0.304	0.476	1
GGTA1P	0.0112329	-0.299743	0.029	0.143	1
CITED2	0.0113242	0.677464	0.304	0.048	1
ASNSD1	0.0114304	-0.885652	0.142	0.333	1
ARHGAP10	0.0114448	0.804504	0.299	0.048	1
C6orf48	0.0115927	0.481268	0.559	0.238	1
DSTN	0.0117078	-0.518278	0.956	0.952	1
PLEKHA8	0.0119158	-0.376308	0.029	0.143	1
TMEM47	0.0119176	0.621952	0.324	0.048	1
RIC8B	0.0119359	-0.351213	0.074	0.238	1
DDX21	0.012021	0.479894	0.333	0.048	1
PSMA1	0.0120469	0.565613	0.328	0.048	1
COX19	0.0120736	-0.313761	0.049	0.19	1
LHFPL6	0.0120973	0.569013	0.407	0.095	1
GNG5	0.0121236	0.495178	0.569	0.286	1
ARID4B	0.0122078	0.608825	0.24	0	1
RPS23	0.0126142	0.430974	0.907	0.667	1
ESAM	0.0131023	0.306497	0.505	0.143	1
LARP7	0.0132187	-0.579324	0.642	0.762	1
FN1	0.0133448	0.759206	0.235	0	1
TMF1	0.0133448	0.598717	0.235	0	1
RSBN1L	0.0133448	0.551994	0.235	0	1
S100A11	0.0134018	0.525082	0.735	0.429	1
SERINC1	0.0134445	0.427882	0.328	0.048	1
AC099560.2	0.0135009	0.581434	0.304	0.048	1
SLIT3	0.0143477	0.623246	0.436	0.143	1
EID1	0.0144763	0.456735	0.809	0.429	1
RPL34	0.0144766	0.389997	0.961	0.81	1
RPS15	0.0145372	0.384695	0.946	0.762	1
TAOK1	0.0145795	1.70137	0.23	0	1
CDKN1C	0.0145795	0.647622	0.23	0	1
NECTIN3	0.0149141	-0.41303	0.054	0.19	1
SERF2	0.0152845	0.437052	0.907	0.714	1
SDCBP	0.0155692	0.701168	0.284	0.048	1
RBM17	0.0159167	0.475366	0.446	0.143	1
ENO2	0.0159195	0.563097	0.225	0	1
2020-09-10	0.0159196	0.629091	0.225	0	1
C15orf40	0.0159511	-0.329173	0.054	0.19	1
HLA-C	0.0160299	0.551296	0.676	0.333	1
PAK1	0.0160381	-0.976366	0.083	0.238	1
ATF4	0.016309	0.505802	0.441	0.143	1
ORMDL2	0.0163407	-0.739712	0.083	0.238	1
HIST1H4C	0.0167501	-0.583427	0.75	0.81	1
CD99	0.0168314	0.572683	0.559	0.238	1
FRG1CP	0.0168801	-0.55599	0.078	0.238	1
NMRK2	0.0172606	-0.371341	0.034	0.143	1
ACADVL	0.0173733	0.49201	0.221	0	1
MT-TR	0.0173734	0.716024	0.221	0	1
DDC	0.0177281	-0.534871	0.034	0.143	1
BTG1	0.0180075	0.352792	0.765	0.429	1
S1PR3	0.0182066	-0.353616	0.034	0.143	1
LENG1	0.0186964	-0.458675	0.034	0.143	1
NDUFA3	0.0187635	-0.447055	0.544	0.714	1
BRWD1	0.01895	0.537416	0.216	0	1
RBMX	0.0189651	0.594437	0.5	0.238	1
ST3GAL1	0.0191977	-0.400845	0.034	0.143	1
COL14A1	0.019216	0.608421	0.304	0.048	1
APOOL	0.0195506	-0.570457	0.059	0.19	1
SRRM1	0.0196064	0.255705	0.525	0.238	1
EGF	0.0197107	-0.290625	0.034	0.143	1
RPS24	0.019966	0.423902	0.853	0.667	1
ENTPD5	0.0199673	-0.433491	0.059	0.19	1
ILK	0.02018	0.577183	0.289	0.048	1
RPL41P5	0.0202356	-0.300696	0.034	0.143	1
FAM104A	0.0202356	-0.313296	0.034	0.143	1
SCYL2	0.0203918	-0.378297	0.059	0.19	1
ITIH5	0.020426	0.629196	0.294	0.048	1
PTMA	0.0205294	0.289902	1	1	1
VPS4B	0.0206588	0.627313	0.211	0	1
NSMCE1	0.0206588	0.529669	0.211	0	1
PM20D2	0.0207727	-0.323141	0.034	0.143	1
CSNK1D	0.0208241	-0.495857	0.059	0.19	1
NFKBIZ	0.0208847	-0.612711	0.451	0.143	1
CLCN5	0.0210572	-0.543281	0.088	0.238	1
CYC1	0.0212808	-0.449091	0.328	0.524	1
SNRNP27	0.0212997	0.587556	0.27	0.048	1
SAYSD1	0.0213222	-0.37816	0.034	0.143	1
BACE2	0.0215194	-0.381004	0.083	0.238	1
FOS	0.0221932	0.629751	0.897	0.667	1
PIP5K1B	0.0225104	0.517893	0.206	0	1
APOBEC3C	0.0225104	0.629773	0.206	0	1
NDN	0.0225104	0.575973	0.206	0	1
LSM2	0.0225104	0.476731	0.206	0	1
LY6E	0.0227648	0.610536	0.407	0.143	1
MT-ND2	0.0228435	-0.35066	1	1	1
PPP1R15A	0.0229037	0.369302	0.559	0.238	1
MPP1	0.0230472	-0.263221	0.034	0.143	1
NAXE	0.0240003	-0.463908	0.211	0.429	1
CTSD	0.0242439	0.58038	0.446	0.19	1
FAM213A	0.0242614	0.559957	0.451	0.19	1
DDX3Y	0.0245158	0.489673	0.201	0	1
KEAP1	0.0250879	-0.423809	0.059	0.19	1
PABPC1	0.0252395	0.266048	0.941	0.81	1
PHLDA2	0.0252843	0.498701	0.289	0.048	1
RPS25	0.0253451	0.464377	0.848	0.619	1
PGPEP1	0.0255294	-0.390983	0.088	0.238	1
CTGF	0.0257213	0.715993	0.549	0.286	1
DAAM2	0.0258816	0.422743	0.289	0.048	1
SCRN2	0.0259741	-0.683015	0.088	0.238	1
KIAA1143	0.026044	0.607506	0.26	0.048	1
RPSA	0.0263092	0.543884	0.456	0.19	1
ZCCHC7	0.0263934	-0.535407	0.064	0.19	1
HSD17B12	0.0265128	0.542679	0.284	0.048	1
CLIC1	0.026585	0.514514	0.52	0.238	1
PEA15	0.026687	0.505687	0.196	0	1
TGFBI	0.026687	0.498729	0.196	0	1
MAT2B	0.026687	0.455087	0.196	0	1
SOCS3	0.0267733	0.541054	0.353	0.095	1
TALDO1	0.0268005	0.33459	0.289	0.048	1
CSRP2	0.0268008	-0.567058	0.471	0.667	1
GAS5	0.0269029	0.522718	0.407	0.143	1
DHRS4	0.0270346	-0.461203	0.093	0.238	1
2020-09-02	0.0272836	0.47496	0.49	0.238	1
RPS27A	0.0277753	0.365727	0.966	0.857	1
CYS1	0.0280096	-0.779958	0.098	0.238	1
HNRNPM	0.0280797	0.473713	0.51	0.238	1
RSU1	0.0281463	0.601727	0.309	0.095	1
RRAS	0.0281908	0.516779	0.328	0.095	1
HDAC2	0.0281948	-0.711167	0.265	0.429	1
RPL38	0.0287093	0.403743	0.814	0.571	1
SHOC2	0.02878	0.499851	0.279	0.048	1
IFIT2	0.029037	0.675246	0.191	0	1
FBXO32	0.029037	0.553471	0.191	0	1
PMP22	0.029037	0.49701	0.191	0	1
ANKRD26	0.029037	0.465191	0.191	0	1
RPS4Y1	0.0297162	0.55376	0.26	0.048	1
HOPX	0.0297871	0.527105	0.426	0.143	1
ZEB1	0.0301699	0.509276	0.402	0.143	1
IFITM2	0.0304717	0.436915	0.828	0.619	1
SYNE2	0.0304749	0.413158	0.598	0.286	1
TAF2	0.0305903	-0.441522	0.039	0.143	1
BCAP31	0.0305992	-0.716895	0.275	0.429	1
PDLIM5	0.0309684	0.373111	0.412	0.143	1
SUPT16H	0.0312009	0.485806	0.265	0.048	1
DCP1A	0.0313234	-0.367801	0.039	0.143	1
TMEM179B	0.0313775	0.50905	0.25	0.048	1
ENOSF1	0.0314066	-0.376251	0.093	0.238	1
FABP4	0.0315794	0.731715	0.186	0	1
RND3	0.0315794	0.505496	0.186	0	1
PDGFRB	0.0315794	0.490335	0.186	0	1
MYO1C	0.0315794	0.456611	0.186	0	1
PDCD6	0.0315794	0.455642	0.186	0	1
PTPN12	0.0315794	0.453857	0.186	0	1
SEC14L1	0.0315794	0.435118	0.186	0	1
SF3A1	0.0315794	0.416471	0.186	0	1
SPINT1-AS1	0.0320695	-0.348571	0.064	0.19	1
TMED10	0.0323241	0.476509	0.275	0.048	1
CHCHD10	0.0324931	0.424331	0.52	0.238	1
RAD23A	0.0325038	0.551798	0.324	0.095	1
GALM	0.0326348	-0.731036	0.069	0.19	1
ITGA8	0.0326741	-0.406035	0.127	0.286	1
LGI4	0.032698	0.461043	0.275	0.048	1
H1F0	0.0327062	0.639608	0.27	0.048	1
PLS3	0.03278	0.507359	0.397	0.143	1
TNS2	0.0328349	-0.561456	0.039	0.143	1
CYB5R3	0.0330219	0.473172	0.441	0.19	1
LYRM1	0.033358	-0.540522	0.103	0.238	1
KLF2	0.0336307	-0.428349	0.127	0.286	1
HSDL2	0.0339057	0.595557	0.299	0.095	1
XRN2	0.034231	0.361622	0.275	0.048	1
COMT	0.0342496	0.474155	0.27	0.048	1
EDNRB	0.0343294	0.538274	0.181	0	1
SLC38A11	0.0343294	0.463937	0.181	0	1
EIF3M	0.0343294	0.450084	0.181	0	1
TAOK3	0.034374	-0.720356	0.221	0.381	1
EWSR1	0.034409	0.537545	0.245	0.048	1
STAT3	0.0346451	0.46529	0.27	0.048	1
BCAM	0.0349974	0.506314	0.328	0.095	1
PTH1R	0.035174	-0.530083	0.176	0.333	1
LDHA	0.0352362	0.491817	0.525	0.286	1
TMEM141	0.03528	-0.540977	0.162	0.333	1
MCRIP1	0.0357386	-0.506087	0.167	0.333	1
CCDC50	0.0357449	0.542225	0.25	0.048	1
COX7B	0.0361617	-0.478981	0.574	0.667	1
TNFRSF12A	0.0361665	0.599782	0.25	0.048	1
NIPBL	0.0362281	0.497855	0.255	0.048	1
ING4	0.0364702	-0.452591	0.069	0.19	1
NES	0.0366812	0.346491	0.27	0.048	1
PSAP	0.0367895	0.255546	0.721	0.429	1
ATP1A1	0.0368222	-0.553525	0.603	0.667	1
RRAGB	0.0371454	-0.481503	0.069	0.19	1
SECISBP2L	0.0372673	0.504786	0.24	0.048	1
ICAM1	0.037303	0.611071	0.176	0	1
SLC2A3	0.037303	0.532381	0.176	0	1
KRR1	0.037303	0.443764	0.176	0	1
SDF4	0.037303	0.440712	0.176	0	1
QKI	0.037303	0.428028	0.176	0	1
CHMP1B	0.037303	0.403527	0.176	0	1
KRCC1	0.037303	0.380308	0.176	0	1
NRGN	0.0377268	-0.584396	0.422	0.571	1
MRPS6	0.0377411	0.392463	0.471	0.238	1
ASS1	0.0378646	-0.603172	0.137	0.286	1
EIF4B	0.0379913	0.454029	0.368	0.143	1
KNG1	0.0380969	-0.980187	0.186	0.333	1
HIST1H1C	0.0384563	0.345682	0.348	0.095	1
SYF2	0.0386484	0.422373	0.534	0.286	1
DNPH1	0.0387469	-0.541128	0.181	0.333	1
ACSM3	0.0387611	-0.293477	0.064	0.19	1
RPS20	0.0388727	0.355392	0.922	0.81	1
UTP3	0.0389867	-0.749368	0.103	0.238	1
CALM3	0.0390876	0.500868	0.309	0.095	1
MRPL33	0.03918	0.464398	0.539	0.238	1
DHRS7	0.0393586	0.308309	0.534	0.286	1
IER2	0.0393924	0.488477	0.75	0.476	1
SELENOF	0.0397379	0.41018	0.265	0.048	1
RPN2	0.0401368	0.482912	0.328	0.095	1
ESF1	0.0401553	0.611884	0.25	0.048	1
CARHSP1	0.0404664	0.510454	0.24	0.048	1
RAPGEF5	0.0405175	0.495488	0.172	0	1
SLCO3A1	0.0405175	0.475739	0.172	0	1
COL3A1	0.0405175	0.474918	0.172	0	1
MTSS1	0.0405175	0.473758	0.172	0	1
AAED1	0.0405175	0.442995	0.172	0	1
AKR7A2	0.0405175	0.431582	0.172	0	1
PRRC2B	0.0405175	0.425079	0.172	0	1
TUSC3	0.0405175	0.416465	0.172	0	1
KRAS	0.0405175	0.397762	0.172	0	1
HIGD1A	0.0407783	0.492521	0.358	0.143	1
BAG1	0.041127	0.419584	0.26	0.048	1
HLA-DRB1	0.0411901	0.711094	0.314	0.095	1
ARHGDIB	0.0414098	0.513964	0.328	0.095	1
NUPR1	0.041741	0.296513	0.348	0.095	1
TMEM52B	0.0417671	-1.04223	0.098	0.238	1
EIF1	0.0419682	0.317195	0.931	0.714	1
PPFIBP2	0.0420912	-0.458473	0.103	0.238	1
NAA60	0.0421761	-0.386268	0.069	0.19	1
RHOA	0.0422617	0.400117	0.721	0.429	1
M6PR	0.042776	-0.38931	0.162	0.333	1
ARHGAP42	0.0430168	0.487692	0.25	0.048	1
MALAT1	0.043483	0.268392	1	1	1
ALDH2	0.0435524	-0.413492	0.245	0.429	1
SH3BGRL3	0.0436454	0.505065	0.539	0.286	1
ALDH6A1	0.0438951	-0.657831	0.235	0.381	1
FILIP1	0.0439103	-0.655265	0.142	0.286	1
SSTR2	0.0439918	0.566806	0.167	0	1
CNRIP1	0.0439918	0.458245	0.167	0	1
XRCC1	0.0439918	0.417078	0.167	0	1
CLPP	0.0439918	0.378297	0.167	0	1
TMED5	0.0439918	0.373784	0.167	0	1
COQ4	0.0439918	0.362677	0.167	0	1
ZFP36	0.0441072	0.55274	0.721	0.429	1
NSD3	0.0441701	0.5417	0.23	0.048	1
ZFP36L1	0.0443657	0.514072	0.814	0.571	1
CDH6	0.0446902	0.52525	0.23	0.048	1
COMMD6	0.0447828	0.366554	0.613	0.333	1
BTAF1	0.045214	-0.318102	0.044	0.143	1
USP53	0.045746	0.495449	0.23	0.048	1
TMOD3	0.0458381	0.505541	0.304	0.095	1
CRYZL1	0.046194	-0.493617	0.044	0.143	1
PIP4K2A	0.046255	-0.577353	0.074	0.19	1
NOTCH3	0.0463738	0.477137	0.328	0.095	1
TMEM50A	0.0464826	0.384908	0.48	0.238	1
RPL41	0.0467419	-0.389142	0.549	0.619	1
RWDD4	0.046787	-0.385924	0.103	0.238	1
DAZAP2	0.0469239	0.257146	0.475	0.19	1
MTND2P28	0.047089	0.30923	0.255	0.048	1
BCLAF1P2	0.0471918	-0.336769	0.044	0.143	1
IFIT3	0.0475664	0.694352	0.24	0.048	1
NAMPT	0.0477458	0.443914	0.162	0	1
MTF2	0.0477459	0.45429	0.162	0	1
CCDC90B	0.0477459	0.432699	0.162	0	1
ZNF292	0.0477459	0.430384	0.162	0	1
MIF4GD	0.0477459	0.3957	0.162	0	1
JPT1	0.0477459	0.386001	0.162	0	1
SMAD5	0.0477459	0.372759	0.162	0	1
C4orf3	0.0477517	0.491831	0.623	0.381	1
SUPT6H	0.0477717	-0.387518	0.069	0.19	1
RPS9	0.0481104	0.304965	0.873	0.667	1
ATP5ME	0.0491788	-0.421801	0.676	0.714	1
SLC26A7	0.0492418	-0.324135	0.044	0.143	1
INTS13	0.0492418	-0.418022	0.044	0.143	1
OGG1	0.0492418	-0.46043	0.044	0.143	1
DDX3X	0.049254	0.454672	0.245	0.048	1
TJP1	0.0492559	0.418438	0.358	0.143	1
NOL7	0.0492957	0.285282	0.485	0.19	1
PELO	0.0498109	0.431552	0.245	0.048	1
BUD31	0.0498672	0.483125	0.299	0.095	1
RRAD	0.0499397	0.467922	0.456	0.19	1
MOCS2	0.0503386	0.355544	0.304	0.095	1
COPS2	0.0503698	0.319824	0.25	0.048	1
RPS15A	0.0509558	0.34093	0.74	0.476	1
RSRC1	0.0511857	-0.451079	0.181	0.333	1
SMARCC2	0.0514191	-0.558871	0.142	0.286	1
TIAL1	0.0518017	0.409274	0.157	0	1
PAPPA	0.0518019	0.509885	0.157	0	1
KLF4	0.0518019	0.447831	0.157	0	1
P4HA1	0.0518019	0.431766	0.157	0	1
MUS81	0.0518019	0.408742	0.157	0	1
NPEPPS	0.0518019	0.396317	0.157	0	1
ABHD14B	0.0518019	0.393017	0.157	0	1
NELFE	0.0518019	0.382078	0.157	0	1
ISOC2	0.0521426	-0.422227	0.074	0.19	1
PTEN	0.0524544	0.388625	0.304	0.095	1
EHD2	0.0532124	0.448153	0.235	0.048	1
STT3B	0.0534651	-0.333519	0.103	0.238	1
HLA-DRB5	0.0535401	0.689655	0.304	0.095	1
OAZ2	0.0537015	0.513639	0.363	0.143	1
PDIA6	0.0537016	0.485487	0.363	0.143	1
FABP3	0.0540098	-0.470815	0.176	0.333	1
TMEM159	0.0544247	0.44963	0.235	0.048	1
PRELID1	0.0547762	0.456823	0.294	0.095	1
MLF2	0.0548654	0.468295	0.225	0.048	1
KDSR	0.0549719	0.404158	0.23	0.048	1
BAZ2B	0.0550644	0.330074	0.245	0.048	1
RTN4	0.0553001	0.366248	0.647	0.381	1
TACSTD2	0.0556598	0.720933	0.314	0.143	1
COL6A2	0.0561834	0.529363	0.152	0	1
LRRC75A	0.0561834	0.4231	0.152	0	1
ETS1	0.0561834	0.419332	0.152	0	1
PSMB8	0.0561834	0.396105	0.152	0	1
FER	0.0561834	0.395779	0.152	0	1
C21orf59	0.0561834	0.378084	0.152	0	1
WDR43	0.0561834	0.376915	0.152	0	1
PPIC	0.0561834	0.371124	0.152	0	1
SMIM37	0.0561834	0.362408	0.152	0	1
HERC2	0.0561834	0.359615	0.152	0	1
EPHX1	0.0561834	0.353591	0.152	0	1
KIF3A	0.0561834	0.347524	0.152	0	1
GPN3	0.0561834	0.321609	0.152	0	1
TMX4	0.0565369	0.43995	0.279	0.095	1
ACTN1	0.0566749	0.270002	0.373	0.143	1
CD46	0.0568222	0.279609	0.534	0.238	1
SYPL1	0.0569182	0.393586	0.235	0.048	1
TMPO	0.0575563	0.403435	0.235	0.048	1
RAC1	0.0575734	0.387114	0.75	0.619	1
ID2	0.0586103	-0.361063	0.623	0.762	1
GATM	0.058799	-0.796853	0.328	0.476	1
RAB31	0.058902	0.493589	0.289	0.095	1
SERINC3	0.0591653	0.459725	0.358	0.143	1
RSF1	0.0593777	0.298485	0.319	0.095	1
FAM129A	0.0595029	0.316304	0.24	0.048	1
APEX1	0.0595061	0.401685	0.235	0.048	1
PCMTD1	0.0595416	0.512467	0.284	0.095	1
RPL35A	0.0598077	0.333606	0.887	0.667	1
FKBP1A	0.0599764	0.325908	0.446	0.19	1
SPTBN1	0.0608066	0.450118	0.397	0.19	1
TPM2	0.0608371	-0.458623	0.804	0.81	1
NOSTRIN	0.060916	0.465324	0.147	0	1
CENPC	0.060916	0.424205	0.147	0	1
GJC1	0.060916	0.400093	0.147	0	1
SESN3	0.060916	0.392124	0.147	0	1
FHL5	0.060916	0.377178	0.147	0	1
ATP6V0D1	0.060916	0.376913	0.147	0	1
MPV17	0.060916	0.370572	0.147	0	1
COMMD2	0.060916	0.359527	0.147	0	1
PLPP3	0.060916	0.356161	0.147	0	1
NPIPA1	0.060916	0.352155	0.147	0	1
CGGBP1	0.060916	0.304476	0.147	0	1
NPNT	0.0614097	0.531442	0.275	0.095	1
CXCL14	0.0617102	-0.541422	0.51	0.619	1
PFDN5	0.0622545	0.414099	0.775	0.524	1
JAG1	0.0624471	0.455415	0.392	0.19	1
MTHFD1	0.0626527	-0.373745	0.074	0.19	1
CHMP5	0.0628774	0.325222	0.235	0.048	1
CMTM6	0.0628774	0.320367	0.235	0.048	1
EIF4H	0.0634573	-0.289142	0.137	0.286	1
PAX8	0.0635703	0.386344	0.235	0.048	1
FOLR1	0.0635904	-0.265488	0.103	0.238	1
NOP10	0.0646461	0.381629	0.309	0.095	1
HNRNPD	0.0649542	0.383394	0.475	0.238	1
ENDOD1	0.0649749	0.260933	0.235	0.048	1
APLP2	0.0650674	-0.381486	0.745	0.714	1
SERPING1	0.0651764	0.360625	0.495	0.238	1
FHL1	0.0653079	0.563561	0.211	0.048	1
ADI1	0.0657944	-0.707107	0.412	0.524	1
BLCAP	0.0660275	0.38962	0.142	0	1
CTDNEP1	0.0660275	0.385922	0.142	0	1
NUDT5	0.0660275	0.382678	0.142	0	1
GRSF1	0.0660275	0.369464	0.142	0	1
ZNHIT3	0.0660275	0.366576	0.142	0	1
TM7SF3	0.0660275	0.363732	0.142	0	1
CHTOP	0.0660275	0.357086	0.142	0	1
TCEAL1	0.0660275	0.350495	0.142	0	1
TMED3	0.0660275	0.334541	0.142	0	1
FAM136A	0.0660275	0.32965	0.142	0	1
CRCP	0.0660275	0.324337	0.142	0	1
MRPL24	0.066059	-0.411101	0.152	0.286	1
MAP1B	0.0660827	0.467068	0.446	0.19	1
BRD2	0.0665123	0.411721	0.289	0.095	1
H3F3A	0.06685	-0.496613	0.049	0.143	1
MAP7D3	0.0671546	0.345828	0.23	0.048	1
CLDN4	0.0671831	0.587839	0.338	0.143	1
GLG1	0.0673478	0.471	0.27	0.095	1
ATP5PO	0.0677281	-0.366297	0.554	0.667	1
KL	0.0681558	-0.363985	0.049	0.143	1
C22orf39	0.0684202	-0.534248	0.078	0.19	1
TUBB	0.0687553	0.25944	0.431	0.19	1
PAK2	0.069151	0.405766	0.333	0.143	1
SEC31A	0.0693593	0.336003	0.431	0.19	1
UPF3A	0.0694212	0.478532	0.265	0.095	1
EMSY	0.0694826	-0.296156	0.049	0.143	1
NUS1	0.0694826	-0.346815	0.049	0.143	1
AK4	0.069509	-0.450019	0.078	0.19	1
HNRNPDL	0.0697598	0.357496	0.456	0.238	1
CD59	0.0699192	0.277664	0.564	0.333	1
REEP5	0.0700271	0.414728	0.358	0.143	1
MEF2C	0.0700565	-0.308966	0.608	0.762	1
TROVE2	0.0701359	0.416183	0.265	0.095	1
TPT1	0.0701463	-0.402837	0.887	0.857	1
TSPAN3	0.0702532	0.34176	0.407	0.19	1
DDX5	0.0706251	0.446963	0.73	0.476	1
SCOC	0.070921	0.374169	0.225	0.048	1
FBP1	0.0709404	-0.502348	0.108	0.238	1
TLE4	0.0715483	0.425332	0.137	0	1
MAFB	0.0715483	0.412099	0.137	0	1
FAF2	0.0715483	0.377807	0.137	0	1
IKBIP	0.0715483	0.368615	0.137	0	1
ELF1	0.0715483	0.359107	0.137	0	1
SDCCAG8	0.0715483	0.358008	0.137	0	1
FBL	0.0715483	0.345346	0.137	0	1
AAMP	0.0715483	0.340072	0.137	0	1
HSPA4	0.0715483	0.337974	0.137	0	1
PAM	0.0715483	0.332539	0.137	0	1
TM2D3	0.0715483	0.328505	0.137	0	1
TMEM107	0.0715483	0.322742	0.137	0	1
RNF24	0.0715483	0.321636	0.137	0	1
UBL3	0.0715483	0.303117	0.137	0	1
ABI2	0.0715483	0.291929	0.137	0	1
NUFIP2	0.0716985	0.369169	0.225	0.048	1
CCT7	0.0716985	0.342186	0.225	0.048	1
USF2	0.0717292	-0.401439	0.078	0.19	1
NACA	0.0720241	0.401412	0.725	0.524	1
AC024293.1	0.0723169	0.446609	0.265	0.095	1
MT-TY	0.0723943	0.3805	0.216	0.048	1
CDC37	0.0724829	0.316237	0.225	0.048	1
COX4I1	0.0731916	-0.412035	0.676	0.714	1
DDAH2	0.0732743	0.323326	0.225	0.048	1
ID1	0.0733831	0.411798	0.412	0.19	1
IGF1R	0.0735907	-0.251241	0.049	0.143	1
ACOX1	0.0735907	-0.345009	0.049	0.143	1
AGGF1	0.0735907	-0.366852	0.049	0.143	1
CLUAP1	0.0740071	-0.313763	0.078	0.19	1
HOOK3	0.0740727	0.304889	0.225	0.048	1
ATP5F1A	0.0743539	-0.470599	0.441	0.524	1
CTSC	0.0745431	0.474943	0.27	0.095	1
RABEP1	0.074728	0.364148	0.211	0.048	1
HADH	0.0749276	-0.399844	0.108	0.238	1
SMARCA5	0.0751911	0.258613	0.51	0.238	1
ATP1A2	0.0752559	-0.591294	0.083	0.19	1
MARCKS	0.0752959	0.525536	0.27	0.095	1
SH3KBP1	0.0753137	0.504711	0.324	0.143	1
TNS1	0.0759442	0.328237	0.333	0.143	1
HAGH	0.0759525	-0.300529	0.108	0.238	1
ARHGAP5	0.0760013	0.42515	0.275	0.095	1
TMEM242	0.0760572	0.456779	0.201	0.048	1
DECR1	0.0760787	-0.427847	0.363	0.476	1
C14orf119	0.0762581	0.4132	0.206	0.048	1
GATAD2A	0.0763439	-0.303234	0.078	0.19	1
UQCRC1	0.0765246	-0.390349	0.191	0.333	1
NDUFS8	0.0767377	-0.679377	0.373	0.476	1
IGFBP2	0.07733	0.388658	0.216	0.048	1
PAIP2	0.0774905	0.320505	0.299	0.095	1
STC1	0.077511	0.504545	0.132	0	1
SDF2L1	0.0775112	0.418298	0.132	0	1
GLIPR1	0.0775112	0.405692	0.132	0	1
CASQ2	0.0775112	0.403025	0.132	0	1
FXYD5	0.0775112	0.39753	0.132	0	1
ZSWIM7	0.0775112	0.391538	0.132	0	1
LPAR6	0.0775112	0.391254	0.132	0	1
RNF167	0.0775112	0.383135	0.132	0	1
GNL3	0.0775112	0.379904	0.132	0	1
TIMP2	0.0775112	0.364394	0.132	0	1
MRPL11	0.0775112	0.360543	0.132	0	1
PPIE	0.0775112	0.348153	0.132	0	1
ZBED5	0.0775112	0.337829	0.132	0	1
HOXC9	0.0775112	0.329416	0.132	0	1
AEBP2	0.0775112	0.294022	0.132	0	1
PPP4C	0.0775112	0.285047	0.132	0	1
KIF13B	0.0775112	0.284296	0.132	0	1
MAGED1	0.0775112	0.275477	0.132	0	1
GNAI1	0.0777865	0.409384	0.201	0.048	1
LIN7A	0.0778953	-0.319372	0.049	0.143	1
CWC22	0.0779745	0.448244	0.206	0.048	1
DYNC1I2	0.0782733	0.271502	0.725	0.476	1
HPF1	0.0782998	0.419497	0.275	0.095	1
OTUD6B-AS1	0.0782998	0.417016	0.275	0.095	1
EPB41L2	0.0786487	0.336789	0.363	0.143	1
C9orf3	0.0786627	0.41188	0.289	0.095	1
CMBL	0.0789313	-0.697467	0.201	0.333	1
GGNBP2	0.0790494	0.294241	0.221	0.048	1
RPS10	0.0790785	0.384851	0.275	0.095	1
UBE2E2	0.0795476	0.458174	0.201	0.048	1
SUMO3	0.0797226	0.412623	0.206	0.048	1
FAM13B	0.0798988	0.340714	0.216	0.048	1
COX11	0.0799464	-0.428465	0.083	0.19	1
COX14	0.0801526	0.332366	0.402	0.19	1
PPIB	0.0808979	0.333553	0.475	0.238	1
STOM	0.0813748	0.349669	0.348	0.143	1
SP100	0.0815444	0.4465	0.27	0.095	1
SERP1	0.0816021	0.436126	0.265	0.095	1
NR3C1	0.0820779	0.295632	0.299	0.095	1
CLOCK	0.0821094	-0.540284	0.088	0.19	1
DEK	0.0822855	0.302476	0.574	0.286	1
ERRFI1	0.0824951	-0.387825	0.054	0.143	1
RPL23AP42	0.0828036	-0.48218	0.162	0.286	1
TM9SF2	0.0829568	0.391937	0.196	0.048	1
LITAF	0.0837569	0.347894	0.446	0.238	1
DCN	0.083952	0.661039	0.127	0	1
TRAF3IP1	0.0839523	0.410007	0.127	0	1
ZNF639	0.0839523	0.386473	0.127	0	1
C1R	0.0839523	0.366005	0.127	0	1
KCTD12	0.0839523	0.364849	0.127	0	1
BUB3	0.0839523	0.360044	0.127	0	1
SASH1	0.0839523	0.358526	0.127	0	1
C19orf24	0.0839523	0.341742	0.127	0	1
MEF2D	0.0839523	0.33963	0.127	0	1
ZNF37A	0.0839523	0.336406	0.127	0	1
CNIH1	0.0839523	0.330051	0.127	0	1
VASN	0.0839523	0.311163	0.127	0	1
HIST2H2BE	0.0839523	0.304769	0.127	0	1
MBTPS1	0.0839523	0.299089	0.127	0	1
ASNA1	0.0839523	0.299019	0.127	0	1
BMS1	0.0839523	0.290746	0.127	0	1
SGK1	0.084232	0.429687	0.206	0.048	1
CTSH	0.0843338	0.346993	0.216	0.048	1
DHTKD1	0.0845431	-0.57708	0.088	0.19	1
DDX24	0.0846251	0.27844	0.583	0.333	1
BABAM1	0.0850394	-0.317092	0.113	0.238	1
SNRPF	0.0852298	-0.368746	0.181	0.333	1
STIM2	0.0855104	-0.432959	0.054	0.143	1
UTRN	0.0857389	0.263126	0.539	0.286	1
CRNKL1	0.0857817	-0.575704	0.088	0.19	1
NR2F2	0.0858079	0.376496	0.613	0.381	1
ZC3H15	0.0860749	0.504385	0.348	0.19	1
ARPC1B	0.0861627	0.312077	0.216	0.048	1
IFI16	0.0863733	0.387457	0.275	0.095	1
GSTO1	0.0864795	0.448188	0.363	0.19	1
UFC1	0.0865018	0.345296	0.27	0.095	1
CLIP1	0.0865018	0.332909	0.27	0.095	1
CD82	0.0865841	0.52132	0.245	0.095	1
VCL	0.0867503	0.269046	0.363	0.143	1
NSL1	0.0867542	-0.713737	0.127	0.238	1
HCFC1R1	0.087415	0.45765	0.466	0.286	1
CNBP	0.0881204	0.287498	0.505	0.286	1
CD74	0.0884303	0.805047	0.417	0.238	1
ATP5MPL	0.088584	-0.345967	0.598	0.667	1
NF1	0.0887245	-0.35087	0.083	0.19	1
GCLM	0.0887391	-0.392187	0.049	0.143	1
ALDH3A2	0.0888878	-0.557469	0.123	0.238	1
RPS18	0.089105	0.305456	0.897	0.714	1
NDUFA5	0.0891566	-0.515524	0.436	0.524	1
TTC3	0.0894288	0.307739	0.412	0.19	1
CTNNB1	0.0894385	0.480344	0.191	0.048	1
PBLD	0.089643	-0.73703	0.162	0.286	1
MAP1A	0.0899134	0.360586	0.206	0.048	1
HSPD1	0.0901695	-0.382382	0.495	0.619	1
PVALB	0.0901996	-0.504802	0.054	0.143	1
SPARCL1	0.0905472	-0.390145	0.824	0.857	1
TUBB4B	0.0907421	0.484318	0.309	0.143	1
DHRS4L2	0.0907474	-0.4936	0.113	0.238	1
MEF2A	0.0908297	0.310933	0.289	0.095	1
SLC14A1	0.0909108	0.607595	0.123	0	1
TESC	0.0909108	0.35262	0.123	0	1
MAGI3	0.0909108	0.333955	0.123	0	1
PIGT	0.0909108	0.331477	0.123	0	1
FBLIM1	0.0909108	0.3241	0.123	0	1
PSMB9	0.0909108	0.318438	0.123	0	1
NUMA1	0.0909108	0.317801	0.123	0	1
PINK1	0.0909108	0.315787	0.123	0	1
RNF44	0.0909108	0.311206	0.123	0	1
AC104083.1	0.0909108	0.311188	0.123	0	1
HEIH	0.0909108	0.307191	0.123	0	1
ZHX1	0.0909108	0.297085	0.123	0	1
FAM3C	0.0909108	0.295119	0.123	0	1
GBP3	0.0909108	0.294469	0.123	0	1
SPTLC2	0.0909108	0.291627	0.123	0	1
SLC35A3	0.0909108	0.268996	0.123	0	1
CS	0.0909108	0.268669	0.123	0	1
IST1	0.0909108	0.266553	0.123	0	1
MACO1	0.0909108	0.264931	0.123	0	1
PTPRK	0.0909108	0.257578	0.123	0	1
GINM1	0.0910552	0.316358	0.407	0.19	1
SFSWAP	0.0917994	0.366792	0.201	0.048	1
NDUFS4	0.0920126	0.430433	0.368	0.19	1
EI24	0.0928718	0.305483	0.211	0.048	1
MRPS36	0.0934359	-0.447284	0.26	0.381	1
IP6K2	0.0934963	0.425863	0.191	0.048	1
MT1X	0.0938878	-0.754859	0.412	0.524	1
PPIA	0.094101	0.285338	0.804	0.714	1
PTTG1IP	0.0941628	0.293002	0.637	0.381	1
EFCAB14	0.09488	0.315831	0.206	0.048	1
TPR	0.0953809	0.276883	0.549	0.286	1
SRPK2	0.0963944	0.438327	0.186	0.048	1
EIF3G	0.0963944	0.406555	0.186	0.048	1
TMSB4XP4	0.0963944	0.354997	0.186	0.048	1
FUS	0.0967636	0.452834	0.299	0.143	1
PLEKHA2	0.0967715	-0.323431	0.054	0.143	1
GRB2	0.0968398	0.38398	0.338	0.143	1
TRAPPC1	0.0968398	0.334703	0.338	0.143	1
SMARCA2	0.0978576	0.356385	0.196	0.048	1
CFDP1	0.0980893	-0.808058	0.225	0.333	1
RALGAPA1	0.0984294	0.302118	0.118	0	1
SGMS1	0.0984294	0.29736	0.118	0	1
NGF	0.0984297	0.412446	0.118	0	1
INAFM1	0.0984297	0.370656	0.118	0	1
PLXDC1	0.0984297	0.366077	0.118	0	1
PMVK	0.0984297	0.361771	0.118	0	1
LUC7L	0.0984297	0.360533	0.118	0	1
TXNDC12	0.0984297	0.343256	0.118	0	1
SNORD3A	0.0984297	0.340315	0.118	0	1
MSL1	0.0984297	0.334047	0.118	0	1
FAM104B	0.0984297	0.327853	0.118	0	1
RTCB	0.0984297	0.32768	0.118	0	1
HTRA1	0.0984297	0.327058	0.118	0	1
SBDSP1	0.0984297	0.325619	0.118	0	1
CTSF	0.0984297	0.315795	0.118	0	1
TAF9	0.0984297	0.312172	0.118	0	1
AC005912.1	0.0984297	0.310922	0.118	0	1
LRRCC1	0.0984297	0.30828	0.118	0	1
SNX9	0.0984297	0.302465	0.118	0	1
NCSTN	0.0984297	0.293974	0.118	0	1
TP53TG1	0.0984297	0.291563	0.118	0	1
SCAMP1	0.0984297	0.288778	0.118	0	1
KAT6A	0.0984297	0.288466	0.118	0	1
DCAF5	0.0984297	0.286051	0.118	0	1
ARL8A	0.0984297	0.28413	0.118	0	1
ZCCHC10	0.0984297	0.28266	0.118	0	1
STX7	0.0984297	0.282642	0.118	0	1
MAP7D1	0.0984297	0.279281	0.118	0	1
FAM173A	0.0984297	0.277638	0.118	0	1
PPP6C	0.0984297	0.271901	0.118	0	1
DYNC2LI1	0.0984297	0.26985	0.118	0	1
MRPS12	0.0984297	0.267022	0.118	0	1
STK25	0.0984297	0.2558	0.118	0	1
NFE2L2	0.0984523	0.367516	0.436	0.238	1
MCCC2	0.098473	-0.351008	0.054	0.143	1
ARF6	0.0985516	0.373446	0.186	0.048	1
CELF1	0.0987747	0.344516	0.191	0.048	1
YME1L1	0.0992069	0.382981	0.265	0.095	1
HACD3	0.099459	0.445789	0.299	0.143	1
EPCAM	0.0996442	0.399286	0.333	0.143	1
FAM210B	0.100064	0.367301	0.201	0.048	1
CYTOR	0.100064	0.258927	0.206	0.048	1
MBNL1	0.100092	0.336898	0.284	0.095	1
C19orf70	0.100152	-0.350014	0.328	0.476	1
NME5	0.100198	-0.283608	0.054	0.143	1
VWA8	0.100198	-0.306717	0.054	0.143	1
PAIP1	0.100952	0.371618	0.191	0.048	1
PHLDA1	0.101137	0.436907	0.201	0.048	1
IGF2R	0.101817	-0.467875	0.088	0.19	1
TCF4	0.102298	0.304964	0.279	0.095	1
HEBP2	0.102308	-0.587226	0.304	0.429	1
SRPRA	0.102982	0.370886	0.186	0.048	1
ACTR10	0.103166	0.350065	0.191	0.048	1
PSMA2	0.104608	-0.286525	0.343	0.476	1
MMP7	0.104806	0.436447	0.27	0.095	1
CAP1	0.105107	0.348994	0.525	0.286	1
POSTN	0.105519	-0.584015	0.054	0.143	1
EIF2AK4	0.106407	0.334435	0.186	0.048	1
CH25H	0.106557	0.571325	0.113	0	1
IFI44L	0.106557	0.431201	0.113	0	1
HGF	0.106557	0.355428	0.113	0	1
ICK	0.106557	0.353484	0.113	0	1
IFT81	0.106557	0.341974	0.113	0	1
SLFN5	0.106557	0.337554	0.113	0	1
ZFAND2A	0.106557	0.331386	0.113	0	1
ZDHHC4	0.106557	0.330569	0.113	0	1
FLRT3	0.106557	0.32953	0.113	0	1
INTS10	0.106557	0.319273	0.113	0	1
SNRK	0.106557	0.313336	0.113	0	1
FIP1L1	0.106557	0.307288	0.113	0	1
GPATCH8	0.106557	0.306273	0.113	0	1
YLPM1	0.106557	0.300759	0.113	0	1
ABCC9	0.106557	0.300252	0.113	0	1
INSIG1	0.106557	0.290177	0.113	0	1
DHRS7B	0.106557	0.287425	0.113	0	1
HAT1	0.106557	0.28657	0.113	0	1
FAM50A	0.106557	0.285484	0.113	0	1
A4GALT	0.106557	0.284561	0.113	0	1
IWS1	0.106557	0.281646	0.113	0	1
SLC39A4	0.106557	0.280448	0.113	0	1
DCTD	0.106557	0.280287	0.113	0	1
SUCLA2	0.106557	0.273225	0.113	0	1
OSER1	0.106557	0.270713	0.113	0	1
MAX	0.106557	0.25944	0.113	0	1
MLLT3	0.106557	0.257653	0.113	0	1
RPL21P16	0.106557	0.257076	0.113	0	1
TPP2	0.106557	0.256788	0.113	0	1
MRPL50	0.106557	0.2539	0.113	0	1
MTCO1P40	0.106557	0.253302	0.113	0	1
INPP4B	0.106561	0.451564	0.191	0.048	1
SCIN	0.106561	0.386334	0.191	0.048	1
TMEM173	0.106638	0.313109	0.196	0.048	1
UBE2L6	0.106643	0.260704	0.201	0.048	1
HLA-DRA	0.107262	0.636697	0.363	0.19	1
SLC16A9	0.107664	-0.597182	0.088	0.19	1
ZC2HC1A	0.107772	0.263438	0.201	0.048	1
AKR1B1	0.108473	0.342941	0.338	0.143	1
PSME1	0.108497	0.331119	0.603	0.429	1
TPI1	0.108778	0.318086	0.745	0.476	1
RPS13P2	0.108911	0.29883	0.201	0.048	1
TCIM	0.108928	0.391523	0.196	0.048	1
VCP	0.108928	0.264012	0.196	0.048	1
KLF10	0.109093	0.355836	0.368	0.19	1
PPIP5K2	0.109167	-0.348833	0.088	0.19	1
MT-TS2	0.109292	0.367463	0.564	0.333	1
PRKG1	0.109494	-0.532897	0.093	0.19	1
PLP2	0.109504	0.373052	0.255	0.095	1
VSIR	0.109719	-0.357564	0.157	0.286	1
NPM1P27	0.109812	0.369614	0.24	0.095	1
VDAC2	0.109939	-0.495169	0.299	0.429	1
ATRX	0.110296	0.287782	0.544	0.333	1
PPFIBP1	0.110482	-0.408113	0.407	0.476	1
VPS37A	0.110686	-0.343014	0.088	0.19	1
SLPI	0.110922	0.576714	0.181	0.048	1
MYH10	0.111114	0.337181	0.186	0.048	1
VPS13C	0.111147	0.336235	0.265	0.095	1
SRSF10	0.111193	-0.575537	0.25	0.381	1
NBN	0.111257	0.260031	0.196	0.048	1
ZFAS1	0.11141	0.338675	0.456	0.238	1
MCEE	0.111438	-0.358227	0.059	0.143	1
RGCC	0.111714	-0.543607	0.162	0.286	1
EDNRA	0.112135	0.379471	0.181	0.048	1
YPEL5	0.112449	0.31592	0.26	0.095	1
TPPP3	0.113061	0.498674	0.23	0.095	1
AC092069.1	0.113101	0.39443	0.176	0.048	1
RBM42	0.113101	0.358095	0.176	0.048	1
IDH3G	0.113529	0.389806	0.186	0.048	1
EPC1	0.113637	0.267492	0.275	0.095	1
BLVRB	0.114751	0.330196	0.186	0.048	1
SNRPB	0.114824	0.272806	0.196	0.048	1
LAMTOR3	0.11499	-0.336565	0.123	0.238	1
HACD2	0.115146	-0.387937	0.059	0.143	1
CNPY2	0.11525	0.360211	0.24	0.095	1
RANBP3L	0.115343	0.346852	0.108	0	1
REV1	0.115343	0.340182	0.108	0	1
EXOC5	0.115343	0.339756	0.108	0	1
MAGI2-AS3	0.115343	0.331096	0.108	0	1
ITGA4	0.115343	0.328998	0.108	0	1
MDM2	0.115343	0.325841	0.108	0	1
KCTD20	0.115343	0.31112	0.108	0	1
CREB3	0.115343	0.309282	0.108	0	1
MARF1	0.115343	0.308489	0.108	0	1
ZNF32	0.115343	0.304907	0.108	0	1
EGR2	0.115343	0.304607	0.108	0	1
NRDE2	0.115343	0.303041	0.108	0	1
EMP1	0.115343	0.300262	0.108	0	1
ODC1	0.115343	0.29963	0.108	0	1
EIF4E	0.115343	0.299067	0.108	0	1
PAFAH1B2	0.115343	0.289546	0.108	0	1
SF3B4	0.115343	0.286878	0.108	0	1
SLC39A1	0.115343	0.286303	0.108	0	1
RPS6KA5	0.115343	0.282095	0.108	0	1
SMIM29	0.115343	0.278806	0.108	0	1
BABAM2	0.115343	0.277641	0.108	0	1
BPNT1	0.115343	0.272639	0.108	0	1
PRDM2	0.115343	0.269823	0.108	0	1
OARD1	0.115343	0.268069	0.108	0	1
CKLF	0.115343	0.263826	0.108	0	1
ZNF664	0.115343	0.263165	0.108	0	1
PLXDC2	0.115343	0.261496	0.108	0	1
DDA1	0.115343	0.260865	0.108	0	1
GATAD2B	0.115343	0.25366	0.108	0	1
SSBP4	0.115343	0.252956	0.108	0	1
CDC37L1	0.115343	-0.260237	0.088	0.19	1
CKB	0.11664	-0.563213	0.172	0.286	1
UGT2B7	0.116649	-1.23063	0.245	0.333	1
RCAN1	0.11687	0.38909	0.176	0.048	1
AK1	0.117036	-0.303593	0.059	0.143	1
KPNA5	0.117036	-0.309098	0.059	0.143	1
BTC	0.117036	-0.329871	0.059	0.143	1
LDOC1	0.117038	-0.475183	0.191	0.286	1
FEZ2	0.117366	0.386631	0.245	0.095	1
GLUD1	0.117377	-0.339332	0.127	0.238	1
DEGS1	0.117529	0.317422	0.265	0.095	1
PUF60	0.118242	-0.784781	0.132	0.238	1
MIEN1	0.118307	0.36875	0.319	0.143	1
JMJD1C	0.118487	0.408012	0.245	0.095	1
ZCCHC17	0.118519	0.357713	0.191	0.048	1
MYC	0.11862	0.396992	0.265	0.095	1
DYNC1H1	0.118867	0.378523	0.304	0.143	1
DAAM1	0.119167	-0.318213	0.123	0.238	1
MLH3	0.119437	0.359806	0.176	0.048	1
CCDC167	0.120889	-0.342035	0.059	0.143	1
ATG4B	0.120889	-0.420136	0.059	0.143	1
PIGK	0.120889	-0.447946	0.059	0.143	1
TAPBP	0.120924	0.310533	0.181	0.048	1
TMEM106B	0.120997	-0.441035	0.132	0.238	1
HLA-DPB1	0.12102	0.4958	0.186	0.048	1
ARL1	0.121033	0.26927	0.191	0.048	1
SLK	0.121224	-0.465184	0.456	0.524	1
RBFOX2	0.121559	0.279757	0.27	0.095	1
COPS9	0.12159	-0.619241	0.5	0.571	1
H2AFZ	0.121827	0.487264	0.466	0.286	1
MEAF6	0.122049	0.391176	0.176	0.048	1
JAK1	0.122253	-0.315065	0.495	0.571	1
ARID4A	0.122305	0.298768	0.191	0.048	1
ZFHX3	0.12269	0.37221	0.314	0.143	1
SMAD9	0.122853	-0.376422	0.059	0.143	1
UBL5	0.123214	0.351906	0.657	0.476	1
DESI2	0.123802	-0.396927	0.132	0.238	1
CALM2	0.12428	0.26187	0.946	0.714	1
STRAP	0.124462	0.409615	0.172	0.048	1
KIF1B	0.124841	-0.338127	0.059	0.143	1
SNRNP200	0.124841	-0.296766	0.059	0.143	1
AQP3	0.124848	0.348972	0.103	0	1
CAVIN2	0.124848	0.341883	0.103	0	1
TNFRSF1A	0.124848	0.328079	0.103	0	1
AC015912.3	0.124848	0.320051	0.103	0	1
RASL12	0.124848	0.315362	0.103	0	1
MRGPRF	0.124848	0.311508	0.103	0	1
MYOCD	0.124848	0.303918	0.103	0	1
GPX8	0.124848	0.293085	0.103	0	1
TUG1	0.124848	0.291184	0.103	0	1
CTDSP1	0.124848	0.281315	0.103	0	1
FAM162B	0.124848	0.278251	0.103	0	1
NT5C3B	0.124848	0.275521	0.103	0	1
RHOT1	0.124848	0.272579	0.103	0	1
TMEM9	0.124848	0.271829	0.103	0	1
LRRC58	0.124848	0.271562	0.103	0	1
RNMT	0.124848	0.269269	0.103	0	1
UBE2Z	0.124848	0.265637	0.103	0	1
LLPH	0.124848	0.257745	0.103	0	1
CD302	0.124848	0.256841	0.103	0	1
YEATS4	0.124848	0.256375	0.103	0	1
UVRAG	0.124848	0.256345	0.103	0	1
LTN1	0.124881	0.274146	0.191	0.048	1
PSENEN	0.124908	0.308033	0.186	0.048	1
FKBP5	0.12497	-0.691761	0.098	0.19	1
SELENOH	0.12582	0.357653	0.172	0.048	1
SRP19	0.126854	-0.261321	0.059	0.143	1
NAT10	0.126854	-0.327477	0.059	0.143	1
NR2F1	0.127025	0.506933	0.225	0.095	1
CNOT4	0.12719	0.352257	0.172	0.048	1
ITSN2	0.127464	0.320197	0.373	0.19	1
MYDGF	0.127525	0.342112	0.181	0.048	1
UBA2	0.127598	0.306646	0.299	0.143	1
DCXR	0.127636	-0.628074	0.24	0.333	1
IER3IP1	0.128773	0.330162	0.176	0.048	1
COA5	0.130242	0.28667	0.181	0.048	1
AC034236.1	0.13038	0.293357	0.24	0.095	1
ETFB	0.131076	-0.353005	0.176	0.286	1
AKR1C1	0.13137	0.350918	0.245	0.095	1
PON2	0.131541	0.310202	0.176	0.048	1
EMX2	0.131995	-0.30733	0.201	0.333	1
EIF5B	0.132123	0.324248	0.711	0.524	1
AHCTF1	0.133046	-0.329411	0.059	0.143	1
HSPB2	0.133169	0.349151	0.255	0.095	1
HIBADH	0.133666	-0.285587	0.162	0.286	1
TSPAN1	0.133862	0.375948	0.368	0.19	1
ADSS	0.134403	0.322214	0.181	0.048	1
PPID	0.134403	0.321195	0.181	0.048	1
2020-09-06	0.134962	-0.435767	0.098	0.19	1
MTDH	0.134993	0.372122	0.451	0.286	1
CEP350	0.135034	0.35626	0.363	0.19	1
PARP14	0.135781	0.320128	0.176	0.048	1
ZEB2	0.135876	0.327872	0.314	0.143	1
VDAC3	0.136886	0.362494	0.167	0.048	1
SDF2	0.136886	0.337506	0.167	0.048	1
MAP9	0.137104	0.297821	0.172	0.048	1
SRSF7	0.137367	0.33871	0.412	0.238	1
DKK3	0.138096	0.305375	0.255	0.095	1
MTIF3	0.138397	0.312928	0.358	0.19	1
NUDT3	0.138426	-0.567917	0.098	0.19	1
MPDZ	0.139141	-0.398938	0.137	0.238	1
OSTC	0.139756	0.286038	0.25	0.095	1
LAPTM4B	0.139857	0.373232	0.167	0.048	1
MNAT1	0.140043	0.321693	0.172	0.048	1
EHHADH	0.140586	-0.602294	0.064	0.143	1
SCFD1	0.141079	-0.461155	0.142	0.238	1
PARK7	0.141118	-0.412671	0.407	0.524	1
GALNT11	0.141654	-0.396256	0.172	0.286	1
UBA52	0.142283	0.307233	0.721	0.476	1
TAF1B	0.143031	0.262712	0.181	0.048	1
RSL24D1	0.143034	0.267772	0.24	0.095	1
NDUFS6	0.143296	0.279458	0.441	0.238	1
SNRPN	0.143461	-0.406921	0.289	0.381	1
C11orf96	0.143467	-0.648508	0.245	0.381	1
LGALS3	0.143532	0.39817	0.583	0.429	1
PSMD7	0.143533	0.351711	0.304	0.143	1
SH3BGRL	0.143583	0.364226	0.598	0.381	1
WRB	0.143751	-0.44083	0.098	0.19	1
PYURF	0.14427	0.329566	0.431	0.238	1
THOC2	0.144431	-0.274657	0.461	0.619	1
PIP4P2	0.144509	0.274394	0.181	0.048	1
RGS3	0.144893	-0.385952	0.064	0.143	1
KRT18	0.14526	0.382429	0.471	0.238	1
ITGA1	0.145347	0.451903	0.338	0.19	1
AFDN	0.14556	-0.428569	0.098	0.19	1
AC116533.1	0.145715	0.331644	0.162	0.048	1
RPL28	0.145905	0.260732	0.627	0.429	1
PLPP1	0.145984	0.379456	0.235	0.095	1
SLC9A3R1	0.14654	-0.528568	0.103	0.19	1
EIF3A	0.14661	-0.306874	0.583	0.619	1
ATP5MC2	0.146618	0.290354	0.603	0.381	1
HNRNPK	0.146955	0.348751	0.647	0.476	1
STK4	0.147085	-0.448465	0.064	0.143	1
COL6A1	0.147286	0.334843	0.162	0.048	1
C16orf87	0.147286	0.334278	0.162	0.048	1
PRKDC	0.14733	0.28418	0.235	0.095	1
SMIM7	0.14733	0.28093	0.235	0.095	1
LARS	0.147489	0.301648	0.299	0.143	1
ARHGAP29	0.147597	0.31099	0.495	0.286	1
NBEAL1	0.147599	0.352573	0.23	0.095	1
PDE3A	0.147601	0.274737	0.176	0.048	1
NUB1	0.148412	0.299187	0.304	0.143	1
YBX3	0.148795	0.25964	0.475	0.286	1
PDE5A	0.14887	0.384079	0.162	0.048	1
LRP2	0.149067	-0.776267	0.147	0.238	1
C11orf54	0.149528	-0.718903	0.225	0.333	1
IFT57	0.150052	0.287885	0.235	0.095	1
GLRX5	0.150581	-0.423732	0.201	0.333	1
EVA1B	0.150713	0.355045	0.172	0.048	1
RAD21	0.151203	0.412797	0.348	0.19	1
ATP6V1D	0.151281	-0.397354	0.309	0.429	1
RPS3AP6	0.151381	-0.292492	0.132	0.238	1
FTL	0.151393	-0.352938	0.985	1	1
MUC1	0.152231	0.257022	0.176	0.048	1
RPL7L1	0.152499	0.442904	0.265	0.143	1
UQCR10	0.153191	-0.374758	0.554	0.571	1
AP3D1	0.153435	-0.319117	0.137	0.238	1
SRI	0.153526	0.377207	0.377	0.238	1
CMTM3	0.153799	0.288818	0.176	0.048	1
PGRMC2	0.153799	0.264233	0.176	0.048	1
SEPHS2	0.153806	-0.45316	0.191	0.286	1
MACC1	0.15381	-0.28968	0.064	0.143	1
DAD1	0.153864	0.296775	0.5	0.286	1
KIAA1191	0.154205	-0.283489	0.211	0.333	1
PUS7L	0.155381	-0.305567	0.059	0.143	1
CHCHD1	0.155472	0.260899	0.172	0.048	1
FAM114A1	0.155609	0.312574	0.235	0.095	1
GPI	0.155683	-0.279892	0.162	0.286	1
CASC3	0.156378	-0.299916	0.172	0.286	1
MAGT1	0.156401	-0.310287	0.132	0.238	1
KCNAB1	0.156984	0.33132	0.162	0.048	1
UACA	0.157287	0.293999	0.397	0.19	1
MT-TP	0.157467	0.279658	0.946	0.905	1
RDH11	0.157543	-0.569667	0.221	0.333	1
CIRBP	0.157879	0.328612	0.564	0.381	1
TECR	0.158422	-0.260872	0.064	0.143	1
USP27X	0.158422	-0.287191	0.064	0.143	1
TCERG1	0.15844	0.385735	0.157	0.048	1
MEIS2	0.15844	0.385571	0.157	0.048	1
EBNA1BP2	0.15844	0.363461	0.157	0.048	1
MORF4L2	0.158817	0.349109	0.23	0.095	1
CCT8	0.158817	0.299503	0.23	0.095	1
CEP104	0.159518	-0.456832	0.103	0.19	1
NAP1L1	0.159553	0.344239	0.642	0.476	1
PKHD1	0.159643	-0.301024	0.093	0.19	1
POLR2C	0.160135	0.336936	0.157	0.048	1
SLC3A2	0.160135	0.330032	0.157	0.048	1
BICC1	0.160135	-0.320845	0.137	0.238	1
SMC4	0.160389	0.332604	0.167	0.048	1
ANO6	0.160389	0.295775	0.167	0.048	1
LRMDA	0.160766	-0.277036	0.064	0.143	1
EPRS	0.160863	0.346143	0.221	0.095	1
SERPINB6	0.16094	0.324589	0.289	0.143	1
POLR2E	0.161931	-0.362073	0.225	0.333	1
HIKESHI	0.161992	0.261215	0.172	0.048	1
ENG	0.161992	0.387529	0.172	0.048	1
USP10	0.163187	0.275448	0.23	0.095	1
NREP	0.163567	0.293215	0.157	0.048	1
TMEM18	0.163654	0.27725	0.172	0.048	1
IGFBP6	0.163654	0.27179	0.172	0.048	1
EMC3	0.163714	0.273585	0.162	0.048	1
CPNE3	0.163771	0.257098	0.333	0.19	1
PLSCR1	0.164076	0.373973	0.216	0.095	1
NORAD	0.164872	0.427271	0.255	0.143	1
SFT2D2	0.16534	-0.410061	0.103	0.19	1
RBM22	0.165436	0.274392	0.167	0.048	1
SLC38A2	0.166008	0.291583	0.309	0.143	1
PTMS	0.166344	0.38831	0.632	0.476	1
SSB	0.166558	0.307734	0.632	0.381	1
RPL5P34	0.167054	0.326398	0.157	0.048	1
TIPRL	0.167054	0.321307	0.157	0.048	1
RCSD1	0.167144	0.298631	0.167	0.048	1
ITPR2	0.16716	0.284425	0.162	0.048	1
FAM174A	0.167867	-0.427953	0.069	0.143	1
PPA1	0.168356	0.382661	0.279	0.143	1
CDKN2AIP	0.168604	0.336722	0.152	0.048	1
RC3H1	0.168903	0.250177	0.162	0.048	1
SPINT2	0.169173	0.432148	0.255	0.143	1
APOE	0.169189	-0.743849	0.23	0.333	1
KIAA0040	0.170601	0.293031	0.167	0.048	1
CEP57	0.170601	0.265763	0.167	0.048	1
THOC7	0.170622	-0.355785	0.225	0.333	1
OXR1	0.17067	0.291089	0.23	0.095	1
ANKRD12	0.170765	0.28861	0.417	0.238	1
CCT3	0.171444	0.35181	0.275	0.143	1
UQCC2	0.172389	0.329449	0.157	0.048	1
CAT	0.173302	-0.254052	0.265	0.381	1
BAZ2A	0.173348	-0.343776	0.103	0.19	1
CREM	0.173348	-0.51553	0.103	0.19	1
SSSCA1	0.174047	0.36385	0.152	0.048	1
TAF7	0.174917	0.427782	0.363	0.238	1
MSRB1	0.17573	-0.462335	0.108	0.19	1
METTL5	0.175757	0.265395	0.225	0.095	1
VPS13A	0.17589	0.300191	0.152	0.048	1
PRPF38B	0.177577	0.272079	0.289	0.143	1
GNG12	0.177577	0.254016	0.289	0.143	1
CYB5A	0.178105	-0.343801	0.422	0.524	1
NDUFB6	0.178337	-0.45498	0.392	0.476	1
ZFR	0.17839	0.364311	0.333	0.19	1
RGS16	0.178473	1.01877	0.456	0.286	1
CHD2	0.1797	0.261315	0.157	0.048	1
ACBD3	0.179935	0.399134	0.314	0.19	1
SOX6	0.181878	-0.360256	0.108	0.19	1
HDLBP	0.182765	-0.368786	0.294	0.381	1
BRD7	0.183122	-0.419114	0.147	0.238	1
R3HDM2	0.183365	0.346303	0.211	0.095	1
ARPP19	0.184154	0.250186	0.235	0.095	1
RRP15	0.185208	0.252897	0.162	0.048	1
PLIN2	0.18533	0.37243	0.206	0.095	1
RSRC2	0.185712	0.312024	0.466	0.286	1
RTL8A	0.185758	0.255975	0.235	0.095	1
ANP32E	0.185868	0.300523	0.221	0.095	1
RPL18	0.186046	0.278181	0.926	0.81	1
SREK1	0.186145	0.316051	0.275	0.143	1
NNMT	0.187089	0.281225	0.162	0.048	1
FRMD3	0.187136	0.349545	0.147	0.048	1
SCO1	0.187629	-0.274213	0.069	0.143	1
FUNDC2	0.188394	-0.351974	0.191	0.286	1
UQCRFS1	0.188713	-0.434036	0.328	0.429	1
BHMT2	0.188985	-0.830245	0.142	0.238	1
IGFBP4	0.189168	-0.267876	0.176	0.286	1
ADAMTS1	0.189438	0.333487	0.338	0.19	1
PGF	0.189673	0.251192	0.23	0.095	1
RSRP1	0.189673	0.292055	0.23	0.095	1
GNAS	0.190648	-0.506873	0.711	0.667	1
STX2	0.191094	0.378003	0.147	0.048	1
MTIF2	0.191164	0.298171	0.152	0.048	1
NENF	0.191443	0.257981	0.407	0.238	1
EDF1	0.192167	-0.338242	0.387	0.476	1
KRT7	0.192421	-0.32313	0.103	0.19	1
SYNM	0.192474	-0.609376	0.147	0.238	1
TPD52L2	0.192827	-0.325368	0.069	0.143	1
SLC25A1	0.193043	0.289223	0.157	0.048	1
SERPINA1	0.193068	0.315142	0.216	0.095	1
FAM111A	0.193139	0.258379	0.152	0.048	1
MT-TH	0.19391	0.348925	0.206	0.095	1
URI1	0.194468	-0.713153	0.113	0.19	1
WBP2	0.194651	-0.420491	0.108	0.19	1
SBNO1	0.195114	0.320002	0.147	0.048	1
MON1B	0.195466	-0.354972	0.069	0.143	1
DNAJC3	0.195939	0.360221	0.309	0.19	1
LAGE3	0.196842	-0.492122	0.108	0.19	1
CD24	0.196886	0.384582	0.402	0.238	1
ISLR	0.196986	0.353751	0.157	0.048	1
CUL5	0.197009	-0.273656	0.265	0.381	1
RBP5	0.197089	-0.651586	0.157	0.238	1
REV3L	0.197147	0.310058	0.147	0.048	1
MT-TL1	0.19738	0.274884	0.725	0.524	1
THAP11	0.199196	0.284997	0.147	0.048	1
MT-ND6	0.200521	-0.336422	0.191	0.286	1
MRPL28	0.200982	-0.609684	0.113	0.19	1
TMEM14A	0.201368	0.338551	0.201	0.095	1
RPL12P4	0.201976	-0.445779	0.074	0.143	1
LUC7L3	0.202097	0.318305	0.382	0.238	1
LRRC75A-AS1	0.202168	0.260014	0.578	0.381	1
AUP1	0.203286	0.280814	0.142	0.048	1
DEFB1	0.203973	-1.06425	0.387	0.429	1
TUBA1C	0.205111	0.42384	0.294	0.19	1
GNA11	0.205926	-0.257161	0.098	0.19	1
MAP3K13	0.206623	0.331591	0.275	0.143	1
BBOX1	0.206683	-0.500538	0.142	0.238	1
REST	0.206686	-0.430131	0.289	0.381	1
WDR70	0.207546	0.264531	0.147	0.048	1
CTSO	0.207551	0.382228	0.142	0.048	1
QDPR	0.209057	-0.375673	0.069	0.143	1
MT1L	0.209244	0.262121	0.225	0.095	1
NDUFV3	0.209526	0.290101	0.211	0.095	1
NDUFA6	0.209681	-0.366856	0.397	0.429	1
RBMX2	0.209708	0.335357	0.142	0.048	1
ACSL4	0.209708	0.276822	0.142	0.048	1
TDP2	0.210027	-0.3539	0.074	0.143	1
CES2	0.210774	-0.353309	0.142	0.238	1
UBE2B	0.211346	-0.648063	0.27	0.333	1
ZDHHC17	0.212762	-0.332436	0.074	0.143	1
IFI27L1	0.212762	-0.373189	0.074	0.143	1
ATP6V0E1	0.212814	-0.417512	0.549	0.571	1
CUBN	0.213712	-0.720115	0.162	0.238	1
RNASE1	0.213973	0.492794	0.147	0.048	1
MED29	0.21407	0.295215	0.142	0.048	1
TUBA1B	0.21418	0.366475	0.652	0.524	1
GJA4	0.215283	0.292135	0.353	0.19	1
DNAJC19	0.217309	-0.557726	0.201	0.286	1
TOMM70	0.218499	0.303908	0.137	0.048	1
HNMT	0.218499	0.279307	0.137	0.048	1
GNG11	0.220104	0.316423	0.402	0.238	1
NAPG	0.220202	0.266735	0.152	0.048	1
CIR1	0.220616	0.294803	0.27	0.143	1
UBXN2A	0.22077	0.334948	0.137	0.048	1
SNX7	0.22077	0.310248	0.137	0.048	1
SOCS2	0.22077	0.306214	0.137	0.048	1
YWHAG	0.22285	-0.412202	0.157	0.238	1
GRINA	0.2229	-0.449678	0.201	0.286	1
PHYH	0.22299	0.295889	0.142	0.048	1
TRAK2	0.223058	0.266303	0.137	0.048	1
TMCO1	0.224426	0.296043	0.377	0.238	1
BIRC3	0.224558	-0.606155	0.108	0.19	1
RN7SL2	0.225001	0.253532	0.147	0.048	1
TRAPPC4	0.225261	0.258678	0.142	0.048	1
GTF2I	0.225261	0.25271	0.142	0.048	1
SAT2	0.22721	0.259357	0.206	0.095	1
GIGYF2	0.227685	0.291308	0.137	0.048	1
PARM1	0.228214	0.287743	0.265	0.143	1
RABAC1	0.229299	0.255598	0.402	0.238	1
CEP68	0.22971	-0.348057	0.074	0.143	1
ANKRD10	0.230024	0.293525	0.137	0.048	1
WWTR1	0.230492	0.290632	0.196	0.095	1
SLC25A5	0.231353	0.329695	0.588	0.429	1
GNB5	0.231903	-0.255456	0.108	0.19	1
SCRN1	0.23238	0.278803	0.137	0.048	1
EEF2	0.232392	-0.508969	0.363	0.429	1
PAWR	0.232949	0.325584	0.255	0.143	1
ATP5F1B	0.233688	-0.317062	0.613	0.571	1
TMEM219	0.234317	0.314363	0.314	0.19	1
YIPF6	0.234826	0.328963	0.132	0.048	1
TCEAL3	0.234958	-0.305209	0.328	0.381	1
IL6ST	0.235029	-0.333902	0.26	0.333	1
CLU	0.235225	-0.480227	0.637	0.714	1
MICU3	0.235567	-0.608756	0.074	0.143	1
GNB2	0.236026	0.292314	0.314	0.19	1
ZMAT2	0.236042	0.269299	0.26	0.143	1
TBC1D1	0.236186	-0.338373	0.221	0.333	1
PNN	0.236648	0.352417	0.299	0.19	1
RPL6P27	0.236751	-0.394988	0.309	0.381	1
HIPK2	0.236838	-0.520783	0.216	0.286	1
ETV1	0.236864	0.255255	0.142	0.048	1
KRT19	0.237144	0.306579	0.137	0.048	1
FIBP	0.238346	-0.536839	0.123	0.19	1
NCOA7	0.238482	0.320035	0.255	0.143	1
CABIN1	0.238535	-0.450349	0.074	0.143	1
COX17	0.23875	-0.512689	0.485	0.524	1
TMA7	0.238908	-0.392261	0.583	0.619	1
CYCS	0.239992	0.267288	0.475	0.286	1
MZT2A	0.240027	-0.254914	0.147	0.238	1
RPL10AP6	0.2413	-0.43708	0.078	0.143	1
THUMPD1	0.24138	0.300231	0.191	0.095	1
ZNF148	0.241976	0.253242	0.137	0.048	1
PSMB4	0.242007	0.250761	0.461	0.286	1
PAK1IP1	0.242162	0.283498	0.132	0.048	1
UMOD	0.243605	-0.740426	0.667	0.571	1
ANP32A	0.243872	0.252254	0.27	0.143	1
TIMM10	0.244092	0.381448	0.186	0.095	1
CHMP4C	0.244418	0.316487	0.137	0.048	1
H2AFV	0.246617	0.270139	0.25	0.143	1
TMEM176A	0.247005	0.341933	0.196	0.095	1
NCK2	0.247214	-0.603954	0.078	0.143	1
LDHB	0.247729	-0.274225	0.745	0.714	1
CISD3	0.248469	-0.298392	0.191	0.286	1
STAT1	0.249658	0.299883	0.132	0.048	1
CRBN	0.251069	0.303556	0.245	0.143	1
MPHOSPH10	0.252752	0.373657	0.186	0.095	1
EPHX2	0.253229	-0.276652	0.078	0.143	1
TSPO	0.253535	0.268352	0.51	0.333	1
LRRFIP1	0.253574	0.340094	0.485	0.381	1
DYNLL1	0.254433	0.266639	0.814	0.714	1
AKAP12	0.254916	0.266277	0.544	0.333	1
CARD19	0.257314	0.263575	0.132	0.048	1
DIAPH1	0.257563	0.271926	0.127	0.048	1
KANSL1L	0.259345	-0.28379	0.078	0.143	1
IMPACT	0.259386	0.272995	0.186	0.095	1
LIMA1	0.259426	0.35345	0.309	0.19	1
IMMT	0.260697	-0.360899	0.162	0.238	1
VAPA	0.2618	0.332559	0.348	0.238	1
MRPL16	0.262353	0.332857	0.181	0.095	1
GOLPH3	0.262508	-0.25602	0.118	0.19	1
BRI3	0.262817	-0.362172	0.201	0.286	1
LACTB	0.263491	-0.250059	0.167	0.238	1
HINT1	0.264442	0.256675	0.652	0.524	1
UQCRC2	0.264542	-0.358413	0.27	0.333	1
SARS	0.266856	0.262746	0.309	0.19	1
SEC61B	0.268135	-0.254015	0.407	0.476	1
HLA-B	0.270443	0.301769	0.603	0.524	1
PSMC1	0.270507	-0.442277	0.211	0.286	1
TWSG1	0.270924	-0.516155	0.176	0.238	1
VTA1	0.271883	-0.251227	0.078	0.143	1
FAM120AOS	0.272739	-0.437489	0.147	0.238	1
MRPL13	0.273015	0.252264	0.186	0.095	1
HLA-DPA1	0.273298	0.378852	0.196	0.095	1
CIB1	0.274353	0.26547	0.191	0.095	1
PDCD4	0.275843	0.311758	0.225	0.143	1
KPNA6	0.276405	-0.445372	0.123	0.19	1
TMEM213	0.27786	0.294652	0.196	0.095	1
PLEKHA4	0.278365	0.302299	0.368	0.238	1
HLA-DQB1	0.279134	0.313866	0.127	0.048	1
PEF1	0.279557	0.296348	0.123	0.048	1
RPL36AL	0.281156	0.273951	0.613	0.524	1
MRPL23	0.281255	-0.338117	0.118	0.19	1
TRMT6	0.281554	-0.259346	0.078	0.143	1
CCDC160	0.281554	-0.362897	0.078	0.143	1
HPRT1	0.282387	0.279609	0.123	0.048	1
SUCLG2	0.2833	-0.275442	0.152	0.238	1
CREG1	0.283708	0.252924	0.245	0.143	1
NDRG1	0.284259	0.299386	0.176	0.095	1
CDC16	0.284489	-0.37921	0.123	0.19	1
FAM172A	0.284739	0.254774	0.186	0.095	1
SETX	0.285236	0.254189	0.123	0.048	1
NDUFA8	0.28676	-0.289388	0.201	0.286	1
AC118549.1	0.288129	-0.271034	0.078	0.143	1
SMIM3	0.289523	-0.473862	0.172	0.238	1
NDUFS2	0.290005	-0.278327	0.255	0.333	1
EEA1	0.29045	0.331426	0.23	0.143	1
PALLD	0.29123	-0.592535	0.436	0.429	1
ALG5	0.291793	-0.261717	0.113	0.19	1
NEMF	0.291935	0.276541	0.186	0.095	1
DDX18	0.292008	-0.278958	0.289	0.381	1
SMIM14	0.294069	-0.310238	0.206	0.286	1
PKD2	0.294361	0.291282	0.186	0.095	1
SNRPD1	0.294361	-0.47266	0.172	0.238	1
METTL7A	0.294361	-0.811188	0.172	0.238	1
THSD7A	0.295514	-0.324439	0.123	0.19	1
ACSM2B	0.295514	-0.444477	0.123	0.19	1
HNRNPA0	0.296292	0.278781	0.235	0.143	1
MED13	0.296827	0.253392	0.123	0.048	1
C9orf16	0.297613	-0.33395	0.225	0.286	1
RASSF3	0.298185	-0.265406	0.078	0.143	1
FMR1	0.298412	-0.445532	0.127	0.19	1
GRHPR	0.298518	0.300213	0.235	0.143	1
VEZF1	0.299032	-0.274322	0.211	0.286	1
FGD4	0.299215	-0.374021	0.167	0.238	1
MRPL14	0.300074	0.271187	0.172	0.095	1
DNAJA2	0.301443	-0.484872	0.181	0.238	1
CCDC146	0.30274	-0.312135	0.083	0.143	1
MFAP4	0.302854	0.300102	0.191	0.095	1
ACAA1	0.303984	-0.423835	0.127	0.19	1
FXYD2	0.306691	-0.484042	0.172	0.238	1
CYBA	0.307846	0.324597	0.221	0.143	1
RAB11A	0.30799	0.296715	0.294	0.19	1
SLC4A4	0.309391	-0.759834	0.132	0.19	1
NEDD8	0.310488	-0.373628	0.451	0.476	1
RGS4	0.311752	0.25093	0.123	0.048	1
MRPL52	0.312206	0.288393	0.294	0.19	1
ASH1L	0.312851	-0.338208	0.211	0.286	1
SLC31A1	0.312888	-0.353746	0.083	0.143	1
GPAA1	0.312888	-0.480955	0.083	0.143	1
RAB5C	0.313261	-0.372206	0.221	0.286	1
RRBP1	0.313823	-0.39693	0.275	0.333	1
CHCHD3	0.315335	-0.374616	0.127	0.19	1
CEP95	0.315488	-0.288248	0.123	0.19	1
HMGN3	0.323173	-0.337335	0.373	0.429	1
STAU2	0.324313	-0.262564	0.123	0.19	1
ERBIN	0.32696	-0.317387	0.127	0.19	1
MRPS23	0.327121	-0.477269	0.172	0.238	1
BCAP29	0.328151	-0.421954	0.328	0.381	1
BOD1	0.330295	-0.36915	0.083	0.143	1
AC019197.1	0.332461	0.274191	0.113	0.048	1
TMED2	0.334567	-0.394059	0.176	0.238	1
CCDC80	0.335749	0.319399	0.113	0.048	1
GLRX2	0.335749	0.290713	0.113	0.048	1
GOLGA7	0.33586	-0.345013	0.127	0.19	1
CCDC47	0.336789	-0.295469	0.225	0.286	1
RCN2	0.337097	0.26984	0.172	0.095	1
TXNDC9	0.337452	-0.303923	0.088	0.143	1
VIRMA	0.339058	0.283275	0.113	0.048	1
TRAPPC2L	0.341312	0.28906	0.167	0.095	1
GNAI2	0.34233	0.26223	0.387	0.286	1
MRPS11	0.342388	0.260259	0.113	0.048	1
PPP1CB	0.343261	-0.373227	0.26	0.333	1
WWC2	0.344914	-0.378944	0.127	0.19	1
KLHL23	0.345618	-0.256547	0.284	0.381	1
SLC3A1	0.345664	-0.677726	0.24	0.286	1
CD47	0.347158	-0.328997	0.132	0.19	1
BEX2	0.347158	-0.390216	0.132	0.19	1
SORBS2	0.347288	0.253078	0.495	0.381	1
ALDH4A1	0.348099	-0.269303	0.088	0.143	1
SSBP3	0.350218	0.277007	0.108	0.048	1
RARRES2	0.351662	-0.316414	0.167	0.238	1
EMC8	0.351695	-0.319447	0.088	0.143	1
POLR2I	0.351857	-0.26123	0.279	0.333	1
PSIP1	0.352707	0.348919	0.309	0.238	1
NDUFAF3	0.353305	-0.343267	0.338	0.381	1
INIP	0.355314	-0.271055	0.088	0.143	1
SERPINE2	0.355916	0.372464	0.113	0.048	1
ITGA7	0.358192	-0.292628	0.093	0.143	1
FOSB	0.3585	0.287847	0.402	0.286	1
EBAG9	0.3585	-0.286613	0.387	0.429	1
TCTA	0.362434	-0.327589	0.132	0.19	1
RSBN1	0.362623	-0.407472	0.088	0.143	1
ATE1	0.363484	-0.286813	0.127	0.19	1
MGST2	0.364183	-0.357552	0.176	0.238	1
DAB2	0.365004	-0.324623	0.319	0.381	1
NDUFA9	0.365539	-0.396106	0.132	0.19	1
DDAH1	0.36981	-0.251906	0.127	0.19	1
AC016739.1	0.370458	-0.262146	0.324	0.381	1
PPP2R5E	0.370652	-0.338931	0.284	0.333	1
RIDA	0.370824	-0.359708	0.123	0.19	1
HOOK1	0.371328	0.268129	0.108	0.048	1
OGFOD1	0.372666	-0.27492	0.093	0.143	1
NCKAP1	0.372666	-0.460056	0.093	0.143	1
CAVIN3	0.372899	0.279852	0.333	0.238	1
COMMD3	0.373761	-0.276298	0.088	0.143	1
CYB5D2	0.374945	-0.256074	0.118	0.048	1
FHL2	0.376341	-0.303467	0.093	0.143	1
FRY	0.376341	-0.329105	0.093	0.143	1
PPP1R12B	0.377136	-0.438328	0.27	0.333	1
GPX3	0.381432	-0.830461	0.73	0.667	1
BLOC1S1	0.382675	-0.643902	0.358	0.381	1
BFAR	0.382992	-0.293271	0.137	0.19	1
EMC10	0.382992	-0.414118	0.137	0.19	1
MBD4	0.384663	0.33901	0.206	0.143	1
UTP23	0.386162	-0.394148	0.137	0.19	1
ANK3	0.386719	-0.331699	0.176	0.238	1
SZRD1	0.387498	-0.275006	0.093	0.143	1
TGOLN2	0.388121	-0.33931	0.333	0.381	1
ASAH1	0.390499	-0.300917	0.51	0.333	1
PSMD6	0.392025	0.255825	0.157	0.095	1
CCNI	0.394395	-0.297241	0.588	0.619	1
RAB7A	0.397017	-0.296168	0.279	0.333	1
KIAA1109	0.397065	-0.258808	0.181	0.238	1
ATP5MG	0.399013	-0.262119	0.745	0.714	1
MPRIP	0.40078	-0.328665	0.132	0.19	1
DDIT4	0.402175	-0.466002	0.23	0.286	1
FMC1	0.402458	-0.25344	0.127	0.19	1
CCDC198	0.402865	-0.253458	0.181	0.238	1
MYL6B	0.405511	-0.387511	0.137	0.19	1
UFSP2	0.407093	0.272973	0.206	0.143	1
SEC11C	0.407282	-0.282343	0.186	0.238	1
RPL18AP3	0.407839	-0.339662	0.147	0.19	1
MLEC	0.411609	0.274988	0.382	0.286	1
DHX16	0.41203	-0.379151	0.098	0.143	1
DDX10	0.41203	-0.443197	0.098	0.143	1
CCDC186	0.412178	-0.258288	0.216	0.286	1
MXI1	0.414461	-0.30075	0.191	0.238	1
SEL1L	0.416536	0.259106	0.152	0.095	1
CLMN	0.418998	-0.309133	0.186	0.238	1
SNHG9	0.42074	0.276866	0.324	0.238	1
PRKAR1A	0.421025	0.264741	0.255	0.19	1
MYO9A	0.422158	-0.492162	0.093	0.143	1
DZIP3	0.423574	-0.390134	0.098	0.143	1
TRMT10C	0.425428	-0.259603	0.137	0.19	1
GGH	0.426119	-0.35984	0.093	0.143	1
ETFA	0.42731	-0.302928	0.147	0.19	1
VAMP8	0.42815	-0.400806	0.176	0.238	1
PPP2R3A	0.428802	-0.351999	0.137	0.19	1
KMT2A	0.430158	-0.440148	0.225	0.286	1
TAX1BP1	0.438129	-0.252616	0.623	0.571	1
CAMTA1	0.440245	-0.357272	0.377	0.381	1
ENY2	0.440249	-0.313351	0.279	0.333	1
H1FX	0.45011	-0.403316	0.142	0.19	1
STXBP3	0.451848	-0.287701	0.103	0.143	1
HSP90AB3P	0.452872	-0.515108	0.206	0.238	1
PARP1	0.454503	-0.342704	0.152	0.19	1
DBT	0.455266	-0.250311	0.098	0.143	1
PSMD4	0.455313	0.280294	0.196	0.143	1
MT1E	0.455314	-0.860752	0.485	0.476	1
PTP4A2	0.456341	0.260946	0.201	0.143	1
LPP	0.456561	-0.3053	0.309	0.333	1
UBQLN1	0.457004	-0.407969	0.142	0.19	1
TAF13	0.45932	-0.267962	0.098	0.143	1
TRAPPC6A	0.45932	-0.430901	0.098	0.143	1
SLC35B1	0.463393	-0.479842	0.098	0.143	1
PSMC5	0.466892	-0.266384	0.279	0.333	1
LMBRD1	0.467487	-0.260399	0.098	0.143	1
DANCR	0.470969	-0.272677	0.142	0.19	1
RPAIN	0.471306	-0.302991	0.147	0.19	1
AKAP11	0.478412	-0.595171	0.152	0.19	1
PCBD1	0.479281	-0.270145	0.255	0.286	1
EMD	0.48125	-0.254633	0.137	0.19	1
HNRNPAB	0.482776	-0.265848	0.181	0.238	1
ISYNA1	0.48515	-0.253877	0.289	0.333	1
OFD1	0.48533	-0.449575	0.157	0.095	1
SPTSSA	0.489891	-0.264043	0.211	0.238	1
RASGRP2	0.492464	-0.253126	0.098	0.143	1
HSP90AA2P	0.494689	-0.261713	0.196	0.238	1
TRA2B	0.497671	0.253172	0.284	0.238	1
MAF	0.502705	-0.416809	0.157	0.19	1
AAMDC	0.504824	-0.291561	0.103	0.143	1
PDZK1IP1	0.505317	-0.425526	0.304	0.333	1
RAB29	0.506227	-0.265708	0.157	0.19	1
PSMB6	0.517661	-0.251692	0.368	0.381	1
VPS35	0.527128	-0.255571	0.289	0.333	1
PNKD	0.529978	-0.309949	0.26	0.286	1
PPP2CB	0.530811	-0.35103	0.206	0.238	1
CXXC5	0.532097	-0.296173	0.333	0.381	1
CAPZA1	0.532175	-0.553623	0.113	0.143	1
SNHG8	0.537805	0.327666	0.392	0.333	1
ATP5MC3	0.541093	-0.31431	0.647	0.571	1
RNY3	0.544739	-0.259485	0.113	0.143	1
S100A16	0.544739	-0.328375	0.113	0.143	1
BRD4	0.545271	0.255196	0.181	0.143	1
ABCF1	0.552618	-0.448714	0.333	0.333	1
KIF13A	0.55924	-0.272365	0.108	0.143	1
EPHB6	0.55924	-0.335259	0.108	0.143	1
UBTF	0.560079	-0.256276	0.338	0.381	1
ACTR3	0.561439	-0.280032	0.299	0.19	1
JPX	0.562516	-0.310235	0.147	0.19	1
MRPL10	0.567955	-0.251871	0.108	0.143	1
NOP58	0.56944	-0.325535	0.26	0.286	1
EZR	0.571596	-0.353278	0.377	0.381	1
TMEM120A	0.572337	-0.645337	0.108	0.143	1
JOSD2	0.576735	-0.336713	0.108	0.143	1
MT1F	0.578162	-0.298104	0.333	0.333	1
ACAA2	0.578742	-0.267136	0.26	0.286	1
PRDX4	0.587651	-0.281388	0.113	0.143	1
NAE1	0.587651	-0.398319	0.113	0.143	1
COX6C	0.590974	-0.307556	0.809	0.667	1
ADGRG1	0.59146	-0.413559	0.196	0.238	1
TMEM87A	0.592996	-0.507803	0.162	0.19	1
SF3B5	0.597063	-0.260769	0.358	0.333	1
FRG1BP	0.600824	-0.264047	0.113	0.143	1
SPAG9	0.600931	-0.311078	0.172	0.19	1
TRIP12	0.603582	-0.320306	0.216	0.238	1
PPP4R2	0.604363	-0.2989	0.162	0.19	1
RASSF4	0.60571	-0.40825	0.225	0.238	1
PTRHD1	0.609678	-0.287819	0.113	0.143	1
NABP2	0.612479	-0.326062	0.108	0.143	1
HSPA2	0.613993	0.262173	0.176	0.143	1
SCPEP1	0.617908	-0.33019	0.211	0.238	1
IFT20	0.61963	-0.301104	0.172	0.19	1
IL32	0.625524	-0.310129	0.216	0.143	1
PIK3C2A	0.628788	-0.27019	0.118	0.143	1
ATP6AP1	0.635325	-0.25406	0.211	0.238	1
ZNF706	0.637127	-0.400336	0.221	0.238	1
CUEDC2	0.638582	-0.351828	0.123	0.143	1
LIMCH1	0.640585	-0.41375	0.221	0.238	1
PRKAR2A	0.642976	-0.369784	0.123	0.143	1
PSMC6	0.64405	-0.297143	0.221	0.238	1
ATP5MD	0.645715	-0.253021	0.647	0.571	1
COQ10B	0.647382	-0.402132	0.123	0.143	1
H2AFY	0.647524	-0.324301	0.221	0.238	1
PARD6G-AS1	0.660673	0.264662	0.127	0.095	1
MPHOSPH6	0.660673	-0.311523	0.123	0.143	1
CHD4	0.662679	-0.340977	0.328	0.333	1
RBBP6	0.663757	-0.370117	0.397	0.381	1
EIF3F	0.668405	-0.351661	0.235	0.238	1
GSTM3	0.672708	-0.311219	0.422	0.381	1
SRSF11	0.67283	-0.276886	0.529	0.524	1
MRPS15	0.675895	-0.368886	0.167	0.19	1
MED19	0.676549	-0.307272	0.142	0.095	1
TARS	0.681089	-0.25181	0.172	0.19	1
SLC25A24	0.689826	-0.318649	0.132	0.095	1
ABI1	0.6921	-0.285655	0.123	0.143	1
SMDT1	0.692471	-0.422619	0.363	0.333	1
CCDC85B	0.693353	-0.262725	0.221	0.238	1
BOLA3	0.696114	-0.278014	0.206	0.143	1
GLUL	0.697814	-0.273865	0.176	0.19	1
RPL13P12	0.698302	-0.339383	0.216	0.238	1
TOGARAM1	0.701181	-0.312059	0.123	0.143	1
ADD1	0.709576	-0.28596	0.176	0.19	1
SEC63	0.709782	-0.274524	0.225	0.238	1
HOXB-AS1	0.714881	-0.259482	0.123	0.143	1
WDR60	0.71564	-0.426279	0.27	0.286	1
AES	0.717456	-0.387145	0.176	0.19	1
LMOD1	0.719686	-0.570358	0.564	0.524	1
CPM	0.727585	-0.328775	0.299	0.286	1
MT2A	0.733753	-0.358812	0.882	0.714	1
TPRKB	0.745359	-0.383554	0.132	0.143	1
MYH11	0.757102	-0.284451	0.804	0.762	1
THYN1	0.758376	-0.280929	0.196	0.19	1
PFDN4	0.761882	-0.251783	0.191	0.143	1
MT1M	0.761882	-0.276417	0.186	0.19	1
MIA3	0.767961	-0.305363	0.196	0.143	1
CHCHD7	0.770568	-0.282888	0.127	0.095	1
NCBP2	0.771167	-0.327593	0.137	0.143	1
FOXP1	0.787676	-0.275288	0.235	0.19	1
TBL1X	0.797826	-0.34973	0.24	0.238	1
TPM3	0.799197	-0.250573	0.309	0.286	1
POLE3	0.807791	-0.30071	0.123	0.095	1
EPB41L1	0.81362	-0.262698	0.245	0.238	1
GUK1	0.814084	-0.30323	0.412	0.381	1
SLC38A1	0.814392	-0.314567	0.142	0.143	1
ITGB8	0.81747	-0.45471	0.123	0.095	1
ATXN7L3B	0.832036	-0.287223	0.216	0.238	1
POLR2F	0.836495	-0.381925	0.25	0.238	1
ACO2	0.855116	-0.349991	0.142	0.143	1
TSPAN31	0.856566	-0.287657	0.118	0.095	1
CXCL1	0.870684	-0.305938	0.176	0.143	1
OR51E1	0.876522	-0.403281	0.118	0.095	1
SDHB	0.87888	-0.674689	0.206	0.19	1
FOXC1	0.883803	-0.503856	0.201	0.19	1
VKORC1	0.886895	-0.347284	0.299	0.238	1
NIFK	0.887522	-0.263267	0.176	0.143	1
NDUFS7	0.890259	-0.269126	0.27	0.238	1
RBMS1	0.890355	-0.297537	0.279	0.286	1
P4HB	0.890714	-0.288038	0.206	0.19	1
SLC12A1	0.892414	-0.801974	0.368	0.286	1
USP33	0.89623	-0.256597	0.142	0.143	1
C12orf65	0.898014	-0.26302	0.167	0.143	1
TBX2-AS1	0.898314	-0.252505	0.24	0.19	1
BCAS3	0.900818	-0.409315	0.142	0.143	1
WNK1	0.90373	-0.271284	0.201	0.19	1
TMEM208	0.905591	-0.304619	0.162	0.143	1
MAPKAP1	0.907794	-0.251177	0.152	0.143	1
SORBS3	0.91777	-0.473407	0.113	0.095	1
EIF2S2	0.917797	-0.299195	0.52	0.381	1
SARAF	0.919294	-0.277156	0.309	0.286	1
SCN3A	0.92124	-0.280239	0.152	0.143	1
TXNL4A	0.922319	-0.277154	0.221	0.19	1
KCNJ15	0.923094	-0.382607	0.162	0.143	1
CA2	0.927477	-0.353304	0.162	0.143	1
CCDC174	0.930489	-0.451456	0.191	0.19	1
CDK2AP2	0.934297	-0.259032	0.206	0.19	1
GSTK1	0.935047	-0.276909	0.343	0.286	1
NFE2L1	0.943589	-0.361595	0.348	0.286	1
N4BP2L2	0.94474	-0.261628	0.279	0.238	1
MCTS1	0.946239	-0.28612	0.172	0.143	1
ESD	0.947692	-0.28797	0.402	0.381	1
ALDH1A1	0.947923	-0.436312	0.225	0.19	1
BCL6	0.957276	-0.26997	0.103	0.095	1
ACSL3	0.96216	-0.279716	0.157	0.143	1
SLIRP	0.965546	-0.33637	0.358	0.333	1
HIST1H2AC	0.971172	-0.2959	0.108	0.095	1
RAB10	0.97769	-0.336984	0.196	0.19	1
CEP89	0.97863	-0.253847	0.103	0.095	1
KRT10	0.979554	-0.311715	0.319	0.286	1
PCMT1	0.98263	-0.35103	0.225	0.19	1
RBM26	0.983972	-0.287217	0.103	0.095	1
FAM162A	0.984594	-0.254733	0.314	0.286	1
BRK1	0.990765	-0.257012	0.456	0.381	1

## Sheet: PT
gene_id	p_val	avg_logFC	pct.1	pct.2	p_val_adj
WFDC2	0	1.05314	0.704	0.173	0
HSPA1A	0	0.950908	0.858	0.422	0
HLA-A	0	0.920602	0.911	0.419	0
MMP7	0	0.911515	0.724	0.211	0
SPP1	0	0.876965	0.976	0.795	0
JUN	0	0.853803	0.921	0.485	0
TMSB10	0	0.838761	0.942	0.573	0
HSPA1B	0	0.832995	0.727	0.228	0
HLA-B	0	0.780131	0.825	0.313	0
MT-CO2	0	-0.531995	0.999	0.998	0
MTATP6P1	0	-1.27433	0.903	0.964	0
TSPAN1	2.85932e-303	0.716373	0.918	0.552	7.21463e-299
B2M	4.37033e-294	0.639947	0.985	0.802	1.10272e-289
FOS	1.37076e-273	0.738688	0.887	0.45	3.4587e-269
HLA-C	8.2022e-270	0.666765	0.792	0.32	2.06958e-265
UBC	3.82248e-264	0.63679	0.935	0.579	9.64487e-260
KLF6	2.04856e-262	0.836736	0.836	0.401	5.16893e-258
JUNB	1.18141e-258	0.675024	0.73	0.256	2.98093e-254
MT-ATP6	1.31117e-258	-0.474658	1	1	3.30835e-254
ANXA1	1.62612e-252	0.788648	0.522	0.095	4.10303e-248
MT-ATP8	7.72304e-248	-0.627057	0.992	0.984	1.94868e-243
AKAP12	1.68761e-242	0.746654	0.812	0.358	4.25818e-238
VCAM1	1.19608e-241	0.684237	0.776	0.3	3.01794e-237
CD24	5.01038e-240	0.630247	0.914	0.589	1.26422e-235
ELF3	1.48314e-238	0.66095	0.732	0.277	3.74227e-234
EGR1	1.13453e-230	0.65846	0.753	0.294	2.86264e-226
CD74	2.37694e-230	0.645042	0.859	0.439	5.99749e-226
NFKBIA	1.98379e-229	0.705651	0.876	0.464	5.00549e-225
TIMP1	3.91365e-228	0.598434	0.583	0.151	9.87493e-224
IGFBP7	6.69203e-227	0.719509	0.96	0.749	1.68853e-222
ALDOB	1.04797e-225	-1.24144	0.564	0.781	2.64424e-221
CTSD	1.96462e-225	0.633138	0.777	0.332	4.95713e-221
CYR61	2.33653e-224	0.665871	0.618	0.185	5.89552e-220
TMSB4X	1.31366e-223	0.760404	0.856	0.453	3.31464e-219
MT-ND2	6.25177e-223	-0.563244	0.998	0.996	1.57745e-218
MALAT1	6.94787e-223	0.548094	0.999	0.985	1.75309e-218
ATF3	6.05538e-222	0.729323	0.777	0.338	1.52789e-217
ZFP36	6.65254e-222	0.652863	0.707	0.258	1.67857e-217
PIGR	8.54833e-218	0.683076	0.828	0.429	2.15692e-213
IFI27	1.21403e-216	1.10852	0.486	0.109	3.06324e-212
MT-ND4L	3.25665e-216	-0.760149	0.967	0.969	8.21717e-212
MT-ND1	1.89044e-210	-0.491899	0.999	0.996	4.76996e-206
GSTA2	4.14424e-209	-1.19591	0.091	0.358	1.04567e-204
MT-CYB	6.96547e-207	-0.422263	1	1	1.75753e-202
DUSP1	1.96018e-205	0.638606	0.715	0.285	4.94592e-201
NEAT1	4.93591e-203	0.591824	0.658	0.233	1.24543e-198
DNAJB1	9.02342e-202	0.635389	0.807	0.411	2.27679e-197
CLU	1.9103e-198	0.541113	0.938	0.545	4.82007e-194
NFKBIZ	3.62145e-197	0.609605	0.728	0.295	9.13765e-193
ANXA2	2.39175e-195	0.628025	0.706	0.291	6.03485e-191
VIM	8.99318e-194	0.59475	0.794	0.384	2.26916e-189
HLA-DRA	1.62504e-191	0.559613	0.618	0.217	4.1003e-187
PNRC1	1.73053e-191	0.574449	0.835	0.433	4.36648e-187
CTSC	2.11785e-191	0.538217	0.746	0.332	5.34376e-187
GSTA1	1.07842e-190	-1.07193	0.287	0.558	2.72107e-186
PPFIBP1	3.04635e-190	0.515535	0.762	0.334	7.68656e-186
DCDC2	2.42292e-189	0.53332	0.669	0.248	6.1135e-185
KRT18	3.38464e-189	0.582539	0.818	0.415	8.54011e-185
SNHG5	3.48684e-189	0.498901	0.655	0.239	8.798e-185
CCNL1	2.18498e-188	0.562359	0.735	0.315	5.51315e-184
TNFRSF12A	3.35828e-186	0.562469	0.569	0.179	8.4736e-182
CLDN1	5.28416e-186	0.620651	0.449	0.097	1.3333e-181
S100A6	5.42583e-185	0.740547	0.821	0.473	1.36905e-180
GDF15	1.17746e-184	0.710576	0.643	0.25	2.97097e-180
ZFAND5	1.69248e-184	0.522521	0.658	0.248	4.27046e-180
CLDN4	3.52393e-184	0.644651	0.652	0.248	8.89158e-180
SERPINE2	1.69044e-181	0.513283	0.601	0.203	4.26533e-177
KLF10	3.46798e-181	0.551566	0.683	0.277	8.7504e-177
NEU1	6.31988e-180	0.420724	0.556	0.166	1.59463e-175
RPS4Y1	4.70774e-179	0.414369	0.487	0.117	1.18786e-174
ITGB8	1.99737e-177	0.47239	0.697	0.28	5.03976e-173
DCXR	2.76547e-176	-1.253	0.502	0.657	6.97783e-172
MARCKS	1.15707e-175	0.516935	0.537	0.164	2.91952e-171
SORD2P	3.06317e-175	-0.494447	0.007	0.161	7.72899e-171
SPARC	1.61227e-174	0.628469	0.576	0.204	4.06808e-170
HIF1A	1.11935e-173	0.462074	0.62	0.221	2.82435e-169
CXCL2	1.16045e-173	0.699977	0.606	0.221	2.92805e-169
PPP1R15A	6.80245e-172	0.516924	0.647	0.249	1.7164e-167
MT-ND4	7.27107e-172	-0.37399	1	1	1.83464e-167
ITM2B	1.37754e-170	0.361253	0.995	0.962	3.4758e-166
HLA-E	4.03652e-170	0.433367	0.685	0.272	1.01849e-165
IRF1	1.9116e-168	0.627177	0.626	0.244	4.82335e-164
IFITM3	1.03135e-167	0.489191	0.788	0.386	2.60229e-163
SLC44A4	9.73669e-166	0.415581	0.547	0.173	2.45676e-161
BTG2	1.05154e-165	0.489979	0.508	0.15	2.65325e-161
LGALS3BP	8.92841e-164	0.400652	0.467	0.121	2.25282e-159
SOX4	1.87895e-162	0.441049	0.868	0.46	4.74095e-158
S100A11	3.63139e-162	0.516078	0.802	0.421	9.16272e-158
KRT8	1.38082e-159	0.470801	0.803	0.415	3.48408e-155
YBX3	9.293e-159	0.388984	0.685	0.277	2.34481e-154
IER3	3.14841e-158	0.512938	0.645	0.26	7.94406e-154
IFI6	3.36491e-157	0.581847	0.346	0.057	8.49034e-153
SOX9	6.67322e-157	0.476472	0.564	0.193	1.68379e-152
STAT1	3.44161e-156	0.432286	0.451	0.117	8.68387e-152
HLA-DRB1	2.90927e-155	0.441846	0.658	0.267	7.34068e-151
CD151	4.11773e-155	0.398764	0.683	0.282	1.03899e-150
ITM2C	4.21705e-155	0.564229	0.532	0.182	1.06405e-150
MT1H	2.07867e-154	-1.07092	0.51	0.678	5.24491e-150
UGCG	5.93503e-154	0.414313	0.617	0.234	1.49753e-149
PCSK1N	7.65806e-153	0.410161	0.664	0.272	1.93228e-148
SPINT2	3.38719e-152	0.421081	0.769	0.372	8.54656e-148
NPNT	3.82547e-152	0.544556	0.393	0.089	9.65243e-148
CLDN7	9.57544e-152	0.410091	0.449	0.121	2.41607e-147
CXCL1	2.42872e-151	0.749673	0.539	0.2	6.12815e-147
ITGB1	8.14247e-148	0.362628	0.717	0.31	2.05451e-143
PDLIM1	2.56195e-146	0.367535	0.439	0.116	6.46431e-142
WSB1	1.06331e-145	0.385819	0.515	0.169	2.68295e-141
TPM4	1.12759e-145	0.383763	0.64	0.26	2.84515e-141
CYP17A1	2.27563e-145	-0.872782	0.095	0.306	5.74186e-141
CDKN1A	2.31688e-145	0.489344	0.448	0.13	5.84596e-141
HLA-DQB1	3.9365e-145	0.369854	0.318	0.045	9.93259e-141
ANXA5	3.5542e-143	0.373481	0.677	0.298	8.96797e-139
RHOB	1.34245e-142	0.391828	0.659	0.278	3.38726e-138
PKM	9.3737e-142	0.390474	0.654	0.27	2.36517e-137
S100A10	5.86369e-140	0.470547	0.822	0.488	1.47953e-135
ACSM2A	1.81147e-139	0.591616	0.844	0.56	4.57069e-135
FOSB	3.40514e-139	0.435498	0.496	0.163	8.59186e-135
UACA	5.87884e-139	0.385678	0.53	0.189	1.48335e-134
PIM3	6.68981e-139	0.393875	0.383	0.09	1.68797e-134
PRRC2C	1.48248e-138	0.410422	0.746	0.367	3.7406e-134
DDIT3	8.66782e-138	0.410273	0.534	0.193	2.18706e-133
SUCLG1	3.28005e-137	-0.613758	0.946	0.931	8.27623e-133
TPR	3.84937e-137	0.36733	0.697	0.313	9.71272e-133
PLK2	1.11461e-136	0.456758	0.455	0.14	2.8124e-132
S100A13	3.62797e-136	0.323084	0.561	0.203	9.15409e-132
MT-ND3	3.43765e-135	-0.332517	0.999	0.995	8.67388e-131
KIF5B	3.95187e-134	0.367321	0.72	0.341	9.97136e-130
PABPC1	4.09475e-134	0.334012	0.977	0.87	1.03319e-129
MTND3P19	5.77323e-134	-0.385623	0.006	0.127	1.4567e-129
UGT3A1	2.96365e-133	0.337785	0.481	0.155	7.47789e-129
CLDN3	4.71519e-132	0.352038	0.502	0.171	1.18974e-127
ADGRG1	4.95094e-132	0.417661	0.622	0.265	1.24922e-127
PROM1	8.01919e-132	0.336567	0.379	0.092	2.0234e-127
CAPG	1.64463e-131	0.325152	0.518	0.182	4.14974e-127
RND3	3.26604e-131	0.405997	0.333	0.067	8.24087e-127
DST	5.53576e-131	0.383305	0.571	0.221	1.39678e-126
RBM25	1.09595e-130	0.357078	0.732	0.357	2.7653e-126
ICAM1	1.439e-130	0.510907	0.424	0.128	3.63088e-126
RBPMS	1.55682e-130	0.324124	0.647	0.273	3.92818e-126
ADAMTS1	2.76283e-130	0.457108	0.402	0.111	6.97117e-126
HES1	3.36981e-130	0.551963	0.768	0.41	8.5027e-126
FHL1	4.1603e-130	0.577993	0.281	0.038	1.04973e-125
JPT1	4.82867e-130	0.326584	0.427	0.122	1.21837e-125
LRRK2	6.06088e-130	0.355685	0.456	0.146	1.52928e-125
NTN4	2.83276e-129	0.360197	0.463	0.149	7.14761e-125
LEPROT	4.53848e-129	0.473244	0.839	0.537	1.14515e-124
MCL1	7.26137e-129	0.328764	0.396	0.103	1.83219e-124
MDK	1.64541e-128	0.42058	0.326	0.063	4.15171e-124
BTG1	2.35245e-128	0.384153	0.733	0.365	5.9357e-124
MT1G	2.66859e-128	-0.9356	0.806	0.812	6.73338e-124
FLRT3	7.02342e-128	0.359982	0.602	0.252	1.77215e-123
RASSF6	8.05965e-128	0.307576	0.488	0.165	2.03361e-123
RAB13	1.6052e-127	0.335748	0.666	0.292	4.05023e-123
TUBA1B	4.87631e-127	0.491359	0.617	0.271	1.23039e-122
ARHGAP29	5.19068e-127	0.351268	0.727	0.348	1.30971e-122
SDCBP	3.0897e-125	0.302009	0.471	0.153	7.79594e-121
SCIN	3.09502e-125	0.364576	0.435	0.134	7.80936e-121
PNN	3.41604e-125	0.346203	0.611	0.257	8.61934e-121
SAT1	2.43097e-124	0.441965	0.911	0.645	6.13383e-120
RARRES3	4.6362e-124	0.368393	0.498	0.175	1.16981e-119
SOD2	1.39554e-123	0.405704	0.684	0.328	3.52124e-119
DPP4	2.72412e-123	0.39259	0.616	0.272	6.87351e-119
GRN	5.3886e-123	0.308527	0.561	0.216	1.35965e-118
MIF	2.6377e-121	-0.733927	0.112	0.303	6.65544e-117
TPM1	3.56195e-121	0.41646	0.803	0.46	8.9875e-117
HCFC1R1	6.00079e-121	0.311573	0.579	0.235	1.51412e-116
RPS21	6.6264e-121	0.374552	0.87	0.556	1.67197e-116
BHLHE40	6.66299e-121	0.38757	0.492	0.181	1.68121e-116
LMNA	1.1097e-120	0.28016	0.484	0.164	2.79999e-116
DNAJB4	2.38351e-120	0.396193	0.543	0.22	6.01408e-116
BSG	6.14787e-120	0.345965	0.807	0.447	1.55123e-115
ZFAS1	1.1273e-119	0.327323	0.567	0.229	2.84442e-115
PEBP1	4.02827e-119	-0.423	0.985	0.969	1.01641e-114
SPON2	2.10211e-118	0.418318	0.351	0.089	5.30405e-114
COL4A2	2.30654e-118	0.278728	0.374	0.1	5.81986e-114
JUND	3.06873e-118	0.339684	0.573	0.233	7.74301e-114
CAV2	3.35567e-118	0.311854	0.338	0.078	8.46702e-114
CDH6	6.08603e-118	0.279793	0.547	0.21	1.53563e-113
SEZ6L2	1.32377e-117	0.276756	0.276	0.043	3.34015e-113
SFPQ	4.28243e-117	0.330441	0.743	0.376	1.08054e-112
IER2	7.59349e-117	0.284084	0.811	0.422	1.91599e-112
CEBPD	7.64255e-117	0.389362	0.768	0.408	1.92837e-112
MT-CO3	9.75375e-117	-0.280714	1	1	2.46107e-112
MTATP8P2	1.26114e-116	0.723818	0.196	0.003	3.1821e-112
COL4A1	3.56353e-116	0.291286	0.365	0.096	8.9915e-112
TUBB	4.81761e-116	0.358902	0.543	0.218	1.21558e-111
SDC4	1.13114e-115	0.30122	0.573	0.237	2.85409e-111
FAM46A	1.41179e-115	0.431532	0.328	0.078	3.56223e-111
MAFF	1.59857e-115	0.374708	0.369	0.102	4.03352e-111
C12orf75	2.34358e-115	0.317599	0.747	0.373	5.91331e-111
SYNE2	3.52272e-115	0.408951	0.891	0.59	8.88852e-111
DDX3Y	6.84068e-115	0.299677	0.287	0.052	1.72604e-110
BRD2	9.08799e-115	0.321706	0.575	0.242	2.29308e-110
PRPF38B	3.46466e-114	0.27419	0.505	0.189	8.74203e-110
VMP1	7.34773e-114	0.316331	0.558	0.231	1.85398e-109
PLEKHA1	1.03805e-113	0.26063	0.562	0.225	2.61921e-109
GPC4	1.04647e-113	0.281445	0.348	0.087	2.64045e-109
HSPA5	1.33465e-113	0.508866	0.826	0.516	3.3676e-109
CITED2	1.46647e-113	0.330177	0.574	0.246	3.70021e-109
KRT19	4.29094e-113	0.545426	0.334	0.085	1.08269e-108
CHD4	2.19054e-112	0.3287	0.621	0.276	5.52717e-108
CALM1	2.30366e-112	-0.456975	0.969	0.946	5.81261e-108
PDIA6	3.03156e-112	0.316587	0.715	0.352	7.64924e-108
TAF1D	3.07987e-112	0.273244	0.528	0.204	7.77114e-108
PHLDA1	5.12726e-112	0.311605	0.318	0.072	1.29371e-107
OXR1	6.78449e-112	0.281286	0.473	0.17	1.71186e-107
SERPINH1	1.22443e-111	0.291438	0.313	0.07	3.08949e-107
SOCS3	1.74765e-111	0.377565	0.3	0.063	4.40966e-107
CD63	2.09716e-111	0.336057	0.899	0.583	5.29156e-107
PPIB	2.66441e-111	0.331959	0.706	0.357	6.72283e-107
HSPH1	3.66416e-111	0.534886	0.691	0.371	9.24542e-107
PSMB8	3.85217e-111	0.27844	0.31	0.068	9.71979e-107
TRAM1	3.89323e-111	0.291644	0.725	0.356	9.8234e-107
EPCAM	8.17997e-111	0.339561	0.835	0.5	2.06397e-106
ACTG1	1.45041e-110	0.360743	0.887	0.585	3.65966e-106
NPC2	4.76772e-110	0.342683	0.893	0.606	1.20299e-105
CPM	7.51936e-110	0.336435	0.754	0.405	1.89729e-105
CD99	4.3482e-109	0.265535	0.41	0.131	1.09714e-104
AKR1B1	6.01512e-109	0.31349	0.362	0.102	1.51774e-104
MAP7D3	1.13295e-108	0.293363	0.364	0.102	2.85867e-104
CHD1	2.29357e-108	0.33471	0.46	0.17	5.78714e-104
MAP1LC3B	2.9041e-108	0.341651	0.72	0.371	7.32761e-104
JAK1	8.14579e-108	0.312396	0.764	0.406	2.05535e-103
DDX5	1.59381e-107	0.342136	0.822	0.481	4.0215e-103
AKR1C1	1.81056e-107	0.329282	0.431	0.149	4.5684e-103
SERINC2	1.81878e-107	0.258391	0.461	0.164	4.58913e-103
TAPBP	3.74148e-107	0.258885	0.39	0.12	9.44051e-103
RSRP1	4.18983e-107	0.266084	0.495	0.188	1.05718e-102
PAPPA	4.58898e-107	0.363209	0.315	0.076	1.15789e-102
CLK1	4.88898e-107	0.262097	0.424	0.14	1.23359e-102
TUSC3	6.27941e-107	0.259045	0.352	0.096	1.58442e-102
CLIC1	1.41476e-106	0.294254	0.68	0.321	3.56973e-102
UGT2A3	2.89826e-106	0.325415	0.671	0.333	7.3129e-102
APP	5.5889e-106	0.293561	0.708	0.345	1.41019e-101
VCAN	6.49915e-106	0.46032	0.3	0.069	1.63986e-101
MTRNR2L1	1.40284e-105	0.548351	0.199	0.013	3.53966e-101
YTHDC1	2.38573e-105	0.250245	0.656	0.302	6.01969e-101
C6orf48	2.8524e-105	0.28178	0.579	0.252	7.19716e-101
HPD	5.795e-105	-0.911399	0.203	0.393	1.46219e-100
TMEM176B	6.04758e-105	0.335736	0.862	0.548	1.52593e-100
CCDC146	6.48467e-105	0.302315	0.594	0.265	1.63621e-100
MT-TF	1.14296e-104	0.27915	0.453	0.164	2.88392e-100
HLA-DPA1	1.85709e-104	0.253572	0.278	0.055	4.6858e-100
MIOX	2.67061e-104	-0.904549	0.526	0.654	6.73848e-100
TUBA1A	6.39216e-104	0.42579	0.367	0.114	1.61287e-99
PNISR	7.50988e-104	0.260527	0.582	0.249	1.89489e-99
RPS29	1.00153e-103	0.317811	0.945	0.758	2.52707e-99
BAZ2B	1.10295e-103	0.271735	0.508	0.201	2.78296e-99
C3	1.96375e-103	0.389449	0.233	0.032	4.95495e-99
CALR	2.16395e-103	0.304115	0.698	0.347	5.46009e-99
RBM3	2.51739e-103	0.269488	0.556	0.237	6.35188e-99
HSP90AB1	5.20933e-103	0.312509	0.978	0.851	1.31442e-98
NRP1	1.09284e-102	0.268427	0.38	0.118	2.75745e-98
YWHAZ	1.19981e-102	0.265125	0.664	0.317	3.02737e-98
SMARCA5	1.81079e-102	0.297303	0.722	0.372	4.56899e-98
ANXA3	2.25977e-102	0.298791	0.315	0.079	5.70186e-98
MACC1	3.26668e-102	0.271706	0.442	0.161	8.24249e-98
TSC22D1	3.47866e-102	0.294954	0.639	0.301	8.77735e-98
NKAIN4	3.57736e-102	0.350592	0.397	0.134	9.02639e-98
SOSTDC1	4.011e-102	0.40313	0.319	0.084	1.01205e-97
TNFSF10	1.08265e-101	0.370287	0.895	0.597	2.73175e-97
PPP1R15B	1.43275e-101	0.277737	0.321	0.084	3.61511e-97
RPLP0	1.74774e-101	0.308954	0.95	0.774	4.40991e-97
P4HB	2.42461e-101	0.253198	0.567	0.241	6.11778e-97
TXNIP	4.07059e-101	0.36957	0.797	0.488	1.02709e-96
TNFAIP2	4.59591e-101	0.299314	0.372	0.115	1.15964e-96
ENAH	7.0849e-101	0.250759	0.346	0.098	1.78766e-96
CXCL12	9.27952e-101	0.423027	0.385	0.129	2.34141e-96
NIPSNAP2	1.01464e-100	0.256127	0.643	0.299	2.56015e-96
TIPARP	1.18641e-100	0.285708	0.323	0.085	2.99354e-96
FRMD4B	1.65076e-100	0.255086	0.532	0.221	4.16521e-96
CCL2	2.05538e-100	0.384741	0.506	0.212	5.18613e-96
CXCL3	4.10241e-100	0.577086	0.461	0.19	1.03512e-95
PALLD	8.69775e-100	0.257584	0.356	0.107	2.19462e-95
CTGF	9.4315e-100	0.505854	0.327	0.095	2.37976e-95
FKBP5	3.1071e-99	-0.851127	0.146	0.317	7.83985e-95
CFL1	3.36445e-99	0.29881	0.789	0.445	8.48919e-95
TRA2B	1.01786e-97	0.250975	0.588	0.263	2.56827e-93
ZFP36L1	1.64577e-97	0.323466	0.854	0.523	4.15261e-93
H3F3B	1.80206e-96	0.316164	0.936	0.711	4.54697e-92
CYBA	2.54027e-96	0.254512	0.671	0.332	6.40961e-92
PCP4	2.54598e-96	0.315978	0.47	0.186	6.42401e-92
MT-ND5	2.91413e-96	-0.331263	0.999	0.998	7.35293e-92
ANXA4	9.03344e-96	0.257252	0.689	0.345	2.27932e-91
TAGLN2	1.31685e-95	0.26224	0.573	0.254	3.32269e-91
BIRC3	1.5743e-95	0.370779	0.443	0.173	3.97227e-91
SF3B1	1.86982e-95	0.276151	0.728	0.385	4.71794e-91
CSTB	3.03676e-95	0.265177	0.626	0.298	7.66235e-91
GOLGB1	3.19949e-95	0.295967	0.879	0.563	8.07295e-91
CXCL8	8.5341e-95	0.975247	0.243	0.048	2.15332e-90
NUAK2	3.88572e-94	0.316836	0.335	0.102	9.80446e-90
FTL	6.17555e-94	-0.425161	0.998	0.99	1.55821e-89
HLA-DRB5	2.9809e-93	0.322862	0.302	0.081	7.5214e-89
IL17RB	3.33636e-93	0.256083	0.517	0.221	8.41831e-89
STMN1	6.76791e-93	0.32401	0.512	0.22	1.70768e-88
ABCB1	1.0022e-92	0.271573	0.761	0.424	2.52875e-88
GSTP1	1.40181e-92	0.384664	0.902	0.671	3.53706e-88
SEMA5A	3.30389e-92	0.285236	0.447	0.178	8.33638e-88
EIF4A3	3.88889e-92	0.277828	0.53	0.234	9.81245e-88
ARF4	4.22069e-92	0.256263	0.542	0.24	1.06497e-87
MYL6	2.77434e-91	0.292646	0.931	0.692	7.00022e-87
CEBPB	3.68458e-91	0.255077	0.234	0.042	9.29692e-87
PSAP	4.13406e-91	0.284542	0.896	0.604	1.04311e-86
BAZ1A	4.61163e-91	0.261036	0.279	0.068	1.16361e-86
ARL6IP5	2.17676e-90	0.255428	0.727	0.386	5.49239e-86
PMAIP1	3.83673e-90	0.320539	0.246	0.05	9.68082e-86
CD83	6.40782e-90	0.28516	0.279	0.069	1.61682e-85
HS3ST1	1.28961e-89	0.33237	0.233	0.044	3.25395e-85
ECHS1	1.31937e-89	-0.694289	0.841	0.784	3.32903e-85
HSP90B1	2.84947e-89	0.330874	0.97	0.83	7.18977e-85
PERP	2.98244e-89	0.27864	0.333	0.104	7.5253e-85
NR1D1	9.41721e-88	0.264463	0.25	0.055	2.37615e-83
RETREG1	2.71256e-87	0.265447	0.654	0.334	6.84432e-83
CKS2	3.19974e-87	0.270558	0.309	0.09	8.07359e-83
KLF5	3.71432e-87	0.255624	0.293	0.081	9.37197e-83
FABP1	4.01615e-87	-1.05136	0.188	0.351	1.01336e-82
NPM1	4.31838e-87	0.279012	0.903	0.653	1.08961e-82
ATRX	1.09351e-86	0.266811	0.778	0.437	2.75914e-82
HSPA8	1.70299e-86	0.334017	0.858	0.597	4.29699e-82
TNFAIP3	2.6165e-86	0.268577	0.27	0.068	6.60196e-82
LGALS1	7.44693e-86	0.407563	0.285	0.079	1.87901e-81
HBEGF	1.83592e-85	0.338402	0.34	0.115	4.63239e-81
LAPTM4A	9.35216e-85	0.272397	0.881	0.588	2.35974e-80
TUBA1C	1.68865e-84	0.272277	0.545	0.254	4.26079e-80
RPS12	2.57081e-84	0.296052	0.921	0.697	6.48667e-80
BPI	2.61629e-84	-0.424144	0.018	0.117	6.60142e-80
MGST1	3.54507e-84	0.288682	0.822	0.503	8.94491e-80
RBBP6	6.29113e-84	0.252937	0.657	0.339	1.58738e-79
PLEKHH2	1.41172e-83	0.253082	0.316	0.098	3.56205e-79
HSBP1	1.45767e-83	0.251116	0.733	0.398	3.67799e-79
RPLP2	9.49206e-83	0.254534	0.973	0.841	2.39504e-78
ARL5B	1.37385e-82	0.275587	0.299	0.09	3.46649e-78
TMEM176A	1.57231e-82	0.293634	0.835	0.557	3.96724e-78
DSEL	3.84917e-81	0.267615	0.239	0.054	9.71222e-77
MYC	4.87076e-81	0.265618	0.268	0.072	1.22899e-76
RPL23	8.11759e-80	0.263985	0.967	0.848	2.04823e-75
PFN1	9.44481e-79	0.283307	0.849	0.569	2.38311e-74
ALDH6A1	6.13168e-78	-0.639304	0.742	0.749	1.54715e-73
RPS2	9.86289e-78	0.279045	0.936	0.763	2.48861e-73
AQP1	2.57432e-77	0.305855	0.869	0.606	6.49551e-73
MTND5P11	7.18753e-77	-0.307985	0.023	0.122	1.81356e-72
CXCL14	7.61957e-77	0.299822	0.985	0.931	1.92257e-72
RPS19	9.26126e-77	0.286039	0.945	0.773	2.3368e-72
RPL37	1.7417e-76	0.261475	0.968	0.854	4.39466e-72
TFPI2	7.6366e-76	0.301709	0.292	0.092	1.92687e-71
AGXT	1.08944e-75	-0.519717	0.042	0.157	2.74888e-71
LRG1	1.85124e-75	0.271141	0.198	0.036	4.67104e-71
VNN1	1.67833e-73	0.346606	0.284	0.091	4.23477e-69
RPS5	4.81911e-73	0.261454	0.812	0.526	1.21596e-68
MYL12B	7.27296e-73	0.25663	0.907	0.665	1.83511e-68
PEPD	1.37887e-72	-0.700089	0.667	0.654	3.47917e-68
DNAJA1	2.3263e-72	0.258504	0.828	0.535	5.86971e-68
FBP1	3.49362e-72	-0.691418	0.602	0.624	8.81511e-68
RPL39	6.10391e-72	0.283041	0.889	0.625	1.54014e-67
CLSTN2	7.43506e-72	0.286028	0.259	0.076	1.87601e-67
CYP4A22	3.51579e-71	-0.480152	0.061	0.182	8.87104e-67
CTSB	7.04046e-71	0.479667	0.904	0.647	1.77645e-66
TAOK1	9.09959e-70	0.428307	0.391	0.157	2.29601e-65
MT1F	9.43896e-70	-0.701646	0.755	0.729	2.38164e-65
PLCB4	1.81192e-69	0.271479	0.28	0.09	4.57184e-65
ASS1	2.67251e-69	-0.71731	0.67	0.662	6.74327e-65
NNMT	2.78674e-69	0.45297	0.254	0.078	7.0315e-65
CYP4A11	6.27353e-69	-0.679746	0.2	0.349	1.58294e-64
HSPA6	3.79353e-65	0.32824	0.189	0.041	9.57183e-61
RPL35A	5.10469e-64	0.250211	0.934	0.748	1.28802e-59
RRAD	1.55757e-63	0.286002	0.296	0.109	3.93005e-59
SERPINA1	9.44323e-63	0.312622	0.746	0.476	2.38272e-58
HSP90AA1	1.13304e-61	0.338614	0.995	0.969	2.85889e-57
TMEM52B	1.85173e-61	-0.702271	0.055	0.163	4.67227e-57
CMBL	3.30963e-61	-0.589196	0.748	0.713	8.35086e-57
MTCO1P12	2.60948e-57	-0.49686	0.665	0.628	6.58423e-53
PBLD	3.70733e-57	-0.590972	0.663	0.653	9.35433e-53
AK4	6.95551e-56	-0.677485	0.618	0.621	1.75501e-51
TACSTD2	1.78172e-55	0.266257	0.214	0.066	4.49563e-51
RIDA	8.36547e-55	-0.644625	0.642	0.623	2.11078e-50
TCIM	1.38971e-54	0.273629	0.236	0.081	3.50652e-50
AFP	1.50468e-54	-0.411407	0.038	0.128	3.79661e-50
MT-TV	2.90962e-53	0.288051	0.719	0.443	7.34155e-49
CCL20	1.16526e-50	0.451927	0.226	0.08	2.94019e-46
SERPINA5	1.68746e-50	-0.468778	0.039	0.126	4.25781e-46
CYB5A	1.71266e-50	-0.437896	0.858	0.798	4.32137e-46
GGACT	3.35033e-50	-0.497606	0.071	0.171	8.45354e-46
KNG1	4.82141e-50	-0.792718	0.15	0.265	1.21654e-45
MRO	1.65856e-49	-0.410034	0.048	0.138	4.18487e-45
MT1E	6.56394e-47	-0.630826	0.67	0.671	1.65621e-42
FTLP3	1.53003e-45	-0.46636	0.127	0.235	3.86058e-41
GATM	1.38636e-44	-0.359995	0.917	0.877	3.49806e-40
ACAT1	4.25248e-41	-0.350051	0.86	0.811	1.07299e-36
AGMAT	7.93751e-41	-0.598823	0.451	0.501	2.00279e-36
CUBN	1.26735e-37	-0.389268	0.74	0.754	3.19778e-33
PLG	4.47185e-37	-0.492007	0.142	0.241	1.12834e-32
GLYAT	5.66932e-37	-0.495161	0.654	0.614	1.43048e-32
SLC7A13	9.44365e-36	-0.368082	0.035	0.103	2.38282e-31
PCK1	5.16586e-35	-0.501527	0.34	0.433	1.30345e-30
CXCL6	2.02169e-34	0.250584	0.147	0.049	5.10112e-30
PCK2	1.75257e-33	-0.613738	0.241	0.318	4.42208e-29
ALB	3.5622e-33	-0.325726	0.047	0.118	8.98814e-29
MT-TP	5.43291e-33	-0.326273	0.858	0.798	1.37083e-28
SMIM24	9.82113e-33	-0.26937	0.877	0.828	2.47807e-28
HAO2	3.64585e-31	-0.62319	0.269	0.341	9.19921e-27
LINC01874	1.62338e-30	-0.304227	0.039	0.101	4.0961e-26
BBOX1	7.62317e-30	-0.531717	0.57	0.565	1.92348e-25
SFRP1	2.50299e-29	-0.538359	0.095	0.174	6.31554e-25
UMOD	5.50588e-29	-1.15435	0.51	0.501	1.38924e-24
SLC13A1	6.0367e-29	0.268663	0.699	0.515	1.52318e-24
RBP5	6.79576e-28	-0.418824	0.654	0.614	1.71471e-23
TMEM174	8.30899e-26	-0.456064	0.229	0.307	2.09652e-21
DHRS4	1.95998e-25	-0.523555	0.312	0.367	4.94542e-21
AL138826.1	3.01833e-25	-0.301163	0.049	0.108	7.61585e-21
ASPDH	1.4616e-24	-0.371303	0.088	0.156	3.6879e-20
PIPOX	1.49071e-23	-0.500408	0.239	0.305	3.76135e-19
MT1X	3.16761e-23	-0.357141	0.617	0.616	7.99252e-19
MT2A	4.96319e-23	-0.331587	0.833	0.75	1.25231e-18
SLC6A19	7.65846e-23	-0.492945	0.209	0.275	1.93238e-18
MT1M	2.13728e-22	-0.60472	0.113	0.183	5.39278e-18
ENOSF1	5.72917e-22	-0.495756	0.398	0.414	1.44558e-17
DDC	1.40169e-21	-0.50844	0.46	0.467	3.53676e-17
GPT	1.60562e-21	-0.370952	0.074	0.135	4.0513e-17
SLC12A1	3.23961e-19	-0.819614	0.207	0.266	8.17417e-15
ACADM	4.63329e-19	-0.415114	0.681	0.604	1.16907e-14
CRYL1	6.89347e-19	-0.461659	0.626	0.555	1.73936e-14
ADI1	1.82325e-17	-0.396054	0.645	0.574	4.60042e-13
LAMTOR5	3.25712e-17	-0.322857	0.819	0.697	8.21835e-13
KHK	7.76524e-16	-0.49494	0.41	0.417	1.95933e-11
TMEM213	2.19937e-15	-0.307909	0.066	0.114	5.54945e-11
UPB1	5.69972e-15	-0.335226	0.103	0.154	1.43815e-10
DAO	5.79396e-15	-0.43938	0.166	0.215	1.46193e-10
QPRT	1.595e-14	-0.306955	0.649	0.616	4.02449e-10
AKR7A3	2.81827e-14	-0.517638	0.35	0.36	7.11105e-10
HSD11B2	3.9875e-14	-0.318876	0.072	0.118	1.00613e-09
SLC16A9	4.39404e-14	-0.263632	0.641	0.618	1.1087e-09
DHRS4L2	1.20071e-13	-0.468493	0.311	0.334	3.02963e-09
FAM151A	1.87285e-13	-0.360021	0.209	0.264	4.72559e-09
C11orf54	3.64704e-13	-0.297088	0.838	0.744	9.20221e-09
CES2	4.57636e-13	-0.422495	0.54	0.501	1.15471e-08
APOM	4.69436e-13	-0.483201	0.305	0.327	1.18448e-08
IDNK	5.15771e-13	-0.32463	0.097	0.142	1.30139e-08
RPL9P9	1.19398e-12	-0.416832	0.414	0.398	3.01264e-08
UPP2	1.6771e-12	-0.35721	0.088	0.133	4.23166e-08
SLC22A12	1.74297e-12	-0.363668	0.237	0.282	4.39787e-08
RPL41	2.20254e-12	-0.396653	0.635	0.536	5.55744e-08
CTXN3	2.75154e-12	-0.297052	0.087	0.133	6.94269e-08
MT2P1	3.26783e-12	-0.265425	0.084	0.127	8.24538e-08
SHMT1	1.72004e-11	-0.49598	0.422	0.398	4.34e-07
MGAM	7.60356e-11	-0.3025	0.117	0.16	1.91853e-06
CRYM	8.39872e-11	-0.394627	0.163	0.201	2.11916e-06
BHMT2	1.16429e-10	-0.323974	0.745	0.637	2.93774e-06
USP2	1.30229e-10	-0.4473	0.197	0.229	3.28593e-06
PKLR	2.73792e-10	-0.286242	0.091	0.13	6.90832e-06
SLC13A3	4.45814e-10	-0.26931	0.306	0.347	1.12488e-05
GGT6	4.80907e-10	-0.352983	0.187	0.225	1.21342e-05
SLC22A8	5.46152e-10	-0.280133	0.188	0.235	1.37805e-05
MTCO3P12	6.61907e-10	-0.370844	0.27	0.286	1.67012e-05
MAOA	6.88615e-10	-0.426213	0.367	0.365	1.73751e-05
DEFB1	4.69497e-09	-0.463632	0.511	0.495	0.000118464
ETNK2	7.84132e-09	-0.348245	0.15	0.183	0.000197852
ATP1A1	1.20582e-08	-0.355141	0.815	0.668	0.000304253
SLC23A3	1.2143e-08	-0.284007	0.099	0.133	0.000306392
SLC22A6	2.81628e-08	-0.282866	0.295	0.322	0.000710603
NQO2	3.99148e-07	-0.435481	0.387	0.364	0.0100713
SELENBP1	4.09166e-07	-0.334186	0.152	0.18	0.0103241
RAB11FIP3	5.99933e-07	-0.35713	0.227	0.246	0.0151375
DPYS	9.50809e-07	-0.367608	0.493	0.441	0.0239908
AFMID	1.81855e-06	-0.351972	0.197	0.216	0.0458857
GRHPR	1.88194e-06	-0.419318	0.571	0.476	0.0474851
SUCNR1	2.38928e-06	-0.25511	0.126	0.156	0.0602863
SORD	2.83992e-06	-0.316239	0.163	0.187	0.071657
ALDH2	4.86211e-06	-0.328503	0.662	0.552	0.122681
RNF152	4.92071e-06	-0.35669	0.251	0.263	0.124159
ACAA2	9.77404e-06	-0.29413	0.724	0.593	0.246619
LDHD	2.74962e-05	-0.357691	0.162	0.18	0.693783
PAH	3.53925e-05	-0.357698	0.392	0.371	0.893024
ENPP6	9.86978e-05	-0.344949	0.164	0.18	1
CA12	0.000235765	-0.327664	0.347	0.332	1
AKR1A1	0.00041136	-0.275318	0.724	0.583	1
SULT1A1	0.000445271	-0.315541	0.166	0.178	1
SUSD3	0.000528534	-0.251819	0.105	0.122	1
G0S2	0.000540854	-0.345674	0.285	0.28	1
TKFC	0.000702417	-0.312799	0.189	0.197	1
CYFIP2	0.00137624	-0.391696	0.266	0.256	1
GLYATL1	0.00151989	-0.379842	0.377	0.341	1
ECI2	0.00287764	-0.287614	0.623	0.513	1
EHHADH	0.00492389	-0.305893	0.6	0.502	1
GPD1	0.00504901	-0.28681	0.275	0.267	1
GSTM3	0.00540498	-0.253363	0.224	0.171	1
ALDH1L1	0.00627385	-0.34365	0.223	0.221	1
PHYH	0.00811277	-0.390797	0.419	0.358	1
ACADSB	0.00859534	-0.334965	0.326	0.301	1
DNPH1	0.00949207	-0.321466	0.598	0.475	1
MTND1P23	0.0112579	-0.251424	0.177	0.18	1
ADH6	0.017747	-0.260869	0.138	0.145	1
TLN2	0.0207233	-0.306443	0.2	0.198	1
PXMP2	0.0222414	-0.332167	0.298	0.273	1
CHDH	0.0271579	-0.36051	0.456	0.384	1
AGXT2	0.0293235	-0.314602	0.4	0.351	1
SLC6A13	0.0520187	-0.329077	0.37	0.322	1
MCCD1	0.0528858	-0.282599	0.124	0.13	1
ACAA1	0.0661859	-0.376991	0.517	0.413	1
MTND2P28	0.0808723	-0.281199	0.334	0.294	1
SDHB	0.0871841	-0.298113	0.462	0.341	1
AZGP1	0.105058	-0.302551	0.521	0.432	1
MRPL41	0.123225	-0.270553	0.524	0.391	1
ACY3	0.12856	-0.311537	0.218	0.204	1
FUOM	0.171365	-0.303254	0.186	0.178	1
MSRA	0.178674	-0.270569	0.378	0.296	1
FXYD2	0.181487	-0.318381	0.443	0.367	1
SAT2	0.18619	-0.262986	0.494	0.379	1
HAGH	0.20843	-0.269973	0.277	0.224	1
CAT	0.221856	-0.275134	0.593	0.466	1
MAOB	0.227501	-0.323229	0.315	0.276	1
KIAA1191	0.235884	-0.250998	0.51	0.39	1
BPHL	0.263201	-0.330269	0.509	0.404	1
SLC6A18	0.266717	-0.265173	0.118	0.117	1
TST	0.293783	-0.313305	0.353	0.303	1
DHTKD1	0.327092	-0.301765	0.477	0.393	1
HAAO	0.34864	-0.261934	0.153	0.146	1
PTMAP2	0.385269	-0.304679	0.388	0.323	1
ACMSD	0.404322	-0.311733	0.362	0.304	1
HADH	0.43951	-0.280218	0.482	0.373	1
GALM	0.459478	-0.278594	0.522	0.407	1
GPR155	0.477217	-0.284716	0.319	0.28	1
DDT	0.480292	-0.272086	0.626	0.488	1
HMGB1P5	0.507096	-0.307439	0.311	0.267	1
QDPR	0.516771	-0.287663	0.367	0.307	1
PTMS	0.564435	-0.26364	0.542	0.418	1
FTCD	0.601597	-0.285157	0.311	0.269	1
IVD	0.72389	-0.299528	0.364	0.294	1
EPHX2	0.746405	-0.284423	0.33	0.273	1
ABAT	0.753788	-0.282494	0.342	0.291	1
MT-TW	0.788136	-0.441715	0.415	0.324	1
CISD3	0.829795	-0.304182	0.362	0.301	1
NFIC	0.921744	-0.294618	0.405	0.331	1
BDH2	0.961623	-0.271642	0.629	0.473	1

## Sheet: LOH
gene_id	p_val	avg_logFC	pct.1	pct.2	p_val_adj
MTATP6P1	0	-0.965709	0.969	0.997	0
HLA-A	1.80103e-271	1.1166	0.787	0.283	4.54435e-267
JUN	6.71842e-264	1.50192	0.762	0.254	1.69519e-259
SAT1	6.40621e-262	1.15404	0.853	0.392	1.61641e-257
MT-ATP8	8.26427e-254	-0.534483	0.996	0.998	2.08524e-249
WFDC2	6.18659e-248	1.55934	0.815	0.372	1.561e-243
FOS	1.13781e-246	1.49017	0.711	0.197	2.87092e-242
MT-ATP6	8.13984e-243	-0.367376	1	1	2.05384e-238
MTND3P19	8.16773e-239	-0.78117	0.008	0.338	2.06088e-234
DEFB1	3.12701e-229	-0.776522	0.896	0.985	7.89006e-225
HLA-B	1.03046e-213	1.0095	0.704	0.229	2.60007e-209
B2M	1.24081e-210	0.756643	0.963	0.874	3.1308e-206
JUNB	3.46305e-204	1.11594	0.577	0.113	8.73796e-200
CKB	6.8241e-200	-0.909024	0.626	0.813	1.72186e-195
TACSTD2	1.8707e-197	1.18142	0.67	0.214	4.72015e-193
SPP1	7.93359e-191	0.947343	0.939	0.775	2.0018e-186
MT-CO2	8.66027e-191	-0.346199	1	1	2.18516e-186
MT-ND1	2.7144e-189	-0.365577	1	0.999	6.84898e-185
SOX4	8.42304e-189	0.966119	0.691	0.224	2.1253e-184
AC087045.3	1.70518e-186	-0.86682	0.045	0.357	4.30252e-182
CD74	1.44456e-176	0.858598	0.711	0.278	3.64491e-172
GADD45B	6.07273e-173	1.03787	0.718	0.288	1.53227e-168
MTATP8P2	1.89569e-169	1.34751	0.365	0.002	4.78321e-165
ZFP36	1.6353e-168	1.01842	0.477	0.072	4.12618e-164
ATF3	1.7398e-165	1.3122	0.493	0.09	4.38987e-161
TSPAN1	3.51737e-159	0.995529	0.52	0.115	8.87502e-155
IER2	1.69333e-158	0.925809	0.598	0.178	4.27262e-154
FKBP5	1.47106e-154	-0.890073	0.095	0.395	3.71178e-150
EGR1	1.72516e-153	1.00018	0.473	0.087	4.35292e-149
SERPINA5	6.09214e-151	-0.960563	0.457	0.729	1.53717e-146
ELF3	1.0979e-147	0.839512	0.432	0.063	2.77021e-143
XIST	6.97307e-142	-0.543818	0	0.195	1.75945e-137
HLA-C	4.26904e-141	0.706077	0.706	0.326	1.07716e-136
MMP7	4.07373e-139	1.13386	0.408	0.056	1.02788e-134
KLF6	2.34474e-138	1.01519	0.505	0.131	5.91626e-134
LDHA	3.80833e-138	0.726872	0.617	0.229	9.60917e-134
HSPA1A	4.37187e-138	1.00688	0.615	0.246	1.10311e-133
MTRNR2L1	1.82216e-136	0.980296	0.34	0.023	4.59768e-132
HLA-DRA	1.32699e-135	0.690796	0.472	0.103	3.34827e-131
KNG1	1.65073e-135	-0.502629	0.831	0.959	4.16511e-131
DST	7.0539e-134	0.67171	0.487	0.11	1.77984e-129
UMOD	1.82321e-133	-0.521808	0.924	0.984	4.60033e-129
ITM2B	4.40207e-133	0.433671	0.983	0.932	1.11073e-128
SOD3	4.427e-133	1.29208	0.506	0.134	1.11702e-128
UBC	4.8869e-128	0.696434	0.817	0.484	1.23306e-123
MALAT1	5.06378e-125	0.456967	1	1	1.27769e-120
S100A11	1.22155e-123	0.70871	0.768	0.449	3.08223e-119
MT-ND2	1.35949e-122	-0.316682	1	1	3.43026e-118
IFI6	1.04366e-121	0.755483	0.439	0.105	2.63337e-117
MT-ND3	3.7399e-119	-0.305717	1	1	9.43651e-115
ITM2C	2.19062e-118	0.954091	0.781	0.496	5.52738e-114
TMSB4X	1.23878e-117	0.818934	0.61	0.25	3.12569e-113
NFKBIZ	1.41806e-117	0.782598	0.364	0.052	3.57804e-113
TSC22D1	3.91568e-116	0.790589	0.54	0.192	9.88003e-112
HSPA1B	1.50877e-112	0.711148	0.424	0.104	3.80694e-108
MT-CO1	3.34533e-112	0.264949	1	1	8.44092e-108
DNAJB1	3.86486e-112	0.876387	0.503	0.169	9.7518e-108
NEAT1	3.37854e-110	0.690941	0.456	0.129	8.52472e-106
CLDN4	2.15065e-109	0.76007	0.549	0.209	5.42653e-105
PAPPA2	2.27812e-108	0.911936	0.492	0.166	5.74815e-104
DUSP1	2.75696e-108	0.874878	0.442	0.123	6.95636e-104
HLA-E	4.41227e-106	0.555951	0.598	0.245	1.1133e-101
RPL23A	5.88414e-106	-0.509822	0.809	0.871	1.48469e-101
RPS4Y1	1.64718e-105	0.465929	0.304	0.03	4.15616e-101
GSTM3	1.87581e-102	-0.570345	0.68	0.801	4.73303e-98
ANXA2	3.88564e-102	0.759069	0.464	0.15	9.80424e-98
ARHGAP29	1.0159e-101	0.588574	0.555	0.212	2.56331e-97
PNRC1	1.2911e-100	0.56684	0.644	0.312	3.2577e-96
CRYAB	5.09713e-99	0.835555	0.665	0.333	1.28611e-94
TIMP1	8.63532e-99	0.616477	0.316	0.046	2.17886e-94
SOCS3	9.6742e-99	0.610921	0.27	0.02	2.44099e-94
SLPI	1.19404e-98	1.14314	0.287	0.03	3.01281e-94
ATP1B1	1.62594e-97	-0.400125	0.985	0.986	4.10258e-93
GDF15	1.44767e-96	0.806435	0.476	0.165	3.65276e-92
MT-TV	5.13681e-96	0.68553	0.847	0.638	1.29612e-91
CLU	6.85145e-96	0.917589	0.715	0.423	1.72876e-91
CYR61	2.034e-95	0.615837	0.298	0.04	5.13219e-91
CCL2	4.96946e-95	0.756866	0.286	0.032	1.25389e-90
RHOB	1.20752e-94	0.553726	0.341	0.066	3.04682e-90
CD24	1.82966e-94	0.479349	0.925	0.815	4.61661e-90
TNFSF10	1.0799e-92	0.644307	0.42	0.121	2.72481e-88
HLA-DRB1	4.58219e-91	0.486016	0.39	0.099	1.15618e-86
IRF1	5.74802e-91	0.831014	0.315	0.056	1.45034e-86
RPL21	7.35863e-91	-0.374532	0.907	0.964	1.85673e-86
IER3	5.57428e-90	0.626758	0.563	0.255	1.4065e-85
SERPINA1	2.61728e-89	0.655473	0.282	0.038	6.60391e-85
DCDC2	5.10747e-89	0.521275	0.523	0.212	1.28872e-84
NFKBIA	5.56969e-89	0.784526	0.61	0.306	1.40535e-84
MT-ND4L	3.75658e-88	-0.410484	0.987	0.994	9.4786e-84
COBLL1	5.89617e-88	0.512867	0.626	0.311	1.48772e-83
MT-TE	1.30744e-87	0.616912	0.921	0.765	3.29894e-83
SPATS2L	1.9213e-87	0.492727	0.42	0.128	4.84783e-83
ATP1A1	2.20667e-87	-0.341946	0.975	0.983	5.56787e-83
NCOA7	5.53427e-87	0.547982	0.433	0.14	1.39641e-82
IFITM3	7.823e-86	0.490998	0.78	0.507	1.9739e-81
ADGRF1	8.6008e-86	0.473891	0.3	0.051	2.17015e-81
COX5B	1.99124e-85	-0.41145	0.887	0.923	5.02429e-81
HSP90AA1	2.58325e-85	0.501483	0.983	0.921	6.51806e-81
WSB1	1.49429e-84	0.488741	0.483	0.181	3.77039e-80
RPS3A	2.41516e-84	-0.424027	0.856	0.907	6.09394e-80
BHLHE40	9.67393e-84	0.51714	0.337	0.078	2.44093e-79
KLF10	1.12453e-83	0.626315	0.351	0.092	2.83741e-79
TPM1	7.05777e-83	0.608785	0.51	0.209	1.78082e-78
RPL41	1.83659e-82	-0.591773	0.496	0.651	4.63408e-78
CCNL1	3.86079e-82	0.614972	0.401	0.127	9.74154e-78
PCSK1N	5.51859e-82	0.567958	0.569	0.26	1.39245e-77
VPS13C	7.26996e-82	0.440218	0.393	0.117	1.83436e-77
APP	3.66798e-81	0.441883	0.831	0.577	9.25506e-77
PPP1R15A	4.24605e-81	0.559103	0.322	0.072	1.07136e-76
SLC16A12	6.19536e-81	-0.640487	0.475	0.632	1.56321e-76
NDUFA1	1.44527e-80	-0.412602	0.85	0.895	3.64671e-76
CEBPD	2.52132e-80	0.692477	0.543	0.254	6.3618e-76
SOX9	4.00209e-80	0.494655	0.242	0.026	1.00981e-75
AKAP12	4.05207e-80	0.573066	0.25	0.03	1.02242e-75
HIF1A	5.06025e-80	0.46615	0.443	0.159	1.2768e-75
TMPRSS4	5.12319e-80	0.54396	0.256	0.034	1.29268e-75
SLC12A1	6.65179e-79	-0.334407	0.973	0.991	1.67838e-74
ADIRF	3.29276e-77	-0.585965	0.52	0.702	8.30828e-73
SYNE2	3.57974e-77	0.497272	0.789	0.53	9.03241e-73
ZFP36L1	2.27099e-76	0.548324	0.589	0.301	5.73017e-72
ITGB6	1.33616e-75	0.52871	0.294	0.063	3.37139e-71
ITGB8	3.76449e-75	0.417201	0.309	0.07	9.49857e-71
ADAMTS1	7.28832e-75	0.540062	0.233	0.026	1.83899e-70
SFRP1	8.96309e-75	-0.353716	0.672	0.88	2.26157e-70
PAX8	1.47855e-74	0.445388	0.348	0.098	3.73069e-70
MT-TF	1.15301e-73	0.505058	0.549	0.265	2.90927e-69
TMSB10	3.18561e-73	0.545239	0.814	0.577	8.03793e-69
PLEKHA1	4.49781e-73	0.404508	0.331	0.088	1.13489e-68
FOSB	6.07132e-73	0.495563	0.227	0.026	1.53191e-68
SUCLG1	6.87072e-73	-0.397961	0.885	0.923	1.73362e-68
CLCNKB	1.69398e-72	-0.567007	0.575	0.693	4.27426e-68
CXCL1	1.80724e-72	0.615193	0.23	0.028	4.56003e-68
TNFRSF12A	4.14314e-72	0.519745	0.41	0.151	1.0454e-67
ANXA1	5.98261e-72	0.603319	0.217	0.021	1.50953e-67
IFITM2	1.23078e-71	0.449201	0.638	0.351	3.1055e-67
ITGB1	1.57767e-71	0.416228	0.527	0.241	3.98077e-67
LY6E	4.83458e-71	0.434083	0.276	0.056	1.21986e-66
PIGR	1.23136e-70	0.430095	0.456	0.18	3.10697e-66
COX7B	3.65092e-70	-0.376222	0.808	0.873	9.21199e-66
BCAM	1.40433e-69	0.437626	0.525	0.246	3.5434e-65
SLC4A7	2.00982e-69	0.500496	0.304	0.079	5.07119e-65
LRRFIP1	2.62656e-69	0.408636	0.732	0.447	6.62732e-65
RPL10P9	2.91478e-69	-0.487489	0.023	0.157	7.35457e-65
YBX3	3.04022e-69	0.430179	0.412	0.154	7.67109e-65
PSAP	4.00633e-69	0.369153	0.897	0.709	1.01088e-64
LRRK2	6.42946e-69	0.3534	0.285	0.063	1.62228e-64
UQCR11	6.64799e-69	-0.422414	0.779	0.836	1.67742e-64
FTL	1.17013e-68	-0.311189	0.963	0.965	2.95247e-64
SKAP2	1.24314e-68	0.357781	0.48	0.198	3.13668e-64
HSD11B2	1.76932e-68	-0.652633	0.284	0.476	4.46434e-64
SNHG5	2.49736e-67	0.374076	0.387	0.135	6.30134e-63
CAMK2N1	8.56444e-67	0.465423	0.448	0.181	2.16098e-62
SERPINA4	1.89182e-66	-0.414712	0.035	0.18	4.77345e-62
TNFRSF11B	2.90283e-66	0.300231	0.3	0.072	7.32443e-62
COX7C	1.42513e-65	-0.283945	0.958	0.963	3.5959e-61
PROM1	2.31468e-65	0.369705	0.187	0.014	5.84041e-61
MT-TP	3.62992e-65	0.680434	0.932	0.895	9.159e-61
CSRP2	3.77117e-65	-0.633643	0.181	0.374	9.51543e-61
LINC01055	6.46444e-64	-0.360166	0.018	0.141	1.63111e-59
TCIM	8.51014e-64	0.515569	0.476	0.216	2.14728e-59
EIF1AY	1.76844e-63	0.292504	0.206	0.024	4.46214e-59
CTGF	2.82473e-63	0.484641	0.215	0.032	7.12736e-59
IVNS1ABP	3.38274e-62	0.369839	0.554	0.274	8.53532e-58
NPC2	3.56694e-62	0.393855	0.728	0.462	9.00011e-58
CXCL2	4.8489e-62	0.625493	0.275	0.068	1.22348e-57
TAGLN2	1.93866e-61	0.365531	0.361	0.125	4.89162e-57
PHPT1	2.55031e-61	-0.555908	0.426	0.571	6.43495e-57
PLCB1	2.80843e-61	0.384792	0.59	0.318	7.08622e-57
PVALB	3.36616e-61	-0.623426	0.188	0.376	8.4935e-57
SCIN	6.9442e-61	0.341675	0.357	0.122	1.75216e-56
MTCO3P12	1.24958e-60	-0.501783	0.42	0.566	3.15295e-56
NDUFA4	9.47918e-60	-0.29619	0.921	0.96	2.39179e-55
LIMCH1	9.85173e-60	0.347171	0.392	0.152	2.48579e-55
HLA-DMB	2.73803e-59	0.336268	0.192	0.023	6.90859e-55
SLCO4C1	9.13629e-59	0.343631	0.292	0.083	2.30527e-54
ATP5MG	1.53513e-58	-0.341772	0.861	0.896	3.87344e-54
SFPQ	1.82264e-58	0.354021	0.64	0.363	4.59888e-54
RBM25	3.54257e-58	0.362004	0.582	0.317	8.93861e-54
PPFIBP1	4.03893e-58	0.31727	0.259	0.063	1.0191e-53
C12orf75	4.41639e-58	0.322403	0.304	0.089	1.11434e-53
BICC1	9.26203e-58	0.341636	0.468	0.208	2.337e-53
CLK1	1.10042e-57	0.327457	0.273	0.073	2.77657e-53
BBOX1	1.38699e-57	0.441968	0.437	0.189	3.49966e-53
CD151	1.66175e-57	0.367258	0.476	0.22	4.19292e-53
SRSF7	1.9164e-57	0.453046	0.471	0.223	4.83545e-53
EMP1	2.39361e-57	0.363481	0.456	0.203	6.03956e-53
MT-TS2	4.8853e-57	0.489783	0.603	0.346	1.23266e-52
VMP1	5.29342e-57	0.366564	0.322	0.106	1.33564e-52
SYTL2	6.54886e-57	0.303371	0.303	0.092	1.65241e-52
RPS28	7.36953e-57	-0.364085	0.815	0.851	1.85948e-52
JUND	8.14491e-57	0.399618	0.333	0.114	2.05512e-52
MAFF	9.61234e-57	0.39934	0.171	0.016	2.42538e-52
SLC25A4	1.19841e-56	-0.473839	0.641	0.723	3.02383e-52
GSTA2	1.28683e-56	-0.40045	0.032	0.157	3.24693e-52
CFI	3.42275e-56	0.290577	0.297	0.089	8.63629e-52
LINC02121	8.13837e-56	-0.384453	0.047	0.187	2.05347e-51
HLA-DRB5	9.29198e-56	0.335618	0.164	0.013	2.34455e-51
CTSB	2.37085e-55	0.351068	0.557	0.293	5.98212e-51
KCNIP4	2.94769e-55	0.257413	0.227	0.047	7.4376e-51
BTG2	3.0366e-55	0.379183	0.227	0.049	7.66196e-51
SRSF11	6.41333e-55	0.324275	0.704	0.428	1.61821e-50
GADD45A	6.47762e-55	0.392801	0.478	0.227	1.63443e-50
CADM1	7.59202e-55	0.347255	0.532	0.27	1.91562e-50
COX8A	1.27386e-54	-0.36794	0.818	0.849	3.21421e-50
RPS26	3.15411e-54	-0.356277	0.814	0.847	7.95845e-50
S100A13	3.50566e-54	0.370823	0.451	0.209	8.84548e-50
CDC42BPA	6.82143e-54	0.301104	0.327	0.111	1.72118e-49
C4orf48	8.62489e-54	0.317991	0.412	0.171	2.17623e-49
DEPTOR	1.49326e-53	0.332036	0.363	0.14	3.76779e-49
COX4I1	2.38656e-53	-0.348125	0.835	0.86	6.02178e-49
FOXC1	2.49407e-53	0.33425	0.475	0.226	6.29304e-49
FXYD4	5.22848e-53	0.53051	0.272	0.084	1.31925e-48
PLEKHA5	1.60246e-52	0.30133	0.369	0.144	4.04333e-48
NUB1	2.81806e-52	0.311795	0.386	0.157	7.11052e-48
GSTA1	4.0184e-52	-0.576686	0.105	0.265	1.01392e-47
PLEKHH2	4.5103e-52	0.296911	0.308	0.102	1.13804e-47
CTSH	6.15787e-52	0.330456	0.449	0.207	1.55375e-47
LAMB1	6.86924e-52	0.343848	0.435	0.196	1.73325e-47
SKIL	7.15637e-52	0.307024	0.229	0.054	1.8057e-47
HES1	7.60807e-52	0.594355	0.787	0.576	1.91967e-47
TUSC3	9.05176e-52	0.265451	0.272	0.079	2.28394e-47
HIST1H1C	1.829e-51	0.368509	0.328	0.12	4.61493e-47
LIX1	1.94226e-51	0.368774	0.152	0.012	4.9007e-47
NNMT	2.59289e-51	0.405797	0.148	0.01	6.54238e-47
SDC2	2.95108e-51	0.278314	0.29	0.092	7.44618e-47
SORT1	3.2325e-51	0.278228	0.309	0.104	8.15623e-47
PPP1R9A	3.2956e-51	0.295839	0.272	0.081	8.31547e-47
GPX1	3.54781e-51	0.335284	0.555	0.304	8.95182e-47
BPTF	3.8053e-51	0.34911	0.511	0.26	9.60152e-47
DEPP1	5.92633e-51	0.449393	0.273	0.084	1.49533e-46
NDUFA13	1.11252e-50	-0.419585	0.683	0.737	2.80711e-46
STAT1	1.55069e-50	0.279184	0.215	0.047	3.91269e-46
DPP4	1.78804e-50	0.433411	0.295	0.102	4.51158e-46
ZFAND5	2.46369e-50	0.307189	0.388	0.165	6.21638e-46
VIM	2.53196e-50	0.293856	0.213	0.045	6.38864e-46
2020-09-11	5.57501e-50	0.316674	0.419	0.19	1.40669e-45
G0S2	6.33614e-50	-0.519109	0.214	0.389	1.59874e-45
AIF1L	1.01841e-49	0.346046	0.592	0.34	2.56966e-45
RSRP1	1.33333e-49	0.317928	0.367	0.151	3.36427e-45
TESC	1.88044e-49	0.297823	0.247	0.067	4.74472e-45
MIF	2.12104e-49	-0.494734	0.106	0.262	5.35181e-45
ABLIM1	3.24908e-49	0.299861	0.533	0.281	8.19807e-45
CTSD	3.38492e-49	0.370643	0.762	0.549	8.54083e-45
EGF	3.60346e-49	-0.544631	0.226	0.398	9.09226e-45
HLA-DQB1	3.80069e-49	0.261026	0.155	0.016	9.5899e-45
SYNE1	5.84048e-49	0.272	0.325	0.119	1.47367e-44
AKR1C1	6.25636e-49	0.384502	0.157	0.018	1.5786e-44
CD2AP	1.08843e-48	0.30882	0.474	0.239	2.74631e-44
CPVL	1.13382e-48	0.377408	0.537	0.299	2.86084e-44
PARP4	1.33452e-48	0.269399	0.248	0.07	3.36727e-44
HNRNPDL	1.53373e-48	0.294656	0.565	0.312	3.86991e-44
AC007906.2	1.62009e-48	0.281819	0.227	0.056	4.08782e-44
MET	1.7756e-48	0.303555	0.211	0.049	4.4802e-44
GPC3	1.99764e-48	0.317453	0.434	0.198	5.04045e-44
SLC38A2	2.0858e-48	0.291974	0.202	0.043	5.26289e-44
BRD2	2.27786e-48	0.319036	0.359	0.149	5.7475e-44
DUSP9	2.39064e-48	-0.549184	0.322	0.474	6.03207e-44
UTRN	2.71228e-48	0.26804	0.397	0.172	6.84364e-44
UCHL1	3.63936e-48	-0.544215	0.395	0.537	9.18284e-44
CITED2	3.65255e-48	0.374411	0.411	0.191	9.21613e-44
PROX1	7.94702e-48	0.404101	0.224	0.058	2.00519e-43
ARFGAP3	8.14023e-48	0.294766	0.466	0.228	2.05394e-43
LRG1	8.14451e-48	0.253934	0.164	0.022	2.05502e-43
CDKN1A	1.59012e-47	0.35099	0.186	0.036	4.01219e-43
MYLIP	1.97064e-47	0.276643	0.203	0.044	4.97231e-43
BIRC3	1.9995e-47	0.412059	0.165	0.024	5.04514e-43
IFI27	2.48538e-47	0.33714	0.158	0.02	6.27111e-43
UGCG	5.71995e-47	0.327824	0.271	0.09	1.44326e-42
CAST	7.1711e-47	0.299327	0.716	0.468	1.80941e-42
EFNA1	1.01394e-46	0.30047	0.23	0.062	2.55836e-42
PRRC2C	1.47127e-46	0.303207	0.565	0.319	3.71232e-42
HIST1H4C	1.48537e-46	-0.350129	0.855	0.908	3.74789e-42
MACC1	1.59612e-46	0.257259	0.184	0.035	4.02733e-42
GRN	1.64535e-46	0.302189	0.377	0.166	4.15156e-42
N4BP2L2	2.03786e-46	0.283581	0.452	0.222	5.14192e-42
COX6C	2.47642e-46	-0.30807	0.879	0.885	6.2485e-42
STAT3	2.89371e-46	0.284749	0.443	0.211	7.30141e-42
CASC4	3.16871e-46	0.273006	0.285	0.099	7.99528e-42
PTPN13	3.97444e-46	0.251909	0.345	0.136	1.00283e-41
COL4A1	5.90911e-46	0.272212	0.185	0.037	1.49099e-41
SULT1A1	6.65918e-46	-0.507949	0.186	0.341	1.68024e-41
PARD6B	1.64866e-45	0.295889	0.337	0.137	4.1599e-41
PARD6G-AS1	1.82879e-45	0.377316	0.185	0.037	4.61441e-41
FRG2C	2.30724e-45	-0.383389	0.035	0.146	5.82162e-41
CLDN3	2.54287e-45	0.393801	0.353	0.154	6.41618e-41
FNDC3B	3.64317e-45	0.285584	0.277	0.096	9.19244e-41
EPB41L1	3.73868e-45	0.269696	0.482	0.247	9.43343e-41
RASD1	3.85822e-45	0.338716	0.175	0.032	9.73506e-41
SPTBN1	4.29689e-45	0.306073	0.472	0.237	1.08419e-40
PLEKHA4	5.23291e-45	0.251948	0.178	0.034	1.32037e-40
CCDC198	2.17991e-44	0.274671	0.427	0.202	5.50035e-40
PKD2	3.79335e-44	0.28019	0.284	0.101	9.57138e-40
BAZ2B	5.61104e-44	0.284175	0.35	0.148	1.41578e-39
ZFP36L2	1.14567e-43	0.323567	0.432	0.218	2.89076e-39
PLAU	1.32921e-43	0.458135	0.46	0.252	3.35386e-39
IFT74	1.64933e-43	0.251574	0.316	0.122	4.16159e-39
GNS	1.72544e-43	0.276078	0.354	0.15	4.35362e-39
MYADM	1.74509e-43	0.273003	0.135	0.013	4.40321e-39
ANXA3	1.89297e-43	0.261257	0.254	0.081	4.77635e-39
CYB5A	2.00205e-43	-0.355898	0.759	0.798	5.05158e-39
UQCRQ	2.23784e-43	-0.308153	0.831	0.85	5.64652e-39
MAGI3	3.23268e-43	0.286098	0.298	0.112	8.15669e-39
MNS1	3.92572e-43	0.254488	0.185	0.04	9.90537e-39
BTG1	8.4714e-43	0.328303	0.666	0.426	2.1375e-38
ITGA2	1.07503e-42	0.252636	0.383	0.17	2.71251e-38
ATRX	1.37897e-42	0.280551	0.71	0.462	3.47941e-38
KRT19	1.61417e-42	0.292442	0.169	0.032	4.07288e-38
AL365357.1	1.9435e-42	-0.270204	0.033	0.137	4.90383e-38
UPP1	2.4364e-42	0.313927	0.25	0.082	6.14752e-38
UACA	4.18496e-42	0.271709	0.26	0.089	1.05595e-37
RRAD	4.70178e-42	0.415942	0.184	0.043	1.18635e-37
ARL4C	4.99604e-42	0.264315	0.118	0.007	1.2606e-37
BEX3	5.34056e-42	-0.339297	0.796	0.808	1.34753e-37
RPS16	5.44436e-42	-0.258525	0.901	0.929	1.37372e-37
JAK1	1.14595e-41	0.279271	0.513	0.281	2.89146e-37
PNISR	2.23237e-41	0.256263	0.479	0.251	5.63271e-37
FYB1	3.45168e-41	0.260085	0.158	0.028	8.70929e-37
MT-TM	4.00172e-41	0.357042	0.436	0.225	1.00971e-36
FIBIN	4.08525e-41	0.256676	0.196	0.049	1.03079e-36
CXCL3	7.09507e-41	0.614183	0.24	0.081	1.79023e-36
CPE	7.90799e-41	0.269865	0.113	0.005	1.99534e-36
ARGLU1	9.03865e-41	0.295784	0.483	0.26	2.28063e-36
NDUFB1	9.06817e-41	-0.317461	0.797	0.816	2.28808e-36
SNX29	1.05017e-40	0.259461	0.264	0.095	2.64978e-36
CPM	1.68576e-40	0.323189	0.568	0.346	4.25352e-36
CAPG	2.09164e-40	0.27515	0.412	0.203	5.27763e-36
PALM3	2.76335e-40	0.291605	0.161	0.031	6.97248e-36
LGALS1	2.99189e-40	0.25105	0.155	0.028	7.54913e-36
DDX5	9.35089e-40	0.284229	0.693	0.469	2.35942e-35
DCXR	9.55131e-40	-0.476753	0.425	0.537	2.40999e-35
ATP5MD	9.81525e-40	-0.305128	0.803	0.825	2.47658e-35
ROCK2	1.22607e-39	0.256829	0.293	0.117	3.09363e-35
DUSP6	1.23759e-39	0.300684	0.215	0.065	3.12269e-35
NR2F2	1.37861e-39	0.29726	0.562	0.335	3.4785e-35
ATP5MC3	1.88613e-39	-0.272215	0.828	0.873	4.75909e-35
CHCHD10	2.60553e-39	-0.289496	0.831	0.843	6.57428e-35
PPP2R3A	2.94233e-39	0.253038	0.394	0.19	7.42408e-35
ASAH1	3.74546e-39	0.264815	0.464	0.246	9.45054e-35
NDUFB2	7.0681e-39	-0.30657	0.818	0.845	1.78342e-34
MT-TC	7.83173e-39	0.371351	0.26	0.096	1.9761e-34
NTN4	1.30781e-38	0.265483	0.249	0.088	3.29986e-34
COX7A2	1.45625e-38	-0.302097	0.813	0.846	3.6744e-34
SETD2	1.63346e-38	0.262597	0.479	0.259	4.12156e-34
SMARCA2	1.79968e-38	0.288116	0.414	0.209	4.54095e-34
EGOT	2.56851e-38	0.277858	0.214	0.065	6.48087e-34
ATP5MPL	3.17737e-38	-0.319409	0.756	0.788	8.01713e-34
LPL	4.26245e-38	-0.463257	0.171	0.313	1.0755e-33
DNAJB4	5.89695e-38	0.288426	0.216	0.068	1.48792e-33
GAS5	1.1035e-37	0.252642	0.324	0.143	2.78436e-33
SOD2	1.34655e-37	0.277622	0.35	0.16	3.39762e-33
GOLM1	1.85979e-37	0.254401	0.427	0.22	4.69262e-33
ALDOB	1.9717e-37	-0.454372	0.168	0.31	4.97499e-33
RNF213	2.30763e-37	0.260094	0.284	0.114	5.8226e-33
RSRC2	2.78757e-37	0.265265	0.599	0.369	7.03361e-33
VCAN	2.8672e-37	0.258954	0.116	0.011	7.23453e-33
GOLGA4	3.887e-37	0.292451	0.575	0.354	9.80768e-33
EPCAM	7.5864e-37	0.280926	0.814	0.629	1.9142e-32
RALBP1	7.76183e-37	0.272163	0.51	0.291	1.95846e-32
PMAIP1	8.89901e-37	0.26699	0.129	0.019	2.2454e-32
ATP5F1A	9.36231e-37	-0.299608	0.781	0.805	2.3623e-32
NDUFA3	1.31361e-36	-0.335482	0.738	0.767	3.3145e-32
NFIA	1.37176e-36	0.257587	0.291	0.118	3.46121e-32
KLF4	1.71512e-36	0.256837	0.119	0.014	4.32758e-32
TPM4	2.8923e-36	0.262046	0.226	0.078	7.29786e-32
ARID4B	3.06755e-36	0.262109	0.345	0.162	7.74004e-32
POU3F3	6.51982e-36	0.293136	0.778	0.573	1.64508e-31
MRPL41	9.05037e-36	-0.429041	0.515	0.599	2.28359e-31
EZR	9.09399e-36	0.38401	0.625	0.425	2.2946e-31
SLC25A5	9.30074e-36	-0.322458	0.805	0.825	2.34676e-31
TMEM52B	2.06572e-35	-0.584552	0.356	0.53	5.21223e-31
CALB1	4.36069e-35	-0.278606	0.022	0.104	1.10029e-30
AKR1B1	6.16661e-35	0.321181	0.358	0.179	1.55596e-30
GADD45G	1.00775e-34	0.271595	0.203	0.065	2.54276e-30
BDP1	1.15049e-34	0.253954	0.381	0.19	2.90291e-30
USP2	1.51316e-34	-0.42192	0.155	0.287	3.81799e-30
TMEM207	1.92904e-34	-0.576944	0.139	0.268	4.86735e-30
CRABP1	2.25594e-34	-0.280965	0.032	0.121	5.6922e-30
SIM1	2.78099e-34	0.28398	0.236	0.09	7.01698e-30
SPINT2	5.08235e-34	0.259536	0.711	0.5	1.28238e-29
COX6B1	1.1071e-33	-0.273471	0.844	0.868	2.79343e-29
EFHD1	1.30976e-33	-0.356114	0.62	0.681	3.30478e-29
AQP2	1.8921e-33	0.295621	0.134	0.026	4.77414e-29
GCC2	1.19421e-32	0.264925	0.616	0.402	3.01322e-28
TMA7	4.14016e-32	-0.322592	0.717	0.727	1.04465e-27
ATP5ME	5.2697e-32	-0.270089	0.82	0.82	1.32965e-27
FABP3	1.95233e-31	-0.416017	0.203	0.331	4.92612e-27
DECR1	4.10433e-31	-0.33118	0.718	0.739	1.0356e-26
RPL9P9	4.88662e-31	-0.406602	0.303	0.419	1.23299e-26
HSPH1	5.21891e-31	0.263122	0.419	0.231	1.31684e-26
FGL2	1.10125e-30	0.374483	0.335	0.171	2.77868e-26
NPNT	1.66188e-30	0.276029	0.273	0.123	4.19326e-26
ATP5F1B	2.37377e-30	-0.268491	0.837	0.826	5.98949e-26
CLDN16	1.55052e-29	-0.271444	0.565	0.722	3.91228e-25
AC016739.1	1.75129e-29	-0.433366	0.288	0.395	4.41886e-25
NDUFB9	2.5596e-29	-0.280668	0.76	0.771	6.45837e-25
TSPAN8	2.73996e-29	0.275205	0.51	0.321	6.91347e-25
NDUFA6	2.98456e-29	-0.362268	0.634	0.68	7.53065e-25
ATP5PD	4.39231e-29	-0.280345	0.8	0.805	1.10827e-24
UQCR10	2.14384e-28	-0.272629	0.804	0.813	5.40934e-24
IGFBP6	9.24679e-28	0.356412	0.142	0.04	2.33315e-23
RALYL	1.29686e-27	-0.389564	0.128	0.239	3.27225e-23
MT1E	3.91854e-27	-0.260193	0.677	0.764	9.88725e-23
DNAJC19	5.91603e-27	-0.385265	0.489	0.554	1.49273e-22
ACSL4	6.01086e-27	0.378805	0.538	0.381	1.51666e-22
MT1L	1.2336e-26	-0.375014	0.14	0.249	3.11261e-22
GPC5	1.32277e-26	-0.27751	0.054	0.141	3.33762e-22
SLC22A2	1.59392e-26	0.265125	0.378	0.215	4.02179e-22
PTH1R	3.33591e-26	-0.338983	0.408	0.528	8.41717e-22
CMBL	5.4628e-26	-0.400736	0.446	0.519	1.37837e-21
CXCL12	5.74906e-26	-0.341396	0.435	0.548	1.4506e-21
MUC1	1.02033e-24	0.252657	0.682	0.496	2.57449e-20
CYSTM1	1.3437e-24	-0.266395	0.82	0.802	3.39043e-20
AC114491.1	2.72346e-24	-0.356366	0.13	0.229	6.87184e-20
LGALS3	5.34407e-24	0.326834	0.54	0.377	1.34842e-19
UQCRFS1	3.04508e-23	-0.317265	0.56	0.617	7.68334e-19
RPS4X	3.23414e-23	-0.282557	0.758	0.753	8.16038e-19
ID2	2.13766e-22	0.358686	0.691	0.553	5.39375e-18
C1orf54	3.03633e-22	-0.343196	0.113	0.205	7.66128e-18
NDUFB3	5.07638e-22	-0.324563	0.625	0.641	1.28087e-17
AC024293.1	1.2947e-21	-0.351023	0.237	0.334	3.2668e-17
ECI2	5.10659e-21	-0.363084	0.435	0.501	1.2885e-16
RPS3AP6	7.58712e-21	-0.350876	0.14	0.233	1.91438e-16
MT1X	1.15285e-20	-0.269175	0.555	0.629	2.90887e-16
NELL1	1.89954e-20	-0.384791	0.221	0.317	4.79292e-16
MTND1P23	1.20623e-19	-0.350127	0.264	0.354	3.04357e-15
S100A4	3.7563e-19	0.275546	0.263	0.144	9.47791e-15
ALDH4A1	3.85044e-19	-0.253224	0.062	0.136	9.71544e-15
TUBB2B	4.75996e-19	-0.355984	0.179	0.269	1.20103e-14
COA3	4.84279e-19	-0.2999	0.604	0.625	1.22193e-14
SLC1A5	6.14511e-19	-0.250632	0.081	0.16	1.55053e-14
CCND1	4.61216e-18	-0.47734	0.431	0.475	1.16374e-13
RPL13AP5	4.77153e-18	-0.313613	0.145	0.229	1.20395e-13
ATP6V0B	6.10663e-18	-0.303877	0.668	0.662	1.54083e-13
CYC1	1.38025e-17	-0.293189	0.56	0.586	3.48264e-13
MRPL36	1.722e-17	-0.384742	0.267	0.347	4.34495e-13
MCCD1	2.10098e-17	-0.357215	0.291	0.38	5.30118e-13
RPL13P12	9.54508e-17	-0.343095	0.259	0.336	2.40841e-12
VDAC2	1.46879e-16	-0.334176	0.481	0.514	3.70606e-12
NDUFC2	3.55432e-16	-0.287977	0.573	0.575	8.96827e-12
TAOK1	3.61353e-16	0.722275	0.294	0.174	9.11767e-12
ATP5MC2	4.07933e-16	-0.258945	0.719	0.696	1.0293e-11
ALDH6A1	4.3534e-16	-0.322656	0.511	0.545	1.09845e-11
ENOSF1	5.6816e-16	-0.345323	0.234	0.312	1.43358e-11
ATP5MC1	7.88436e-16	-0.278068	0.589	0.61	1.98938e-11
NAAA	8.47232e-16	-0.345782	0.26	0.333	2.13774e-11
FAM213A	2.1577e-15	-0.307042	0.537	0.551	5.4443e-11
SDHD	2.41881e-15	-0.335368	0.27	0.345	6.10313e-11
FMC1	1.07772e-14	-0.36044	0.265	0.332	2.71931e-10
RRAGD	1.73819e-14	-0.321381	0.406	0.46	4.38579e-10
TUBB2A	1.8763e-14	-0.318936	0.168	0.243	4.73429e-10
COPS9	7.03031e-14	-0.309837	0.566	0.571	1.77389e-09
COMMD6	8.73933e-14	-0.277328	0.604	0.609	2.20511e-09
NDUFA11	1.05318e-13	-0.275866	0.595	0.598	2.65737e-09
MTURN	2.10119e-13	-0.271773	0.579	0.586	5.30171e-09
SLC3A1	3.63366e-13	-0.305619	0.482	0.518	9.16845e-09
SMIM4	5.35594e-13	-0.326997	0.254	0.319	1.35141e-08
PTMAP2	1.38472e-12	-0.265183	0.422	0.461	3.49393e-08
SELENOM	4.80776e-12	-0.304515	0.318	0.375	1.2131e-07
C19orf70	5.45097e-12	-0.297209	0.516	0.528	1.37539e-07
NDUFS6	6.15509e-12	-0.274601	0.549	0.547	1.55305e-07
SRP9	7.5368e-12	-0.284344	0.474	0.497	1.90168e-07
CLDN10	1.14512e-11	-0.314278	0.743	0.69	2.88937e-07
SDHB	8.49905e-11	-0.317515	0.411	0.441	2.14448e-06
NDUFS2	1.56507e-10	-0.287412	0.503	0.508	3.94899e-06
RPL21P28	3.08759e-10	-0.278485	0.252	0.307	7.7906e-06
NDUFB11	4.85589e-10	-0.264021	0.552	0.547	1.22524e-05
SLIRP	7.36078e-10	-0.278049	0.467	0.478	1.85727e-05
NDUFAB1	1.22082e-09	-0.254288	0.556	0.547	3.08036e-05
HMGN2	2.29978e-09	-0.300912	0.341	0.38	5.8028e-05
NDUFB7	2.60545e-09	-0.271539	0.554	0.543	6.57406e-05
HSP90AB3P	4.19725e-09	-0.279146	0.261	0.31	0.000105905
PMM1	1.55256e-08	-0.264663	0.164	0.215	0.000391741
PXMP2	4.07688e-08	-0.266299	0.178	0.228	0.00102868
SSR3	6.57295e-08	-0.29593	0.449	0.456	0.00165849
NAA38	1.20911e-07	-0.263919	0.48	0.472	0.00305081
MRPS36	6.05642e-06	-0.252266	0.428	0.426	0.152816
PDIA3P1	0.000138538	-0.255705	0.207	0.232	1
CXCL14	0.313456	0.298494	0.806	0.834	1

## Sheet: DT
gene_id	p_val	avg_logFC	pct.1	pct.2	p_val_adj
MT-ATP6	7.65175e-63	-0.404187	1	1	1.93069e-58
WFDC2	2.57166e-60	1.68641	0.712	0.208	6.48881e-56
MT-CYB	1.21827e-56	-0.328587	1	1	3.07394e-52
MT-ATP8	8.69028e-54	-0.547941	0.993	1	2.19273e-49
MMP7	3.39232e-52	1.65902	0.417	0.027	8.5595e-48
MTATP8P2	1.64594e-45	1.11744	0.322	0.007	4.15302e-41
MT-ND1	6.25399e-41	-0.366778	1	1	1.57801e-36
GSTM3	1.29636e-40	-0.784595	0.702	0.903	3.27097e-36
TMEM52B	3.10527e-38	-0.628149	0.898	0.987	7.83522e-34
RPS4Y1	6.7456e-38	0.485908	0.285	0.008	1.70205e-33
TMSB4X	2.08756e-36	0.968746	0.766	0.393	5.26734e-32
MTRNR2L1	3.74939e-36	0.98939	0.315	0.028	9.46047e-32
TNFRSF12A	5.14258e-36	0.84695	0.363	0.047	1.29758e-31
MT-ND2	2.69737e-35	-0.325129	1	1	6.806e-31
DEFB1	4.997e-35	-0.636382	0.99	0.998	1.26084e-30
TSPAN1	1.04647e-34	1.21215	0.529	0.165	2.64046e-30
CLU	2.25113e-34	0.974897	0.837	0.588	5.68004e-30
MT-RNR1	2.71448e-33	0.384622	1	1	6.84916e-29
JUN	8.53584e-33	1.03444	0.607	0.233	2.15376e-28
HLA-DRB5	3.73936e-32	0.736846	0.302	0.03	9.43515e-28
KRT19	2.43055e-31	0.88027	0.468	0.12	6.13276e-27
HLA-DRB1	7.56714e-30	0.819288	0.458	0.128	1.90934e-25
IFITM3	1.16033e-28	0.830267	0.705	0.397	2.92776e-24
IFITM2	1.42146e-28	0.79768	0.58	0.238	3.58664e-24
DCDC2	3.43507e-28	0.879188	0.624	0.285	8.66737e-24
COX5B	3.93621e-28	-0.501267	0.888	0.972	9.93184e-24
MTND3P19	5.7614e-28	-0.754702	0.027	0.365	1.45372e-23
CA2	9.66858e-26	-0.606343	0.831	0.925	2.43958e-21
STC1	2.71267e-25	1.46323	0.268	0.037	6.84461e-21
ABCB1	6.81311e-25	0.915651	0.356	0.083	1.71908e-20
FOS	3.23659e-24	0.771914	0.58	0.25	8.16657e-20
EIF1AY	3.35854e-24	0.433788	0.186	0.007	8.47426e-20
UQCRQ	4.3349e-24	-0.469379	0.861	0.95	1.09378e-19
KNG1	4.96727e-24	-0.523561	0.712	0.943	1.25334e-19
NFKBIZ	5.20693e-24	0.505381	0.292	0.048	1.31381e-19
PVALB	8.0045e-24	-0.781208	0.424	0.69	2.0197e-19
S100A11	1.78048e-23	0.71192	0.695	0.425	4.49251e-19
RPL23A	7.0907e-23	-0.503547	0.759	0.878	1.78913e-18
NDUFB1	1.05718e-22	-0.472097	0.797	0.905	2.66748e-18
TNFRSF11B	2.41351e-22	0.469509	0.207	0.018	6.08978e-18
TIMP1	3.54886e-22	0.357011	0.176	0.008	8.95447e-18
ARL4C	3.88111e-22	0.445125	0.183	0.01	9.79281e-18
S100A2	4.9148e-22	0.937482	0.525	0.218	1.2401e-17
FGL2	5.48495e-22	0.536647	0.244	0.035	1.38396e-17
TPM4	6.58668e-22	0.617961	0.437	0.14	1.66195e-17
PIGR	1.18658e-21	0.62197	0.424	0.138	2.99399e-17
PAPPA2	1.67083e-21	0.650629	0.271	0.048	4.21583e-17
AQP2	8.95663e-21	0.920332	0.325	0.083	2.25994e-16
SUCLG1	1.2892e-20	-0.412872	0.915	0.957	3.25291e-16
SLC25A5	1.43709e-20	-0.489323	0.766	0.887	3.62607e-16
VTCN1	1.55929e-20	0.478974	0.193	0.018	3.9344e-16
ARHGAP29	2.03646e-20	0.533259	0.42	0.143	5.1384e-16
HES1	2.29741e-19	0.582109	0.725	0.443	5.79684e-15
MT1L	2.34267e-19	-0.703983	0.22	0.515	5.91102e-15
HLA-DRA	2.34851e-19	0.685799	0.393	0.135	5.92576e-15
EGR1	2.36235e-19	0.537013	0.369	0.113	5.96068e-15
COX7C	5.46986e-19	-0.297452	0.959	0.982	1.38015e-14
JUNB	5.5241e-19	0.525855	0.386	0.125	1.39384e-14
KRT18	5.95933e-19	0.648093	0.519	0.248	1.50366e-14
ATF3	6.52391e-19	0.812932	0.346	0.11	1.64611e-14
AC087045.3	8.29153e-19	-0.650243	0.031	0.283	2.09212e-14
C12orf75	8.63539e-19	0.490647	0.322	0.087	2.17888e-14
STAT1	1.05184e-18	0.567368	0.308	0.083	2.654e-14
CTSH	1.28826e-18	0.607398	0.495	0.215	3.25053e-14
TPM1	1.52453e-18	0.630813	0.437	0.175	3.8467e-14
ELF3	2.26184e-18	0.417626	0.319	0.085	5.70707e-14
SOX4	3.12936e-18	0.698369	0.522	0.245	7.896e-14
CAMK2N1	3.21414e-18	0.652639	0.563	0.27	8.10992e-14
COX7A2	6.09714e-18	-0.374385	0.841	0.93	1.53843e-13
ANXA2	7.62596e-18	0.671188	0.417	0.162	1.92418e-13
DIO2	7.77677e-18	-0.794621	0.037	0.285	1.96223e-13
MT-TV	8.794e-18	0.969405	0.756	0.59	2.2189e-13
ITGB6	1.19578e-17	0.325692	0.156	0.012	3.01718e-13
G0S2	1.85102e-17	-0.661676	0.18	0.467	4.67049e-13
SERPINA5	1.91857e-17	-0.465236	0.637	0.855	4.84094e-13
IER2	5.49754e-17	0.527833	0.468	0.198	1.38714e-12
MALAT1	7.43049e-17	0.321387	1	1	1.87486e-12
MT-TM	8.99591e-17	0.63746	0.478	0.232	2.26985e-12
KLF10	2.19162e-16	0.336805	0.264	0.065	5.52989e-12
GADD45B	2.45488e-16	0.652778	0.553	0.282	6.19416e-12
CTSD	3.58764e-16	0.499603	0.732	0.558	9.05233e-12
CD24	3.75113e-16	0.48502	0.824	0.7	9.46486e-12
ATP1A1	4.12584e-16	-0.352916	0.888	0.983	1.04103e-11
COX6A1	4.36342e-16	-0.376905	0.814	0.912	1.10098e-11
MGLL	6.69079e-16	0.481002	0.4	0.153	1.68822e-11
MT1H	8.57952e-16	-1.03751	0.4	0.638	2.16479e-11
FIBIN	9.76023e-16	0.320556	0.159	0.018	2.4627e-11
HSP90AA1	1.02095e-15	0.416032	0.939	0.887	2.57605e-11
IFI6	1.198e-15	0.448556	0.278	0.08	3.02279e-11
KLF6	1.45583e-15	0.594868	0.366	0.135	3.67335e-11
SOX9	1.67209e-15	0.331671	0.153	0.017	4.21901e-11
TACSTD2	1.85736e-15	0.564928	0.553	0.283	4.68648e-11
RPS3A	2.74308e-15	-0.374324	0.837	0.913	6.92134e-11
HLA-A	3.14073e-15	0.628825	0.61	0.402	7.92469e-11
ID1	3.55781e-15	0.383516	0.251	0.062	8.97706e-11
ADAMTS1	4.54627e-15	0.313307	0.139	0.013	1.14711e-10
SLC12A3	5.15297e-15	-0.397266	0.471	0.787	1.3002e-10
ATP5MG	5.49031e-15	-0.353118	0.871	0.917	1.38532e-10
MEST	7.84057e-15	0.286803	0.153	0.018	1.97833e-10
KCNJ15	1.03483e-14	0.507604	0.258	0.07	2.61109e-10
CRABP1	1.54389e-14	-0.474238	0.251	0.528	3.89553e-10
TACC1	2.0207e-14	-0.509685	0.254	0.517	5.09864e-10
FOSB	2.1001e-14	0.326114	0.176	0.03	5.29897e-10
HLA-B	2.11347e-14	0.534744	0.58	0.33	5.3327e-10
SNHG5	2.20874e-14	0.413848	0.305	0.103	5.5731e-10
IER3	2.72498e-14	0.497326	0.407	0.175	6.87567e-10
RHOB	3.41206e-14	0.37376	0.241	0.063	8.6093e-10
SYTL2	3.81439e-14	0.342475	0.244	0.065	9.62447e-10
CCL2	4.14032e-14	0.270152	0.159	0.023	1.04469e-09
SLPI	5.91234e-14	0.260073	0.129	0.012	1.4918e-09
EGF	5.98314e-14	-0.520502	0.122	0.367	1.50966e-09
AC019197.1	6.02254e-14	0.419532	0.437	0.197	1.51961e-09
SCNN1G	6.19157e-14	0.449356	0.214	0.05	1.56226e-09
MT-TE	7.67566e-14	0.594472	0.929	0.877	1.93672e-09
AL450405.1	8.19831e-14	0.495727	0.156	0.025	2.0686e-09
MT-RNR2	8.22832e-14	0.28028	1	1	2.07617e-09
UBC	1.0142e-13	0.447225	0.715	0.512	2.55902e-09
ZFP36	1.1003e-13	0.497612	0.288	0.093	2.77627e-09
ADGRF1	1.56977e-13	0.333654	0.18	0.035	3.96085e-09
HLA-E	1.76369e-13	0.358033	0.505	0.238	4.45014e-09
USP2	1.86658e-13	-0.487657	0.068	0.275	4.70975e-09
COX6B1	2.42291e-13	-0.340646	0.834	0.91	6.11348e-09
BCAM	2.65338e-13	0.42681	0.424	0.193	6.69501e-09
GATA3-AS1	3.18692e-13	0.373509	0.241	0.07	8.04124e-09
RALBP1	3.77445e-13	0.634959	0.664	0.462	9.5237e-09
AQP3	4.05186e-13	0.622099	0.217	0.057	1.02237e-08
RPS28	5.13911e-13	-0.328435	0.746	0.87	1.2967e-08
FXYD4	5.74368e-13	0.976925	0.468	0.248	1.44925e-08
HSD11B2	6.30999e-13	0.529604	0.82	0.67	1.59214e-08
COX17	7.03189e-13	-0.432263	0.542	0.703	1.77429e-08
FABP3	7.53404e-13	-0.530759	0.308	0.548	1.90099e-08
AC114491.1	8.59871e-13	-0.422918	0.119	0.337	2.16963e-08
CD74	9.5893e-13	0.586296	0.559	0.342	2.41957e-08
IRF1	1.11859e-12	0.489121	0.197	0.048	2.82242e-08
MT1G	1.2774e-12	-0.72896	0.79	0.908	3.22315e-08
MT-TS2	1.42997e-12	0.646001	0.634	0.427	3.6081e-08
MNS1	1.45891e-12	0.344652	0.2	0.048	3.68112e-08
ZFP36L1	1.55424e-12	0.409578	0.536	0.295	3.92167e-08
MUC1	1.89601e-12	0.445509	0.569	0.335	4.78402e-08
YBX3	1.93288e-12	0.310675	0.356	0.14	4.87705e-08
NCOA7	2.31666e-12	0.273064	0.159	0.03	5.8454e-08
HIST1H4C	4.43147e-12	-0.329789	0.817	0.91	1.11815e-07
CD82	5.30671e-12	0.335864	0.305	0.113	1.33899e-07
CXCL3	5.64036e-12	0.389962	0.214	0.058	1.42318e-07
RPS26	6.34427e-12	-0.34386	0.807	0.888	1.60079e-07
B2M	8.45717e-12	0.41791	0.895	0.912	2.13391e-07
COX6C	9.73245e-12	-0.290218	0.898	0.948	2.45569e-07
GMNN	1.08313e-11	0.385017	0.275	0.097	2.73297e-07
KL	1.19489e-11	-0.50667	0.295	0.51	3.01494e-07
NUB1	1.3443e-11	0.399655	0.275	0.098	3.39193e-07
ALDOB	1.40185e-11	-0.579878	0.146	0.352	3.53714e-07
SPATS2L	1.41111e-11	0.462441	0.363	0.163	3.56052e-07
ATP5PD	1.48859e-11	-0.338571	0.786	0.863	3.75601e-07
PTGR1	1.75874e-11	0.507353	0.478	0.267	4.43766e-07
COBLL1	1.86566e-11	0.466901	0.576	0.355	4.70743e-07
SNX10	1.94367e-11	-0.432379	0.366	0.577	4.90426e-07
SPRY1	2.46612e-11	0.251152	0.2	0.053	6.22253e-07
KCTD12	3.0375e-11	0.291283	0.176	0.043	7.66422e-07
SLC25A29	3.52253e-11	0.29103	0.21	0.062	8.88805e-07
ITM2B	3.83735e-11	0.317159	0.925	0.932	9.68239e-07
SPEF2	3.85218e-11	0.33118	0.247	0.085	9.71982e-07
LINC00645	3.97617e-11	-0.555268	0.2	0.393	1.00327e-06
XIST	4.01921e-11	-0.397693	0	0.135	1.01413e-06
MT-TC	4.04556e-11	0.406259	0.268	0.098	1.02078e-06
KRT8	4.09283e-11	0.37093	0.454	0.242	1.0327e-06
HSPA1B	4.11853e-11	0.37271	0.302	0.122	1.03919e-06
RAB11FIP2	4.32945e-11	0.298062	0.292	0.113	1.09241e-06
MT-TT	4.40291e-11	-0.313193	0.641	0.777	1.11094e-06
TSC22D1	4.46488e-11	0.37052	0.393	0.19	1.12658e-06
ANKRD10	4.52022e-11	0.253779	0.18	0.045	1.14054e-06
FXYD2	5.58768e-11	-0.446419	0.59	0.723	1.40988e-06
SCN2A	5.73746e-11	0.343254	0.217	0.067	1.44768e-06
NDUFB2	7.50987e-11	-0.304764	0.844	0.92	1.89489e-06
PSAP	8.01387e-11	0.321701	0.844	0.742	2.02206e-06
PPP1R15A	8.16444e-11	0.281462	0.231	0.075	2.06005e-06
CYR61	8.86955e-11	0.290377	0.224	0.072	2.23797e-06
CXCL2	8.99084e-11	0.404858	0.214	0.067	2.26857e-06
DNAJB1	8.99668e-11	0.443521	0.417	0.208	2.27004e-06
CUTALP	9.28383e-11	0.263409	0.108	0.013	2.3425e-06
TAX1BP3	9.60451e-11	0.283454	0.214	0.065	2.42341e-06
NEAT1	9.64689e-11	0.292563	0.319	0.132	2.4341e-06
PAM	9.78249e-11	0.295398	0.237	0.08	2.46832e-06
MGP	1.0251e-10	0.327001	0.207	0.062	2.58653e-06
RPL10P9	1.04237e-10	-0.454099	0.017	0.163	2.63011e-06
TMEM50B	1.25309e-10	0.348043	0.336	0.148	3.1618e-06
ATP5MC3	1.37264e-10	-0.299645	0.878	0.933	3.46344e-06
COL18A1	1.37877e-10	0.403324	0.346	0.153	3.47891e-06
NDUFA1	1.40564e-10	-0.273967	0.868	0.923	3.54671e-06
SQLE	1.43728e-10	0.273363	0.2	0.058	3.62654e-06
CCNL1	1.71629e-10	0.439531	0.308	0.132	4.33053e-06
CDH1	2.02685e-10	0.315497	0.22	0.072	5.11415e-06
EFNA1	2.16418e-10	0.287163	0.234	0.08	5.46065e-06
ASAP2	2.17298e-10	0.449637	0.261	0.1	5.48286e-06
SCIN	2.25552e-10	0.479942	0.458	0.267	5.69113e-06
CLDN4	2.35176e-10	0.390082	0.481	0.272	5.93395e-06
GPX1	2.82773e-10	0.425004	0.536	0.332	7.13493e-06
AL365357.1	3.24992e-10	-0.328078	0.024	0.168	8.20019e-06
COX7B	3.3564e-10	-0.263947	0.888	0.905	8.46888e-06
PNRC1	4.43906e-10	0.413212	0.508	0.305	1.12006e-05
ITGA2	4.71819e-10	0.369821	0.339	0.152	1.19049e-05
HMGCS2	5.38299e-10	0.584344	0.288	0.122	1.35824e-05
SOCS3	5.91062e-10	0.287578	0.136	0.028	1.49137e-05
JAK1	6.75384e-10	0.297718	0.397	0.198	1.70413e-05
COX8A	7.15914e-10	-0.284893	0.861	0.922	1.80639e-05
GAA	7.22045e-10	0.260872	0.169	0.047	1.82186e-05
NDUFA13	8.07512e-10	-0.333688	0.692	0.783	2.03751e-05
TRPM7	8.31936e-10	-0.492291	0.227	0.415	2.09914e-05
CYSTM1	8.84853e-10	-0.270742	0.786	0.862	2.23266e-05
CRYAB	9.67474e-10	0.573761	0.519	0.333	2.44113e-05
CYCS	1.08464e-09	-0.36516	0.644	0.758	2.73677e-05
DAB2	1.10665e-09	0.314502	0.349	0.16	2.79231e-05
APLP2	1.13303e-09	-0.282085	0.817	0.883	2.85886e-05
ATP6V0D2	1.17984e-09	-0.405863	0.132	0.323	2.97698e-05
CASR	1.33046e-09	-0.389965	0.125	0.305	3.35701e-05
ARL4A	1.35109e-09	0.304653	0.197	0.062	3.40906e-05
SMIM24	1.36892e-09	0.316784	0.427	0.225	3.45405e-05
VCL	1.37557e-09	0.312716	0.251	0.097	3.47085e-05
ITGB1	1.56803e-09	0.385002	0.447	0.252	3.95646e-05
DYNLL1	1.58327e-09	-0.343092	0.705	0.79	3.9949e-05
MRPL41	2.0818e-09	-0.352725	0.495	0.64	5.2528e-05
COX4I1	2.1254e-09	-0.272886	0.82	0.872	5.3628e-05
FRMD3	2.1893e-09	-0.301073	0.112	0.298	5.52404e-05
UQCR11	2.31984e-09	-0.263692	0.847	0.883	5.85341e-05
DUSP6	2.60829e-09	0.2645	0.18	0.053	6.58123e-05
PGAM2	3.4117e-09	-0.369358	0.068	0.228	8.60841e-05
LAMB1	3.61102e-09	0.322873	0.373	0.188	9.11133e-05
SMIM14	3.70879e-09	0.279464	0.342	0.163	9.35802e-05
CADM1	3.76245e-09	-0.374525	0.346	0.525	9.49341e-05
NFIB	3.99796e-09	0.293733	0.224	0.083	0.000100877
PRDX3	4.34969e-09	-0.348111	0.6	0.71	0.000109751
ABCA5	4.47957e-09	-0.477105	0.21	0.392	0.000113029
ENO1	4.62703e-09	0.422852	0.739	0.618	0.000116749
RPL12	4.6398e-09	0.348397	0.803	0.66	0.000117072
UQCRFS1	4.78102e-09	-0.317773	0.583	0.732	0.000120635
CD2AP	4.92993e-09	0.362296	0.461	0.267	0.000124392
RNF213	5.06166e-09	0.279619	0.244	0.095	0.000127716
PCSK1N	5.38538e-09	0.355457	0.363	0.185	0.000135884
TMA7	6.38828e-09	-0.280164	0.705	0.8	0.000161189
NDUFB3	6.52755e-09	-0.304767	0.631	0.733	0.000164703
SUCNR1	7.37536e-09	0.40516	0.142	0.037	0.000186095
CLDN8	8.03781e-09	-0.403067	0.332	0.517	0.00020281
CEBPD	1.00902e-08	0.346792	0.397	0.208	0.000254596
ATP5ME	1.12834e-08	-0.268557	0.82	0.885	0.000284704
CD151	1.22655e-08	0.338921	0.359	0.18	0.000309484
DNASE1	1.49926e-08	-0.429559	0.271	0.448	0.000378293
LRRFIP1	1.52616e-08	0.334545	0.637	0.458	0.000385082
CD81	1.58031e-08	0.287459	0.386	0.202	0.000398743
LINC01055	1.90089e-08	-0.462145	0.183	0.355	0.000479632
LINC02121	1.98312e-08	-0.305861	0.098	0.267	0.00050038
CITED2	2.04956e-08	0.258994	0.336	0.163	0.000517144
ACTN4	2.15266e-08	0.364001	0.325	0.162	0.000543158
MRPL34	2.26444e-08	-0.403089	0.553	0.652	0.000571363
PRSS23	2.46024e-08	-0.491608	0.342	0.498	0.000620768
MT-TF	2.9148e-08	0.455844	0.529	0.36	0.000735463
NDUFA6	3.05792e-08	-0.326406	0.671	0.753	0.000771575
ATP5PO	3.33797e-08	-0.315455	0.756	0.828	0.000842237
NDRG1	3.82614e-08	0.301099	0.339	0.173	0.000965412
RAB34	4.18363e-08	0.266507	0.247	0.105	0.00105561
SCNN1B	4.31635e-08	0.32541	0.193	0.07	0.0010891
RARRES2	4.33192e-08	-0.360059	0.251	0.437	0.00109303
COX7A1	4.86215e-08	-0.400276	0.383	0.558	0.00122682
BHMT2	5.44563e-08	0.261887	0.244	0.103	0.00137404
HNRNPDL	5.85307e-08	0.307784	0.502	0.31	0.00147685
TUBB2B	6.72719e-08	-0.384636	0.125	0.282	0.00169741
CDH16	7.02088e-08	0.35505	0.692	0.525	0.00177151
EIF5	7.35709e-08	0.327481	0.654	0.478	0.00185634
PLPP5	7.61903e-08	0.291514	0.275	0.128	0.00192243
PTP4A2	7.64782e-08	0.327906	0.302	0.147	0.0019297
SMIM5	8.03102e-08	0.375678	0.342	0.185	0.00202639
KITLG	8.89109e-08	0.324517	0.264	0.122	0.0022434
ACTN1	9.76802e-08	0.29081	0.132	0.037	0.00246467
PIK3R1	1.01711e-07	-0.338133	0.444	0.595	0.00256638
LGALS3BP	1.12977e-07	0.261567	0.369	0.205	0.00285064
GATA3	1.18499e-07	0.334572	0.485	0.308	0.00298998
MGST1	1.37429e-07	0.298198	0.146	0.045	0.00346761
EFEMP1	1.53804e-07	0.270731	0.231	0.1	0.00388079
EZR	1.64118e-07	0.325726	0.522	0.355	0.00414103
SAT1	2.06541e-07	0.293213	0.827	0.727	0.00521144
EMX2	2.15699e-07	0.293712	0.536	0.35	0.00544253
RBM25	2.24406e-07	0.288818	0.427	0.26	0.0056622
BRD2	2.25745e-07	0.324134	0.305	0.157	0.00569601
TMEM178A	2.27438e-07	0.380563	0.2	0.082	0.00573871
SKAP2	2.46487e-07	0.271124	0.264	0.127	0.00621937
PLIN2	2.84381e-07	-0.370749	0.105	0.248	0.00717551
DBI	2.89657e-07	0.325609	0.698	0.595	0.00730862
SERINC1	3.07355e-07	0.286025	0.41	0.238	0.00775517
RPL41	3.2185e-07	-0.292795	0.563	0.683	0.00812091
EIF5B	3.24344e-07	0.298842	0.651	0.487	0.00818384
SLC22A2	3.52813e-07	0.315954	0.271	0.133	0.00890218
TRIM50	3.57981e-07	-0.266426	0.034	0.145	0.00903258
SLC25A4	3.78096e-07	-0.30718	0.617	0.707	0.00954012
GABRP	3.83199e-07	-0.318234	0.02	0.122	0.00966888
BAZ2B	3.87298e-07	0.270983	0.241	0.108	0.0097723
GLTP	4.04653e-07	0.297498	0.386	0.223	0.0102102
NDUFB9	4.1402e-07	-0.286198	0.773	0.822	0.0104466
BPTF	4.44089e-07	0.270671	0.366	0.205	0.0112052
TMSB10	4.44575e-07	0.354725	0.664	0.527	0.0112175
TPT1	4.44862e-07	0.273613	0.844	0.765	0.0112247
GCC2	4.96008e-07	0.265157	0.519	0.353	0.0125153
SLC38A1	5.13792e-07	0.260812	0.264	0.13	0.012964
ASAH1	5.4402e-07	0.399369	0.515	0.358	0.0137267
RNPC3	5.76045e-07	-0.392237	0.434	0.573	0.0145348
APP	5.90963e-07	0.343157	0.637	0.483	0.0149112
AC024293.1	6.15431e-07	-0.339862	0.264	0.418	0.0155285
CCDC181	6.29342e-07	0.26018	0.139	0.045	0.0158796
IDH2	6.54693e-07	-0.290867	0.678	0.755	0.0165192
CYC1	6.92624e-07	-0.325951	0.576	0.68	0.0174763
ACAT1	7.11704e-07	-0.276786	0.654	0.748	0.0179577
RBM39	7.25658e-07	0.281593	0.641	0.478	0.0183098
DUSP1	7.31831e-07	0.272063	0.363	0.202	0.0184656
GDF15	8.22086e-07	0.313985	0.38	0.223	0.0207429
GPRC5C	8.93465e-07	0.257284	0.244	0.113	0.0225439
CDC42	8.94204e-07	0.320668	0.658	0.507	0.0225626
EMX1	9.27642e-07	-0.376855	0.447	0.562	0.0234063
FAM96B	9.71805e-07	-0.363466	0.271	0.41	0.0245206
PHPT1	1.16464e-06	-0.311123	0.417	0.543	0.0293862
CRIP2	1.33624e-06	0.277951	0.437	0.273	0.033716
MIOX	1.35758e-06	-0.265556	0.024	0.122	0.0342545
NDUFAB1	1.41788e-06	-0.324266	0.546	0.645	0.035776
ATP5F1A	1.48207e-06	-0.265873	0.793	0.812	0.0373956
NDUFB6	1.51349e-06	-0.268297	0.532	0.643	0.0381884
LINC01503	1.73437e-06	0.295231	0.261	0.135	0.0437617
PARD6G-AS1	1.87677e-06	0.26284	0.122	0.038	0.0473547
ISOC1	1.92128e-06	-0.300155	0.119	0.248	0.0484776
LGALS1	2.26686e-06	0.327319	0.139	0.048	0.0571974
LGALS3	2.27844e-06	0.373762	0.661	0.555	0.0574896
BACE2	2.31482e-06	-0.328789	0.264	0.398	0.0584076
AMY2B	2.37722e-06	-0.287022	0.037	0.138	0.059982
LIMCH1	2.40431e-06	0.297175	0.417	0.263	0.0606655
AC016739.1	2.50312e-06	-0.356626	0.231	0.362	0.0631587
AIF1L	2.50695e-06	0.345886	0.647	0.517	0.0632554
CPEB4	2.66613e-06	-0.340628	0.22	0.363	0.0672719
NUCB1	2.7244e-06	0.2543	0.281	0.148	0.0687421
SDHB	2.7582e-06	-0.285411	0.441	0.555	0.0695949
UACA	2.98814e-06	0.282844	0.207	0.093	0.0753967
UCHL1	3.09788e-06	0.312952	0.356	0.21	0.0781657
ADIRF	3.32133e-06	-0.40514	0.21	0.352	0.0838039
ARL6IP1	3.80454e-06	0.293644	0.573	0.415	0.0959961
MRPS12	3.84457e-06	-0.38952	0.312	0.433	0.0970061
DNAJC1	4.37729e-06	0.311072	0.393	0.252	0.110448
XRCC5	4.54849e-06	0.297606	0.525	0.377	0.114768
LRPAP1	5.15674e-06	0.304864	0.586	0.443	0.130115
NOL8	5.18352e-06	0.299737	0.292	0.158	0.13079
ENOSF1	5.54198e-06	-0.369222	0.19	0.32	0.139835
MDH1	5.56851e-06	-0.311034	0.641	0.717	0.140505
C6orf62	5.98849e-06	0.267026	0.264	0.142	0.151102
CETN2	6.07485e-06	0.285986	0.407	0.26	0.153281
PDIA6	6.61212e-06	0.3172	0.522	0.372	0.166837
MMP24OS	6.80138e-06	0.25332	0.62	0.457	0.171612
UMOD	7.0627e-06	-0.384967	0.597	0.737	0.178206
DUSP9	7.23862e-06	-0.357829	0.197	0.33	0.182645
KLHL3	7.35669e-06	-0.280111	0.19	0.332	0.185624
COMMD6	7.43658e-06	-0.261389	0.59	0.707	0.18764
CAPNS1	7.87425e-06	0.269112	0.464	0.305	0.198683
SDHD	8.18784e-06	-0.321045	0.359	0.48	0.206596
NUCB2	9.12462e-06	-0.303308	0.566	0.667	0.230232
HSPA1A	9.55956e-06	0.291184	0.38	0.235	0.241207
NAA38	9.59491e-06	-0.333887	0.417	0.513	0.242099
ATP5MC2	9.80701e-06	-0.253793	0.712	0.765	0.24745
TMEM141	1.12808e-05	-0.326295	0.383	0.507	0.284636
SLC8A1	1.16522e-05	0.482933	0.42	0.293	0.294009
EFHD1	1.2451e-05	-0.334225	0.356	0.463	0.314165
C19orf70	1.46806e-05	-0.314681	0.498	0.585	0.370421
SLC3A1	1.53128e-05	-0.321611	0.42	0.525	0.386373
CKB	1.55195e-05	-0.317987	0.444	0.563	0.391588
HLA-C	1.80365e-05	0.30083	0.59	0.483	0.455097
EMC10	1.99552e-05	0.288242	0.312	0.188	0.503509
YWHAB	2.02762e-05	0.255161	0.742	0.667	0.511608
EEF2	2.05769e-05	0.291961	0.403	0.275	0.519195
PAWR	2.08744e-05	0.269607	0.227	0.118	0.526702
PRRC2C	2.28672e-05	0.266152	0.431	0.29	0.576986
FOLR1	2.32182e-05	0.299536	0.458	0.325	0.585841
MECOM	2.54016e-05	0.255787	0.539	0.405	0.640933
ATP6V1F	2.72089e-05	0.322707	0.654	0.54	0.686534
LINC01158	2.7645e-05	-0.315696	0.142	0.255	0.697538
GOLGB1	2.92533e-05	0.294661	0.624	0.492	0.738118
RSRC2	2.95457e-05	0.256123	0.485	0.34	0.745498
PRAF2	2.97749e-05	0.259685	0.2	0.1	0.751279
NDUFS7	3.20233e-05	-0.318929	0.417	0.522	0.808011
FRG1HP	3.42487e-05	0.25857	0.227	0.122	0.864164
SMIM4	3.90454e-05	-0.326173	0.359	0.467	0.985194
TAGLN2	3.99743e-05	0.323435	0.366	0.238	1
TRAM1	4.0009e-05	0.257077	0.383	0.248	1
TUBB2A	4.19277e-05	-0.261466	0.136	0.252	1
C12orf57	5.09556e-05	-0.319963	0.39	0.482	1
C8orf59	5.19694e-05	-0.315529	0.346	0.442	1
DNAJC3	5.59598e-05	0.267878	0.39	0.25	1
CHD4	5.67236e-05	0.292147	0.424	0.287	1
COLCA1	5.95482e-05	-0.280856	0.139	0.252	1
GHITM	6.00791e-05	-0.274056	0.593	0.665	1
UBE2R2	6.3237e-05	0.278649	0.264	0.155	1
METTL9	6.44673e-05	0.252671	0.424	0.285	1
NDUFB8	6.46703e-05	-0.25548	0.573	0.638	1
APOE	6.47362e-05	-0.31868	0.193	0.307	1
GNG11	6.77176e-05	0.25054	0.193	0.1	1
RPL23AP42	7.72216e-05	-0.298608	0.102	0.198	1
RAC1	7.77331e-05	0.27733	0.664	0.525	1
NDUFB10	0.000102634	-0.258281	0.512	0.595	1
RPS3AP6	0.000117655	-0.259759	0.146	0.253	1
MT3	0.000119771	-0.269125	0.088	0.182	1
RPL23AP2	0.000130375	-0.267428	0.102	0.195	1
MTDH	0.000147655	0.255256	0.417	0.288	1
MST1P2	0.000151618	-0.252058	0.068	0.155	1
CYS1	0.000172691	0.270755	0.437	0.31	1
MRPL33	0.000179462	0.268625	0.708	0.662	1
GSDME	0.000186377	-0.272313	0.075	0.16	1
CAPG	0.000196449	0.280599	0.403	0.29	1
MFF	0.000200274	0.263408	0.427	0.312	1
FDX1	0.000200415	-0.301917	0.427	0.515	1
SLIRP	0.000206057	-0.259032	0.485	0.563	1
SORL1	0.000248375	0.27458	0.376	0.258	1
DANCR	0.000316194	0.260922	0.41	0.285	1
HPRT1	0.000321634	-0.316807	0.292	0.383	1
NDUFS4	0.00032505	-0.262781	0.505	0.58	1
COX7A2L	0.000345321	-0.289109	0.434	0.505	1
LITAF	0.000347042	0.257062	0.536	0.423	1
UXS1	0.000350217	-0.250511	0.4	0.48	1
ICA1	0.000379908	-0.261529	0.258	0.355	1
STOML2	0.000463478	-0.26577	0.268	0.365	1
SLC12A1	0.000511261	-0.542978	0.22	0.317	1
MT-TP	0.000634259	0.38807	0.936	0.932	1
TBL1X	0.00066567	-0.260288	0.261	0.357	1
MTX2	0.000691607	-0.303193	0.258	0.343	1
TCEAL3	0.000693117	-0.25895	0.275	0.368	1
MRPL23	0.000695877	-0.289292	0.173	0.262	1
NFKBIA	0.000978374	0.366437	0.424	0.338	1
ALDH6A1	0.00105066	-0.309339	0.464	0.537	1
ENDOG	0.00114218	-0.274701	0.108	0.19	1
TXNL4A	0.00119451	-0.317314	0.386	0.455	1
PRR34-AS1	0.00136168	-0.269122	0.176	0.257	1
POP5	0.00158469	-0.280541	0.217	0.3	1
ESRRG	0.00189474	-0.266322	0.22	0.308	1
CTNNAL1	0.00409258	-0.259019	0.38	0.425	1
CRYL1	0.00436824	-0.256078	0.308	0.372	1
FMC1	0.00564065	-0.261885	0.271	0.338	1
BOLA3	0.00743276	-0.254475	0.397	0.46	1
NPC2	0.0165835	0.259994	0.664	0.612	1
TAOK1	0.0177175	0.619933	0.217	0.153	1
MT-TL1	0.0427962	0.330992	0.719	0.72	1
AC019080.1	0.0826026	0.333172	0.373	0.342	1
KLK1	0.139109	0.600999	0.237	0.205	1
MIF	0.749533	0.333513	0.261	0.285	1

## Sheet: PC
gene_id	p_val	avg_logFC	pct.1	pct.2	p_val_adj
MTATP6P1	4.0852e-130	-1.32454	0.909	0.994	1.03078e-125
MT-RNR2	1.43301e-77	-0.47042	1	1	3.61576e-73
TSPAN1	3.24609e-77	0.988409	0.921	0.521	8.19054e-73
MT-ATP8	4.835e-76	-0.642324	0.996	1	1.21997e-71
ST6GAL1	2.04866e-71	1.09802	0.822	0.371	5.16919e-67
FXYD4	1.14403e-62	0.783451	0.982	0.949	2.88662e-58
MTATP8P2	4.76624e-62	1.26581	0.511	0.006	1.20262e-57
MT-ND4L	1.94678e-61	-0.799993	0.984	0.997	4.91212e-57
CALB1	2.59925e-57	-1.16741	0.175	0.555	6.55844e-53
PAPPA	3.24045e-56	1.11198	0.643	0.181	8.17631e-52
MTRNR2L1	1.12363e-54	1.16896	0.49	0.028	2.83514e-50
MIF	2.8003e-54	-0.947318	0.094	0.405	7.06571e-50
AQP2	9.9832e-54	0.723619	0.964	0.901	2.51896e-49
S100A6	9.26026e-53	0.546207	0.99	0.915	2.33655e-48
ITLN1	5.9819e-52	-1.42274	0.041	0.278	1.50935e-47
AQP3	3.01788e-49	0.860774	0.877	0.595	7.61472e-45
MTND3P19	1.01541e-47	-0.355168	0.007	0.159	2.56209e-43
MT-ND5	1.65628e-47	-0.383923	1	1	4.17913e-43
HIST1H1C	3.25952e-45	1.13554	0.612	0.207	8.22443e-41
HLA-DRA	4.40098e-45	0.790525	0.709	0.28	1.11046e-40
MTCO1P25	7.85304e-42	-0.396007	0.002	0.119	1.98148e-37
NEAT1	2.33889e-41	0.784586	0.781	0.431	5.9015e-37
CD74	1.00426e-40	0.703689	0.752	0.348	2.53396e-36
AKR1B1	4.99117e-40	0.893509	0.67	0.297	1.25937e-35
MMP7	1.14843e-39	0.913281	0.486	0.088	2.89772e-35
SYNE2	1.45094e-39	0.660309	0.76	0.374	3.66101e-35
SLC38A1	5.12983e-39	0.712857	0.61	0.204	1.29436e-34
MT-ATP6	2.76198e-37	-0.25001	1	1	6.96903e-33
HSP90AB1	6.58516e-37	-0.565118	0.962	0.958	1.66157e-32
RPL41	7.70557e-37	-0.612425	0.578	0.759	1.94427e-32
RCAN1	2.55883e-35	0.784866	0.551	0.184	6.45644e-31
CYR61	1.08755e-33	0.726269	0.617	0.244	2.7441e-29
RPL10P9	1.86638e-33	-0.521078	0.026	0.181	4.70925e-29
KCNJ16	9.7974e-33	0.588928	0.643	0.263	2.47208e-28
MTND5P11	1.58687e-32	-0.474792	0.019	0.159	4.00399e-28
TMSB10	2.28014e-32	0.541576	0.878	0.62	5.75326e-28
HLA-A	9.44458e-32	0.571828	0.708	0.365	2.38306e-27
S100A11	1.57105e-31	0.438272	0.959	0.805	3.96408e-27
MTCO1P12	6.4687e-31	-0.550742	0.748	0.819	1.63218e-26
IFI6	1.38102e-29	0.61767	0.415	0.085	3.4846e-25
THSD7A	1.05364e-27	0.690799	0.69	0.399	2.65854e-23
PKM	1.1844e-27	0.490038	0.797	0.496	2.98848e-23
HLA-DRB5	2.08018e-27	0.569075	0.523	0.187	5.24871e-23
CD151	6.11549e-27	0.544295	0.492	0.176	1.54306e-22
ASAH1	1.52301e-26	0.445804	0.825	0.544	3.84286e-22
TACSTD2	2.63692e-26	0.583722	0.877	0.657	6.65348e-22
MUC1	3.67568e-26	0.454849	0.644	0.312	9.27448e-22
PVALB	3.74219e-26	-0.650353	0.153	0.377	9.4423e-22
NUPR1	9.19969e-24	0.592427	0.319	0.051	2.32127e-19
EIF5B	5.48905e-23	0.463625	0.853	0.598	1.385e-18
SLPI	6.00803e-23	0.916464	0.375	0.096	1.51595e-18
CD24	8.49833e-23	0.376557	0.931	0.751	2.1443e-18
HSP90AB3P	1.27126e-22	-0.753731	0.296	0.487	3.20763e-18
RBPMS	2.03864e-22	0.458012	0.59	0.275	5.14389e-18
MYL12A	2.1774e-22	0.462731	0.683	0.385	5.49402e-18
LDHA	2.5719e-22	0.466185	0.768	0.47	6.48941e-18
CCL2	2.88669e-22	0.675111	0.429	0.136	7.28369e-18
MNS1	3.05205e-22	0.532024	0.708	0.431	7.70094e-18
WFDC2	3.41572e-22	0.525125	0.918	0.754	8.61855e-18
FTL	1.23317e-21	-0.370814	0.942	0.943	3.11154e-17
RASD1	1.29467e-21	0.711916	0.38	0.116	3.26671e-17
CTSD	1.3639e-21	0.451816	0.682	0.399	3.44139e-17
PTBP3	2.04519e-21	0.470933	0.532	0.235	5.16043e-17
GAPDH	3.00756e-21	0.35279	0.943	0.793	7.58868e-17
MAL	3.52084e-21	-0.396045	0.941	0.921	8.88379e-17
VMP1	4.37151e-21	0.528697	0.473	0.198	1.10302e-16
HIST1H2BD	4.48284e-21	0.470558	0.315	0.065	1.13111e-16
UBC	8.48587e-21	0.367322	0.919	0.694	2.14115e-16
SLC25A29	1.15771e-20	0.438959	0.676	0.388	2.92115e-16
HSPA1B	1.26816e-20	0.483888	0.805	0.575	3.19983e-16
HSPE1	1.55344e-20	-0.635692	0.811	0.827	3.91963e-16
CA2	1.89253e-20	-0.580458	0.756	0.81	4.77522e-16
JUNB	1.99072e-20	0.423181	0.886	0.7	5.02297e-16
SPP1	2.01589e-20	0.551039	0.679	0.388	5.08649e-16
DUSP1	4.20153e-20	0.408702	0.856	0.598	1.06013e-15
HLA-DRB1	5.99793e-20	0.477778	0.688	0.405	1.5134e-15
CRYZ	9.92592e-20	0.383327	0.56	0.266	2.50451e-15
PSAP	1.27888e-19	0.358389	0.877	0.654	3.22686e-15
PFKFB3	1.34409e-19	0.454206	0.47	0.195	3.3914e-15
AMFR	1.39722e-19	0.42781	0.247	0.031	3.52546e-15
DST	3.4906e-19	0.466666	0.249	0.034	8.80749e-15
MT2A	4.16855e-19	0.594187	0.799	0.555	1.05181e-14
SCCPDH	4.98296e-19	0.412167	0.509	0.229	1.2573e-14
HIST2H2BE	5.1646e-19	0.517586	0.264	0.048	1.30313e-14
CAPNS1	5.20033e-19	0.398174	0.568	0.283	1.31215e-14
MT-TP	5.81673e-19	0.575106	0.926	0.858	1.46768e-14
RNF24	6.21795e-19	0.394245	0.332	0.088	1.56891e-14
VIM	9.42988e-19	0.472011	0.273	0.051	2.37935e-14
HLA-B	1.39937e-18	0.441756	0.75	0.493	3.53088e-14
HLA-C	1.76964e-18	0.370632	0.736	0.462	4.46514e-14
TPM1	2.3423e-18	0.367635	0.613	0.334	5.91009e-14
ITM2B	2.56569e-18	0.261149	0.98	0.912	6.47375e-14
DDX3Y	2.85191e-18	0.368507	0.272	0.051	7.19595e-14
TACC1	5.27383e-18	0.439704	0.291	0.068	1.33069e-13
PRKCI	7.11163e-18	0.371838	0.278	0.059	1.79441e-13
PHACTR1	7.84489e-18	0.412342	0.252	0.042	1.97942e-13
CDH16	9.4736e-18	0.368983	0.815	0.561	2.39038e-13
RFC1	1.24027e-17	0.44369	0.499	0.241	3.12946e-13
MYL6	1.30752e-17	0.330865	0.917	0.748	3.29913e-13
TAGLN2	1.37006e-17	0.389182	0.595	0.323	3.45695e-13
LTF	2.11539e-17	0.945274	0.195	0.011	5.33755e-13
TSC22D1	2.46657e-17	0.365817	0.762	0.51	6.22365e-13
CRIP2	2.84242e-17	0.375104	0.619	0.346	7.172e-13
RHOB	4.47487e-17	0.382552	0.497	0.238	1.1291e-12
S100A1	5.18967e-17	0.427754	0.328	0.102	1.30946e-12
ADGRG1	6.31866e-17	0.345863	0.548	0.275	1.59432e-12
RPL21	7.17313e-17	-0.294072	0.948	0.966	1.80992e-12
HIF1A	7.93446e-17	0.363106	0.562	0.292	2.00202e-12
HS6ST1	8.52171e-17	0.350288	0.461	0.198	2.1502e-12
RPS4Y1	8.5261e-17	0.286351	0.335	0.096	2.15131e-12
SLC16A4	8.76043e-17	0.375785	0.362	0.127	2.21043e-12
HIST1H2BG	1.10964e-16	0.48696	0.174	0.003	2.79986e-12
SLC44A1	1.15863e-16	0.382358	0.316	0.093	2.92345e-12
GRAMD2B	1.18272e-16	0.41025	0.311	0.093	2.98423e-12
FUCA1	1.26661e-16	0.345319	0.357	0.116	3.1959e-12
KCTD12	1.34344e-16	0.360172	0.519	0.255	3.38976e-12
NFIB	1.47659e-16	0.381204	0.489	0.224	3.72573e-12
MTUS1	1.75978e-16	0.348259	0.371	0.133	4.44028e-12
SUCLG1	1.84784e-16	-0.39272	0.847	0.85	4.66246e-12
STAT3	1.90236e-16	0.330198	0.548	0.28	4.80003e-12
SLC39A6	2.31417e-16	0.42134	0.474	0.224	5.83911e-12
MYO6	3.49698e-16	0.329921	0.611	0.337	8.82358e-12
MTCO3P12	4.11071e-16	-0.465431	0.274	0.442	1.03721e-11
SPINT2	4.2265e-16	0.319218	0.769	0.507	1.06643e-11
IFI27	5.60372e-16	0.357544	0.193	0.017	1.41393e-11
LPIN2	5.66431e-16	0.368833	0.445	0.193	1.42922e-11
PLSCR1	6.15166e-16	0.365662	0.572	0.309	1.55219e-11
DEFB1	7.27398e-16	-0.399051	0.817	0.856	1.83537e-11
NR2F2	7.76616e-16	0.390603	0.429	0.19	1.95956e-11
YWHAZ	7.83683e-16	0.293159	0.587	0.317	1.97739e-11
AL031777.3	1.09714e-15	0.449756	0.183	0.014	2.76831e-11
TMEM52B	1.2023e-15	-0.602282	0.104	0.252	3.03364e-11
SOCS3	1.30591e-15	0.478603	0.602	0.363	3.29507e-11
CTSB	2.03123e-15	0.37104	0.447	0.212	5.1252e-11
HLA-DQB1	2.3165e-15	0.280415	0.244	0.051	5.845e-11
ACTG1	2.33734e-15	0.279908	0.927	0.754	5.89758e-11
CD81	2.44151e-15	0.311395	0.515	0.255	6.16042e-11
UCP2	2.66908e-15	0.307358	0.36	0.133	6.73463e-11
SPTBN2	4.41961e-15	0.365372	0.312	0.102	1.11516e-10
TNFSF10	4.83873e-15	0.408827	0.384	0.159	1.22091e-10
HLA-DMA	5.09856e-15	0.307573	0.247	0.057	1.28647e-10
NDUFA4	5.57983e-15	-0.297479	0.936	0.941	1.4079e-10
ADGRF1	6.5928e-15	0.323154	0.498	0.246	1.66349e-10
SKIL	7.14163e-15	0.354684	0.268	0.074	1.80198e-10
RBBP8	8.53004e-15	0.312933	0.41	0.173	2.1523e-10
MIOX	8.57246e-15	-0.334291	0.045	0.153	2.163e-10
TNFRSF12A	8.75098e-15	0.396736	0.423	0.195	2.20805e-10
HDLBP	9.01695e-15	0.348407	0.423	0.187	2.27516e-10
PAX8	9.5106e-15	0.332679	0.637	0.377	2.39972e-10
CYP51A1	1.00739e-14	-0.27015	0.02	0.102	2.54184e-10
ZFP36L1	1.07418e-14	0.367004	0.84	0.657	2.71037e-10
PLEKHA1	1.27663e-14	0.319276	0.376	0.147	3.22118e-10
ID1	1.29786e-14	0.47009	0.619	0.377	3.27476e-10
USP53	1.33177e-14	0.29357	0.431	0.195	3.36032e-10
ARG2	1.37028e-14	0.345708	0.491	0.261	3.45749e-10
GAREM1	1.47084e-14	0.31559	0.252	0.062	3.71123e-10
PDXDC1	1.62724e-14	0.307664	0.421	0.187	4.10584e-10
KRT8	1.76167e-14	0.365556	0.745	0.496	4.44504e-10
SERINC2	1.90917e-14	0.322401	0.5	0.255	4.81721e-10
AES	2.05617e-14	0.336104	0.394	0.176	5.18814e-10
G3BP1	2.17151e-14	0.288385	0.42	0.181	5.47915e-10
PLEKHA2	2.23075e-14	0.333018	0.223	0.045	5.62863e-10
SERPING1	2.7143e-14	0.319393	0.498	0.261	6.84873e-10
GRN	2.84438e-14	0.280238	0.472	0.229	7.17693e-10
JUP	2.92795e-14	0.284718	0.407	0.178	7.38781e-10
CD164	3.1754e-14	0.322876	0.524	0.278	8.01218e-10
CFL1	3.29091e-14	0.284421	0.744	0.493	8.30362e-10
PPP2R3A	3.37878e-14	0.278953	0.44	0.195	8.52534e-10
NTN4	4.09773e-14	0.400296	0.329	0.122	1.03394e-09
ARF5	5.13709e-14	-0.27787	0.033	0.127	1.29619e-09
HIST1H2AE	6.01252e-14	0.424889	0.161	0.011	1.51708e-09
RNF213	6.16086e-14	0.294327	0.395	0.17	1.55451e-09
IL6ST	6.2933e-14	0.289157	0.347	0.133	1.58792e-09
RPS21	7.61421e-14	0.29442	0.769	0.547	1.92122e-09
RHOBTB3	8.09136e-14	0.317809	0.49	0.255	2.04161e-09
ACTN4	8.67198e-14	0.287172	0.429	0.21	2.18811e-09
TOX	9.42275e-14	0.275204	0.255	0.068	2.37755e-09
GADD45B	9.43067e-14	-0.393901	0.929	0.904	2.37955e-09
TMEM192	1.14195e-13	0.332513	0.36	0.147	2.88137e-09
BAG1	1.40887e-13	0.332212	0.492	0.258	3.55486e-09
GOLGA4	1.47971e-13	0.344421	0.557	0.32	3.73361e-09
ADIPOR1	1.61182e-13	0.284605	0.235	0.057	4.06695e-09
XRCC5	1.66846e-13	0.280596	0.631	0.385	4.20986e-09
PPP2R1A	1.88332e-13	0.357834	0.437	0.215	4.75198e-09
GPRC5A	1.9763e-13	0.340897	0.316	0.116	4.9866e-09
SYPL1	2.15785e-13	0.303612	0.427	0.204	5.44468e-09
SMARCA2	2.22899e-13	0.304801	0.458	0.227	5.62417e-09
PPM1K	2.2684e-13	0.321873	0.4	0.184	5.72362e-09
ANXA2	2.49678e-13	0.302429	0.748	0.524	6.29987e-09
EMP2	2.87892e-13	0.317153	0.29	0.096	7.26408e-09
LITAF	2.96383e-13	0.29206	0.62	0.382	7.47833e-09
AC109326.1	3.12706e-13	0.336235	0.226	0.054	7.8902e-09
CFI	3.25852e-13	0.27973	0.244	0.065	8.22189e-09
ATP6V1G3	3.81223e-13	-0.482444	0.041	0.139	9.61901e-09
PPP1CB	3.82319e-13	0.286405	0.38	0.167	9.64668e-09
PROM1	4.22507e-13	0.311352	0.271	0.088	1.06607e-08
TM7SF3	5.31891e-13	0.292012	0.279	0.091	1.34207e-08
PRRG4	5.45516e-13	0.261935	0.265	0.079	1.37645e-08
HIST1H2AC	5.72601e-13	0.308541	0.245	0.068	1.44479e-08
IFIT3	5.93958e-13	0.679542	0.295	0.113	1.49868e-08
KDELR1	6.09294e-13	0.278683	0.459	0.232	1.53737e-08
HIST1H4E	6.88303e-13	0.394866	0.137	0.003	1.73673e-08
SNX29	7.2822e-13	0.307611	0.324	0.13	1.83744e-08
SMC4	7.49113e-13	0.360634	0.262	0.085	1.89016e-08
ZBTB20	7.50434e-13	0.296175	0.48	0.255	1.8935e-08
MT-TF	8.19849e-13	0.33997	0.381	0.176	2.06864e-08
KIF5B	8.77038e-13	0.256512	0.689	0.459	2.21294e-08
ENO1	8.82255e-13	0.274051	0.901	0.762	2.22611e-08
IFITM2	1.09471e-12	0.273468	0.747	0.524	2.76216e-08
MT-TV	1.13069e-12	0.467371	0.718	0.482	2.85295e-08
S100A2	1.19147e-12	0.480767	0.51	0.3	3.00633e-08
DNAJA1	1.22255e-12	-0.370336	0.76	0.785	3.08473e-08
UCHL1	1.27492e-12	0.271601	0.569	0.331	3.21689e-08
SLC44A2	1.27534e-12	0.306989	0.356	0.156	3.21793e-08
BPTF	1.39534e-12	0.263943	0.516	0.286	3.52073e-08
TMBIM1	1.51066e-12	0.277156	0.398	0.184	3.81169e-08
RGS16	1.57642e-12	0.805574	0.302	0.119	3.97761e-08
RPL9P9	1.82589e-12	-0.471513	0.282	0.428	4.60708e-08
DDX17	2.60263e-12	0.294611	0.589	0.351	6.56695e-08
MYL12B	2.61284e-12	0.262974	0.892	0.703	6.59272e-08
MAL2	2.68117e-12	0.317907	0.647	0.414	6.76512e-08
EIF4G2	2.7176e-12	0.255577	0.53	0.3	6.85704e-08
HLA-DPB1	3.28788e-12	0.2773	0.278	0.093	8.29599e-08
AFF1	3.3528e-12	0.281374	0.396	0.187	8.45977e-08
GPM6B	3.52137e-12	0.272765	0.168	0.025	8.88512e-08
APP	3.73266e-12	0.273577	0.74	0.499	9.41825e-08
TCIM	4.49516e-12	0.458203	0.226	0.065	1.13422e-07
TAOK1	4.78575e-12	0.929456	0.32	0.13	1.20754e-07
EPS8L2	4.86528e-12	0.253108	0.402	0.19	1.22761e-07
LGALS3BP	4.92387e-12	0.287025	0.429	0.218	1.24239e-07
CNGA1	5.53948e-12	0.331424	0.291	0.113	1.39772e-07
MXRA5	5.65705e-12	0.286339	0.277	0.096	1.42739e-07
GATA3	6.81631e-12	0.284601	0.817	0.581	1.71989e-07
FGF12	7.28434e-12	-0.284711	0.053	0.153	1.83799e-07
JAK1	7.94322e-12	0.282933	0.638	0.408	2.00423e-07
STAT1	8.34241e-12	0.323399	0.542	0.314	2.10496e-07
UGT3A1	9.20855e-12	0.262032	0.386	0.184	2.3235e-07
ANXA11	9.24421e-12	0.285088	0.464	0.246	2.3325e-07
RBM47	9.7747e-12	0.256352	0.538	0.309	2.46635e-07
PRDX1	9.97493e-12	0.294858	0.852	0.674	2.51687e-07
ABLIM1	1.09403e-11	0.258529	0.256	0.085	2.76045e-07
CSTB	1.13123e-11	0.264794	0.649	0.402	2.85431e-07
SPATS2L	1.18753e-11	0.259304	0.635	0.397	2.99637e-07
FAM120A	1.29254e-11	0.278137	0.321	0.13	3.26133e-07
RPL12	1.29612e-11	0.266191	0.859	0.674	3.27038e-07
PLEKHA5	1.37722e-11	0.261294	0.383	0.178	3.475e-07
STC1	1.5158e-11	0.486986	0.781	0.618	3.82467e-07
KITLG	1.55517e-11	0.344345	0.318	0.136	3.92399e-07
HIST1H2BC	1.60903e-11	0.279454	0.163	0.025	4.05989e-07
KHDRBS1	1.64691e-11	0.257521	0.479	0.255	4.15549e-07
HES1	1.69807e-11	-0.435496	0.948	0.929	4.28458e-07
RPL38	1.72303e-11	0.299357	0.733	0.518	4.34756e-07
CDKN1A	1.76527e-11	0.321278	0.405	0.204	4.45414e-07
CD82	1.82644e-11	0.325102	0.649	0.422	4.60847e-07
JUN	1.97238e-11	0.290267	0.96	0.875	4.97672e-07
FXYD5	2.26169e-11	0.294471	0.169	0.031	5.70669e-07
RTN3	2.37855e-11	0.275465	0.651	0.425	6.00156e-07
PFN1	2.8351e-11	0.26306	0.812	0.609	7.15352e-07
HDAC1	2.93869e-11	0.267311	0.271	0.099	7.41491e-07
FAM13A	3.03979e-11	0.271599	0.291	0.113	7.67001e-07
NTS	3.06065e-11	0.37114	0.144	0.017	7.72264e-07
GNAS	3.19361e-11	0.307259	0.745	0.538	8.05812e-07
DCUN1D1	3.33005e-11	0.303115	0.372	0.181	8.40239e-07
WNK1	3.33199e-11	-0.505274	0.357	0.476	8.40727e-07
TAX1BP3	3.39284e-11	0.250045	0.352	0.159	8.56081e-07
PTGS1	3.92168e-11	0.307971	0.171	0.034	9.89518e-07
LEPROT	4.06136e-11	0.263259	0.692	0.47	1.02476e-06
GNB2	4.17986e-11	0.301993	0.385	0.19	1.05466e-06
RPS3A	4.37013e-11	-0.274769	0.908	0.881	1.10267e-06
SLC6A12	4.51495e-11	0.292055	0.183	0.042	1.13921e-06
CARHSP1	4.86407e-11	0.254092	0.198	0.051	1.2273e-06
KMT2C	4.96843e-11	0.313489	0.579	0.368	1.25363e-06
SFPQ	6.00863e-11	0.251099	0.688	0.487	1.5161e-06
BRD3	6.12899e-11	0.255665	0.26	0.093	1.54647e-06
PNRC1	6.21129e-11	0.292825	0.82	0.635	1.56723e-06
SOD2	6.40199e-11	0.353999	0.605	0.411	1.61535e-06
RAC1P2	6.80226e-11	-0.323594	0.086	0.198	1.71635e-06
ATRX	6.85235e-11	0.258977	0.746	0.535	1.72898e-06
WDR1	7.56119e-11	0.281928	0.429	0.232	1.90784e-06
JPT1	7.85348e-11	0.26015	0.43	0.227	1.98159e-06
PDZK1	1.23998e-10	0.283007	0.302	0.13	3.12873e-06
HOXB7	1.35215e-10	0.278858	0.554	0.348	3.41174e-06
TRIM56	1.43026e-10	0.253054	0.313	0.139	3.60883e-06
STIM2	1.54618e-10	0.263115	0.3	0.13	3.90133e-06
MTND2P28	1.77199e-10	-0.459912	0.372	0.493	4.47108e-06
HOOK1	1.97892e-10	0.261711	0.39	0.198	4.99321e-06
ALDOB	2.02839e-10	-0.497685	0.161	0.295	5.11803e-06
KPNB1	2.16464e-10	0.266356	0.371	0.178	5.46182e-06
CD2AP	2.53276e-10	0.258794	0.631	0.419	6.39067e-06
RGS2	2.78974e-10	0.325189	0.171	0.04	7.03907e-06
ZBTB38	3.04631e-10	0.266681	0.333	0.159	7.68646e-06
YY1	3.73672e-10	0.274373	0.461	0.263	9.4285e-06
MRPS6	3.87935e-10	0.279974	0.556	0.357	9.78837e-06
CA12	3.91291e-10	-0.474316	0.448	0.55	9.87305e-06
MT-TW	4.49018e-10	-0.586824	0.305	0.419	1.13296e-05
EEF2	4.72838e-10	0.263237	0.482	0.289	1.19306e-05
RDH10	5.51382e-10	0.254119	0.37	0.184	1.39125e-05
RPS3AP6	7.48577e-10	-0.349226	0.127	0.244	1.88881e-05
HSPB1	7.69358e-10	-0.302187	0.951	0.932	1.94124e-05
H1F0	8.01255e-10	0.342501	0.277	0.122	2.02173e-05
KMT2A	9.00824e-10	0.258709	0.362	0.184	2.27296e-05
MT1F	9.52262e-10	0.469993	0.526	0.337	2.40275e-05
ZNF638	1.03926e-09	0.272754	0.419	0.235	2.62226e-05
RPL7P1	1.06226e-09	-0.27576	0.061	0.153	2.68028e-05
HSP90AA2P	1.15114e-09	-0.440135	0.302	0.419	2.90456e-05
PDK4	2.21991e-09	-0.637819	0.401	0.507	5.60127e-05
HS3ST1	2.67909e-09	0.283381	0.187	0.057	6.75989e-05
BTBD7	2.75334e-09	0.262222	0.328	0.164	6.94722e-05
PCM1	3.06517e-09	0.261539	0.623	0.436	7.73404e-05
S100A4	3.40541e-09	0.445858	0.348	0.187	8.59253e-05
HIST1H4C	4.98241e-09	-0.397865	0.832	0.836	0.000125716
RRAD	5.02254e-09	-0.590363	0.354	0.467	0.000126729
BDP1	5.06114e-09	0.254578	0.411	0.232	0.000127703
GPR155	6.6518e-09	0.267391	0.234	0.093	0.000167838
PUM1	8.63696e-09	0.250525	0.333	0.17	0.000217928
RHCG	8.87417e-09	-0.291938	0.035	0.105	0.000223913
SLC5A3	1.11125e-08	0.259294	0.297	0.144	0.00028039
MT-TL1	1.26068e-08	0.28184	0.588	0.391	0.000318094
HSD11B2	1.89322e-08	-0.327578	0.807	0.819	0.000477698
ZFP36	3.35381e-08	0.306126	0.86	0.717	0.000846234
ABCB1	4.70445e-08	-0.353535	0.698	0.711	0.00118703
IRF1	7.61523e-08	-0.439267	0.622	0.657	0.00192148
SRSF7	1.63596e-07	0.316545	0.635	0.448	0.00412786
CXCL3	2.51749e-07	-0.47235	0.372	0.484	0.00635214
AKAP12	3.57163e-07	0.320961	0.226	0.102	0.00901194
GADD45A	6.3691e-07	0.269785	0.553	0.402	0.0160705
NDUFA1	6.46944e-07	-0.260939	0.819	0.79	0.0163237
SOCS1	9.16351e-07	0.285807	0.387	0.241	0.0231214
MT-TE	9.57522e-07	0.400385	0.867	0.771	0.0241602
RPL13AP5	1.32246e-06	-0.318557	0.115	0.201	0.0333683
HSPD1	2.07581e-06	-0.31893	0.683	0.677	0.0523768
TMA7	2.30498e-06	-0.27842	0.78	0.759	0.0581592
MT1X	2.46249e-06	0.39303	0.488	0.34	0.0621336
IFIT2	5.10033e-06	0.363014	0.174	0.079	0.128691
TMEM178A	8.37774e-06	-0.274007	0.071	0.142	0.211387
RPL13P12	8.43692e-06	-0.373666	0.21	0.295	0.21288
ALAS1	8.78519e-06	-0.389011	0.522	0.567	0.221668
NFKBIA	1.05729e-05	-0.281811	0.8	0.771	0.266776
DDIT4	1.08327e-05	0.261015	0.356	0.227	0.27333
HMGCS2	1.63116e-05	-0.280968	0.602	0.643	0.411573
AC024293.1	2.33845e-05	-0.267825	0.226	0.317	0.590039
TCEAL2	2.95785e-05	-0.31919	0.165	0.246	0.746326
AC114491.1	3.47581e-05	-0.272796	0.085	0.15	0.877016
HMGN2	5.79963e-05	-0.367677	0.353	0.408	1
ADM	0.000135624	-0.328574	0.229	0.309	1
CTGF	0.000162407	0.255768	0.281	0.181	1
DCXR	0.000792856	-0.290309	0.287	0.348	1
HSPH1	0.00110062	-0.294596	0.571	0.572	1
CCNL1	0.00113823	-0.279941	0.683	0.686	1
APCDD1L-AS1	0.00173878	-0.250366	0.123	0.178	1
PTMAP2	0.00195959	-0.28333	0.411	0.442	1
MPC1	0.00244679	-0.275876	0.5	0.51	1
PHPT1	0.00257102	-0.292868	0.303	0.351	1
SVIP	0.00368191	-0.285894	0.606	0.589	1
ABCA5	0.0119661	-0.252548	0.134	0.176	1
AHI1	0.0121199	-0.380256	0.374	0.388	1
DNAJB4	0.0128999	-0.267296	0.353	0.38	1
CACYBP	0.023886	-0.250337	0.396	0.414	1
MT1G	0.0438742	0.269625	0.586	0.496	1
EFNA1	0.185649	-0.298577	0.261	0.269	1
AC087379.2	0.316925	-0.396763	0.2	0.201	1
KRT7	0.627089	-0.275696	0.222	0.195	1
IGFBP5	0.980339	-0.344833	0.117	0.113	1

## Sheet: IC
gene_id	p_val	avg_logFC	pct.1	pct.2	p_val_adj
MT-ATP6	8.85629e-106	-0.374707	1	1	2.23462e-101
MT-ATP8	7.50003e-100	-0.579839	0.994	1	1.89241e-95
MALAT1	3.97011e-96	0.837223	1	1	1.00174e-91
TSPAN1	2.27145e-88	1.20057	0.758	0.376	5.73134e-84
RPS3A	1.52742e-85	-0.61766	0.924	0.977	3.85399e-81
CD74	4.09251e-83	1.1532	0.777	0.42	1.03262e-78
RPS4Y1	8.30355e-83	0.615688	0.387	0.009	2.09515e-78
MTND3P19	7.3203e-80	-0.770536	0.014	0.42	1.84706e-75
MT-CYB	2.50038e-79	-0.295216	1	1	6.30896e-75
HLA-DRA	6.61163e-79	0.972885	0.622	0.196	1.66825e-74
RPL23A	3.3202e-78	-0.633006	0.879	0.95	8.37754e-74
MTATP6P1	1.80837e-72	-0.412726	0.958	0.998	4.56287e-68
JUN	3.84009e-70	1.13473	0.782	0.444	9.68933e-66
WFDC2	1.71479e-69	1.02971	0.79	0.454	4.32677e-65
MT-CO3	4.27987e-69	-0.269844	1	1	1.0799e-64
MT-ND1	5.88164e-67	-0.321765	1	1	1.48406e-62
CLU	6.54837e-67	0.82903	0.905	0.697	1.65229e-62
MTATP8P2	1.54597e-63	0.91042	0.299	0.006	3.9008e-59
IFITM3	1.6623e-63	0.752723	0.794	0.474	4.19431e-59
NEAT1	3.35132e-61	0.877355	0.598	0.22	8.45606e-57
MMP7	5.01073e-61	1.0049	0.382	0.048	1.26431e-56
RPS16	3.08287e-60	-0.456393	0.955	0.982	7.7787e-56
NFKBIZ	7.64304e-60	0.944074	0.499	0.129	1.92849e-55
MT-RNR1	5.22046e-57	0.381074	1	1	1.31723e-52
SAT1	3.04903e-56	0.696554	0.883	0.689	7.6933e-52
FOS	7.0391e-56	0.916903	0.78	0.448	1.77611e-51
ZFP36	1.25563e-54	0.93459	0.598	0.233	3.1682e-50
MAL	7.949e-54	-0.427433	0.969	0.993	2.00569e-49
EIF1AY	1.92756e-53	0.464349	0.267	0.008	4.86363e-49
ATP6AP2	8.92922e-53	-0.512629	0.865	0.955	2.25302e-48
MTRNR2L1	1.34412e-52	0.793992	0.295	0.025	3.39149e-48
SLC25A5	6.91289e-52	-0.577567	0.864	0.932	1.74426e-47
DEFB1	1.42664e-51	-0.669002	0.811	0.946	3.5997e-47
COX6C	1.84121e-50	-0.439721	0.936	0.968	4.64575e-46
HLA-DRB1	3.99807e-50	0.701563	0.569	0.233	1.00879e-45
RASD1	5.4765e-49	0.779363	0.526	0.195	1.38183e-44
UBC	1.07698e-48	0.641691	0.834	0.608	2.71743e-44
NELL1	3.10135e-48	-0.750139	0.092	0.412	7.82534e-44
GADD45B	3.84315e-48	0.746944	0.782	0.49	9.69703e-44
IFITM2	1.48159e-46	0.675498	0.618	0.3	3.73834e-42
TMEM52B	4.37711e-46	-0.817113	0.394	0.714	1.10443e-41
DUSP1	4.51274e-46	0.85148	0.648	0.336	1.13865e-41
MT-TV	4.97246e-46	0.960235	0.886	0.738	1.25465e-41
MT-ND2	6.31358e-46	-0.260359	1	1	1.59304e-41
APOE	4.81491e-45	-0.661843	0.47	0.761	1.2149e-40
NDUFA4	6.69919e-45	-0.380574	0.955	0.983	1.69034e-40
HLA-E	1.45946e-44	0.550319	0.752	0.442	3.68251e-40
JUNB	2.72093e-44	0.82128	0.637	0.331	6.86544e-40
RPL41	5.15999e-44	-0.548132	0.658	0.814	1.30197e-39
ATF3	7.36728e-44	0.900822	0.601	0.278	1.85891e-39
RPS27	1.06956e-43	-0.314012	0.992	1	2.69872e-39
SUCLG1	1.4077e-43	-0.421887	0.925	0.969	3.5519e-39
FTH1	2.92374e-43	-0.329214	0.989	0.997	7.37718e-39
RPS26	7.75782e-43	-0.407831	0.883	0.933	1.95745e-38
SOCS3	1.12885e-42	0.589022	0.378	0.092	2.84832e-38
RPS28	1.2306e-42	-0.394798	0.908	0.94	3.10504e-38
HLA-DPB1	1.43213e-42	0.443646	0.285	0.038	3.61355e-38
IER2	2.65678e-42	0.750306	0.698	0.398	6.70359e-38
HLA-DRB5	3.11822e-42	0.552475	0.35	0.078	7.8679e-38
ANXA2	3.83105e-42	0.586184	0.51	0.191	9.6665e-38
SLC25A29	9.6248e-42	0.547405	0.426	0.128	2.42853e-37
TSC22D1	1.82809e-41	0.656656	0.594	0.288	4.61264e-37
IGFBP5	2.02753e-41	0.751007	0.704	0.4	5.11587e-37
XIST	2.79551e-41	-0.528882	0	0.223	7.05363e-37
DDX3Y	3.03956e-41	0.329131	0.204	0.005	7.66941e-37
ATP6V1G3	4.58625e-41	-0.470094	0.9	0.962	1.1572e-36
ADAMTS1	6.04891e-41	0.535733	0.306	0.053	1.52626e-36
HLA-A	1.00863e-40	0.574233	0.8	0.57	2.54497e-36
RPLP1	1.33226e-40	-0.309974	0.987	0.994	3.36155e-36
RPS2	1.57966e-40	-0.405072	0.958	0.985	3.98579e-36
FXYD4	2.04214e-40	1.21887	0.665	0.398	5.15273e-36
CCL2	6.70305e-40	0.697845	0.255	0.03	1.69131e-35
HLA-DPA1	2.23386e-39	0.435348	0.243	0.025	5.63647e-35
GDF15	2.69583e-39	0.743491	0.574	0.25	6.80211e-35
KLF6	4.23624e-39	0.775815	0.644	0.344	1.06889e-34
RPS4X	5.67058e-39	-0.47015	0.809	0.893	1.4308e-34
ST6GAL1	1.05926e-38	0.653785	0.52	0.224	2.67274e-34
BTG2	1.56313e-38	0.715242	0.534	0.232	3.9441e-34
ELF3	1.586e-38	0.68872	0.613	0.323	4.00179e-34
RPL21	1.99522e-38	-0.315445	0.989	0.988	5.03435e-34
EGR1	4.25406e-38	0.655382	0.587	0.276	1.07338e-33
DEPP1	1.22904e-37	0.696765	0.428	0.149	3.10112e-33
COX5B	1.31902e-37	-0.423468	0.911	0.916	3.32816e-33
AC016739.1	2.32648e-37	-0.609909	0.364	0.615	5.87018e-33
RPS29	4.02573e-37	-0.359208	0.932	0.972	1.01577e-32
TNFRSF11B	6.31774e-37	0.378875	0.209	0.014	1.59409e-32
IER3	6.94317e-37	0.63239	0.54	0.246	1.7519e-32
TCIM	1.10886e-36	0.574419	0.313	0.07	2.79787e-32
PAPPA	1.36755e-36	0.48844	0.214	0.018	3.45061e-32
LDHA	1.70635e-36	0.576341	0.74	0.496	4.30546e-32
SOX4	2.78234e-36	0.591181	0.723	0.443	7.0204e-32
SYNE2	1.29725e-35	0.599953	0.687	0.409	3.27323e-31
CYR61	1.73476e-35	0.736811	0.363	0.108	4.37714e-31
AQP3	2.06066e-35	0.786319	0.427	0.159	5.19946e-31
CDKN1A	1.07732e-34	0.446123	0.299	0.066	2.7183e-30
PHLDA1	1.1774e-34	0.478859	0.47	0.181	2.97081e-30
HLA-DQB1	4.23789e-34	0.346463	0.245	0.037	1.0693e-29
DHRS7	5.49305e-34	-0.435673	0.86	0.917	1.38601e-29
NDUFA1	8.49976e-34	-0.378562	0.897	0.931	2.14466e-29
SOX9	1.22322e-33	0.333349	0.221	0.027	3.08642e-29
PFKFB3	2.21934e-33	0.35824	0.246	0.039	5.59985e-29
TPM4	2.47917e-33	0.676778	0.552	0.283	6.25543e-29
HSPA1B	2.48052e-33	0.62256	0.515	0.239	6.25885e-29
AQP2	2.80005e-33	0.934962	0.469	0.2	7.06508e-29
LITAF	3.84138e-33	0.466832	0.893	0.767	9.69257e-29
CEBPD	5.07678e-33	0.683056	0.626	0.36	1.28097e-28
HIST1H2BD	7.24403e-33	0.341799	0.217	0.027	1.82781e-28
IRF1	8.87935e-33	0.710698	0.455	0.181	2.24044e-28
CD24	2.21398e-32	0.468899	0.843	0.717	5.5863e-28
MT-ND4L	3.08944e-32	-0.375222	0.99	0.995	7.79528e-28
COX7A1	4.0702e-32	-0.553854	0.318	0.593	1.02699e-27
S100A11	5.24239e-32	0.406629	0.882	0.776	1.32276e-27
STAT1	5.79193e-32	0.386126	0.369	0.118	1.46142e-27
KRT8	8.14122e-32	-0.531177	0.661	0.791	2.05419e-27
UMOD	9.07037e-32	-0.809587	0.535	0.739	2.28864e-27
HSPA1A	9.97207e-32	0.727257	0.695	0.476	2.51615e-27
CLDN4	1.01954e-31	0.590515	0.701	0.45	2.57251e-27
MT-ND5	1.63288e-31	-0.257696	1	1	4.12008e-27
TACSTD2	2.33734e-31	0.60118	0.636	0.36	5.89757e-27
SLPI	2.77055e-31	0.537557	0.196	0.02	6.99066e-27
AKR1C1	2.92119e-31	0.270896	0.168	0.008	7.37074e-27
AL450405.1	4.08262e-31	0.47157	0.211	0.029	1.03013e-26
LTF	4.22782e-31	0.580097	0.152	0.002	1.06676e-26
LGALS3	8.20135e-31	-0.363969	0.94	0.972	2.06937e-26
AL365357.1	9.64372e-31	-0.436154	0.05	0.266	2.4333e-26
STC1	1.16608e-30	0.792513	0.364	0.123	2.94226e-26
RHOB	1.85158e-30	0.494171	0.377	0.136	4.67191e-26
PIGR	3.77417e-30	0.439847	0.392	0.143	9.52299e-26
PNRC1	3.87802e-30	0.517622	0.647	0.411	9.78501e-26
EHF	3.90527e-30	0.326347	0.268	0.059	9.85377e-26
HIST1H1C	3.95054e-30	0.643824	0.466	0.205	9.968e-26
ALDOB	4.95327e-30	-0.88007	0.136	0.371	1.24981e-25
RPS3AP6	6.30607e-30	-0.515764	0.193	0.439	1.59115e-25
COX7C	8.75264e-30	-0.268147	0.971	0.984	2.20847e-25
RPS18	1.44212e-29	-0.313483	0.94	0.961	3.63876e-25
CXCL2	1.66264e-29	0.618886	0.426	0.161	4.19516e-25
RPL15	1.78371e-29	-0.297212	0.971	0.983	4.50067e-25
PTGR1	4.84473e-29	0.442015	0.611	0.334	1.22242e-24
IFI6	5.48366e-29	0.674931	0.414	0.183	1.38364e-24
PAX8	7.76575e-29	0.397356	0.523	0.249	1.95945e-24
QPRT	9.20312e-29	0.43259	0.462	0.204	2.32213e-24
RPL10P9	1.00499e-28	-0.603296	0.035	0.225	2.53579e-24
CRYAB	1.06918e-28	0.573812	0.7	0.446	2.69775e-24
COX4I1	1.3615e-28	-0.319464	0.924	0.935	3.43532e-24
COBLL1	2.29941e-28	0.477187	0.63	0.376	5.80187e-24
RPL9P9	2.54651e-28	-0.492429	0.452	0.664	6.42534e-24
MNS1	3.12406e-28	0.493721	0.307	0.092	7.88262e-24
SLC25A6	3.47237e-28	-0.353945	0.886	0.94	8.76149e-24
HES1	6.30645e-28	0.648629	0.726	0.502	1.59124e-23
ERP27	1.46933e-27	0.526498	0.581	0.325	3.70741e-23
DUSP6	2.46568e-27	0.40853	0.381	0.145	6.22141e-23
KNG1	3.87477e-27	-0.759493	0.232	0.46	9.77681e-23
UCP2	6.57027e-27	0.325687	0.253	0.06	1.65781e-22
UQCRB	9.37539e-27	-0.305728	0.905	0.961	2.3656e-22
SLC16A4	9.53385e-27	0.282628	0.238	0.052	2.40558e-22
RPL37A	1.06251e-26	-0.273902	0.971	0.98	2.68093e-22
ATP5MG	2.80522e-26	-0.334945	0.897	0.94	7.07813e-22
SKIL	2.92585e-26	0.275509	0.199	0.032	7.3825e-22
COX7B	3.30169e-26	-0.340305	0.885	0.931	8.33083e-22
PPP1R15A	4.16873e-26	0.499404	0.413	0.176	1.05185e-21
RPL9	6.62765e-26	-0.281141	0.961	0.962	1.67229e-21
UQCR11	8.80386e-26	-0.344452	0.854	0.89	2.22139e-21
KLF10	8.92688e-26	0.519793	0.498	0.257	2.25243e-21
ATP5PO	9.10624e-26	-0.346105	0.79	0.865	2.29769e-21
COX6A1	1.16162e-25	-0.328938	0.886	0.918	2.93101e-21
AQP6	2.01468e-25	0.565144	0.413	0.176	5.08344e-21
RPS19	2.04913e-25	-0.282547	0.951	0.97	5.17037e-21
CCNL1	2.36596e-25	0.510429	0.53	0.28	5.96979e-21
CLCNKB	2.99534e-25	-0.42555	0.682	0.779	7.55784e-21
ZFP36L1	3.46896e-25	0.544438	0.606	0.371	8.75288e-21
SERPINA1	3.55124e-25	0.338154	0.234	0.053	8.9605e-21
ATP5F1A	4.55865e-25	-0.365401	0.807	0.872	1.15024e-20
ATP5MC3	5.90414e-25	-0.322313	0.872	0.917	1.48973e-20
HLA-DMA	8.4553e-25	0.27775	0.277	0.08	2.13344e-20
PALM3	1.22278e-24	0.40648	0.377	0.155	3.08531e-20
EDN1	1.39812e-24	0.458038	0.192	0.033	3.52773e-20
MAFF	1.7937e-24	0.402343	0.263	0.074	4.52585e-20
SPATS2L	1.83248e-24	0.413286	0.414	0.186	4.62372e-20
NDUFB1	1.99931e-24	-0.328435	0.821	0.886	5.04466e-20
RPL23AP42	2.3742e-24	-0.434499	0.111	0.311	5.99059e-20
STIM2	2.42448e-24	0.276749	0.261	0.074	6.11744e-20
MCCD1	2.68292e-24	-0.445552	0.345	0.582	6.76954e-20
UQCR10	2.91866e-24	-0.297955	0.903	0.918	7.36436e-20
RGCC	4.16534e-24	0.329634	0.211	0.045	1.051e-19
HIF1A	4.41824e-24	0.428469	0.446	0.213	1.11481e-19
RPS14	5.36598e-24	-0.272473	0.95	0.978	1.35394e-19
HSP90AA1	5.56012e-24	0.413599	0.983	0.958	1.40293e-19
ANKRD26	7.43779e-24	0.369354	0.355	0.14	1.8767e-19
GADD45G	7.79085e-24	0.66208	0.495	0.269	1.96579e-19
SOD2	9.09838e-24	0.423039	0.467	0.236	2.2957e-19
SMIM22	1.59331e-23	0.295877	0.313	0.107	4.02024e-19
GATA3	2.06973e-23	0.451017	0.458	0.23	5.22234e-19
ADGRF1	2.30662e-23	0.441365	0.695	0.478	5.82005e-19
ID2	2.63447e-23	0.528904	0.723	0.525	6.6473e-19
UQCRQ	2.88649e-23	-0.299129	0.912	0.945	7.2832e-19
FOSB	3.30333e-23	0.364969	0.305	0.105	8.33497e-19
FGL2	4.13461e-23	0.381851	0.289	0.099	1.04325e-18
TNFRSF12A	4.14821e-23	0.349643	0.257	0.075	1.04668e-18
PPFIBP1	4.4238e-23	0.306138	0.303	0.105	1.11621e-18
DDIT3	4.56784e-23	0.560005	0.43	0.21	1.15256e-18
AC024293.1	5.54933e-23	-0.444901	0.408	0.601	1.40021e-18
TMA7	6.48086e-23	-0.38623	0.78	0.819	1.63525e-18
TNFSF10	6.67505e-23	0.316783	0.377	0.15	1.68425e-18
ARHGAP29	8.19622e-23	0.416905	0.401	0.18	2.06807e-18
RARRES3	1.39985e-22	0.446288	0.755	0.561	3.53209e-18
S100A1	1.63567e-22	0.283947	0.168	0.027	4.12712e-18
DNAJB1	1.86984e-22	0.613289	0.595	0.386	4.71799e-18
COX7A2	2.37051e-22	-0.295847	0.9	0.937	5.98127e-18
PVALB	2.86102e-22	-0.569683	0.213	0.412	7.21893e-18
ABCB1	5.44143e-22	0.383892	0.359	0.15	1.37298e-17
TMEM233	6.74135e-22	0.354965	0.124	0.008	1.70098e-17
RPS13	6.77179e-22	-0.288765	0.928	0.95	1.70866e-17
COL9A2	6.85929e-22	0.279506	0.199	0.043	1.73074e-17
MBD4	1.37827e-21	0.340697	0.413	0.193	3.47766e-17
LRRFIP1	1.55215e-21	0.402675	0.663	0.457	3.91639e-17
RPL39	1.73539e-21	-0.306786	0.886	0.916	4.37873e-17
BHLHE40	1.74874e-21	0.423784	0.399	0.189	4.41243e-17
RCAN1	2.00613e-21	0.333604	0.249	0.077	5.06186e-17
ZFAND5	3.44584e-21	0.310718	0.444	0.216	8.69453e-17
ASAH1	4.39786e-21	0.363669	0.62	0.401	1.10967e-16
NUB1	5.84343e-21	0.30892	0.41	0.189	1.47441e-16
WSB1	6.91898e-21	0.383536	0.59	0.366	1.7458e-16
CCDC198	8.23482e-21	0.387341	0.501	0.275	2.07781e-16
CD82	9.22078e-21	0.361108	0.419	0.206	2.32659e-16
ZMPSTE24	1.03072e-20	0.383743	0.542	0.314	2.60071e-16
RPS3	1.19812e-20	-0.259436	0.943	0.957	3.02311e-16
COX8A	2.22137e-20	-0.313821	0.86	0.889	5.60496e-16
RNF213	2.24871e-20	0.267482	0.321	0.125	5.67394e-16
ANKRD22	2.43251e-20	0.367672	0.357	0.151	6.13772e-16
RPL10P6	3.19298e-20	-0.295631	0.01	0.134	8.05654e-16
JUND	4.26374e-20	0.354813	0.394	0.186	1.07583e-15
NR4A1	4.53355e-20	0.361691	0.296	0.114	1.14391e-15
PIM3	6.45763e-20	0.335666	0.282	0.104	1.62939e-15
G0S2	8.18074e-20	-0.476454	0.338	0.541	2.06416e-15
VMP1	8.19184e-20	0.366384	0.378	0.178	2.06697e-15
KRT19	8.82159e-20	0.429375	0.433	0.223	2.22586e-15
MTCO1P12	9.81761e-20	-0.250637	0.855	0.884	2.47718e-15
CPAMD8	1.13429e-19	0.255903	0.266	0.089	2.86203e-15
SYTL2	1.42866e-19	0.251809	0.224	0.066	3.60479e-15
SERPINA5	2.05864e-19	-0.523468	0.257	0.441	5.19435e-15
BRD2	2.36617e-19	0.355893	0.433	0.22	5.97033e-15
MUC1	3.23684e-19	0.30783	0.634	0.401	8.1672e-15
MT-TP	3.34957e-19	0.490047	0.904	0.872	8.45164e-15
RPL18A	3.61822e-19	-0.319846	0.837	0.857	9.1295e-15
RPL23AP2	3.9157e-19	-0.391139	0.12	0.293	9.8801e-15
FOLR1	3.91694e-19	0.360738	0.467	0.255	9.88322e-15
TTR	4.638e-19	0.439149	0.202	0.054	1.17026e-14
SLC12A3	4.90836e-19	-0.488283	0.097	0.268	1.23848e-14
PLIN2	5.87361e-19	0.256939	0.266	0.092	1.48203e-14
TRIB1	9.79721e-19	0.265819	0.214	0.065	2.47203e-14
BAZ2B	1.00922e-18	0.314682	0.357	0.163	2.54647e-14
GPRC5A	1.02118e-18	0.252564	0.167	0.036	2.57664e-14
RPL18	1.0915e-18	-0.271697	0.919	0.927	2.75407e-14
PLEKHA1	1.29329e-18	0.280008	0.431	0.215	3.26324e-14
SFRP1	1.38027e-18	-0.490892	0.092	0.255	3.4827e-14
SRSF7	1.59008e-18	0.405851	0.569	0.358	4.01208e-14
PMAIP1	1.72282e-18	0.326422	0.242	0.08	4.34703e-14
ATP5MPL	2.07783e-18	-0.290733	0.832	0.867	5.24278e-14
H3F3B	2.5191e-18	0.403777	0.928	0.887	6.35619e-14
PTPN13	3.2789e-18	0.315297	0.316	0.136	8.27333e-14
RPL7	3.29886e-18	-0.255102	0.926	0.93	8.32369e-14
ICAM1	3.67652e-18	0.271563	0.145	0.025	9.2766e-14
CD151	3.89573e-18	0.308244	0.438	0.231	9.82971e-14
ATP5MD	5.96966e-18	-0.257335	0.86	0.916	1.50626e-13
PLSCR1	8.12997e-18	0.312474	0.399	0.201	2.05135e-13
SOCS1	1.03143e-17	0.335794	0.321	0.143	2.60251e-13
MT-TM	1.0856e-17	0.342638	0.439	0.236	2.73918e-13
PTP4A2	1.15692e-17	0.326152	0.523	0.308	2.91914e-13
HLA-C	1.22701e-17	0.314361	0.84	0.729	3.09598e-13
SRARP	1.74732e-17	-0.396365	0.223	0.401	4.40884e-13
NFIB	2.10202e-17	0.265435	0.313	0.133	5.30382e-13
IFI27	2.25533e-17	0.306966	0.166	0.038	5.69066e-13
PRDX6	2.48651e-17	-0.337414	0.656	0.744	6.27397e-13
SLC39A6	2.94722e-17	0.268477	0.32	0.141	7.43642e-13
MT-TT	3.7284e-17	-0.375524	0.647	0.731	9.40749e-13
NFKBIA	4.32717e-17	0.5474	0.644	0.468	1.09183e-12
VDAC1	4.38064e-17	-0.283463	0.829	0.862	1.10532e-12
CRYL1	4.82086e-17	-0.408019	0.484	0.612	1.2164e-12
ADGRF5	4.84445e-17	-0.321383	0.739	0.842	1.22235e-12
STAT3	7.89573e-17	0.283192	0.399	0.205	1.99225e-12
MT-TS2	7.90607e-17	0.372528	0.608	0.411	1.99486e-12
ATP5PB	8.50783e-17	-0.343894	0.702	0.782	2.1467e-12
UACA	8.62439e-17	0.282775	0.3	0.13	2.17611e-12
MYO6	1.04762e-16	0.301865	0.563	0.346	2.64334e-12
GADD45A	1.09295e-16	0.38886	0.561	0.366	2.75772e-12
CLDN7	1.71387e-16	0.310399	0.576	0.375	4.32444e-12
ANGPT1	2.01599e-16	-0.358507	0.108	0.266	5.08674e-12
CA12	2.16849e-16	-0.259353	0.887	0.939	5.47154e-12
ATP6V0B	2.67111e-16	-0.256242	0.901	0.931	6.73975e-12
RSRP1	2.821e-16	0.335215	0.501	0.306	7.11795e-12
FYB2	2.87403e-16	0.250149	0.405	0.208	7.25176e-12
CDKN2AIP	3.28755e-16	0.293929	0.288	0.122	8.29515e-12
SPP1	3.58473e-16	0.809367	0.7	0.554	9.04499e-12
CD2AP	3.79191e-16	0.287168	0.509	0.314	9.56776e-12
CITED2	4.36986e-16	0.391732	0.469	0.276	1.1026e-11
MIOX	4.43088e-16	-0.387171	0.049	0.18	1.118e-11
UCHL1	4.45788e-16	0.27376	0.321	0.15	1.12481e-11
NDUFB3	4.46199e-16	-0.35769	0.643	0.723	1.12585e-11
UQCRFS1	4.51122e-16	-0.339928	0.662	0.735	1.13827e-11
ZDHHC3	4.60834e-16	0.311668	0.494	0.292	1.16278e-11
CYSTM1	7.2695e-16	-0.253	0.862	0.911	1.83424e-11
HLA-B	7.89935e-16	0.275027	0.875	0.749	1.99316e-11
CAST	1.05245e-15	0.301234	0.73	0.544	2.65555e-11
CRIP2	1.46329e-15	0.260574	0.327	0.153	3.69217e-11
BTG3	1.5095e-15	0.315678	0.434	0.239	3.80877e-11
IFNAR1	1.58648e-15	0.258642	0.434	0.236	4.003e-11
COX17	1.60837e-15	-0.315664	0.672	0.753	4.05825e-11
CTSH	2.12115e-15	0.310667	0.612	0.431	5.35208e-11
RBM25	2.18928e-15	0.293003	0.587	0.393	5.52399e-11
COMMD6	2.26908e-15	-0.345862	0.722	0.758	5.72534e-11
BIRC3	2.33754e-15	0.329632	0.204	0.069	5.89808e-11
SCGB2A1	2.78837e-15	0.37792	0.313	0.148	7.03562e-11
PARD6G-AS1	2.91218e-15	0.297688	0.266	0.111	7.348e-11
DCDC2	2.99311e-15	0.405916	0.467	0.296	7.55221e-11
COX5A	3.47624e-15	-0.27859	0.829	0.858	8.77124e-11
CKB	4.53664e-15	-0.352571	0.74	0.796	1.14468e-10
CTSD	5.06165e-15	0.283464	0.796	0.633	1.27716e-10
S100A6	5.10914e-15	0.260157	0.949	0.909	1.28914e-10
MINOS1	6.06069e-15	-0.302741	0.727	0.782	1.52923e-10
AC114491.1	1.03128e-14	-0.33497	0.174	0.329	2.60212e-10
PTBP3	1.09954e-14	0.307261	0.503	0.314	2.77436e-10
PSCA	1.17117e-14	0.719195	0.21	0.082	2.9551e-10
AP000757.1	1.33293e-14	-0.311351	0.132	0.29	3.36324e-10
TIMP3	1.5537e-14	-0.339299	0.281	0.46	3.92029e-10
ATP5PD	1.66535e-14	-0.252575	0.851	0.881	4.202e-10
CDC42BPA	1.66544e-14	0.250526	0.266	0.112	4.20223e-10
ATP5F1B	1.8615e-14	-0.259451	0.86	0.888	4.69693e-10
BSG	2.08231e-14	-0.251014	0.815	0.852	5.25408e-10
ATP1A1	2.31627e-14	-0.307781	0.822	0.852	5.8444e-10
COX6B1	2.47612e-14	-0.250062	0.879	0.9	6.24775e-10
TMSB10	2.53283e-14	0.327129	0.78	0.684	6.39083e-10
DNAJB4	2.9125e-14	0.330057	0.293	0.137	7.34882e-10
THSD7A	3.02797e-14	0.432049	0.438	0.273	7.64018e-10
APP	3.44397e-14	0.26987	0.652	0.474	8.68982e-10
ENOSF1	5.80668e-14	-0.380516	0.27	0.419	1.46514e-09
PRRC2C	8.11103e-14	0.265205	0.559	0.375	2.04658e-09
MT2A	1.08811e-13	0.531644	0.869	0.787	2.74551e-09
CXCL1	1.16875e-13	0.263843	0.153	0.043	2.94899e-09
BPTF	1.18122e-13	0.282295	0.46	0.277	2.98045e-09
ADI1	1.40706e-13	-0.366435	0.522	0.64	3.55028e-09
IVNS1ABP	1.42358e-13	0.251982	0.371	0.205	3.59199e-09
CCAR1	1.76472e-13	0.253127	0.362	0.196	4.45275e-09
NDUFB4	2.34383e-13	-0.288556	0.736	0.797	5.91395e-09
NDUFB11	2.36037e-13	-0.315071	0.619	0.69	5.9557e-09
MGST2	2.42038e-13	-0.396865	0.256	0.4	6.10711e-09
AL365394.1	2.61662e-13	-0.356239	0.147	0.301	6.60227e-09
ATP6V1D	2.88744e-13	-0.318775	0.722	0.784	7.2856e-09
HSPB1	3.05679e-13	0.289851	0.898	0.859	7.71288e-09
AC073861.1	3.26782e-13	-0.364482	0.253	0.4	8.24537e-09
RPL38	4.35203e-13	-0.255382	0.828	0.84	1.09811e-08
SCCPDH	4.48715e-13	0.266937	0.426	0.253	1.1322e-08
CALCA	5.14379e-13	0.291282	0.211	0.084	1.29788e-08
COX7A2L	5.90238e-13	-0.350255	0.484	0.587	1.48929e-08
HSPA5	8.5175e-13	0.314653	0.668	0.526	2.14913e-08
NDUFA3	9.09117e-13	-0.255479	0.777	0.796	2.29388e-08
PNISR	1.2184e-12	0.319165	0.555	0.381	3.07427e-08
ID1	1.23999e-12	0.334835	0.405	0.241	3.12873e-08
EFNA1	1.25889e-12	0.300569	0.338	0.182	3.17644e-08
KLK1	1.68001e-12	-0.488228	0.083	0.21	4.239e-08
TSPAN7	1.80162e-12	-0.333132	0.506	0.621	4.54585e-08
EIF4G3	1.94663e-12	0.272495	0.494	0.319	4.91175e-08
HOXB-AS3	2.14377e-12	-0.361076	0.325	0.469	5.40916e-08
SMIM24	2.18144e-12	-0.276557	0.801	0.851	5.5042e-08
RPL7A	2.25005e-12	-0.252795	0.843	0.867	5.67734e-08
TCF25	2.99467e-12	0.250553	0.62	0.437	7.55614e-08
COPS9	3.0358e-12	-0.325767	0.592	0.661	7.65992e-08
FGF7	3.26685e-12	-0.335001	0.327	0.482	8.24292e-08
ECI2	3.76358e-12	-0.31827	0.403	0.517	9.49628e-08
SLC26A7	4.21468e-12	0.316218	0.85	0.745	1.06345e-07
MT1H	4.98976e-12	-0.278393	0.224	0.383	1.25901e-07
CDH16	5.70076e-12	0.305212	0.608	0.451	1.43842e-07
LAMB1	6.14287e-12	0.252514	0.473	0.302	1.54997e-07
ALDH6A1	6.79038e-12	-0.375601	0.467	0.561	1.71335e-07
RASL11A	6.85799e-12	0.32128	0.35	0.2	1.73041e-07
DCXR	7.36519e-12	-0.369511	0.448	0.558	1.85839e-07
RPL13P12	7.5852e-12	-0.316188	0.394	0.517	1.9139e-07
NUPR2	8.78388e-12	-0.336495	0.455	0.576	2.21635e-07
IFIT3	1.1274e-11	0.27578	0.178	0.067	2.84466e-07
TCEAL9	1.21436e-11	0.265272	0.516	0.355	3.06408e-07
NDUFA13	1.59038e-11	-0.273618	0.739	0.774	4.01285e-07
SLC26A4	2.04574e-11	-0.878886	0.053	0.155	5.16181e-07
CALB1	2.27103e-11	-0.34916	0.302	0.476	5.73026e-07
HSD11B2	2.3594e-11	-0.254081	0.709	0.789	5.95324e-07
FXYD2	3.52251e-11	-0.280553	0.394	0.537	8.888e-07
MRPL34	3.63717e-11	-0.322483	0.51	0.594	9.17731e-07
ZFP36L2	3.8239e-11	0.284729	0.451	0.299	9.64846e-07
CXCL3	4.08847e-11	0.345254	0.287	0.146	1.0316e-06
NDUFB6	5.29987e-11	-0.294088	0.549	0.637	1.33726e-06
SRP9	7.38468e-11	-0.286887	0.566	0.632	1.8633e-06
LUC7L3	7.882e-11	0.276411	0.503	0.348	1.98879e-06
ITM2C	8.99018e-11	0.316757	0.648	0.504	2.2684e-06
AL590867.2	1.06016e-10	-0.296262	0.234	0.369	2.675e-06
CTGF	1.73429e-10	0.254459	0.246	0.122	4.37597e-06
PRDX3	1.7928e-10	-0.293943	0.636	0.693	4.5236e-06
PHPT1	1.91476e-10	-0.300409	0.462	0.564	4.83132e-06
RPL26P19	3.04876e-10	-0.290279	0.203	0.329	7.69263e-06
MDH1	3.32413e-10	-0.257766	0.651	0.715	8.38744e-06
TMEM106C	3.54143e-10	0.266907	0.555	0.4	8.93573e-06
RGS16	4.94136e-10	0.371906	0.221	0.107	1.2468e-05
SLC38A1	5.01579e-10	0.251876	0.445	0.287	1.26558e-05
AC005912.1	6.2074e-10	-0.293779	0.228	0.349	1.56625e-05
UQCRC2	7.35604e-10	-0.285563	0.529	0.611	1.85608e-05
SLC25A4	7.96185e-10	-0.275201	0.644	0.712	2.00893e-05
AC099560.2	8.44773e-10	-0.299192	0.369	0.481	2.13153e-05
MRPL41	1.06157e-09	-0.305345	0.537	0.616	2.67855e-05
SMIM14	1.33623e-09	0.257303	0.403	0.264	3.37158e-05
EIF1AX	1.43507e-09	-0.376952	0.414	0.503	3.62096e-05
SERPING1	1.57973e-09	0.25145	0.47	0.33	3.98598e-05
HADHB	1.8842e-09	-0.254078	0.722	0.754	4.7542e-05
NDUFB9	2.39076e-09	-0.257454	0.777	0.783	6.03236e-05
AC007969.1	2.55367e-09	-0.285883	0.235	0.358	6.44342e-05
RPL6P27	2.9866e-09	-0.299512	0.427	0.517	7.5358e-05
WNK1	3.31876e-09	-0.352244	0.516	0.585	8.37389e-05
MOCS2	3.76774e-09	-0.288337	0.487	0.578	9.50675e-05
RPL13AP5	9.61359e-09	-0.274212	0.231	0.345	0.00024257
HSP90AB3P	9.86048e-09	-0.287254	0.337	0.441	0.0002488
ABCC4	3.25185e-08	-0.323518	0.252	0.363	0.000820507
ESRRG	4.97241e-08	-0.302388	0.405	0.501	0.00125464
FMC1	5.51523e-08	-0.303177	0.298	0.4	0.0013916
RPL24P2	7.15515e-08	-0.27317	0.243	0.346	0.00180539
SMIM4	8.41155e-08	-0.294212	0.253	0.353	0.0021224
ARSE	1.00306e-07	-0.258278	0.157	0.256	0.00253093
ADIRF	1.12969e-07	-0.272879	0.161	0.262	0.00285042
DDT	1.21067e-07	-0.280954	0.562	0.612	0.00305475
AC116533.1	1.31989e-07	-0.262548	0.241	0.34	0.00333035
AZGP1	1.87764e-07	-0.261993	0.136	0.232	0.00473765
TSPAN8	1.92483e-07	-0.352068	0.056	0.13	0.00485673
RPL21P28	2.7497e-07	-0.255455	0.462	0.529	0.00693805
TIMM8B	6.06269e-07	-0.265252	0.373	0.457	0.0152974
S100A2	7.19997e-07	0.2658	0.412	0.293	0.018167
MRPL16	7.9342e-07	-0.272145	0.376	0.459	0.0200196
MPC2	8.86012e-07	-0.255766	0.545	0.593	0.0223558
SLC12A1	1.39243e-06	-0.418768	0.214	0.309	0.0351337
NUDT4	1.4159e-06	-0.312721	0.352	0.426	0.0357259
CYC1	1.71423e-06	-0.253623	0.601	0.634	0.0432535
AC034236.1	5.4931e-06	-0.260979	0.218	0.296	0.138602
NDUFS6	6.13495e-06	-0.25394	0.485	0.541	0.154797
MT1X	7.09368e-06	0.549718	0.761	0.715	0.178988
NDUFB7	8.18708e-06	-0.254464	0.576	0.61	0.206576
MTURN	9.84467e-06	-0.253395	0.321	0.401	0.248401
BCAP29	1.62202e-05	-0.279003	0.293	0.369	0.409269
ETFB	1.84515e-05	-0.267003	0.396	0.459	0.465568
MRPS36	2.13761e-05	-0.260563	0.471	0.521	0.539362
TAOK1	0.000144844	1.30664	0.281	0.19	1
ANP32A	0.000277103	-0.255809	0.562	0.578	1
MT1F	0.000895414	0.38445	0.527	0.475	1
MT1E	0.0113307	0.334372	0.675	0.67	1
SPARCL1	0.108168	0.262175	0.359	0.336	1
KRT7	0.392695	-0.699133	0.325	0.313	1

## Sheet: Fib
gene_id	p_val	avg_logFC	pct.1	pct.2	p_val_adj
MTATP6P1	4.2915e-08	-1.81128	0.794	1	0.00108283
IFITM1	1.12651e-06	-1.58454	0.015	0.417	0.0284242
AL355472.2	1.33698e-06	-0.884026	0	0.333	0.0337347
PSAP	9.40184e-06	1.61422	0.912	0.167	0.237227
PTMAP4	3.25376e-05	-0.67899	0	0.25	0.820989
ITFG2	3.25376e-05	-0.81434	0	0.25	0.820989
C1R	8.12541e-05	1.7334	0.853	0.25	1
MT-ND4L	8.57187e-05	-1.15802	0.956	1	1
GAMT	0.0001171	-1.33423	0.147	0.583	1
MT-ATP8	0.000119585	-0.830457	0.956	1	1
C7	0.000123858	1.44867	0.926	0.5	1
WBP4	0.000133938	-1.12936	0.059	0.417	1
MIF	0.000133938	-1.3098	0.059	0.417	1
PABPC1	0.000240843	0.765205	1	0.75	1
HLA-A	0.000377654	1.47989	0.721	0.167	1
AC007969.1	0.000393993	-1.19164	0.191	0.583	1
ENOSF1	0.000435224	-1.21817	0.074	0.417	1
EEF1A1	0.000448057	0.716356	1	0.917	1
KNOP1	0.000530896	-0.94762	0.162	0.583	1
HMGB3	0.000538917	-0.837329	0.015	0.25	1
MT-ATP6	0.000636159	-0.387931	1	1	1
HLA-C	0.000685994	1.05918	0.838	0.25	1
MT-ND5	0.000737386	-0.545831	1	1	1
UBC	0.000741074	1.07669	0.779	0.25	1
CCDC113	0.000771474	-0.327447	0	0.167	1
LINC01187	0.000771474	-0.45678	0	0.167	1
ACY1	0.000771474	-0.45678	0	0.167	1
CST2	0.000771474	-0.468032	0	0.167	1
AC010468.1	0.000771474	-0.569665	0	0.167	1
CDADC1	0.000771474	-0.631079	0	0.167	1
MTCO1P25	0.000771474	-0.650119	0	0.167	1
ETNK2	0.000771474	-0.740747	0	0.167	1
SNORD13	0.000771474	-0.827406	0	0.167	1
IFI6	0.00091825	1.47186	0.559	0	1
GADD45B	0.00102624	-0.744385	0.75	1	1
H3F3A	0.00105771	-0.995882	0.088	0.417	1
S100A6	0.00113678	1.23483	0.809	0.25	1
LHFPL6	0.00116553	1.26256	0.544	0	1
SLTM	0.00116553	1.05078	0.544	0	1
PDLIM5	0.00140251	1.20453	0.603	0.083	1
HLA-E	0.00146108	1.12643	0.676	0.167	1
CD302	0.00147192	1.36937	0.529	0	1
SNX3	0.00147192	1.22822	0.529	0	1
P4HB	0.00147192	1.01896	0.529	0	1
HLA-B	0.00164481	1.02642	0.868	0.333	1
HMGB1P5	0.00172363	-1.07013	0.221	0.583	1
GINM1	0.00196757	0.85807	0.676	0.083	1
MT-TW	0.00198216	-1.05122	0.059	0.333	1
NPM1P39	0.00220617	-0.944265	0.162	0.5	1
GRN	0.00231323	1.0825	0.5	0	1
DCN	0.00237812	0.737131	1	0.917	1
MFGE8	0.00249057	0.980133	0.632	0.083	1
CTSB	0.00250266	1.21148	0.603	0.083	1
PCDH10	0.00257059	-1.16185	0.103	0.417	1
PRELP	0.00286293	0.972375	0.632	0.083	1
BST2	0.00287917	1.32797	0.485	0	1
RBM3	0.00291634	0.961458	0.559	0.083	1
JUNB	0.00301878	1.39157	0.647	0.167	1
CTGF	0.00322403	1.28406	0.676	0.167	1
NRP1	0.00356772	1.24136	0.471	0	1
SLIT3	0.00356772	0.962881	0.471	0	1
MOXD1	0.00365717	1.03172	0.721	0.167	1
PMAIP1	0.00365718	-0.656095	0.029	0.25	1
GNAS	0.00373239	0.697182	0.765	0.167	1
LAMTOR4	0.00435293	1.02797	0.529	0.083	1
RPS3AP6	0.00494751	-0.908995	0.176	0.5	1
SERINC1	0.00540505	0.971658	0.441	0	1
CFHR1	0.00540541	1.49755	0.441	0	1
UBTF	0.00540541	0.897874	0.441	0	1
GGT5	0.00592132	0.775653	0.603	0.083	1
HIST1H4C	0.00613213	-0.910909	0.618	0.75	1
RPL7A	0.00635122	0.672236	0.897	0.417	1
KHDRBS1	0.00639173	0.868923	0.5	0.083	1
C1S	0.00639471	0.933417	0.706	0.25	1
SPARC	0.0065112	1.04141	0.897	0.5	1
EFEMP2	0.00661122	1.06216	0.426	0	1
SRP9	0.00661122	0.95566	0.426	0	1
SNRPN	0.00661122	0.924601	0.426	0	1
PRDX3	0.00661122	0.906443	0.426	0	1
KPNA1	0.0066497	-0.630359	0.074	0.333	1
SELENOP	0.00665235	0.592391	0.735	0.25	1
FBLN1	0.00706942	0.869874	0.574	0.083	1
CXCL12	0.00716211	0.877251	0.794	0.333	1
PRRC2C	0.00736331	0.918145	0.485	0.083	1
TTC3	0.00752587	0.763498	0.691	0.167	1
EIF1AX	0.00752764	-1.21084	0.221	0.5	1
VDAC1	0.00778142	0.838633	0.603	0.167	1
HOPX	0.00786577	-1.21241	0.456	0.667	1
CPNE3	0.00805309	0.910729	0.412	0	1
NDUFB5	0.00805309	0.865332	0.412	0	1
TMEM165	0.00805309	0.821876	0.412	0	1
UQCRQ	0.00809238	-0.570632	0.721	0.917	1
YWHAZ	0.00821037	0.849778	0.559	0.083	1
ARF1	0.00875345	0.628217	0.574	0.083	1
PFN1	0.0095887	0.725987	0.809	0.333	1
DNAJC1	0.00965396	1.04943	0.471	0.083	1
COL15A1	0.00977067	0.985746	0.397	0	1
ACTN4	0.00977067	0.981477	0.397	0	1
MYADM	0.00977067	0.908185	0.397	0	1
ALKBH7	0.00977067	0.825116	0.397	0	1
COA3	0.00977067	0.813779	0.397	0	1
MT-CO2	0.00987118	-0.291571	1	1	1
RPL13AP5	0.00995109	-1.26894	0.235	0.5	1
CCNI	0.0102291	0.515975	0.853	0.333	1
RFTN2	0.0105137	-0.302803	0.015	0.167	1
AC006453.2	0.0105137	-0.440444	0.015	0.167	1
PKLR	0.0105137	-0.5551	0.015	0.167	1
EIF5A2	0.0105137	-0.570969	0.015	0.167	1
CD52	0.0105137	-0.595343	0.015	0.167	1
VDR	0.0105137	-0.609198	0.015	0.167	1
ROBO1	0.0105137	-0.610456	0.015	0.167	1
LIFR-AS1	0.0105137	-0.658279	0.015	0.167	1
BCL9	0.0105137	-0.681208	0.015	0.167	1
NUP107	0.0105137	-0.708162	0.015	0.167	1
TIMM8A	0.0105137	-0.719893	0.015	0.167	1
TSC2	0.0105137	-0.720917	0.015	0.167	1
SLC16A1	0.0105137	-0.728067	0.015	0.167	1
LY6E	0.0111934	0.465901	0.75	0.25	1
TXN2	0.0118085	0.918043	0.382	0	1
ACTN1	0.0118092	1.02548	0.382	0	1
OAF	0.0118092	0.986289	0.382	0	1
CNN2	0.0118092	0.764089	0.382	0	1
PPM1B	0.0118183	-0.366502	0.015	0.167	1
MOSMO	0.0118183	-0.407765	0.015	0.167	1
HSPB1P1	0.0118183	-0.429535	0.015	0.167	1
CDK13	0.0118183	-0.448016	0.015	0.167	1
ARHGAP35	0.0118183	-0.524708	0.015	0.167	1
GPR89B	0.0118183	-0.530082	0.015	0.167	1
PFKP	0.0118183	-0.581346	0.015	0.167	1
SAC3D1	0.0118183	-0.639892	0.015	0.167	1
HELB	0.0118183	-0.835738	0.015	0.167	1
RWDD1	0.0119092	0.806395	0.574	0.167	1
LGALS3BP	0.0119308	0.775855	0.529	0.083	1
TPM4	0.011963	-0.83308	0.941	0.917	1
MT-TV	0.0121202	0.86143	0.618	0.167	1
SUCLG1	0.0128248	-0.698898	0.647	0.833	1
SH3BGRL	0.0141953	0.621139	0.662	0.167	1
TMEM205	0.0142195	0.765726	0.368	0	1
EMILIN1	0.0142203	0.926326	0.368	0	1
DDAH2	0.0142203	0.805297	0.368	0	1
OS9	0.0142203	0.754638	0.368	0	1
ITM2B	0.0144601	0.52619	1	0.75	1
TIMP2	0.0145005	0.772308	0.5	0.083	1
SPATS2L	0.0145977	-1.07527	0.544	0.667	1
ATP5MC2	0.0147562	0.506784	0.647	0.25	1
LAMTOR1	0.0151088	0.75117	0.5	0.083	1
ATPAF1	0.0152139	-0.60468	0.088	0.333	1
SRSF11	0.0152988	-0.623795	0.647	0.75	1
LGALS3	0.0153808	0.884865	0.662	0.25	1
ODR4	0.0162259	-0.623494	0.088	0.333	1
SMIM26	0.0165334	0.346755	0.529	0.083	1
CST3	0.0167655	0.530572	1	0.667	1
IGFBP7	0.0167719	0.424936	1	1	1
ALDH1A1	0.0169719	0.869774	0.441	0.083	1
NFKBIZ	0.0169818	-1.4889	0.324	0.583	1
ABCA8	0.0170624	0.994229	0.353	0	1
SRSF7	0.0170624	0.940606	0.353	0	1
COL6A2	0.0170624	0.912944	0.353	0	1
PDGFRA	0.0170624	0.891325	0.353	0	1
PHACTR2	0.0170624	0.891224	0.353	0	1
ABCC9	0.0170624	0.852004	0.353	0	1
HECTD1	0.0170624	0.755342	0.353	0	1
DEGS1	0.0170624	0.744696	0.353	0	1
CYR61	0.0185196	1.26505	0.559	0.167	1
USP7	0.0186758	-0.801344	0.103	0.333	1
MTF2	0.019018	-0.89247	0.176	0.417	1
TMEM230	0.0195121	0.724166	0.485	0.083	1
ETFA	0.0196077	-0.71099	0.162	0.417	1
RPS16	0.020108	-0.354458	0.971	1	1
CD24	0.0204021	1.24666	0.338	0	1
ZNF503	0.0204021	0.822314	0.338	0	1
CYBRD1	0.0204021	0.821986	0.338	0	1
ABCF1	0.0204021	0.804704	0.338	0	1
PLSCR1	0.0204021	0.763193	0.338	0	1
TMEM106B	0.0204021	0.753793	0.338	0	1
POLR2J	0.0204021	0.731946	0.338	0	1
TRIM44	0.0204021	0.68351	0.338	0	1
CAVIN1	0.0207299	-0.672879	0.75	0.833	1
CSTB	0.020786	0.760696	0.559	0.167	1
RAC1	0.020976	-0.378989	0.779	0.833	1
BGN	0.0210016	0.754258	0.794	0.333	1
RPL9P7	0.021059	-0.952972	0.103	0.333	1
HMGB1	0.0215558	-0.546392	0.912	0.917	1
ADH1B	0.0216752	0.647428	0.5	0.083	1
ETFDH	0.0217036	-0.80174	0.059	0.25	1
SLC44A1	0.0217036	-0.845262	0.059	0.25	1
RPL10P16	0.0217036	-0.858797	0.059	0.25	1
TACC1	0.0218106	0.757117	0.426	0.083	1
MT-TL1	0.0224601	0.710071	0.618	0.167	1
ACSS2	0.0233277	-0.751365	0.059	0.25	1
RIPK2	0.0237028	-0.970968	0.103	0.333	1
GFRA1	0.0243145	0.815349	0.324	0	1
FXYD6	0.0243145	0.790203	0.324	0	1
CYBA	0.0243145	0.730133	0.324	0	1
MYL6B	0.0243145	0.709112	0.324	0	1
GDI2	0.0243145	0.686574	0.324	0	1
DYNLT3	0.0243145	0.592567	0.324	0	1
HSP90AB3P	0.0243859	-0.946051	0.176	0.417	1
IL32	0.02463	0.803374	0.426	0.083	1
CACNA2D1	0.0250563	-0.548349	0.059	0.25	1
CACYBPP2	0.0250563	-0.554159	0.059	0.25	1
AC091271.1	0.0250563	-1.45902	0.059	0.25	1
GUK1	0.0252932	0.732584	0.456	0.083	1
COPE	0.0256046	-0.807968	0.176	0.417	1
RARRES2	0.0256404	0.672255	0.588	0.167	1
MATN2	0.026305	0.720325	0.456	0.083	1
EFEMP1	0.0263519	0.737147	0.515	0.167	1
FAM229B	0.02663	-0.94966	0.103	0.333	1
PTMAP5	0.0267035	-0.638029	0.397	0.583	1
SRBD1	0.0268947	-0.60696	0.059	0.25	1
TRNT1	0.0268947	-0.816366	0.059	0.25	1
NFIC	0.0270548	0.62924	0.471	0.083	1
DNAJB4	0.0270945	-1.20814	0.294	0.5	1
SAP18	0.0273601	-0.54993	0.426	0.667	1
EIF4G3	0.0277598	0.633482	0.426	0.083	1
ZC3H13	0.0277656	0.290776	0.676	0.25	1
DPEP1	0.0278802	0.85675	0.397	0.083	1
ADH5	0.0278802	0.743686	0.397	0.083	1
ERP29	0.0288835	0.64251	0.309	0	1
TAOK1	0.0288851	1.12075	0.309	0	1
CD46	0.0288851	0.877346	0.309	0	1
ALDH7A1	0.0288851	0.79837	0.309	0	1
YME1L1	0.0288851	0.788528	0.309	0	1
SCPEP1	0.0288851	0.779283	0.309	0	1
CLIP1	0.0288851	0.728468	0.309	0	1
NOLC1	0.0288851	0.722983	0.309	0	1
MAP3K13	0.0288851	0.676756	0.309	0	1
TMED3	0.0288851	0.674108	0.309	0	1
DNAJA2	0.0288851	0.652539	0.309	0	1
PSMC5	0.0288851	0.546932	0.309	0	1
CSDE1	0.029346	0.364814	0.603	0.167	1
RPS15	0.029529	-0.342448	0.941	0.917	1
SOX4	0.029552	-0.73426	0.632	0.75	1
CPQ	0.0299375	0.749614	0.559	0.25	1
SYAP1	0.0302098	0.682392	0.397	0.083	1
UBB	0.0305673	-0.401324	0.956	1	1
GRINA	0.03071	0.623996	0.456	0.083	1
TMED9	0.0313469	-0.878187	0.265	0.5	1
MT-RNR1	0.0316237	-0.262467	1	1	1
IGFBP4	0.031974	0.669763	0.662	0.25	1
ACAP2	0.0324608	0.695648	0.426	0.083	1
SELENOS	0.0326476	0.478173	0.544	0.167	1
DHRS7	0.0329226	0.603132	0.515	0.167	1
EIF4A2	0.0331038	0.618117	0.662	0.25	1
LUM	0.0332595	0.543992	0.985	0.917	1
INHBA	0.0334763	-1.01136	0.353	0.583	1
ANGPT1	0.0339219	0.972309	0.412	0.083	1
NPY1R	0.0339219	0.778837	0.412	0.083	1
ZHX1	0.0342084	0.673252	0.294	0	1
TNRC6B	0.0342084	0.660724	0.294	0	1
HSPH1	0.0342102	0.951881	0.294	0	1
CTSS	0.0342102	0.896132	0.294	0	1
VMP1	0.0342102	0.895921	0.294	0	1
LINC00924	0.0342102	0.884577	0.294	0	1
UGCG	0.0342102	0.837173	0.294	0	1
ADM	0.0342102	0.814118	0.294	0	1
MGLL	0.0342102	0.785533	0.294	0	1
PLPP1	0.0342102	0.745602	0.294	0	1
UBE2A	0.0342102	0.737264	0.294	0	1
SDCBP	0.0342102	0.710915	0.294	0	1
CTR9	0.0342102	0.697152	0.294	0	1
CASC4	0.0342102	0.694155	0.294	0	1
SYPL1	0.0342102	0.687156	0.294	0	1
RAD23B	0.0342102	0.680297	0.294	0	1
HOXA10	0.0342102	0.676477	0.294	0	1
OMD	0.0342102	0.674547	0.294	0	1
MYH9	0.0342102	0.669141	0.294	0	1
SMAD1	0.0342102	0.653859	0.294	0	1
SPCS3	0.0342102	0.653746	0.294	0	1
MFF	0.0342102	0.652452	0.294	0	1
SAT2	0.0342102	0.61316	0.294	0	1
ANAPC11	0.0342225	-0.615228	0.544	0.75	1
CDH11	0.034415	0.513417	0.456	0.083	1
ASAH1	0.0344163	0.624498	0.456	0.083	1
RABAC1	0.0344163	0.489631	0.456	0.083	1
GADD45GIP1	0.0345496	-0.566599	0.485	0.667	1
RPLP2	0.0349694	0.384058	1	1	1
SERPINF1	0.0350588	0.768954	0.426	0.083	1
RAB2A	0.035103	-0.650949	0.632	0.75	1
SPART	0.0352722	0.331757	0.529	0.167	1
CIR1	0.0366454	0.659543	0.412	0.083	1
CANX	0.0366604	0.272132	0.676	0.25	1
CIRBP	0.0366722	0.613154	0.632	0.25	1
BSG	0.0367036	0.609134	0.515	0.167	1
PPP1R15A	0.0367036	-0.543161	0.426	0.667	1
TSPO	0.0368094	0.826172	0.382	0.083	1
TSC22D1	0.0374686	-1.04831	0.294	0.5	1
RPL26	0.0376862	0.460573	0.838	0.5	1
PSMA7	0.0378894	-0.40863	0.897	0.917	1
RPS11	0.0383612	0.373386	0.926	0.5	1
CHCHD2	0.038644	0.661103	0.721	0.333	1
MORF4L1	0.0387274	-0.559753	0.838	0.75	1
CTSD	0.0389311	0.639359	0.441	0.083	1
SMDT1	0.0389311	0.464383	0.441	0.083	1
NDUFA5	0.0392853	0.635346	0.426	0.083	1
HSPA1B	0.0395292	0.748184	0.5	0.167	1
PCBP1-AS1	0.0402277	-0.491402	0.029	0.167	1
MED8	0.0402277	-0.535104	0.029	0.167	1
ATXN1L	0.0402277	-0.54011	0.029	0.167	1
COX15	0.0402277	-0.597573	0.029	0.167	1
TFB1M	0.0402277	-0.621866	0.029	0.167	1
MRNIP	0.0402277	-0.625392	0.029	0.167	1
ELP3	0.0402277	-0.644402	0.029	0.167	1
RRAGC	0.0402277	-0.647064	0.029	0.167	1
SETP14	0.0402277	-0.650532	0.029	0.167	1
ZNF789	0.0402277	-0.68292	0.029	0.167	1
C14orf37	0.0402277	-0.685314	0.029	0.167	1
ZNF37BP	0.0402277	-0.686209	0.029	0.167	1
LENG1	0.0402277	-0.710063	0.029	0.167	1
PGM2L1	0.0402277	-0.730345	0.029	0.167	1
CDKN2C	0.0402277	-0.806051	0.029	0.167	1
EIF6	0.0403975	0.568243	0.279	0	1
CCL11	0.0403996	1.56797	0.279	0	1
HLA-DPA1	0.0403996	1.36467	0.279	0	1
AKR1A1	0.0403996	0.794103	0.279	0	1
MEST	0.0403996	0.779613	0.279	0	1
CEP57	0.0403996	0.723172	0.279	0	1
DHRS3	0.0403996	0.703255	0.279	0	1
FBXO9	0.0403996	0.68277	0.279	0	1
DNTTIP2	0.0403996	0.673227	0.279	0	1
ITFG1	0.0403996	0.656492	0.279	0	1
IDH3G	0.0403996	0.646664	0.279	0	1
PFN2	0.0403996	0.642494	0.279	0	1
NBDY	0.0403996	0.63787	0.279	0	1
VDAC2	0.0403996	0.614222	0.279	0	1
CRIM1	0.0403996	0.585844	0.279	0	1
SEC14L1	0.0403996	0.584807	0.279	0	1
KXD1	0.0403996	0.579354	0.279	0	1
CTDNEP1	0.0403996	0.576732	0.279	0	1
VPS26A	0.0403996	0.54505	0.279	0	1
EWSR1	0.0403996	0.543944	0.279	0	1
TMBIM1	0.0403996	0.539139	0.279	0	1
RTF2	0.0403996	0.508002	0.279	0	1
LRRFIP1	0.0407871	0.647679	0.426	0.083	1
CD63	0.0410744	0.47037	0.941	0.583	1
UFM1	0.0413362	0.730627	0.368	0.083	1
ATP5F1B	0.0418341	0.601968	0.603	0.25	1
PHF3	0.0425077	0.712936	0.485	0.167	1
RPL35A	0.0425677	0.430719	0.985	0.833	1
HLA-DRA	0.0426542	1.41533	0.412	0.083	1
FBLN5	0.0428588	0.560614	0.765	0.417	1
DYNLT1	0.0429753	0.681773	0.368	0.083	1
PDLIM1	0.0429829	0.703878	0.382	0.083	1
ATP5PD	0.0431059	0.577481	0.691	0.333	1
BRAP	0.0435088	-0.725038	0.074	0.25	1
RGS16	0.0438152	-1.66258	0.294	0.5	1
UQCRHL	0.0438286	-0.269271	0.029	0.167	1
NDUFV2P1	0.0438286	-0.284999	0.029	0.167	1
PHYH	0.0438286	-0.396539	0.029	0.167	1
KATNA1	0.0438286	-0.4991	0.029	0.167	1
HIST1H2AE	0.0438286	-0.946683	0.029	0.167	1
SCP2	0.0439352	0.605623	0.426	0.083	1
GOLIM4	0.0442803	0.650354	0.412	0.083	1
H3F3AP4	0.0451501	-0.657931	0.132	0.333	1
RPL11	0.0453759	0.376289	0.956	0.833	1
CNN3	0.0453831	0.641803	0.515	0.167	1
PTGDS	0.0463845	1.458	0.382	0.083	1
RPS7	0.047314	0.585202	0.853	0.417	1
MXD4	0.0475749	0.561844	0.265	0	1
KIAA1143	0.0475774	0.767278	0.265	0	1
LTBP1	0.0475774	0.730494	0.265	0	1
SCNM1	0.0475774	0.68808	0.265	0	1
SPIN1	0.0475774	0.685534	0.265	0	1
UBE2L6	0.0475774	0.66988	0.265	0	1
PLAC9	0.0475774	0.65595	0.265	0	1
MAFB	0.0475774	0.641812	0.265	0	1
AC073861.1	0.0475774	0.636339	0.265	0	1
RHEB	0.0475774	0.614127	0.265	0	1
RNASET2	0.0475774	0.603706	0.265	0	1
LAMP1	0.0475774	0.603172	0.265	0	1
PAPSS2	0.0475774	0.59996	0.265	0	1
PIGT	0.0475774	0.599144	0.265	0	1
CCNG2	0.0475774	0.598052	0.265	0	1
M6PR	0.0475774	0.557581	0.265	0	1
NDUFS1	0.0475774	0.519366	0.265	0	1
NCOR1	0.0476899	0.564195	0.412	0.083	1
AL009174.1	0.0476979	-0.332618	0.029	0.167	1
GPS2	0.0476979	-0.430639	0.029	0.167	1
CRIPT	0.04918	-0.650184	0.074	0.25	1
FTLP3	0.04918	-0.700343	0.074	0.25	1
PDXDC1	0.049844	-0.754271	0.132	0.333	1
COX4I1	0.0499756	0.54083	0.809	0.5	1
OSBPL8	0.0508549	-0.633918	0.338	0.583	1
ITGA1	0.0509738	0.71982	0.588	0.25	1
A2M	0.0515266	0.73729	0.985	0.833	1
PGRMC1	0.0516728	0.665197	0.397	0.083	1
MGST3	0.0517797	0.379797	0.529	0.167	1
ATRAID	0.0519802	0.83087	0.353	0.083	1
ZBTB20	0.0519802	0.765592	0.353	0.083	1
EID1	0.0519832	0.498554	0.765	0.417	1
TPMT	0.0522405	-0.534033	0.074	0.25	1
AGPAT3	0.0522405	-0.552273	0.074	0.25	1
RPL7P1	0.0523404	-0.688387	0.132	0.333	1
MTCO3P12	0.0523404	-0.776003	0.132	0.333	1
EIF3A	0.0526657	-0.412033	0.735	0.75	1
CHD4	0.0532163	0.566012	0.412	0.083	1
CAP1	0.0539944	0.560179	0.353	0.083	1
OCIAD1	0.0542934	0.416524	0.485	0.167	1
ANXA2	0.0551913	0.526835	0.676	0.333	1
FTH1P8	0.0554588	-0.578723	0.074	0.25	1
PIGF	0.0554588	-0.648151	0.074	0.25	1
ENSA	0.0558821	0.531618	0.25	0	1
LMAN2	0.0558849	0.748555	0.25	0	1
EMP3	0.0558849	0.739245	0.25	0	1
EPN2	0.0558849	0.69481	0.25	0	1
SUPT5H	0.0558849	0.649007	0.25	0	1
NDN	0.0558849	0.643899	0.25	0	1
UFL1	0.0558849	0.640882	0.25	0	1
BLOC1S1	0.0558849	0.628019	0.25	0	1
HNRNPF	0.0558849	0.625063	0.25	0	1
PHF20	0.0558849	0.604322	0.25	0	1
ATP6V1E1	0.0558849	0.600162	0.25	0	1
RFK	0.0558849	0.595444	0.25	0	1
ANKRD26	0.0558849	0.585748	0.25	0	1
TMEM160	0.0558849	0.571588	0.25	0	1
BMPR2	0.0558849	0.568974	0.25	0	1
RCN2	0.0558849	0.558435	0.25	0	1
RPN1	0.0558849	0.558148	0.25	0	1
IRF2BP2	0.0558849	0.557656	0.25	0	1
FGD5-AS1	0.0558849	0.557401	0.25	0	1
TUFM	0.0558849	0.55216	0.25	0	1
AP3S1	0.0558849	0.550723	0.25	0	1
UFSP2	0.0558849	0.550076	0.25	0	1
SDC4	0.0558849	0.546868	0.25	0	1
ANP32A	0.0558849	0.532611	0.25	0	1
MICU2	0.0558849	0.521449	0.25	0	1
SF3A1	0.0558849	0.513868	0.25	0	1
DCBLD2	0.0558849	0.511868	0.25	0	1
ZYX	0.0558849	0.494489	0.25	0	1
SNRPC	0.0558849	0.470029	0.25	0	1
PDS5B	0.0558849	0.457483	0.25	0	1
ARL13B	0.0558849	0.430394	0.25	0	1
HNRNPA0	0.0560711	0.585172	0.353	0.083	1
LAMP5	0.0563012	-0.466578	0.029	0.167	1
RPL13P12	0.0568295	-0.804043	0.471	0.583	1
F2R	0.0576427	0.672183	0.397	0.083	1
RBMS3	0.0576427	0.617277	0.397	0.083	1
FAM96B	0.0576447	0.505471	0.397	0.083	1
RPS25	0.0578032	0.385439	0.897	0.5	1
HM13	0.0579754	0.608128	0.382	0.083	1
YWHAQ	0.0580938	0.651074	0.338	0.083	1
REXO2	0.0581025	-0.490006	0.515	0.667	1
AEBP1	0.0582301	0.533607	0.868	0.417	1
TTC37	0.0591451	-0.641228	0.206	0.417	1
RPL6	0.0601496	-0.373379	0.985	0.833	1
RPS18	0.0601556	0.340586	1	0.917	1
TGOLN2	0.060331	0.63328	0.338	0.083	1
MDH2	0.0604243	-0.850074	0.279	0.5	1
MPV17	0.0604641	-0.668639	0.132	0.333	1
PCBP2	0.0621016	0.399557	0.603	0.25	1
GSTM3	0.0625983	0.670008	0.368	0.083	1
RCN1	0.0626392	0.611006	0.338	0.083	1
PRPF4B	0.0627038	0.645608	0.353	0.083	1
CCNL1	0.063382	-0.629683	0.397	0.583	1
NEXN	0.0640229	0.737883	0.5	0.167	1
SIVA1	0.0641796	0.497797	0.397	0.083	1
TRAM1	0.0644555	0.510196	0.471	0.167	1
DYNC1I2	0.0645867	-0.582184	0.647	0.75	1
NIPSNAP2	0.0646187	0.561052	0.382	0.083	1
ATP5PF	0.0646292	-0.437684	0.706	0.75	1
ATF3	0.0651837	-0.889809	0.559	0.667	1
RAB1A	0.0653381	-0.825127	0.221	0.417	1
CCL21	0.0654833	1.23259	0.235	0	1
TGFBI	0.0654833	0.778337	0.235	0	1
AES	0.0654833	0.740335	0.235	0	1
AZI2	0.0654833	0.686055	0.235	0	1
HHIP	0.0654833	0.669465	0.235	0	1
PCF11	0.0654833	0.635981	0.235	0	1
PAIP1	0.0654833	0.616934	0.235	0	1
MICU1	0.0654833	0.610047	0.235	0	1
CDC40	0.0654833	0.608945	0.235	0	1
FUCA2	0.0654833	0.591195	0.235	0	1
EMD	0.0654833	0.585579	0.235	0	1
SUDS3	0.0654833	0.584495	0.235	0	1
PPP2R5E	0.0654833	0.584261	0.235	0	1
ITPR2	0.0654833	0.583593	0.235	0	1
SDHB	0.0654833	0.568959	0.235	0	1
SLC25A39	0.0654833	0.564764	0.235	0	1
PSMD7	0.0654833	0.561888	0.235	0	1
HSPA4	0.0654833	0.557124	0.235	0	1
KDELC2	0.0654833	0.535678	0.235	0	1
MBP	0.0654833	0.526426	0.235	0	1
CAPZA2	0.0654833	0.524316	0.235	0	1
ASAP1	0.0654833	0.524089	0.235	0	1
MGMT	0.0654833	0.522434	0.235	0	1
KIAA1191	0.0654833	0.517555	0.235	0	1
FAM13B	0.0654833	0.515752	0.235	0	1
ARHGEF12	0.0654833	0.511144	0.235	0	1
PPHLN1	0.0654833	0.508277	0.235	0	1
FUNDC2	0.0654833	0.507969	0.235	0	1
CTSO	0.0654833	0.505471	0.235	0	1
TBL1XR1	0.0654833	0.504216	0.235	0	1
ARHGAP18	0.0654833	0.501272	0.235	0	1
GLS	0.0654833	0.5011	0.235	0	1
MLH3	0.0654833	0.49619	0.235	0	1
ZC3H7A	0.0654833	0.491104	0.235	0	1
SETD3	0.0654833	0.48372	0.235	0	1
TMX2	0.0654833	0.474132	0.235	0	1
SEPHS2	0.0654833	0.471096	0.235	0	1
SPTSSA	0.0654833	0.458261	0.235	0	1
C11orf96	0.0658448	-1.0882	0.515	0.583	1
PRSS23	0.0661651	0.676515	0.603	0.25	1
CXCL16	0.0672902	-0.836675	0.088	0.25	1
HMGN1	0.0679679	-0.869142	0.515	0.583	1
HP1BP3	0.0680646	0.313718	0.779	0.417	1
NIFK	0.0688465	-0.639104	0.235	0.417	1
CREG1	0.0688671	0.354526	0.397	0.083	1
DDX17	0.0689986	0.575242	0.441	0.167	1
DUSP1	0.0690062	0.964702	0.456	0.167	1
ZC3H14	0.0696062	-0.556797	0.132	0.333	1
PNISR	0.0698419	0.646052	0.324	0.083	1
IL6ST	0.0703332	0.715352	0.588	0.25	1
ATP5MC3	0.0703705	-0.439355	0.574	0.667	1
RPS5	0.0711156	0.357987	0.868	0.5	1
PSMB4	0.0712155	0.330471	0.471	0.167	1
C2orf40	0.0712155	-0.470837	0.471	0.167	1
TMED4	0.071355	0.558302	0.441	0.167	1
CLTB	0.0717453	-0.629943	0.147	0.333	1
HIGD2A	0.0718781	0.423053	0.382	0.083	1
APP	0.0722931	0.617017	0.368	0.083	1
ATP1A1	0.0724834	1.06238	0.324	0.083	1
MOCS2	0.0724834	0.615326	0.324	0.083	1
CFL1	0.0729479	0.460964	0.721	0.333	1
CXCL3	0.0741228	-0.400165	0.074	0.25	1
NDUFB2	0.0741233	-0.638763	0.603	0.75	1
HCFC1R1	0.0743097	0.430343	0.529	0.167	1
NDUFB3	0.0744414	0.488198	0.382	0.083	1
DDR2	0.0744414	0.466273	0.382	0.083	1
ATP5F1A	0.0746774	0.437268	0.574	0.25	1
TINAGL1	0.0749	0.608727	0.368	0.083	1
SNU13	0.0749	0.545213	0.368	0.083	1
MMP11	0.0749761	-0.958791	0.088	0.25	1
MYL6	0.075453	0.329806	0.882	0.417	1
MID1IP1	0.0765537	0.495065	0.221	0	1
PLEKHA5	0.0765537	0.454337	0.221	0	1
CD9	0.0765575	0.771571	0.221	0	1
MDK	0.0765575	0.674291	0.221	0	1
IDH2	0.0765575	0.671572	0.221	0	1
CLMP	0.0765575	0.63513	0.221	0	1
RAD23A	0.0765575	0.606882	0.221	0	1
KDM5B	0.0765575	0.604652	0.221	0	1
TUG1	0.0765575	0.572279	0.221	0	1
TMEM119	0.0765575	0.570378	0.221	0	1
TXNDC15	0.0765575	0.568399	0.221	0	1
SPOP	0.0765575	0.566393	0.221	0	1
PRMT1	0.0765575	0.559188	0.221	0	1
CWC27	0.0765575	0.552369	0.221	0	1
ADGRE5	0.0765575	0.536466	0.221	0	1
GIGYF2	0.0765575	0.533119	0.221	0	1
TMEM87A	0.0765575	0.530117	0.221	0	1
OSBPL1A	0.0765575	0.52607	0.221	0	1
CCNY	0.0765575	0.525693	0.221	0	1
LTBP4	0.0765575	0.514857	0.221	0	1
ADAMTS1	0.0765575	0.513453	0.221	0	1
MAGED1	0.0765575	0.510285	0.221	0	1
NKTR	0.0765575	0.50938	0.221	0	1
SMC5	0.0765575	0.509248	0.221	0	1
GUCY1B1	0.0765575	0.504219	0.221	0	1
SENP7	0.0765575	0.500212	0.221	0	1
RNF115	0.0765575	0.500115	0.221	0	1
RAPGEF5	0.0765575	0.49272	0.221	0	1
LSM14A	0.0765575	0.491449	0.221	0	1
NUTF2	0.0765575	0.489386	0.221	0	1
COX11	0.0765575	0.485358	0.221	0	1
YTHDF2	0.0765575	0.481466	0.221	0	1
XRN1	0.0765575	0.469757	0.221	0	1
CISD2	0.0765575	0.466253	0.221	0	1
ARHGDIA	0.0765575	0.464342	0.221	0	1
CUTALP	0.0765575	0.461502	0.221	0	1
SDCCAG8	0.0765575	0.447078	0.221	0	1
SNRNP27	0.0765575	0.445967	0.221	0	1
NONO	0.0765575	0.433867	0.221	0	1
PJA2	0.0765575	0.386448	0.221	0	1
IFNAR1	0.077079	0.367116	0.382	0.083	1
PALLD	0.0771279	0.662879	0.632	0.333	1
FAM192A	0.0780117	0.644865	0.324	0.083	1
RHOC	0.0780654	0.701524	0.338	0.083	1
RPL21	0.0786823	-0.365833	1	1	1
ERH	0.079163	0.33761	0.529	0.167	1
N4BP2L2	0.0803441	0.531531	0.368	0.083	1
SGK1	0.0809019	0.717335	0.324	0.083	1
PGK1	0.0809019	0.692361	0.324	0.083	1
NDUFA6	0.0812491	-0.746122	0.353	0.5	1
RPL41	0.0814714	-0.849253	0.647	0.667	1
ATP1B1	0.0816237	1.0381	0.485	0.25	1
MT1X	0.0829246	0.63543	0.5	0.167	1
GAS5	0.0829246	0.431763	0.5	0.167	1
SEC31A	0.0842231	-0.839661	0.5	0.583	1
DNAJC3	0.0849705	0.444971	0.515	0.167	1
SEC61B	0.0859477	-0.622731	0.529	0.667	1
AP2S1	0.0861053	0.367083	0.368	0.083	1
C11orf58	0.0862245	-0.388362	0.721	0.75	1
ORMDL1	0.086871	0.517887	0.338	0.083	1
ITM2C	0.0870011	0.531473	0.765	0.417	1
HOXC9	0.087835	-0.755038	0.088	0.25	1
TCP1	0.0891087	0.385759	0.368	0.083	1
STXBP3	0.0893159	0.465141	0.206	0	1
IFI27	0.0893202	0.68439	0.206	0	1
GUCY1A2	0.0893202	0.645986	0.206	0	1
RRAGA	0.0893202	0.645285	0.206	0	1
UBE2J1	0.0893202	0.626348	0.206	0	1
FAP	0.0893202	0.616045	0.206	0	1
SH3BP5	0.0893202	0.575111	0.206	0	1
ARL4C	0.0893202	0.564656	0.206	0	1
CLEC2B	0.0893202	0.558705	0.206	0	1
EMP2	0.0893202	0.548438	0.206	0	1
SIL1	0.0893202	0.544891	0.206	0	1
SORBS2	0.0893202	0.54142	0.206	0	1
IDS	0.0893202	0.537963	0.206	0	1
BUD23	0.0893202	0.535073	0.206	0	1
CTCF	0.0893202	0.534915	0.206	0	1
MAGOH	0.0893202	0.534224	0.206	0	1
PRRX1	0.0893202	0.531916	0.206	0	1
TM7SF3	0.0893202	0.524332	0.206	0	1
STARD7	0.0893202	0.518141	0.206	0	1
BRWD1	0.0893202	0.512614	0.206	0	1
SRPK2	0.0893202	0.508026	0.206	0	1
CKAP4	0.0893202	0.508021	0.206	0	1
CCDC59	0.0893202	0.502308	0.206	0	1
C6orf62	0.0893202	0.498487	0.206	0	1
HMGB2	0.0893202	0.491471	0.206	0	1
KIAA1551	0.0893202	0.48807	0.206	0	1
DCTN2	0.0893202	0.485269	0.206	0	1
APEX1	0.0893202	0.477923	0.206	0	1
TNFRSF1A	0.0893202	0.477904	0.206	0	1
ACSL3	0.0893202	0.473834	0.206	0	1
PDCD6	0.0893202	0.471899	0.206	0	1
SELENBP1	0.0893202	0.471502	0.206	0	1
PPP4R2	0.0893202	0.47088	0.206	0	1
HBP1	0.0893202	0.469825	0.206	0	1
RNPS1	0.0893202	0.467733	0.206	0	1
LINC01197	0.0893202	0.46583	0.206	0	1
AASDHPPT	0.0893202	0.462022	0.206	0	1
ZCCHC17	0.0893202	0.457829	0.206	0	1
MRPL22	0.0893202	0.455269	0.206	0	1
PHIP	0.0893202	0.453816	0.206	0	1
PSMA3-AS1	0.0893202	0.452983	0.206	0	1
KCNJ8	0.0893202	0.44924	0.206	0	1
LBR	0.0893202	0.447449	0.206	0	1
CDK4	0.0893202	0.444182	0.206	0	1
SNX27	0.0893202	0.443072	0.206	0	1
C1GALT1	0.0893202	0.433127	0.206	0	1
CHD1	0.0893202	0.432708	0.206	0	1
GATAD1	0.0893202	0.426034	0.206	0	1
FAM107B	0.0893202	0.407738	0.206	0	1
USP11	0.0893202	0.403156	0.206	0	1
DR1	0.0893202	0.400912	0.206	0	1
WAPL	0.0893202	0.400595	0.206	0	1
SERPINB1	0.0893202	0.396628	0.206	0	1
KRR1	0.0893202	0.384912	0.206	0	1
HNRNPH2	0.0893202	0.383642	0.206	0	1
YWHAG	0.0893202	0.382931	0.206	0	1
ARL8B	0.0893202	0.372974	0.206	0	1
RECQL	0.0896407	0.439477	0.353	0.083	1
RPS9	0.0907285	0.2711	0.956	0.667	1
RPS26	0.0912608	0.609429	0.868	0.583	1
CAMLG	0.0916584	0.463101	0.485	0.167	1
RPL21P119	0.0917994	-0.434803	0.044	0.167	1
PLEKHO1	0.0917994	-0.454854	0.044	0.167	1
DHX8	0.0917994	-0.525596	0.044	0.167	1
RPL22P1	0.0917994	-0.563226	0.044	0.167	1
TNIP2	0.0917994	-0.589569	0.044	0.167	1
MSH6	0.0917994	-0.606848	0.044	0.167	1
HOXB3	0.0917994	-0.62207	0.044	0.167	1
TBC1D4	0.0917994	-0.635131	0.044	0.167	1
PTPRN2	0.0917994	-0.639993	0.044	0.167	1
COPG1	0.0917994	-0.658908	0.044	0.167	1
PTAR1	0.0917994	-0.661356	0.044	0.167	1
AGMAT	0.0917994	-0.673153	0.044	0.167	1
PSMG3	0.0917994	-0.682387	0.044	0.167	1
BPGM	0.0917994	-0.717751	0.044	0.167	1
DSTYK	0.0917994	-0.729559	0.044	0.167	1
ZCCHC8	0.0917994	-0.7468	0.044	0.167	1
CTSA	0.0921958	0.316635	0.368	0.083	1
CD81	0.0922391	0.521325	0.559	0.25	1
HSPA8	0.0924245	0.466209	0.632	0.25	1
ILF3-AS1	0.0924971	-0.452295	0.088	0.25	1
GNB2	0.0927829	0.410531	0.353	0.083	1
WFDC2	0.0931727	1.10311	0.338	0.083	1
ENG	0.0932342	0.289813	0.515	0.167	1
CPED1	0.0932714	0.535046	0.309	0.083	1
WDR60	0.0932714	0.517533	0.309	0.083	1
CWC22	0.0932714	-0.996559	0.25	0.417	1
KDELR2	0.0933435	0.553516	0.324	0.083	1
MRPL51	0.0933435	0.539418	0.324	0.083	1
ARF4	0.0945533	0.498612	0.485	0.167	1
HNRNPK	0.0951746	0.408741	0.632	0.25	1
TMEM14C	0.0953683	0.40909	0.368	0.083	1
VPS28	0.0953683	0.297765	0.368	0.083	1
ANAPC13	0.096013	0.410835	0.353	0.083	1
CBX3	0.0963815	-0.642735	0.691	0.667	1
SUPT4H1	0.0964584	0.447234	0.338	0.083	1
PRMT2	0.0966825	0.547121	0.324	0.083	1
NEAT1	0.0966825	0.542222	0.324	0.083	1
PARVA	0.0975211	0.463764	0.485	0.167	1
KDM6B	0.0981544	-0.262013	0.044	0.167	1
ROBO2	0.0981544	-0.39574	0.044	0.167	1
ALPK1	0.0981544	-0.496793	0.044	0.167	1
RBM28	0.0981544	-0.635654	0.044	0.167	1
OSGEP	0.0981544	-1.0669	0.044	0.167	1
ATF4	0.0984559	0.41659	0.456	0.167	1
PPA2	0.0991332	-0.628112	0.176	0.333	1
PPCS	0.0993324	0.415143	0.353	0.083	1
ARID4B	0.0993324	0.378045	0.353	0.083	1
HDAC2	0.0998361	0.494079	0.338	0.083	1
LEO1	0.100116	0.581327	0.324	0.083	1
FXR1	0.100148	0.507807	0.309	0.083	1
PFDN4	0.100148	0.482509	0.309	0.083	1
RPN2	0.101569	0.486608	0.456	0.167	1
CD164	0.10204	0.563348	0.426	0.167	1
NDFIP1	0.103545	0.545988	0.294	0.083	1
CNOT7	0.104014	0.412765	0.191	0	1
CCDC32	0.104014	0.374662	0.191	0	1
CCL4	0.104018	1.53636	0.191	0	1
HLA-DQB1	0.104018	1.02045	0.191	0	1
IFIT2	0.104018	0.793256	0.191	0	1
GPM6B	0.104018	0.700861	0.191	0	1
PHLDA1	0.104018	0.643685	0.191	0	1
ANGPTL1	0.104018	0.60074	0.191	0	1
TNFSF13B	0.104018	0.600583	0.191	0	1
CCAR1	0.104018	0.600097	0.191	0	1
PDGFRB	0.104018	0.58402	0.191	0	1
PCDH18	0.104018	0.580123	0.191	0	1
HAS2	0.104018	0.5654	0.191	0	1
ZNF292	0.104018	0.561288	0.191	0	1
XPC	0.104018	0.544946	0.191	0	1
PIGR	0.104018	0.534917	0.191	0	1
LRRCC1	0.104018	0.529721	0.191	0	1
DCDC2	0.104018	0.527643	0.191	0	1
NDUFV3	0.104018	0.526796	0.191	0	1
PSMB9	0.104018	0.522772	0.191	0	1
ELF1	0.104018	0.522154	0.191	0	1
MBTPS1	0.104018	0.517864	0.191	0	1
DRAP1	0.104018	0.51554	0.191	0	1
EPB41L4A-AS1	0.104018	0.505043	0.191	0	1
CFL2	0.104018	0.498545	0.191	0	1
YIPF4	0.104018	0.496444	0.191	0	1
CCDC82	0.104018	0.488934	0.191	0	1
TSEN34	0.104018	0.484525	0.191	0	1
SF1	0.104018	0.483499	0.191	0	1
TMEM33	0.104018	0.479819	0.191	0	1
2020-03-06	0.104018	0.47805	0.191	0	1
PAPSS1	0.104018	0.475295	0.191	0	1
AKR1B1	0.104018	0.474269	0.191	0	1
GULP1	0.104018	0.465903	0.191	0	1
CMAS	0.104018	0.465826	0.191	0	1
SUMO3	0.104018	0.461935	0.191	0	1
GNB4	0.104018	0.459397	0.191	0	1
ENPEP	0.104018	0.458458	0.191	0	1
SMIM7	0.104018	0.455216	0.191	0	1
KIF13B	0.104018	0.452633	0.191	0	1
FNTA	0.104018	0.452558	0.191	0	1
PCMT1	0.104018	0.451339	0.191	0	1
PPP1CA	0.104018	0.451148	0.191	0	1
MRPL11	0.104018	0.450483	0.191	0	1
PBXIP1	0.104018	0.442183	0.191	0	1
RFTN1	0.104018	0.435663	0.191	0	1
RALY	0.104018	0.435391	0.191	0	1
MAP1LC3A	0.104018	0.433938	0.191	0	1
ATE1	0.104018	0.433382	0.191	0	1
CINP	0.104018	0.433103	0.191	0	1
ACO1	0.104018	0.428488	0.191	0	1
CCDC122	0.104018	0.427921	0.191	0	1
COMMD1	0.104018	0.424052	0.191	0	1
DPM3	0.104018	0.42378	0.191	0	1
SMS	0.104018	0.418846	0.191	0	1
GARS	0.104018	0.416096	0.191	0	1
PSMD2	0.104018	0.414194	0.191	0	1
DNASE2	0.104018	0.413338	0.191	0	1
GPATCH4	0.104018	0.413124	0.191	0	1
PSMC4	0.104018	0.411768	0.191	0	1
SNX9	0.104018	0.409621	0.191	0	1
CWC25	0.104018	0.409365	0.191	0	1
THYN1	0.104018	0.404623	0.191	0	1
KPNA4	0.104018	0.401059	0.191	0	1
NELFE	0.104018	0.398131	0.191	0	1
HTR2B	0.104018	0.395404	0.191	0	1
ATG3	0.104018	0.392777	0.191	0	1
MMP24OS	0.104018	0.392767	0.191	0	1
SLC39A1	0.104018	0.387613	0.191	0	1
ATP6AP1	0.104018	0.386961	0.191	0	1
LMBRD1	0.104018	0.380662	0.191	0	1
RNF10	0.104018	0.375994	0.191	0	1
LSG1	0.104018	0.374803	0.191	0	1
RAP1A	0.104018	0.374265	0.191	0	1
GPATCH8	0.104018	0.371803	0.191	0	1
DNAJC21	0.104018	0.361943	0.191	0	1
OXR1	0.104018	0.356418	0.191	0	1
GBA3	0.104856	-0.332472	0.044	0.167	1
FAAP100	0.104856	-0.447571	0.044	0.167	1
MAP3K8	0.104856	-0.458021	0.044	0.167	1
CSNK2A3	0.104856	-0.4592	0.044	0.167	1
PHF23	0.104856	-0.472526	0.044	0.167	1
MT-TD	0.104856	-0.498897	0.044	0.167	1
MAPKAPK5-AS1	0.104856	-0.504304	0.044	0.167	1
NDUFV2	0.104856	-0.539556	0.044	0.167	1
SESTD1	0.104856	-0.5397	0.044	0.167	1
EGLN3	0.104856	-0.652893	0.044	0.167	1
SRRM2	0.105211	0.624394	0.397	0.167	1
KMT2E-AS1	0.105627	-0.581989	0.103	0.25	1
UBXN2A	0.105627	-0.691591	0.103	0.25	1
PPIA	0.106415	0.511269	0.706	0.417	1
PTMAP2	0.10669	-0.732272	0.485	0.583	1
LACTB2	0.106806	-0.517975	0.162	0.333	1
SRGN	0.1071	0.64471	0.691	0.417	1
TMA16	0.107276	0.450712	0.324	0.083	1
PRPF6	0.10729	0.57137	0.294	0.083	1
COMT	0.10729	0.556577	0.294	0.083	1
SARAF	0.109344	0.328502	0.5	0.167	1
OAZ1	0.110104	0.533984	0.559	0.25	1
UGGT2	0.110776	-0.493522	0.103	0.25	1
HSP90AA2P	0.110776	-0.582304	0.103	0.25	1
AC098614.1	0.110776	-0.685984	0.103	0.25	1
TMA7	0.110886	0.38012	0.735	0.417	1
PLD3	0.111004	0.463152	0.324	0.083	1
NRXN2	0.111004	-0.772826	0.265	0.417	1
BCCIP	0.111141	0.508499	0.294	0.083	1
NTM	0.111176	-0.642682	0.162	0.333	1
RPLP0	0.111244	0.397223	0.897	0.583	1
SFT2D2	0.111563	-1.10124	0.176	0.333	1
SSR2	0.111698	0.427337	0.5	0.25	1
POMZP3	0.111916	-0.377304	0.044	0.167	1
MCFD2	0.112282	-0.693763	0.456	0.583	1
PAXBP1	0.113164	-0.43409	0.088	0.25	1
EEF1D	0.113906	0.377713	0.676	0.417	1
YTHDC1	0.114216	0.422106	0.471	0.167	1
CRISPLD2	0.1143	0.413563	0.338	0.083	1
XRN2	0.1143	0.348684	0.338	0.083	1
MRPL55	0.1143	-0.605971	0.279	0.417	1
CFLAR	0.115469	0.56909	0.382	0.167	1
CFDP1	0.115686	-0.554625	0.338	0.5	1
NAT8	0.115969	-1.32336	0.176	0.333	1
NR2F2-AS1	0.116116	-0.819034	0.103	0.25	1
RPL4	0.117813	0.271156	0.735	0.5	1
LAMP2	0.118325	0.403152	0.456	0.167	1
TSPAN1	0.118768	0.617359	0.324	0.083	1
HTATSF1	0.118768	0.483893	0.324	0.083	1
CLIC1	0.119794	0.399498	0.544	0.25	1
PSMB1	0.120008	0.451643	0.544	0.333	1
IFIT3	0.120942	1.32978	0.176	0	1
MMP7	0.120942	0.819261	0.176	0	1
PARM1	0.120942	0.7727	0.176	0	1
MEF2C	0.120942	0.694227	0.176	0	1
C1QA	0.120942	0.673773	0.176	0	1
MIR4458HG	0.120942	0.573549	0.176	0	1
ARPC1B	0.120942	0.561551	0.176	0	1
SLC25A4	0.120942	0.531597	0.176	0	1
MAGEH1	0.120942	0.531158	0.176	0	1
RPAP2	0.120942	0.517355	0.176	0	1
IFI44L	0.120942	0.512499	0.176	0	1
RNF13	0.120942	0.511486	0.176	0	1
DERL2	0.120942	0.504815	0.176	0	1
COL6A1	0.120942	0.501882	0.176	0	1
ITGAE	0.120942	0.501255	0.176	0	1
ECM1	0.120942	0.496934	0.176	0	1
ADAMTSL2	0.120942	0.492575	0.176	0	1
MRPL13	0.120942	0.491705	0.176	0	1
NAGK	0.120942	0.476999	0.176	0	1
GTF2F2	0.120942	0.471288	0.176	0	1
TGFBR2	0.120942	0.468268	0.176	0	1
CD82	0.120942	0.467519	0.176	0	1
NCK1	0.120942	0.465427	0.176	0	1
MT-TI	0.120942	0.460786	0.176	0	1
TCF12	0.120942	0.460438	0.176	0	1
ITIH5	0.120942	0.45517	0.176	0	1
TPP1	0.120942	0.453808	0.176	0	1
TNFSF12	0.120942	0.452553	0.176	0	1
EBLN3P	0.120942	0.450887	0.176	0	1
OXA1L	0.120942	0.449977	0.176	0	1
H1F0	0.120942	0.448259	0.176	0	1
RUNX1T1	0.120942	0.446184	0.176	0	1
ZCCHC24	0.120942	0.446015	0.176	0	1
FMO3	0.120942	0.437947	0.176	0	1
RNF19A	0.120942	0.43288	0.176	0	1
QSOX1	0.120942	0.429486	0.176	0	1
TRMT10C	0.120942	0.424969	0.176	0	1
COA4	0.120942	0.42239	0.176	0	1
RAB21	0.120942	0.415862	0.176	0	1
FBXO3	0.120942	0.414631	0.176	0	1
SGCE	0.120942	0.407236	0.176	0	1
UBAP1	0.120942	0.405956	0.176	0	1
C12orf43	0.120942	0.405403	0.176	0	1
TOMM22	0.120942	0.400148	0.176	0	1
APH1A	0.120942	0.398835	0.176	0	1
DTD1	0.120942	0.394237	0.176	0	1
NUDT3	0.120942	0.392616	0.176	0	1
EIF3J-AS1	0.120942	0.390109	0.176	0	1
STK3	0.120942	0.388819	0.176	0	1
CCDC152	0.120942	0.388473	0.176	0	1
CDC16	0.120942	0.387756	0.176	0	1
ART4	0.120942	0.387699	0.176	0	1
SUMF2	0.120942	0.387665	0.176	0	1
C4orf48	0.120942	0.384122	0.176	0	1
CTNNBL1	0.120942	0.382551	0.176	0	1
PRKCSH	0.120942	0.382474	0.176	0	1
CRYBG3	0.120942	0.379895	0.176	0	1
LRP10	0.120942	0.379521	0.176	0	1
MAPRE1	0.120942	0.379388	0.176	0	1
PDCD6IP	0.120942	0.378863	0.176	0	1
USF3	0.120942	0.37718	0.176	0	1
CPEB4	0.120942	0.371906	0.176	0	1
RAB4A	0.120942	0.371645	0.176	0	1
ARPC1A	0.120942	0.370658	0.176	0	1
GAS6	0.120942	0.367768	0.176	0	1
RNF168	0.120942	0.358461	0.176	0	1
CCDC124	0.120942	0.355093	0.176	0	1
ATP6V0D1	0.120942	0.341909	0.176	0	1
BX284668.5	0.120942	0.341824	0.176	0	1
PLPBP	0.120942	0.341321	0.176	0	1
MRPS26	0.120942	0.340491	0.176	0	1
SMCO4	0.120942	0.328453	0.176	0	1
NTN4	0.120942	0.314335	0.176	0	1
FKBP14	0.121668	-0.577523	0.103	0.25	1
CDC42EP5	0.121668	-0.597732	0.103	0.25	1
U2SURP	0.122126	0.315987	0.338	0.083	1
ATOX1	0.122459	0.425674	0.441	0.167	1
RBM17	0.122462	0.472372	0.441	0.167	1
VPS29	0.123153	0.595508	0.279	0.083	1
USO1	0.123153	0.543521	0.279	0.083	1
SH3PXD2A	0.124782	-0.278098	0.088	0.25	1
RAB14	0.125605	0.420503	0.456	0.167	1
FTSJ3	0.127419	-0.449008	0.103	0.25	1
SLC16A9	0.127419	-0.490006	0.103	0.25	1
NDUFS2	0.127446	0.417943	0.309	0.083	1
SLC25A3	0.129728	0.344615	0.515	0.25	1
PFDN6	0.130011	-0.913065	0.176	0.333	1
UMOD	0.130477	1.56364	0.426	0.167	1
AC099560.2	0.130783	0.312223	0.412	0.167	1
LGALS1	0.131081	-0.8544	0.897	0.917	1
GATM	0.131203	0.405762	0.324	0.083	1
CETN2	0.131203	0.392144	0.324	0.083	1
RSBN1L	0.131203	0.331467	0.324	0.083	1
RPS29	0.131246	0.257794	0.956	0.917	1
RPS27L	0.131536	0.341248	0.706	0.333	1
RPS3A	0.132871	-0.309875	0.926	0.833	1
ZFAS1	0.13293	0.489207	0.5	0.25	1
CCND1	0.133231	0.390438	0.456	0.167	1
GAR1	0.13338	-0.449044	0.103	0.25	1
CEP63	0.13338	-0.574982	0.103	0.25	1
AC005912.1	0.134257	-0.68616	0.191	0.333	1
TMEM173	0.134257	-0.818525	0.191	0.333	1
CD151	0.134778	0.398481	0.412	0.167	1
GSPT1	0.135566	0.298275	0.324	0.083	1
BCAP31	0.135566	0.287383	0.324	0.083	1
ANXA1	0.135566	0.280205	0.324	0.083	1
DYNC1H1	0.13627	0.537875	0.265	0.083	1
CCND2	0.136587	0.577867	0.294	0.083	1
FBN1	0.136616	0.646744	0.279	0.083	1
NID1	0.136616	0.558608	0.279	0.083	1
NR3C1	0.138469	0.362897	0.426	0.167	1
RNF7	0.138867	0.400737	0.412	0.167	1
RRBP1	0.138978	0.254764	0.765	0.417	1
RPL9P9	0.139981	-0.330193	0.5	0.667	1
MINOS1	0.140021	-0.408673	0.426	0.583	1
PPP2CB	0.140039	0.261326	0.324	0.083	1
DCTD	0.140426	0.37843	0.162	0	1
SOD3	0.140433	0.952679	0.162	0	1
PTGER4	0.140433	0.595071	0.162	0	1
PLCXD3	0.140433	0.572101	0.162	0	1
FAM173A	0.140433	0.57053	0.162	0	1
ABCA1	0.140433	0.552637	0.162	0	1
SLC39A6	0.140433	0.542461	0.162	0	1
MALSU1	0.140433	0.516165	0.162	0	1
HSD11B2	0.140433	0.508642	0.162	0	1
DRAM2	0.140433	0.485545	0.162	0	1
HPRT1	0.140433	0.47898	0.162	0	1
COL12A1	0.140433	0.466354	0.162	0	1
TNFAIP2	0.140433	0.465488	0.162	0	1
SEPT7P2	0.140433	0.449608	0.162	0	1
NMI	0.140433	0.447248	0.162	0	1
TUSC3	0.140433	0.445568	0.162	0	1
APCDD1	0.140433	0.443323	0.162	0	1
MAP1A	0.140433	0.439801	0.162	0	1
C16orf45	0.140433	0.436743	0.162	0	1
C5orf15	0.140433	0.431968	0.162	0	1
KRIT1	0.140433	0.430466	0.162	0	1
SZRD1	0.140433	0.429047	0.162	0	1
FHL1	0.140433	0.427436	0.162	0	1
UQCRC1	0.140433	0.42683	0.162	0	1
VEZF1	0.140433	0.420483	0.162	0	1
STAU2	0.140433	0.419879	0.162	0	1
BAG3	0.140433	0.419712	0.162	0	1
SVEP1	0.140433	0.416425	0.162	0	1
BBS4	0.140433	0.416334	0.162	0	1
DDX27	0.140433	0.414838	0.162	0	1
TMED1	0.140433	0.413139	0.162	0	1
RPL23AP2	0.140433	0.413096	0.162	0	1
LGMN	0.140433	0.412032	0.162	0	1
KLF13	0.140433	0.405337	0.162	0	1
TRIL	0.140433	0.398091	0.162	0	1
RNASEH2B	0.140433	0.394818	0.162	0	1
AK6	0.140433	0.391937	0.162	0	1
ABI3BP	0.140433	0.389768	0.162	0	1
RABEP1	0.140433	0.385332	0.162	0	1
EDNRA	0.140433	0.383832	0.162	0	1
LRIF1	0.140433	0.383475	0.162	0	1
GLRX3	0.140433	0.381316	0.162	0	1
MTHFD2	0.140433	0.379822	0.162	0	1
UBA2	0.140433	0.379734	0.162	0	1
USE1	0.140433	0.377604	0.162	0	1
TMEM159	0.140433	0.377313	0.162	0	1
CCNDBP1	0.140433	0.376487	0.162	0	1
USP14	0.140433	0.373733	0.162	0	1
ZBTB7A	0.140433	0.373414	0.162	0	1
HOXA7	0.140433	0.370939	0.162	0	1
CHID1	0.140433	0.370273	0.162	0	1
ZNF83	0.140433	0.369102	0.162	0	1
SRP54	0.140433	0.368624	0.162	0	1
PRDM2	0.140433	0.368081	0.162	0	1
RIOK1	0.140433	0.365184	0.162	0	1
PLGRKT	0.140433	0.361517	0.162	0	1
KIF1C	0.140433	0.359854	0.162	0	1
MECOM	0.140433	0.35793	0.162	0	1
RAB3GAP1	0.140433	0.356574	0.162	0	1
ATXN10	0.140433	0.354012	0.162	0	1
NIN	0.140433	0.353859	0.162	0	1
WDR82	0.140433	0.350615	0.162	0	1
ANO6	0.140433	0.349515	0.162	0	1
KIAA1217	0.140433	0.348735	0.162	0	1
DEPTOR	0.140433	0.344162	0.162	0	1
FRMD4A	0.140433	0.343926	0.162	0	1
ST3GAL4	0.140433	0.342932	0.162	0	1
ZNF800	0.140433	0.342723	0.162	0	1
TMF1	0.140433	0.340378	0.162	0	1
CDKN2AIP	0.140433	0.3399	0.162	0	1
DDX60	0.140433	0.339762	0.162	0	1
ADSS	0.140433	0.33673	0.162	0	1
LAGE3	0.140433	0.335526	0.162	0	1
P3H2	0.140433	0.335	0.162	0	1
TPST1	0.140433	0.332844	0.162	0	1
SLC16A2	0.140433	0.331841	0.162	0	1
HIST1H2AC	0.140433	0.331654	0.162	0	1
TOP2B	0.140433	0.329664	0.162	0	1
DUSP23	0.140433	0.328352	0.162	0	1
LPAR1	0.140433	0.32336	0.162	0	1
RHOG	0.140433	0.320439	0.162	0	1
BCL3	0.140433	0.319452	0.162	0	1
MRPL36	0.140433	0.317273	0.162	0	1
ERLIN2	0.140433	0.311085	0.162	0	1
FAM174A	0.140433	0.303176	0.162	0	1
LRPPRC	0.140433	0.30311	0.162	0	1
RAB6A	0.140433	0.301806	0.162	0	1
ARMC10	0.140433	0.298529	0.162	0	1
STAM2	0.140433	0.294026	0.162	0	1
RARS	0.140433	0.291491	0.162	0	1
MAT2B	0.140433	0.283043	0.162	0	1
ZCCHC10	0.140433	-0.620295	0.118	0.25	1
DEFB1	0.140786	0.84795	0.309	0.083	1
JMJD1C	0.140786	0.429138	0.309	0.083	1
HEXA	0.140786	0.382342	0.309	0.083	1
QPRT	0.141348	0.473714	0.279	0.083	1
DPY30	0.141348	0.428135	0.279	0.083	1
KDELR1	0.141804	-0.57057	0.529	0.583	1
PCOLCE	0.141806	0.374165	0.588	0.25	1
PAK2	0.143312	0.450549	0.397	0.167	1
RPL37A	0.143731	0.287594	0.971	0.833	1
LEPROT	0.144235	0.347522	0.632	0.333	1
CD74	0.144657	1.54108	0.5	0.25	1
ZFAND6	0.145338	-0.653215	0.176	0.333	1
UBE2G1	0.145946	-0.366965	0.103	0.25	1
TUBB4B	0.145946	-0.418562	0.103	0.25	1
MRPS36	0.146002	0.431519	0.294	0.083	1
SERPINE2	0.146027	0.754016	0.265	0.083	1
PHAX	0.146027	0.544046	0.265	0.083	1
FNBP1	0.146592	-0.641988	0.118	0.25	1
RPS21	0.147022	0.400948	0.765	0.5	1
ATP6V0B	0.147641	0.327906	0.397	0.167	1
HSBP1	0.149546	0.305185	0.529	0.25	1
NASP	0.14957	-0.630959	0.309	0.417	1
G3BP1	0.150259	0.313994	0.309	0.083	1
COPRS	0.150744	-0.872077	0.176	0.333	1
MAL	0.151102	1.1047	0.265	0.083	1
SULF1	0.151706	0.557921	0.412	0.167	1
EMC6	0.152559	-0.400166	0.103	0.25	1
YWHAE	0.152714	-0.572189	0.676	0.75	1
FAM162A	0.152904	0.391513	0.5	0.25	1
CALM1	0.153131	-0.658267	0.926	0.917	1
ESD	0.153361	0.310052	0.515	0.25	1
COX5B	0.153435	0.343834	0.647	0.333	1
ASPN	0.153868	0.45952	0.544	0.25	1
ATP5F1C	0.154798	0.345644	0.441	0.167	1
PCYOX1	0.155905	0.387581	0.294	0.083	1
ACIN1	0.155905	0.370355	0.294	0.083	1
POLR3GL	0.156301	-0.420123	0.176	0.333	1
KANK2	0.15631	0.426548	0.265	0.083	1
ARPC3	0.156575	0.452828	0.485	0.25	1
RPL28	0.156741	0.34257	0.824	0.5	1
RPL12P4	0.158592	-0.611187	0.206	0.333	1
HSP90AA1	0.159113	-0.283063	0.985	1	1
NREP	0.159528	-0.505528	0.118	0.25	1
SERPINE1	0.159528	-0.999972	0.118	0.25	1
CD2AP	0.160206	0.321361	0.309	0.083	1
CHD9	0.16021	0.294079	0.309	0.083	1
LMO7	0.16021	0.288375	0.309	0.083	1
MEF2D	0.161084	-0.411039	0.059	0.167	1
MCPH1	0.161084	-0.412657	0.059	0.167	1
BCLAF1P2	0.161084	-0.451266	0.059	0.167	1
CCS	0.161084	-0.580508	0.059	0.167	1
PIGBOS1	0.161084	-0.616388	0.059	0.167	1
RAB40B	0.161084	-0.619067	0.059	0.167	1
PPM1A	0.161084	-0.627526	0.059	0.167	1
ZNF267	0.161084	-0.669441	0.059	0.167	1
CCDC121	0.161084	-0.73152	0.059	0.167	1
ING3	0.161084	-0.982293	0.059	0.167	1
ZNF677	0.161084	-0.987235	0.059	0.167	1
YBX1P1	0.161084	-1.11709	0.059	0.167	1
SUMO1	0.161224	0.296482	0.397	0.167	1
2020-09-04	0.161491	0.409147	0.382	0.167	1
POLR2K	0.16154	0.44959	0.279	0.083	1
RNASEH2C	0.161653	0.499421	0.265	0.083	1
SFT2D1	0.161653	0.442597	0.265	0.083	1
HSPA1A	0.161877	0.775297	0.779	0.583	1
MECP2	0.162896	0.329727	0.147	0	1
TYROBP	0.162903	0.921492	0.147	0	1
KCNJ1	0.162903	0.672137	0.147	0	1
TAC1	0.162903	0.623488	0.147	0	1
PTGS2	0.162903	0.593819	0.147	0	1
DAAM2	0.162903	0.509668	0.147	0	1
AAMP	0.162903	0.507231	0.147	0	1
OSTF1	0.162903	0.507222	0.147	0	1
APOC1	0.162903	0.49692	0.147	0	1
CXCL8	0.162903	0.484133	0.147	0	1
ADGRF5	0.162903	0.479982	0.147	0	1
ANTXR2	0.162903	0.479278	0.147	0	1
IGFBP2	0.162903	0.464858	0.147	0	1
SMOC2	0.162903	0.462011	0.147	0	1
JPX	0.162903	0.461744	0.147	0	1
UBQLN2	0.162903	0.458981	0.147	0	1
DEXI	0.162903	0.45836	0.147	0	1
ZFYVE21	0.162903	0.450081	0.147	0	1
PSMD11	0.162903	0.44731	0.147	0	1
RANBP3L	0.162903	0.441623	0.147	0	1
PSMF1	0.162903	0.438967	0.147	0	1
ETS2	0.162903	0.436222	0.147	0	1
ATL3	0.162903	0.435464	0.147	0	1
RAB3GAP2	0.162903	0.434971	0.147	0	1
FGFR1	0.162903	0.434137	0.147	0	1
ADAR	0.162903	0.433613	0.147	0	1
GYG1	0.162903	0.43328	0.147	0	1
ABHD12	0.162903	0.426243	0.147	0	1
CYB5B	0.162903	0.425767	0.147	0	1
PSMD1	0.162903	0.423775	0.147	0	1
IFT81	0.162903	0.419458	0.147	0	1
ZNF277	0.162903	0.416581	0.147	0	1
WBP1L	0.162903	0.413329	0.147	0	1
COMMD3	0.162903	0.413205	0.147	0	1
MRPL24	0.162903	0.411162	0.147	0	1
SPTAN1	0.162903	0.389181	0.147	0	1
COPA	0.162903	0.388398	0.147	0	1
MVB12A	0.162903	0.386298	0.147	0	1
KCTD12	0.162903	0.383079	0.147	0	1
LDB2	0.162903	0.383071	0.147	0	1
ECI1	0.162903	0.382149	0.147	0	1
TRIAP1	0.162903	0.380759	0.147	0	1
RGS3	0.162903	0.379436	0.147	0	1
TRAF3IP1	0.162903	0.376489	0.147	0	1
AC007388.1	0.162903	0.374347	0.147	0	1
C1RL	0.162903	0.37298	0.147	0	1
TMEM263	0.162903	0.372299	0.147	0	1
ZNFX1	0.162903	0.371768	0.147	0	1
HUWE1	0.162903	0.371763	0.147	0	1
XPA	0.162903	0.370979	0.147	0	1
EIF2S3	0.162903	0.370174	0.147	0	1
KIF1B	0.162903	0.369013	0.147	0	1
IL34	0.162903	0.368726	0.147	0	1
ANKRD49	0.162903	0.363845	0.147	0	1
PRKG1	0.162903	0.361575	0.147	0	1
NUDT16L1	0.162903	0.360623	0.147	0	1
MTAP	0.162903	0.359699	0.147	0	1
CD248	0.162903	0.359383	0.147	0	1
JADE1	0.162903	0.359074	0.147	0	1
SMAP2	0.162903	0.35888	0.147	0	1
EXOC1	0.162903	0.358666	0.147	0	1
TRIM8	0.162903	0.358192	0.147	0	1
NFAT5	0.162903	0.357534	0.147	0	1
MAPK1IP1L	0.162903	0.357326	0.147	0	1
ZFAND1	0.162903	0.352389	0.147	0	1
PPP1R14B	0.162903	0.350142	0.147	0	1
SURF1	0.162903	0.349954	0.147	0	1
ATP8B2	0.162903	0.347317	0.147	0	1
TMEM242	0.162903	0.346684	0.147	0	1
TOMM70	0.162903	0.344498	0.147	0	1
UBIAD1	0.162903	0.344198	0.147	0	1
PAXX	0.162903	0.343567	0.147	0	1
ISYNA1	0.162903	0.343428	0.147	0	1
PSMD13	0.162903	0.343278	0.147	0	1
WASHC2C	0.162903	0.342657	0.147	0	1
KIF3B	0.162903	0.342238	0.147	0	1
MDFIC	0.162903	0.340285	0.147	0	1
MPDZ	0.162903	0.340013	0.147	0	1
FAM217B	0.162903	0.339892	0.147	0	1
RAB32	0.162903	0.339054	0.147	0	1
IRF3	0.162903	0.338516	0.147	0	1
PLIN3	0.162903	0.338189	0.147	0	1
GPAA1	0.162903	0.337637	0.147	0	1
TMEM120A	0.162903	0.337238	0.147	0	1
FKBP8	0.162903	0.335898	0.147	0	1
STAMBP	0.162903	0.33538	0.147	0	1
GTF2B	0.162903	0.334876	0.147	0	1
IBTK	0.162903	0.334795	0.147	0	1
SEC24D	0.162903	0.334597	0.147	0	1
CENPX	0.162903	0.333795	0.147	0	1
TRIB2	0.162903	0.332624	0.147	0	1
REV1	0.162903	0.332073	0.147	0	1
PPP3CB	0.162903	0.33086	0.147	0	1
UBE2E3	0.162903	0.330346	0.147	0	1
STX12	0.162903	0.329878	0.147	0	1
ARHGAP12	0.162903	0.329463	0.147	0	1
ZSWIM7	0.162903	0.32883	0.147	0	1
TBC1D23	0.162903	0.327777	0.147	0	1
PML	0.162903	0.327549	0.147	0	1
SDHD	0.162903	0.327502	0.147	0	1
GNL1	0.162903	0.326514	0.147	0	1
ACO2	0.162903	0.326476	0.147	0	1
GLT8D1	0.162903	0.32621	0.147	0	1
MYO1C	0.162903	0.326193	0.147	0	1
EGFR	0.162903	0.325098	0.147	0	1
ERCC6	0.162903	0.323696	0.147	0	1
IFT22	0.162903	0.322777	0.147	0	1
LIFR	0.162903	0.322584	0.147	0	1
MFAP1	0.162903	0.322204	0.147	0	1
HLA-DRB5	0.162903	0.321508	0.147	0	1
SPON1	0.162903	0.321479	0.147	0	1
PNPLA8	0.162903	0.320678	0.147	0	1
SKA2	0.162903	0.317425	0.147	0	1
HIBCH	0.162903	0.315542	0.147	0	1
MSRB1	0.162903	0.313281	0.147	0	1
LINC00667	0.162903	0.310681	0.147	0	1
GNAI3	0.162903	0.30955	0.147	0	1
GNPDA1	0.162903	0.309301	0.147	0	1
IGFBP6	0.162903	0.30845	0.147	0	1
PLSCR4	0.162903	0.306962	0.147	0	1
UBE2Q1	0.162903	0.300611	0.147	0	1
IFNGR2	0.162903	0.300469	0.147	0	1
DAP3	0.162903	0.300122	0.147	0	1
BECN1	0.162903	0.299994	0.147	0	1
WRB	0.162903	0.299143	0.147	0	1
LONRF1	0.162903	0.297107	0.147	0	1
TMEM245	0.162903	0.29396	0.147	0	1
CNDP2	0.162903	0.28909	0.147	0	1
PSMD10	0.162903	0.287524	0.147	0	1
EMC8	0.162903	0.286168	0.147	0	1
MRPS30	0.162903	0.284832	0.147	0	1
NKIRAS2	0.162903	0.281615	0.147	0	1
APPBP2	0.162903	0.277996	0.147	0	1
RBM23	0.162903	0.274933	0.147	0	1
SNX29	0.162903	0.273934	0.147	0	1
TBC1D1	0.162903	0.256386	0.147	0	1
SRSF5	0.16471	0.393706	0.426	0.167	1
EVA1B	0.165369	0.394946	0.309	0.083	1
TMEM219	0.165427	0.464678	0.412	0.167	1
MMP2	0.16543	0.445691	0.412	0.167	1
FNBP4	0.16543	0.375696	0.412	0.167	1
ATP5MF	0.165595	-0.362568	0.559	0.583	1
WASF2	0.16594	0.377963	0.5	0.25	1
ITSN2	0.16596	0.535246	0.397	0.167	1
CRIP2	0.16596	0.425244	0.397	0.167	1
TUBA1C	0.166205	-0.532368	0.191	0.333	1
SNHG6	0.166242	0.534381	0.353	0.167	1
ARFGAP3	0.166311	0.370992	0.294	0.083	1
CEBPZOS	0.166311	0.300911	0.294	0.083	1
USP47	0.166311	-0.507215	0.118	0.25	1
PPIP5K2	0.166311	-0.554434	0.118	0.25	1
INIP	0.166311	-0.600096	0.118	0.25	1
PLTP	0.166384	0.542238	0.368	0.167	1
PPP1CC	0.167133	0.397662	0.265	0.083	1
DUT	0.168387	0.424042	0.456	0.25	1
EPS8	0.168719	-1.16753	0.338	0.417	1
HDHD3	0.170085	-0.360838	0.059	0.167	1
PCCA	0.170085	-0.402038	0.059	0.167	1
SSSCA1	0.170085	-0.521156	0.059	0.167	1
FAUP1	0.170085	-0.582889	0.059	0.167	1
RPL10A	0.171097	0.461586	0.809	0.583	1
RPL36	0.171337	0.337692	0.941	0.833	1
SP100	0.171705	0.340882	0.294	0.083	1
PTPRA	0.171705	0.31961	0.294	0.083	1
PRAF2	0.17242	0.585317	0.279	0.083	1
GLIPR1	0.17242	0.434287	0.279	0.083	1
GDF15	0.172646	0.548282	0.25	0.083	1
IMPDH2	0.172751	0.472114	0.265	0.083	1
TCF4	0.173223	0.314283	0.441	0.167	1
EXOSC1	0.173309	-0.49791	0.118	0.25	1
IKBIP	0.175085	0.439242	0.412	0.167	1
RAMP1	0.175434	-0.521288	0.412	0.5	1
TCEA1	0.17574	-0.457168	0.485	0.583	1
RAB34	0.176082	-0.649721	0.294	0.417	1
MTCH1	0.177832	0.375679	0.456	0.25	1
FAM210B	0.178035	-0.600951	0.191	0.333	1
GTF2H5	0.178061	0.483664	0.279	0.083	1
ENDOD1	0.178061	0.366495	0.279	0.083	1
LPP	0.178061	0.346373	0.279	0.083	1
ARNTL	0.179457	-0.349948	0.059	0.167	1
AC115223.1	0.179457	-0.401362	0.059	0.167	1
RPL7P9	0.180524	-0.48733	0.118	0.25	1
DCTN6	0.180524	-0.512766	0.118	0.25	1
QTRT2	0.180524	-0.566849	0.118	0.25	1
ATP5S	0.180524	-0.575515	0.118	0.25	1
POLR2G	0.181595	-0.338092	0.25	0.417	1
UQCRFS1	0.181612	0.451183	0.353	0.167	1
PTPN11	0.181716	-0.479128	0.397	0.5	1
HES1	0.182129	-0.302536	0.676	0.75	1
EEA1	0.182885	0.293336	0.294	0.083	1
SNW1	0.182885	0.291338	0.294	0.083	1
ENY2	0.182885	0.285546	0.294	0.083	1
DAB2	0.183514	0.296989	0.647	0.333	1
SMAP1	0.183834	0.359118	0.279	0.083	1
TNFRSF12A	0.18441	0.494511	0.265	0.083	1
SNRPD1	0.18441	-0.60916	0.221	0.333	1
ATP2B1	0.184544	0.526806	0.25	0.083	1
MPC2	0.184544	0.464765	0.25	0.083	1
SMARCAD1	0.185806	-0.622811	0.132	0.25	1
SMARCB1	0.185806	-0.756549	0.132	0.25	1
CLU	0.186514	0.358176	0.382	0.167	1
LAPTM4A	0.186576	0.393337	0.779	0.417	1
SCRN2	0.187961	-0.518052	0.118	0.25	1
LONP2	0.187961	-0.67398	0.118	0.25	1
PEBP1	0.187988	0.319128	0.868	0.667	1
CCDC71L	0.188848	0.333443	0.132	0	1
CCL3L1	0.188857	1.23613	0.132	0	1
HLA-DQA1	0.188857	0.777299	0.132	0	1
S100A2	0.188857	0.709587	0.132	0	1
ITGBL1	0.188857	0.671551	0.132	0	1
HLA-DMA	0.188857	0.582187	0.132	0	1
TACSTD2	0.188857	0.580173	0.132	0	1
MS4A7	0.188857	0.538819	0.132	0	1
TMEM213	0.188857	0.506969	0.132	0	1
MAF	0.188857	0.496274	0.132	0	1
AGTRAP	0.188857	0.435662	0.132	0	1
ANGPTL2	0.188857	0.43152	0.132	0	1
AIF1L	0.188857	0.423889	0.132	0	1
WBP2	0.188857	0.422266	0.132	0	1
TMEM70	0.188857	0.421496	0.132	0	1
OFD1	0.188857	0.41721	0.132	0	1
NTRK2	0.188857	0.413131	0.132	0	1
THSD4	0.188857	0.412781	0.132	0	1
VAT1	0.188857	0.40885	0.132	0	1
AUP1	0.188857	0.408243	0.132	0	1
LTA4H	0.188857	0.405876	0.132	0	1
MIR4435-2HG	0.188857	0.403166	0.132	0	1
DCPS	0.188857	0.400202	0.132	0	1
CASR	0.188857	0.398479	0.132	0	1
IFIT1	0.188857	0.395949	0.132	0	1
SMC4	0.188857	0.393396	0.132	0	1
ABLIM1	0.188857	0.391473	0.132	0	1
OAT	0.188857	0.39118	0.132	0	1
NCOA4	0.188857	0.391159	0.132	0	1
FXYD5	0.188857	0.390898	0.132	0	1
PTGIR	0.188857	0.388994	0.132	0	1
MPDU1	0.188857	0.387526	0.132	0	1
TRIOBP	0.188857	0.387238	0.132	0	1
HHIP-AS1	0.188857	0.386943	0.132	0	1
COL21A1	0.188857	0.383662	0.132	0	1
DALRD3	0.188857	0.382659	0.132	0	1
GDE1	0.188857	0.380831	0.132	0	1
THSD7A	0.188857	0.377198	0.132	0	1
ARRDC3	0.188857	0.377121	0.132	0	1
PUS7L	0.188857	0.37574	0.132	0	1
FAM111A	0.188857	0.374739	0.132	0	1
SP140L	0.188857	0.374387	0.132	0	1
WASF3	0.188857	0.365484	0.132	0	1
CAB39	0.188857	0.365126	0.132	0	1
POLR2C	0.188857	0.362065	0.132	0	1
MAML2	0.188857	0.361519	0.132	0	1
SRSF1	0.188857	0.360874	0.132	0	1
MMP14	0.188857	0.360872	0.132	0	1
MED1	0.188857	0.360065	0.132	0	1
LARP4	0.188857	0.360025	0.132	0	1
DDX3X	0.188857	0.35985	0.132	0	1
COPS7A	0.188857	0.347797	0.132	0	1
FAM32A	0.188857	0.347666	0.132	0	1
SASH1	0.188857	0.347297	0.132	0	1
TTC14	0.188857	0.34572	0.132	0	1
PDE3A	0.188857	0.345235	0.132	0	1
ADAMTSL3	0.188857	0.344805	0.132	0	1
PDGFA	0.188857	0.344237	0.132	0	1
PALMD	0.188857	0.343727	0.132	0	1
G6PC3	0.188857	0.34277	0.132	0	1
MRPS11	0.188857	0.342166	0.132	0	1
ZC3H6	0.188857	0.34105	0.132	0	1
KIN	0.188857	0.34077	0.132	0	1
COTL1	0.188857	0.339084	0.132	0	1
APIP	0.188857	0.338035	0.132	0	1
UNC50	0.188857	0.338013	0.132	0	1
RARS2	0.188857	0.337956	0.132	0	1
LINC00467	0.188857	0.337396	0.132	0	1
CCT8	0.188857	0.337153	0.132	0	1
MAN2A1	0.188857	0.337112	0.132	0	1
TRIM24	0.188857	0.336824	0.132	0	1
ZBTB8OS	0.188857	0.336614	0.132	0	1
DNAJB12	0.188857	0.335792	0.132	0	1
AMOTL2	0.188857	0.335498	0.132	0	1
C12orf75	0.188857	0.333067	0.132	0	1
TMEM204	0.188857	0.330673	0.132	0	1
QRSL1	0.188857	0.330287	0.132	0	1
SLC13A1	0.188857	0.329533	0.132	0	1
MT-TG	0.188857	0.328667	0.132	0	1
UNC45A	0.188857	0.328473	0.132	0	1
DPM2	0.188857	0.327763	0.132	0	1
RNF167	0.188857	0.325693	0.132	0	1
CAND1	0.188857	0.325093	0.132	0	1
OSMR	0.188857	0.324883	0.132	0	1
CCDC146	0.188857	0.324599	0.132	0	1
BAG1	0.188857	0.324395	0.132	0	1
MGST2	0.188857	0.324389	0.132	0	1
RAD17	0.188857	0.324116	0.132	0	1
FKBP10	0.188857	0.32343	0.132	0	1
CCDC137	0.188857	0.323415	0.132	0	1
TMED5	0.188857	0.322582	0.132	0	1
AAMDC	0.188857	0.3217	0.132	0	1
DDX10	0.188857	0.320564	0.132	0	1
APPL2	0.188857	0.319826	0.132	0	1
TMEM184C	0.188857	0.318487	0.132	0	1
PPWD1	0.188857	0.318426	0.132	0	1
STT3A	0.188857	0.318301	0.132	0	1
DACH1	0.188857	0.317746	0.132	0	1
HIBADH	0.188857	0.316557	0.132	0	1
ABHD14B	0.188857	0.316421	0.132	0	1
TANC1	0.188857	0.315138	0.132	0	1
TRAPPC3	0.188857	0.314455	0.132	0	1
BTBD10	0.188857	0.314388	0.132	0	1
PTBP3	0.188857	0.312637	0.132	0	1
SMIM3	0.188857	0.311428	0.132	0	1
PSMD5	0.188857	0.310529	0.132	0	1
ERG28	0.188857	0.310077	0.132	0	1
TM2D1	0.188857	0.309668	0.132	0	1
C17orf80	0.188857	0.308881	0.132	0	1
FMOD	0.188857	0.308774	0.132	0	1
PGM3	0.188857	0.307615	0.132	0	1
SMC1A	0.188857	0.306129	0.132	0	1
ATXN2L	0.188857	0.305993	0.132	0	1
PPP1R2	0.188857	0.305952	0.132	0	1
SQLE	0.188857	0.304038	0.132	0	1
DHPS	0.188857	0.303878	0.132	0	1
GLB1	0.188857	0.303748	0.132	0	1
CREM	0.188857	0.302848	0.132	0	1
SRSF6	0.188857	0.302645	0.132	0	1
RASGRP2	0.188857	0.302092	0.132	0	1
CAPN2	0.188857	0.301494	0.132	0	1
BSDC1	0.188857	0.299965	0.132	0	1
ARFIP1	0.188857	0.299528	0.132	0	1
KATNBL1	0.188857	0.297919	0.132	0	1
EBP	0.188857	0.297501	0.132	0	1
FBXO21	0.188857	0.296526	0.132	0	1
PUF60	0.188857	0.295452	0.132	0	1
SLC35F5	0.188857	0.295229	0.132	0	1
DYNC2H1	0.188857	0.293888	0.132	0	1
RBL2	0.188857	0.292683	0.132	0	1
TET2	0.188857	0.292201	0.132	0	1
GTF2H1	0.188857	0.292056	0.132	0	1
PLAU	0.188857	0.291235	0.132	0	1
SYNGR2	0.188857	0.290997	0.132	0	1
NRBP1	0.188857	0.290083	0.132	0	1
CCDC112	0.188857	0.2899	0.132	0	1
SOCS4	0.188857	0.289688	0.132	0	1
PURB	0.188857	0.288822	0.132	0	1
BCL7C	0.188857	0.288587	0.132	0	1
CEP95	0.188857	0.287644	0.132	0	1
ZC3HAV1	0.188857	0.287503	0.132	0	1
PMM1	0.188857	0.286964	0.132	0	1
SNAI2	0.188857	0.286373	0.132	0	1
CACUL1	0.188857	0.284499	0.132	0	1
PPP2CA	0.188857	0.2832	0.132	0	1
FO393411.1	0.188857	0.281249	0.132	0	1
GTF2A1	0.188857	0.280144	0.132	0	1
LINC01184	0.188857	0.280007	0.132	0	1
KIAA2026	0.188857	0.279589	0.132	0	1
MINDY2	0.188857	0.278114	0.132	0	1
GPATCH11	0.188857	0.274539	0.132	0	1
CCDC7	0.188857	0.273198	0.132	0	1
VIRMA	0.188857	0.272349	0.132	0	1
SDHA	0.188857	0.271371	0.132	0	1
CHCHD7	0.188857	0.270938	0.132	0	1
PPP2R3C	0.188857	0.270581	0.132	0	1
CEP44	0.188857	0.270442	0.132	0	1
EP300	0.188857	0.267964	0.132	0	1
KLHDC2	0.188857	0.266988	0.132	0	1
FLNB	0.188857	0.265581	0.132	0	1
CEP290	0.188857	0.264973	0.132	0	1
KPNA3	0.188857	0.264768	0.132	0	1
PRKAR2A	0.188857	0.262689	0.132	0	1
MRTO4	0.188857	0.262478	0.132	0	1
DPP7	0.188857	0.261859	0.132	0	1
NUBP2	0.188857	0.257459	0.132	0	1
FBXO11	0.188857	0.257384	0.132	0	1
CD99P1	0.188857	0.256561	0.132	0	1
PTDSS1	0.188857	0.256007	0.132	0	1
TSR1	0.188857	0.253416	0.132	0	1
TSTA3	0.188857	0.252726	0.132	0	1
RABL6	0.188857	0.251864	0.132	0	1
XRCC4	0.189209	-0.337864	0.059	0.167	1
FBP1	0.189209	-0.447008	0.059	0.167	1
SNHG5	0.189514	0.307113	0.647	0.417	1
PPM1G	0.189754	0.386984	0.279	0.083	1
QKI	0.189754	0.338336	0.279	0.083	1
LRPAP1	0.189811	0.409412	0.544	0.333	1
SERPING1	0.19039	0.354115	0.706	0.5	1
CDKN1A	0.190716	0.60044	0.25	0.083	1
NDUFA9	0.190716	0.317666	0.25	0.083	1
GOPC	0.193122	-0.475942	0.132	0.25	1
DHX36	0.194491	0.291801	0.5	0.25	1
TPR	0.194755	0.394161	0.515	0.25	1
SBDS	0.19485	-0.37818	0.485	0.583	1
H2AFJ	0.194872	-0.389129	0.471	0.583	1
NDUFAF4	0.195621	-0.308016	0.118	0.25	1
SON	0.197001	-0.350949	0.75	0.75	1
GBP4	0.197039	0.481421	0.25	0.083	1
RAB11B	0.19777	0.342322	0.368	0.167	1
APPL1	0.197773	0.360007	0.368	0.167	1
MLLT10	0.199345	-0.274177	0.059	0.167	1
ARID5B	0.199581	-0.695594	0.456	0.5	1
CFH	0.199674	0.476348	0.544	0.333	1
MYOF	0.200257	-0.495041	0.206	0.333	1
SVBP	0.200648	-0.668423	0.132	0.25	1
NSUN6	0.200648	-0.715347	0.132	0.25	1
TXNIP	0.20193	0.482233	0.603	0.417	1
SRSF2	0.202003	0.25249	0.279	0.083	1
RPS8	0.202759	-0.432304	0.926	0.833	1
PSMA2	0.203401	0.309499	0.368	0.167	1
FAS	0.203507	-0.318036	0.118	0.25	1
ADK	0.203507	-0.488656	0.118	0.25	1
SETD5	0.203513	0.386025	0.25	0.083	1
PSENEN	0.203557	0.464232	0.235	0.083	1
GALNT11	0.203557	0.44588	0.235	0.083	1
CLSTN1	0.203557	0.411603	0.235	0.083	1
TERF1	0.203557	-0.382449	0.191	0.333	1
EIF3E	0.203756	0.473338	0.338	0.167	1
RAB10	0.209455	0.370865	0.265	0.083	1
EIF5A	0.209534	0.394581	0.353	0.167	1
HSPG2	0.209873	-0.287328	0.059	0.167	1
PHF20L1	0.210142	0.529564	0.25	0.083	1
METAP2	0.210261	0.40168	0.515	0.333	1
DESI2	0.210335	0.433545	0.235	0.083	1
HDDC2	0.210335	0.415779	0.235	0.083	1
GPI	0.210335	0.409622	0.235	0.083	1
ATP5IF1	0.211354	0.367842	0.735	0.5	1
ISLR	0.211518	-0.584342	0.75	0.75	1
CCL19	0.211623	-0.535094	0.118	0.25	1
PSMB6	0.215432	-0.517667	0.456	0.5	1
NFE2L2	0.215578	0.282597	0.515	0.25	1
CRBN	0.216084	0.334456	0.265	0.083	1
MRPS16	0.216337	-0.589608	0.132	0.25	1
ID4	0.216337	-0.631975	0.132	0.25	1
LIMCH1	0.216925	0.42749	0.25	0.083	1
MED10	0.216925	0.330125	0.25	0.083	1
BLCAP	0.217274	0.419133	0.235	0.083	1
ARL2BP	0.217274	0.414295	0.235	0.083	1
PDHA1	0.217274	0.384342	0.235	0.083	1
EMC10	0.217274	0.373768	0.235	0.083	1
RPL14P1	0.217274	0.325214	0.235	0.083	1
BACE1	0.218667	-0.471021	0.279	0.417	1
RCAN2	0.218915	0.428834	0.118	0	1
PLXDC1	0.218915	0.395303	0.118	0	1
AQP2	0.218925	0.686731	0.118	0	1
NR4A1	0.218925	0.588197	0.118	0	1
PTPRE	0.218925	0.467307	0.118	0	1
FGL2	0.218925	0.465977	0.118	0	1
HLA-DMB	0.218925	0.41524	0.118	0	1
MRAS	0.218925	0.413038	0.118	0	1
ZNF226	0.218925	0.406045	0.118	0	1
YAE1D1	0.218925	0.399767	0.118	0	1
CD83	0.218925	0.396854	0.118	0	1
OTUB1	0.218925	0.396477	0.118	0	1
THAP12	0.218925	0.392597	0.118	0	1
SYT1	0.218925	0.391653	0.118	0	1
TCTN1	0.218925	0.385754	0.118	0	1
PTGER1	0.218925	0.382195	0.118	0	1
ANO3	0.218925	0.378511	0.118	0	1
PSMD3	0.218925	0.3776	0.118	0	1
ANXA6	0.218925	0.377275	0.118	0	1
NR4A2	0.218925	0.376947	0.118	0	1
GLUL	0.218925	0.376766	0.118	0	1
UPP1	0.218925	0.374255	0.118	0	1
FAM198B	0.218925	0.373654	0.118	0	1
RNF20	0.218925	0.372839	0.118	0	1
GAA	0.218925	0.367475	0.118	0	1
MFSD10	0.218925	0.366604	0.118	0	1
RGS10	0.218925	0.366498	0.118	0	1
LAMC3	0.218925	0.364619	0.118	0	1
SNHG15	0.218925	0.360931	0.118	0	1
TCTN3	0.218925	0.35934	0.118	0	1
AC100810.1	0.218925	0.358878	0.118	0	1
TFCP2L1	0.218925	0.356189	0.118	0	1
BICD2	0.218925	0.353753	0.118	0	1
MRPL12	0.218925	0.353514	0.118	0	1
FAM216A	0.218925	0.352007	0.118	0	1
KIF22	0.218925	0.351702	0.118	0	1
CCNL2	0.218925	0.349324	0.118	0	1
NPM3	0.218925	0.348939	0.118	0	1
HMGXB3	0.218925	0.348535	0.118	0	1
PLXNB2	0.218925	0.34829	0.118	0	1
AKAP8	0.218925	0.347727	0.118	0	1
MOSPD1	0.218925	0.345228	0.118	0	1
PLRG1	0.218925	0.343263	0.118	0	1
APC	0.218925	0.34151	0.118	0	1
TMEM56	0.218925	0.340057	0.118	0	1
NAMPT	0.218925	0.338077	0.118	0	1
LSM8	0.218925	0.333951	0.118	0	1
ADAM9	0.218925	0.331831	0.118	0	1
CD34	0.218925	0.331747	0.118	0	1
ATIC	0.218925	0.331057	0.118	0	1
RPS6KB1	0.218925	0.330657	0.118	0	1
FLRT3	0.218925	0.327913	0.118	0	1
SLCO3A1	0.218925	0.32638	0.118	0	1
CD2BP2	0.218925	0.325622	0.118	0	1
ARCN1	0.218925	0.325104	0.118	0	1
NAA50	0.218925	0.325073	0.118	0	1
MERTK	0.218925	0.324432	0.118	0	1
HOXB7	0.218925	0.323633	0.118	0	1
MAN2B2	0.218925	0.323385	0.118	0	1
AKIP1	0.218925	0.323184	0.118	0	1
LIPA	0.218925	0.323148	0.118	0	1
STAG1	0.218925	0.323113	0.118	0	1
OLFML1	0.218925	0.323076	0.118	0	1
RHBDD2	0.218925	0.321356	0.118	0	1
UBE2Z	0.218925	0.320738	0.118	0	1
ARHGAP10	0.218925	0.319462	0.118	0	1
RERE	0.218925	0.31852	0.118	0	1
ARMCX1	0.218925	0.317971	0.118	0	1
ACER3	0.218925	0.317328	0.118	0	1
MANEA	0.218925	0.316612	0.118	0	1
EHD2	0.218925	0.316277	0.118	0	1
KDM5A	0.218925	0.316102	0.118	0	1
DPH3	0.218925	0.316009	0.118	0	1
CHMP1B	0.218925	0.314277	0.118	0	1
NDRG2	0.218925	0.312937	0.118	0	1
BCAM	0.218925	0.312798	0.118	0	1
METTL2B	0.218925	0.310693	0.118	0	1
RRP15	0.218925	0.309816	0.118	0	1
CCNH	0.218925	0.308808	0.118	0	1
MT-TF	0.218925	0.308003	0.118	0	1
HADH	0.218925	0.307256	0.118	0	1
STX17	0.218925	0.306542	0.118	0	1
FXN	0.218925	0.3065	0.118	0	1
CS	0.218925	0.305447	0.118	0	1
CERCAM	0.218925	0.305288	0.118	0	1
EIF4EBP2	0.218925	0.304363	0.118	0	1
RAB5B	0.218925	0.303633	0.118	0	1
PIM3	0.218925	0.303545	0.118	0	1
MPHOSPH6	0.218925	0.302796	0.118	0	1
POLR2A	0.218925	0.301874	0.118	0	1
BTBD6	0.218925	0.301506	0.118	0	1
TSPYL1	0.218925	0.299599	0.118	0	1
VTA1	0.218925	0.298526	0.118	0	1
TTF1	0.218925	0.298391	0.118	0	1
WDR33	0.218925	0.296729	0.118	0	1
PLAT	0.218925	0.296067	0.118	0	1
FAM208A	0.218925	0.294985	0.118	0	1
GSK3A	0.218925	0.293446	0.118	0	1
TXNDC12	0.218925	0.293161	0.118	0	1
MRPL48	0.218925	0.292904	0.118	0	1
ZNF580	0.218925	0.292405	0.118	0	1
SUPT6H	0.218925	0.2896	0.118	0	1
ELF3	0.218925	0.289452	0.118	0	1
C1orf35	0.218925	0.288684	0.118	0	1
SPECC1	0.218925	0.288065	0.118	0	1
POLE4	0.218925	0.287845	0.118	0	1
STK38	0.218925	0.28662	0.118	0	1
HLA-F	0.218925	0.286308	0.118	0	1
DNM3OS	0.218925	0.28565	0.118	0	1
SPOCK1	0.218925	0.285417	0.118	0	1
POLR2H	0.218925	0.285377	0.118	0	1
STK16	0.218925	0.284575	0.118	0	1
PTCD3	0.218925	0.28397	0.118	0	1
UBE2W	0.218925	0.283379	0.118	0	1
HMGB1P8	0.218925	0.283317	0.118	0	1
BBOF1	0.218925	0.281747	0.118	0	1
ZNF32	0.218925	0.281358	0.118	0	1
PMPCB	0.218925	0.281238	0.118	0	1
OPA1	0.218925	0.280954	0.118	0	1
MAGI1	0.218925	0.280069	0.118	0	1
SLC4A7	0.218925	0.279807	0.118	0	1
MRPL10	0.218925	0.279556	0.118	0	1
RTN2	0.218925	0.279555	0.118	0	1
ACOT9	0.218925	0.279133	0.118	0	1
LIAS	0.218925	0.276511	0.118	0	1
TGFB1	0.218925	0.276328	0.118	0	1
SYNJ2BP	0.218925	0.274811	0.118	0	1
CASP8AP2	0.218925	0.274739	0.118	0	1
CSNK1D	0.218925	0.272551	0.118	0	1
CAMK2D	0.218925	0.272268	0.118	0	1
ABRAXAS2	0.218925	0.27153	0.118	0	1
CCNK	0.218925	0.271349	0.118	0	1
GALNT2	0.218925	0.271158	0.118	0	1
INPP4B	0.218925	0.270552	0.118	0	1
METTL23	0.218925	0.270361	0.118	0	1
FNDC1	0.218925	0.268616	0.118	0	1
MSC-AS1	0.218925	0.268585	0.118	0	1
ZC2HC1A	0.218925	0.268138	0.118	0	1
PHYHD1	0.218925	0.26776	0.118	0	1
LTV1	0.218925	0.267672	0.118	0	1
LYSMD3	0.218925	0.267312	0.118	0	1
UTP6	0.218925	0.267301	0.118	0	1
SRP19	0.218925	0.266617	0.118	0	1
CEP104	0.218925	0.266592	0.118	0	1
IFIT5	0.218925	0.266352	0.118	0	1
MRPL2	0.218925	0.264331	0.118	0	1
SPPL3	0.218925	0.263501	0.118	0	1
KAT2B	0.218925	0.263493	0.118	0	1
EXOC5	0.218925	0.262814	0.118	0	1
KMT5A	0.218925	0.262785	0.118	0	1
ASNA1	0.218925	0.262158	0.118	0	1
COPS5	0.218925	0.25965	0.118	0	1
UBR5	0.218925	0.258678	0.118	0	1
COLGALT1	0.218925	0.257281	0.118	0	1
AGO3	0.218925	0.256803	0.118	0	1
IMPA2	0.218925	0.256705	0.118	0	1
SELENON	0.218925	0.256295	0.118	0	1
LSM4	0.218925	0.255998	0.118	0	1
ZNF429	0.218925	0.254841	0.118	0	1
OAZ2	0.218925	0.254668	0.118	0	1
HERC2P2	0.218925	0.254419	0.118	0	1
FAM168B	0.218925	0.254011	0.118	0	1
MTND1P23	0.218925	0.253944	0.118	0	1
ATG101	0.218925	0.253888	0.118	0	1
SAMD4B	0.218925	0.252509	0.118	0	1
UBE4A	0.218925	0.250762	0.118	0	1
RAB18	0.218925	0.250154	0.118	0	1
PAPOLA	0.220189	-0.645651	0.426	0.5	1
PBDC1	0.220375	-0.603708	0.206	0.333	1
EDNRB	0.221531	0.390979	0.353	0.167	1
ECH1	0.221531	0.294344	0.353	0.167	1
PBX1	0.222864	0.345662	0.265	0.083	1
MT-TT	0.222864	0.300311	0.265	0.083	1
ATAD1	0.222864	0.297851	0.265	0.083	1
UBE2K	0.222864	0.26655	0.265	0.083	1
SMCHD1	0.223859	0.486716	0.25	0.083	1
SOCS3	0.223859	0.471922	0.25	0.083	1
NOC3L	0.223864	0.427794	0.25	0.083	1
FOSB	0.223864	0.421309	0.25	0.083	1
DCAF7	0.223864	0.311738	0.25	0.083	1
UBAP2	0.224504	-0.467909	0.132	0.25	1
ATP5MC1	0.224606	-0.496988	0.309	0.417	1
RPS10	0.225085	-0.619751	0.353	0.417	1
SMIM14	0.227712	0.317185	0.353	0.167	1
IL1R1	0.228077	0.385975	0.338	0.167	1
2020-09-02	0.229771	0.311949	0.647	0.417	1
CDV3	0.229794	0.34676	0.265	0.083	1
SMARCA1	0.229794	0.322472	0.265	0.083	1
SDHC	0.229794	0.280268	0.265	0.083	1
TMEM167A	0.229794	0.263476	0.265	0.083	1
PPP2R1A	0.23096	0.391873	0.25	0.083	1
UBE2R2	0.23096	0.357491	0.25	0.083	1
BAZ2B	0.23096	0.320951	0.25	0.083	1
PLK2	0.23289	-0.360129	0.132	0.25	1
MRPL34	0.23329	-0.515225	0.324	0.417	1
RPL21P28	0.234014	0.284007	0.353	0.167	1
ID2	0.234683	-0.389943	0.691	0.75	1
NFKBIA	0.235248	-0.672513	0.75	0.833	1
PARP1	0.23595	-0.684304	0.147	0.25	1
PQLC3	0.23595	-0.693043	0.147	0.25	1
KMT2E	0.236496	-0.489408	0.603	0.583	1
PCBD1	0.237211	-0.520911	0.309	0.417	1
APLP2	0.237383	0.378751	0.735	0.5	1
MPHOSPH8	0.237427	0.282745	0.471	0.25	1
SRI	0.237829	0.274532	0.529	0.25	1
DHX9	0.238215	0.284501	0.25	0.083	1
ZMPSTE24	0.239076	-0.454263	0.191	0.333	1
KRT8	0.239383	0.399772	0.221	0.083	1
RPA3	0.239383	0.393002	0.221	0.083	1
CXCL1	0.239383	0.392284	0.221	0.083	1
DDX3Y	0.239383	0.360297	0.221	0.083	1
TSTD1	0.239383	0.350267	0.221	0.083	1
MIA3	0.239624	0.345933	0.368	0.167	1
MAGED2	0.240435	0.317693	0.353	0.167	1
LAPTM4B	0.240439	0.265926	0.353	0.167	1
SET	0.240723	-0.485766	0.618	0.583	1
CFAP97	0.240874	-0.468311	0.471	0.5	1
PDZD11	0.241495	-0.47742	0.132	0.25	1
SLF2	0.241902	-0.640901	0.206	0.333	1
ARL4A	0.242655	-0.492867	0.074	0.167	1
PSD3	0.242655	-0.495312	0.074	0.167	1
FUOM	0.242655	-0.528233	0.074	0.167	1
SLC2A4RG	0.242655	-0.529005	0.074	0.167	1
AC010343.1	0.242655	-0.539878	0.074	0.167	1
PRKD2	0.242655	-0.543665	0.074	0.167	1
COG5	0.242655	-0.589211	0.074	0.167	1
GNPAT	0.242655	-0.636145	0.074	0.167	1
C1orf131	0.242655	-0.662304	0.074	0.167	1
NUDT22	0.242655	-0.729366	0.074	0.167	1
TMEM41B	0.242655	-0.729862	0.074	0.167	1
SSNA1	0.242655	-0.755074	0.074	0.167	1
MYNN	0.242655	-0.873909	0.074	0.167	1
PPP1R10	0.244345	-0.631519	0.147	0.25	1
UQCRC2	0.245629	0.334347	0.25	0.083	1
MRPS5	0.245629	0.269752	0.25	0.083	1
SSBP1	0.247628	0.332597	0.338	0.167	1
JAK1	0.249709	0.313572	0.485	0.25	1
PLEKHH2	0.250322	-0.393196	0.132	0.25	1
ARHGAP29	0.251395	-0.389338	0.279	0.417	1
ZFAND5	0.2515	-0.563865	0.221	0.333	1
ALDOB	0.252948	-0.897469	0.147	0.25	1
ALDH2	0.253204	0.329276	0.25	0.083	1
CHMP5	0.253204	0.320399	0.25	0.083	1
CCL4L2	0.253918	1.20644	0.103	0	1
IGSF6	0.253918	0.745696	0.103	0	1
AIF1	0.253918	0.674065	0.103	0	1
MS4A6A	0.253918	0.586367	0.103	0	1
FCER1G	0.253918	0.557783	0.103	0	1
[truncated: 929 more rows]

[truncated: 3 more sheets: Epi, Mac, DC]
